# Supplementary material for: Sea lice (Lepeophtheirus salmonis) life stage impacts atlantic salmon transcriptomic responses under different thermal profiles
Source: Front Genet. 2025 Jul 29;16:1633603. doi: 10.3389/fgene.2025.1633603 (PMC12339338; doi:10.3389/fgene.2025.1633603)
Supplement: Supplementary file 1 [file Supplementaryfile10.xlsx]

## Sheet: Contents and Descriptions
Supplementary File 10. Results of ClueGo analysis of DEGs identified in the head kidney of different families infected with adult compared to chalimus stages of sea lice at 10 °C (T10A vs. T10C)
F1701419_SK_T10AvsT10C contains the list of GO terms and KEGG pathways enriched based on DEGs identified in the family F1701419
F1701361_SK_T10AvsT10C contains the list of GO terms and KEGG pathways enriched based on DEGs identified in the family F1701361
F1701175_SK_T10AvsT10C contains the list of GO terms and KEGG pathways enriched based on DEGs identified in the family F1701175
F1701265_SK_T10AvsT10C contains the list of GO terms and KEGG pathways enriched based on DEGs identified in the family F1701265
NO GO terms or KEGG pathways were enriched based on shared DEGs between two families and across all families (if any)

## Sheet: F1701419_HK_T10AvsT10C
ID	Term	GOGroups	Ontology Source	Term PValue	Term PValue Corrected with Benjamini-Hochberg	Group PValue	Group PValue Corrected with Benjamini-Hochberg	GOLevels	% Associated Genes	Nr. Genes	Associated Genes Found
GO:0015106	bicarbonate transmembrane transporter activity	Group0	GO_BiologicalProcess-EBI-UniProt-GOA-ACAP-ARAP_01.05.2024_00h00	0.00965009	0.00965009	0.00965009	0.00965009	[5, 7]	5.08475	3	[LOC100380859, LOC106575295, LOC106606856]
GO:0016861	intramolecular oxidoreductase activity, interconverting aldoses and ketoses	Group1	GO_MolecularFunction-EBI-UniProt-GOA-ACAP-ARAP_01.05.2024_00h00	3.3103e-05	4.96545e-05	3.3103e-05	8.27575e-05	[4]	16	4	[LOC106595636, LOC106599499, LOC106600683, mri1]
GO:0031721	hemoglobin alpha binding	Group2	GO_MolecularFunction-EBI-UniProt-GOA-ACAP-ARAP_01.05.2024_00h00	0.000138114	0.000177576	0.000138114	0.000230191	[4]	21.4286	3	[LOC106601074, LOC106607371, LOC106607380]
GO:0099022	vesicle tethering	Group3	GO_BiologicalProcess-EBI-UniProt-GOA-ACAP-ARAP_01.05.2024_00h00	0.00127694	0.00143656	0.00127694	0.00159618	[3, 4, 6]	10.3448	3	[LOC106589122, exoc6, fam91a1]
GO:0015669	gas transport	Group4	GO_BiologicalProcess-EBI-UniProt-GOA-ACAP-ARAP_01.05.2024_00h00	9.8773e-20	8.88957e-19	1.06556e-10	5.32781e-10	[4]	26.7857	15	[LOC100136576, LOC106569327, LOC106594777, LOC106595268, LOC106600318, LOC106601072, LOC106601074, LOC106601077, LOC106607371, LOC106607372, LOC106607373, LOC106607380, LOC123723657, LOC123724067, cahz]
GO:0020037	heme binding	Group4	GO_MolecularFunction-EBI-UniProt-GOA-ACAP-ARAP_01.05.2024_00h00	1.08941e-08	1.96094e-08	1.06556e-10	5.32781e-10	[4]	5.40541	14	[LOC100136576, LOC106586175, LOC106594777, LOC106595268, LOC106600318, LOC106601072, LOC106601074, LOC106601077, LOC106607371, LOC106607372, LOC106607373, LOC106607380, LOC123723657, LOC123724067]
GO:0042744	hydrogen peroxide catabolic process	Group4	GO_BiologicalProcess-EBI-UniProt-GOA-ACAP-ARAP_01.05.2024_00h00	1.13921e-18	5.12644e-18	1.06556e-10	5.32781e-10	[4, 5]	27.451	14	[LOC100136576, LOC106586175, LOC106594777, LOC106595268, LOC106600318, LOC106601072, LOC106601074, LOC106601077, LOC106607371, LOC106607372, LOC106607373, LOC106607380, LOC123723657, LOC123724067]
GO:0005344	oxygen carrier activity	Group4	GO_BiologicalProcess-EBI-UniProt-GOA-ACAP-ARAP_01.05.2024_00h00	2.42528e-17	7.27584e-17	1.06556e-10	5.32781e-10	[6]	27.0833	13	[LOC100136576, LOC106594777, LOC106595268, LOC106600318, LOC106601072, LOC106601074, LOC106601077, LOC106607371, LOC106607372, LOC106607373, LOC106607380, LOC123723657, LOC123724067]
GO:0004601	peroxidase activity	Group4	GO_BiologicalProcess-EBI-UniProt-GOA-ACAP-ARAP_01.05.2024_00h00	1.08476e-16	2.44071e-16	1.06556e-10	5.32781e-10	[5, 8]	17.4419	15	[LOC100136576, LOC106586175, LOC106594777, LOC106595268, LOC106600318, LOC106600407, LOC106601072, LOC106601074, LOC106601077, LOC106607371, LOC106607372, LOC106607373, LOC106607380, LOC123723657, LOC123724067]

## Sheet: F1701361_HK_T10AvsT10C
ID	Term	GOGroups	Ontology Source	Term PValue	Term PValue Corrected with Benjamini-Hochberg	Group PValue	Group PValue Corrected with Benjamini-Hochberg	GOLevels	% Associated Genes	Nr. Genes	Associated Genes Found
GO:0140662	ATP-dependent protein folding chaperone	Group0	GO_BiologicalProcess-EBI-UniProt-GOA-ACAP-ARAP_01.05.2024_00h00	6.68956e-08	6.68956e-08	6.68956e-08	6.68956e-08	[4, 7, 8, 9]	6.94444	5	[LOC106601018, LOC106608136, hs90a, hsc70, hsp7c]

## Sheet: F1701175_HK_T10AvsT10C
ID	Term	GOGroups	Ontology Source	Term PValue	Term PValue Corrected with Benjamini-Hochberg	Group PValue	Group PValue Corrected with Benjamini-Hochberg	GOLevels	% Associated Genes	Nr. Genes	Associated Genes Found
GO:0051607	defense response to virus	Group0	GO_BiologicalProcess-EBI-UniProt-GOA-ACAP-ARAP_01.05.2024_00h00	7.56332e-08	7.56332e-08	7.56332e-08	7.56332e-08	[4, 5, 6, 7]	5.14706	7	[LOC100136587, LOC106566099, LOC106578964, ifit8, mx, mx2, tlr7]

## Sheet: F1701265_HK_T10AvsT10C
ID	Term	GOGroups	Ontology Source	Term PValue	Term PValue Corrected with Benjamini-Hochberg	Group PValue	Group PValue Corrected with Benjamini-Hochberg	GOLevels	% Associated Genes	Nr. Genes	Associated Genes Found
GO:0001666	response to hypoxia	Group0	GO_BiologicalProcess-EBI-UniProt-GOA-ACAP-ARAP_01.05.2024_00h00	5.68065e-05	0.000113613	5.68065e-05	0.000113613	[3, 5]	6.77966	4	[LOC106572153, LOC106577395, LOC106592479, LOC106611028]
GO:0042744	hydrogen peroxide catabolic process	Group1	GO_BiologicalProcess-EBI-UniProt-GOA-ACAP-ARAP_01.05.2024_00h00	0.000777055	0.000777055	0.000777055	0.000777055	[4, 5]	5.88235	3	[LOC106564824, LOC106586175, LOC106600318]
