# Supplementary material for: Sea lice (Lepeophtheirus salmonis) life stage impacts atlantic salmon transcriptomic responses under different thermal profiles
Source: Front Genet. 2025 Jul 29;16:1633603. doi: 10.3389/fgene.2025.1633603 (PMC12339338; doi:10.3389/fgene.2025.1633603)
Supplement: Supplementary file 2 [file Supplementaryfile8.xlsx]

## Sheet: Contents and Descriptions
Supplementary File 8. Results of ClueGo analysis of DEGs identified in the skin of different families infected with adult compared to chalimus stages of sea lice at 20 °C (T20A vs. T20C)
F1701419_SK_T20AvsT20C contains the list of GO terms and KEGG pathways enriched based on DEGs identified in the family F1701419
F1701361_SK_T20AvsT20C contains the list of GO terms and KEGG pathways enriched based on DEGs identified in the family F1701361
F1701175_SK_T20AvsT20C contains the list of GO terms and KEGG pathways enriched based on DEGs identified in the family F1701175
F1701292_SK_T20AvsT20C contains the list of GO terms and KEGG pathways enriched based on DEGs identified in the family F1701292
F1701419|F1701361 contains the list of GO terms and KEGG pathways enriched based on shared DEGs between the families F1701419 and F1701361
F1701419|F1701175 contains the list of GO terms and KEGG pathways enriched based on shared DEGs between the families F1701419 and F1701175
F1701419|F1701292 contains the list of GO terms and KEGG pathways enriched based on shared DEGs between the families F1701419 and F1701292
F1701361|F1701175 contains the list of GO terms and KEGG pathways enriched based on shared DEGs between the families F1701361 and F1701175
F1701361|F1701292 contains the list of GO terms and KEGG pathways enriched based on shared DEGs between the families F1701361 and F1701292
F1701175|F1701292 contains the list of GO terms and KEGG pathways enriched based on shared DEGs between the families F1701175 and F1701292
All_fams_common contains the list of GO terms and KEGG pathways enriched based on shared DEGs among all families (F1701419, F1701361, F1701175 and F1701292) coupled with the classification of leading GO terms (grey color) into functional categories

## Sheet: F1701419_SK_T20AvsT20C
ID	Term	GOGroups	Ontology Source	Term PValue	Term PValue Corrected with Benjamini-Hochberg	Group PValue	Group PValue Corrected with Benjamini-Hochberg	GOLevels	% Associated Genes	Nr. Genes	Associated Genes Found
GO:0000002	mitochondrial genome maintenance	Group000	GO_BiologicalProcess-EBI-UniProt-GOA-ACAP-ARAP_01.05.2024_00h00	0.0137185	0.0441857	0.0137185	0.0142646	[6]	37.5	6	[LOC106586546, LOC106599039, LOC106609216, mgme1, pif1, polg]
GO:0009240	isopentenyl diphosphate biosynthetic process	Group001	GO_BiologicalProcess-EBI-UniProt-GOA-ACAP-ARAP_01.05.2024_00h00	0.00795856	0.027914	0.00795856	0.00924077	[5, 6, 7]	57.1429	4	[LOC106585666, erg19, idi1, mvda]
GO:0009408	response to heat	Group002	GO_BiologicalProcess-EBI-UniProt-GOA-ACAP-ARAP_01.05.2024_00h00	0.00256527	0.0105637	0.00256527	0.0037232	[3, 4]	29.7872	14	[LOC100136430, LOC106561706, LOC106561997, LOC106564522, LOC106570227, LOC106586369, LOC106590570, LOC106608136, dnaja, eif2b5, hs90a, hs90b, hsp90b1, hspb6l]
GO:0009888	tissue development	Group003	GO_BiologicalProcess-EBI-UniProt-GOA-ACAP-ARAP_01.05.2024_00h00	5.4416e-07	5.3635e-06	5.4416e-07	1.67249e-06	[3]	19.6871	151	[LOC100136434, LOC101448029, LOC106560237, LOC106560694, LOC106561202, LOC106562057, LOC106562116, LOC106563322, LOC106563492, LOC106564480, LOC106564516, LOC106564677, LOC106564958, LOC106565226, LOC106565365, LOC106566248, LOC106566484, LOC106566606, LOC106566665, LOC106566742, LOC106566791, LOC106566829, LOC106566973, LOC106567483, LOC106567524, LOC106567542, LOC106568186, LOC106569065, LOC106…
GO:0015101	organic cation transmembrane transporter activity	Group004	GO_BiologicalProcess-EBI-UniProt-GOA-ACAP-ARAP_01.05.2024_00h00	0.0136052	0.0440205	0.0136052	0.0142889	[4, 6]	21.2389	24	[LOC106562421, LOC106563501, LOC106563685, LOC106572220, LOC106577368, LOC106579373, LOC106583192, LOC106592807, LOC106593875, LOC106599379, LOC106601335, LOC106601749, LOC106602957, LOC106605517, LOC106609148, LOC106609517, LOC106612296, s38a2, slc25a15b, slc25a20, slc25a26, slc38a5b, slc6a7, slc7a2]
GO:0016176	superoxide-generating NADPH oxidase activator activity	Group005	GO_MolecularFunction-EBI-UniProt-GOA-ACAP-ARAP_01.05.2024_00h00	0.0119726	0.0393965	0.0119726	0.0128983	[4]	35	7	[LOC106564693, LOC106577017, LOC106580712, LOC106585217, LOC106586780, LOC106606647, LOC106607224]
GO:0016274	protein-arginine N-methyltransferase activity	Group006	GO_MolecularFunction-EBI-UniProt-GOA-ACAP-ARAP_01.05.2024_00h00	0.00318891	0.0127377	0.00318891	0.00441379	[4, 6, 7]	34.4828	10	[LOC100196494, LOC106564271, LOC106569427, LOC106583922, LOC106592975, LOC106601713, gamt, prmt1, prmt3, prmt5]
GO:0016525	negative regulation of angiogenesis	Group007	GO_BiologicalProcess-EBI-UniProt-GOA-ACAP-ARAP_01.05.2024_00h00	0.0137601	0.0442526	0.0137601	0.0142369	[4, 5, 6, 7, 8, 9, 10, 11]	30	9	[LOC106571097, LOC106577897, LOC106603571, LOC106608163, LOC106608947, LOC106611510, pedf, thbs2a, tnmd]
GO:0016600	flotillin complex	Group008	GO_CellularComponent-EBI-UniProt-GOA-ACAP-ARAP_01.05.2024_00h00	0.00597109	0.0218052	0.00597109	0.00721363	[4, 5, 6, 7]	50	5	[LOC106562057, LOC106569969, LOC106573979, LOC106587268, flt2]
GO:0018279	protein N-linked glycosylation via asparagine	Group009	GO_BiologicalProcess-EBI-UniProt-GOA-ACAP-ARAP_01.05.2024_00h00	0.00193265	0.00821281	0.00193265	0.00292699	[6, 7, 8, 9]	42.1053	8	[LOC106565820, LOC106571077, LOC106574515, LOC106575376, LOC106582927, LOC106603544, ddost, stt3a]
GO:0005737	cytoplasm	Group010	GO_CellularComponent-EBI-UniProt-GOA-ACAP-ARAP_01.05.2024_00h00	1.04502e-27	2.78107e-25	1.04502e-27	5.46025e-26	[2, 3]	15.6445	2561	[1433b, LOC100136430, LOC100136449, LOC100136483, LOC100136484, LOC100136538, LOC100136587, LOC100136926, LOC100137092, LOC100194546, LOC100194554, LOC100194560, LOC100194597, LOC100194600, LOC100194624, LOC100194640, LOC100194646, LOC100194666, LOC100194696, LOC100194723, LOC100194724, LOC100194851, LOC100194880, LOC100195113, LOC100195150, LOC100195197, LOC100195200, LOC100195405, LOC100195680,…
GO:0030057	desmosome	Group011	GO_CellularComponent-EBI-UniProt-GOA-ACAP-ARAP_01.05.2024_00h00	0.00431581	0.0162914	0.00431581	0.00550003	[5]	41.1765	7	[LOC106564751, LOC106569169, LOC106569170, LOC106599708, LOC106599711, dspa, si:ch73-74h11.1]
GO:0030155	regulation of cell adhesion	Group012	GO_BiologicalProcess-EBI-UniProt-GOA-ACAP-ARAP_01.05.2024_00h00	0.00583577	0.0213844	0.00583577	0.00713261	[3, 4]	19.5556	44	[LOC100136430, LOC100136449, LOC106563326, LOC106565878, LOC106566246, LOC106567158, LOC106569077, LOC106569942, LOC106569969, LOC106570815, LOC106571319, LOC106572568, LOC106572816, LOC106574963, LOC106575787, LOC106579287, LOC106580594, LOC106581250, LOC106581618, LOC106582004, LOC106585234, LOC106586170, LOC106586369, LOC106586705, LOC106588374, LOC106589265, LOC106595830, LOC106599664, LOC106…
GO:0000821	regulation of arginine metabolic process	Group013	GO_BiologicalProcess-EBI-UniProt-GOA-ACAP-ARAP_01.05.2024_00h00	0.00858447	0.0298146	0.00858447	0.00975084	[5, 6, 7, 8]	75	3	[LOC106588820, si:dkeyp-120h9.1, slc7a7]
GO:0030864	cortical actin cytoskeleton	Group014	GO_CellularComponent-EBI-UniProt-GOA-ACAP-ARAP_01.05.2024_00h00	0.00212791	0.00893555	0.00212791	0.00315414	[5, 6, 7]	22.3776	32	[LOC100380299, LOC100380625, LOC106560912, LOC106563136, LOC106564849, LOC106565198, LOC106566046, LOC106567986, LOC106569441, LOC106570296, LOC106574252, LOC106574434, LOC106575261, LOC106580158, LOC106580854, LOC106581657, LOC106583413, LOC106586112, LOC106588679, LOC106589493, LOC106595760, LOC106602627, LOC106603165, LOC106608059, LOC106611761, LOC106612577, LOC106612603, actr2a, cf12, shroom…
GO:0031072	heat shock protein binding	Group015	GO_MolecularFunction-EBI-UniProt-GOA-ACAP-ARAP_01.05.2024_00h00	0.00571166	0.0210019	0.00571166	0.00706353	[3]	24.0964	20	[LOC106561997, LOC106563457, LOC106564522, LOC106566721, LOC106571940, LOC106573340, LOC106576480, LOC106577057, LOC106581114, LOC106583744, LOC106585035, LOC106590570, LOC106597165, LOC106603127, LOC106612984, dnaja, dnajb6b, dnajc9, rnf207b, telo2]
GO:0031126	sno(s)RNA 3'-end processing	Group016	GO_BiologicalProcess-EBI-UniProt-GOA-ACAP-ARAP_01.05.2024_00h00	0.00335315	0.013294	0.00335315	0.0045507	[7, 8, 9]	55.5556	5	[LOC106563393, LOC106578539, LOC106604637, exosc4, exosc6]
GO:0005758	mitochondrial intermembrane space	Group017	GO_CellularComponent-EBI-UniProt-GOA-ACAP-ARAP_01.05.2024_00h00	0.00697502	0.0249997	0.00697502	0.00828283	[4, 5, 6, 7]	26.9231	14	[LOC106565560, LOC106573186, LOC106575342, LOC106582467, LOC106586251, LOC106588465, LOC106591659, LOC106592246, LOC106613599, chchd4a, mix23, ndub7, ndufa8, timm10b]
GO:0031468	nuclear membrane reassembly	Group018	GO_BiologicalProcess-EBI-UniProt-GOA-ACAP-ARAP_01.05.2024_00h00	0.00238504	0.00991748	0.00238504	0.00351037	[6, 7, 8]	100	3	[LOC106566439, LOC106572118, ubxn2a]
GO:0031491	nucleosome binding	Group019	GO_MolecularFunction-EBI-UniProt-GOA-ACAP-ARAP_01.05.2024_00h00	0.0137142	0.0442387	0.0137142	0.0143313	[4]	23.8806	16	[LOC106564951, LOC106574878, LOC106575065, LOC106581094, LOC106581197, LOC106583678, LOC106587895, LOC106601263, LOC106602346, LOC106603320, LOC106606530, LOC106607186, LOC106610209, rbbp4, ssrp1b, supt6h]
GO:0005816	spindle pole body	Group020	GO_CellularComponent-EBI-UniProt-GOA-ACAP-ARAP_01.05.2024_00h00	0.00850517	0.0295874	0.00850517	0.00971355	[3, 8]	32.1429	9	[LOC100286508, LOC106583511, LOC106587056, LOC106589265, LOC106590979, LOC106592455, LOC106607316, espl1, ndc1]
GO:0032402	melanosome transport	Group021	GO_BiologicalProcess-EBI-UniProt-GOA-ACAP-ARAP_01.05.2024_00h00	0.00335315	0.013294	0.00335315	0.0045507	[5, 6, 7]	55.5556	5	[LOC106562755, LOC106580659, mkks, mreg, rb11a]
GO:0001501	skeletal system development	Group022	GO_BiologicalProcess-EBI-UniProt-GOA-ACAP-ARAP_01.05.2024_00h00	0.000615288	0.00301137	0.000615288	0.00106277	[4, 5]	22.2826	41	[LOC100136434, LOC106561100, LOC106562426, LOC106566248, LOC106568264, LOC106569443, LOC106569953, LOC106573620, LOC106575592, LOC106575722, LOC106576150, LOC106578326, LOC106579491, LOC106583712, LOC106584620, LOC106585764, LOC106588396, LOC106598375, LOC106600835, LOC106600852, LOC106602368, LOC106605748, LOC106607258, LOC106608848, LOC106609328, bmp4, col1a1a, col2a1b, col5a2a, hapln1b, hoxa3a…
GO:0032868	response to insulin	Group023	GO_BiologicalProcess-EBI-UniProt-GOA-ACAP-ARAP_01.05.2024_00h00	0.0122253	0.0399809	0.0122253	0.013103	[5, 6]	21.4286	24	[LOC106563018, LOC106565867, LOC106566796, LOC106567964, LOC106568949, LOC106569756, LOC106572563, LOC106573118, LOC106573900, LOC106578605, LOC106581130, LOC106581801, LOC106584012, LOC106586192, LOC106586650, LOC106589860, LOC106590260, LOC106599005, LOC106610734, LOC106612143, c1qtnf12, cav2, igf2b, lpin2]
GO:0034518	RNA cap binding complex	Group024	GO_CellularComponent-EBI-UniProt-GOA-ACAP-ARAP_01.05.2024_00h00	0.00493152	0.0183874	0.00493152	0.00624659	[3]	34.6154	9	[LOC100380746, LOC106562105, LOC106568864, LOC106577251, LOC106587155, LOC106590197, LOC106611634, eif4eb, if4e]
GO:0034663	endoplasmic reticulum chaperone complex	Group025	GO_CellularComponent-EBI-UniProt-GOA-ACAP-ARAP_01.05.2024_00h00	0.00858447	0.0298146	0.00858447	0.00975084	[3, 5, 6, 7]	75	3	[LOC100380749, LOC106567149, grp78]
GO:0005829	cytosol	Group026	GO_CellularComponent-EBI-UniProt-GOA-ACAP-ARAP_01.05.2024_00h00	6.19423e-10	1.04663e-08	6.19423e-10	3.15754e-09	[2, 3, 4]	17.5188	442	[LOC100136430, LOC100136449, LOC100136484, LOC100194560, LOC100194597, LOC100194600, LOC100194624, LOC100194640, LOC100194646, LOC100194723, LOC100194851, LOC100195197, LOC100196673, LOC100196702, LOC100380519, LOC100380640, LOC100380711, LOC100380717, LOC100380740, LOC100500786, LOC106560437, LOC106560745, LOC106560816, LOC106560919, LOC106560985, LOC106561496, LOC106561658, LOC106561706, LOC106…
GO:0035098	ESC/E(Z) complex	Group027	GO_CellularComponent-EBI-UniProt-GOA-ACAP-ARAP_01.05.2024_00h00	0.0101688	0.0344737	0.0101688	0.0111857	[4, 5, 6, 8, 9]	33.3333	8	[LOC106561744, LOC106574878, LOC106581094, LOC106590561, LOC106592410, LOC106601962, LOC106606530, rbbp4]
GO:0035189	Rb-E2F complex	Group028	GO_CellularComponent-EBI-UniProt-GOA-ACAP-ARAP_01.05.2024_00h00	0.00238504	0.00991748	0.00238504	0.00351037	[4, 8]	100	3	[LOC106572360, e2f1, rb1]
GO:0035251	UDP-glucosyltransferase activity	Group029	GO_MolecularFunction-EBI-UniProt-GOA-ACAP-ARAP_01.05.2024_00h00	0.0137185	0.0441857	0.0137185	0.0142646	[5, 6]	37.5	6	[LOC106568572, LOC106574515, LOC106575376, LOC106601986, LOC106606415, alg5]
GO:0036122	BMP binding	Group030	GO_MolecularFunction-EBI-UniProt-GOA-ACAP-ARAP_01.05.2024_00h00	0.00766181	0.0270514	0.00766181	0.00894591	[4]	34.7826	8	[LOC106563420, LOC106582291, LOC106583098, LOC106586810, LOC106589308, LOC106603096, LOC106613058, nbl1]
GO:0001731	formation of translation preinitiation complex	Group031	GO_BiologicalProcess-EBI-UniProt-GOA-ACAP-ARAP_01.05.2024_00h00	0.00651803	0.0235201	0.00651803	0.00778439	[5, 6, 7, 8, 9]	42.8571	6	[LOC106565058, LOC106568292, LOC106571123, LOC106582627, denr, tma20]
GO:0042578	phosphoric ester hydrolase activity	Group032	GO_MolecularFunction-EBI-UniProt-GOA-ACAP-ARAP_01.05.2024_00h00	0.0133232	0.0432393	0.0133232	0.0141347	[4]	16.109	130	[LOC100286407, LOC106560399, LOC106560690, LOC106561046, LOC106562335, LOC106563036, LOC106563165, LOC106563180, LOC106563492, LOC106563618, LOC106564480, LOC106565231, LOC106565282, LOC106565330, LOC106566241, LOC106566563, LOC106567083, LOC106567527, LOC106567586, LOC106568136, LOC106568356, LOC106568722, LOC106569513, LOC106569577, LOC106569808, LOC106570222, LOC106570261, LOC106571371, LOC106…
GO:0042645	mitochondrial nucleoid	Group033	GO_CellularComponent-EBI-UniProt-GOA-ACAP-ARAP_01.05.2024_00h00	0.00877852	0.0303894	0.00877852	0.00991735	[3, 5, 6, 7]	36.8421	7	[LOC106589826, LOC106609216, atad3, dhx30, polg, supv3l1, tefm]
GO:0005849	mRNA cleavage factor complex	Group034	GO_CellularComponent-EBI-UniProt-GOA-ACAP-ARAP_01.05.2024_00h00	0.0108975	0.0365366	0.0108975	0.0118009	[3, 7]	31.0345	9	[LOC106562230, LOC106570221, LOC106608196, LOC106611664, LOC106611711, cpsf3, cstf1, fip1l1b, sympk]
GO:0043184	vascular endothelial growth factor receptor 2 binding	Group035	GO_MolecularFunction-EBI-UniProt-GOA-ACAP-ARAP_01.05.2024_00h00	0.0142425	0.0455975	0.0142425	0.0145916	[6]	50	4	[LOC106577561, LOC106582251, LOC106584182, LOC106605015]
GO:0001936	regulation of endothelial cell proliferation	Group036	GO_BiologicalProcess-EBI-UniProt-GOA-ACAP-ARAP_01.05.2024_00h00	0.01379	0.044282	0.01379	0.0141976	[5, 6]	28.5714	10	[LOC106563734, LOC106573118, LOC106584182, LOC106605015, LOC106611510, cav2, igf2b, jcada, pgfb, tnmd]
GO:0044611	nuclear pore inner ring	Group037	GO_CellularComponent-EBI-UniProt-GOA-ACAP-ARAP_01.05.2024_00h00	0.00238504	0.00991748	0.00238504	0.00351037	[3, 4, 5, 7, 8]	100	3	[LOC106563918, nup188, nup205]
GO:0005850	eukaryotic translation initiation factor 2 complex	Group038	GO_CellularComponent-EBI-UniProt-GOA-ACAP-ARAP_01.05.2024_00h00	0.00167459	0.00726109	0.00167459	0.00261185	[2, 3, 4]	62.5	5	[LOC106565058, LOC106571672, LOC106582627, LOC106602525, eif2s1a]
GO:0002693	positive regulation of cellular extravasation	Group039	GO_BiologicalProcess-EBI-UniProt-GOA-ACAP-ARAP_01.05.2024_00h00	0.00975165	0.033165	0.00975165	0.0108409	[4, 5, 6, 7, 8]	45.4545	5	[LOC106579287, LOC106582229, LOC106589265, LOC106608929, plvapb]
GO:0045041	protein import into mitochondrial intermembrane space	Group040	GO_BiologicalProcess-EBI-UniProt-GOA-ACAP-ARAP_01.05.2024_00h00	0.00381421	0.0148184	0.00381421	0.00501365	[4, 5, 6, 7, 8, 9]	66.6667	4	[LOC100136430, LOC106565560, LOC106586369, chchd4a]
GO:0005876	spindle microtubule	Group041	GO_CellularComponent-EBI-UniProt-GOA-ACAP-ARAP_01.05.2024_00h00	0.00194481	0.00824799	0.00194481	0.0029242	[6, 7, 8]	31.7073	13	[LOC106561604, LOC106573105, LOC106577137, LOC106589940, LOC106607864, LOC106613229, aurka, fa29a, haus2, kif20ba, kntc1, ska1, ska3]
GO:0046628	positive regulation of insulin receptor signaling pathway	Group042	GO_BiologicalProcess-EBI-UniProt-GOA-ACAP-ARAP_01.05.2024_00h00	0.00238504	0.00991748	0.00238504	0.00351037	[4, 5, 6, 7, 8, 9, 10]	100	3	[LOC106572563, c1qtnf12, igf2b]
GO:0046935	1-phosphatidylinositol-3-kinase regulator activity	Group043	GO_MolecularFunction-EBI-UniProt-GOA-ACAP-ARAP_01.05.2024_00h00	0.00719235	0.0257353	0.00719235	0.00849266	[4]	27.6596	13	[LOC106563018, LOC106564679, LOC106567289, LOC106568949, LOC106573900, LOC106576177, LOC106578426, LOC106584012, LOC106593218, LOC106599005, LOC106606429, LOC106607060, LOC106609294]
GO:0005880	nuclear microtubule	Group044	GO_CellularComponent-EBI-UniProt-GOA-ACAP-ARAP_01.05.2024_00h00	0.00238504	0.00991748	0.00238504	0.00351037	[6, 7, 8]	100	3	[LOC100195150, haus8, tpx2]
GO:0048027	mRNA 5'-UTR binding	Group045	GO_MolecularFunction-EBI-UniProt-GOA-ACAP-ARAP_01.05.2024_00h00	0.00795856	0.027914	0.00795856	0.00924077	[6]	57.1429	4	[LOC100286553, LOC106564860, LOC106591425, LOC106607700]
GO:0048208	COPII vesicle coating	Group046	GO_BiologicalProcess-EBI-UniProt-GOA-ACAP-ARAP_01.05.2024_00h00	0.00182142	0.00775563	0.00182142	0.00277867	[5, 6, 7, 8]	46.6667	7	[LOC106567202, LOC106567531, LOC106586706, LOC106605034, pef1, sec16b, tfg]
GO:0048471	perinuclear region of cytoplasm	Group047	GO_CellularComponent-EBI-UniProt-GOA-ACAP-ARAP_01.05.2024_00h00	0.00261951	0.0107663	0.00261951	0.00377571	[2, 3, 4]	20	48	[LOC100136484, LOC100136538, LOC100136926, LOC106561706, LOC106562719, LOC106563185, LOC106564821, LOC106568722, LOC106569778, LOC106570100, LOC106570104, LOC106573118, LOC106573334, LOC106573340, LOC106580191, LOC106580854, LOC106585035, LOC106585250, LOC106588175, LOC106601868, LOC106603506, LOC106606009, LOC106606015, LOC106607164, LOC106608136, LOC106611224, LOC106611534, LOC106611616, LOC106…
GO:0048646	anatomical structure formation involved in morphogenesis	Group048	GO_BiologicalProcess-EBI-UniProt-GOA-ACAP-ARAP_01.05.2024_00h00	0.00756675	0.0267601	0.00756675	0.00888455	[2, 3, 4]	17.4292	80	[LOC100380851, LOC106561691, LOC106563492, LOC106563734, LOC106564480, LOC106565198, LOC106565237, LOC106565550, LOC106567542, LOC106569441, LOC106570047, LOC106570474, LOC106571097, LOC106571269, LOC106571415, LOC106573051, LOC106573078, LOC106575102, LOC106576174, LOC106577632, LOC106577897, LOC106578353, LOC106579676, LOC106581397, LOC106581932, LOC106582103, LOC106582251, LOC106582620, LOC106…
GO:0050661	NADP binding	Group049	GO_MolecularFunction-EBI-UniProt-GOA-ACAP-ARAP_01.05.2024_00h00	0.00636565	0.0230484	0.00636565	0.0076461	[7]	25.8065	16	[LOC100196702, LOC100380519, LOC106562460, LOC106570829, LOC106584276, LOC106613967, LOC123723662, dhfr, gapdhs, gmds, gsr, hmdh, nnt, pgd, qdpra, zgc:153031]
GO:0050848	regulation of calcium-mediated signaling	Group050	GO_BiologicalProcess-EBI-UniProt-GOA-ACAP-ARAP_01.05.2024_00h00	0.0148992	0.0473437	0.0148992	0.0151161	[5, 6, 7, 8]	41.6667	5	[LOC106574225, LOC106575241, LOC106581984, LOC106582099, hhatla]
GO:0051131	chaperone-mediated protein complex assembly	Group051	GO_BiologicalProcess-EBI-UniProt-GOA-ACAP-ARAP_01.05.2024_00h00	0.0096491	0.0328687	0.0096491	0.0107843	[6]	40	6	[LOC106566721, LOC106571940, bbs12, lonp1, mkks, pfdn6]
GO:0051177	meiotic sister chromatid cohesion	Group052	GO_BiologicalProcess-EBI-UniProt-GOA-ACAP-ARAP_01.05.2024_00h00	0.00167459	0.00726109	0.00167459	0.00261185	[4, 5, 7]	62.5	5	[LOC100306849, bub1, bub1bb, sgo1, sgo2]
GO:0005902	microvillus	Group053	GO_CellularComponent-EBI-UniProt-GOA-ACAP-ARAP_01.05.2024_00h00	0.000487352	0.00242424	0.000487352	0.00088571	[5]	30.5085	18	[LOC100136926, LOC106561537, LOC106565365, LOC106567840, LOC106568426, LOC106570358, LOC106571274, LOC106580506, LOC106580786, LOC106582091, LOC106586613, LOC106595370, LOC106603862, LOC106604404, LOC106612655, cd44b, ezrb, prom1a]
GO:0051287	NAD binding	Group054	GO_MolecularFunction-EBI-UniProt-GOA-ACAP-ARAP_01.05.2024_00h00	0.0145681	0.0464304	0.0145681	0.0148524	[7]	21.875	21	[LOC100194640, LOC100380519, LOC106565197, LOC106566713, LOC106574437, LOC106581777, LOC106582376, LOC106586211, LOC106586335, LOC106595310, LOC106604922, LOC106611334, LOC106611699, LOC123723662, aox6, gapdhs, idh2, ndufs2, ndufv1, parp1, qdpra]
GO:0051299	centrosome separation	Group055	GO_BiologicalProcess-EBI-UniProt-GOA-ACAP-ARAP_01.05.2024_00h00	0.0148992	0.0473437	0.0148992	0.0151161	[3, 4, 5, 6, 9]	41.6667	5	[LOC106580467, LOC106601996, LOC106606306, LOC106606316, cntrob]
GO:0051300	spindle pole body organization	Group056	GO_BiologicalProcess-EBI-UniProt-GOA-ACAP-ARAP_01.05.2024_00h00	0.00858447	0.0298146	0.00858447	0.00975084	[3, 4, 5, 8]	75	3	[LOC100286508, LOC106577137, LOC106607864]
GO:0003810	protein-glutamine gamma-glutamyltransferase activity	Group057	GO_MolecularFunction-EBI-UniProt-GOA-ACAP-ARAP_01.05.2024_00h00	0.0132356	0.0430209	0.0132356	0.0141135	[3, 5]	32	8	[LOC106583691, LOC106583715, LOC106584295, LOC106597223, LOC106613944, tgm1l1, tgm2, tgm5l]
GO:0004859	phospholipase inhibitor activity	Group058	GO_MolecularFunction-EBI-UniProt-GOA-ACAP-ARAP_01.05.2024_00h00	0.00431581	0.0162914	0.00431581	0.00550003	[5]	41.1765	7	[LOC106561857, LOC106570892, LOC106575194, anxa1, anxa14, anxa3b, apoc1]
GO:0003886	DNA (cytosine-5-)-methyltransferase activity	Group059	GO_MolecularFunction-EBI-UniProt-GOA-ACAP-ARAP_01.05.2024_00h00	0.0148992	0.0473437	0.0148992	0.0151161	[5, 6]	41.6667	5	[LOC100380772, LOC106570983, LOC106603656, LOC106607210, LOC106611330]
GO:0061684	chaperone-mediated autophagy	Group060	GO_BiologicalProcess-EBI-UniProt-GOA-ACAP-ARAP_01.05.2024_00h00	0.0142425	0.0455975	0.0142425	0.0145916	[4, 5, 6]	50	4	[LOC106567641, LOC106601521, LOC106613013, hsp7c]
GO:0070125	mitochondrial translational elongation	Group061	GO_BiologicalProcess-EBI-UniProt-GOA-ACAP-ARAP_01.05.2024_00h00	0.00795856	0.027914	0.00795856	0.00924077	[6, 7, 8]	57.1429	4	[LOC106606342, LOC106606385, LOC106612482, tsfm]
GO:0003985	acetyl-CoA C-acetyltransferase activity	Group062	GO_MolecularFunction-EBI-UniProt-GOA-ACAP-ARAP_01.05.2024_00h00	0.00858447	0.0298146	0.00858447	0.00975084	[7]	75	3	[LOC123739521, acat2, hadhb]
GO:0070508	cholesterol import	Group063	GO_BiologicalProcess-EBI-UniProt-GOA-ACAP-ARAP_01.05.2024_00h00	0.00858447	0.0298146	0.00858447	0.00975084	[7, 8]	75	3	[LOC100534606, LOC106562705, stard4]
GO:0070652	HAUS complex	Group064	GO_CellularComponent-EBI-UniProt-GOA-ACAP-ARAP_01.05.2024_00h00	0.000331734	0.00171423	0.000331734	0.000636078	[3, 8]	66.6667	6	[LOC106608807, fa29a, haus2, haus4, haus7, k0841]
GO:0071006	U2-type catalytic step 1 spliceosome	Group065	GO_CellularComponent-EBI-UniProt-GOA-ACAP-ARAP_01.05.2024_00h00	0.00143442	0.00628371	0.00143442	0.00227117	[4, 5, 9]	54.5455	6	[LOC106563727, LOC106602585, LOC106609896, LOC106611702, if4a3, prp19]
GO:0097124	cyclin A2-CDK2 complex	Group066	GO_CellularComponent-EBI-UniProt-GOA-ACAP-ARAP_01.05.2024_00h00	0.00858447	0.0298146	0.00858447	0.00975084	[8]	75	3	[LOC106611545, ccna1, ccna2]
GO:0004090	carbonyl reductase (NADPH) activity	Group067	GO_MolecularFunction-EBI-UniProt-GOA-ACAP-ARAP_01.05.2024_00h00	0.0142425	0.0455975	0.0142425	0.0145916	[5]	50	4	[LOC106563565, LOC106563632, cbr1, dhrs4]
GO:0140719	constitutive heterochromatin formation	Group068	GO_BiologicalProcess-EBI-UniProt-GOA-ACAP-ARAP_01.05.2024_00h00	0.00858447	0.0298146	0.00858447	0.00975084	[8, 9, 10, 11]	75	3	[LOC106576686, LOC106586226, LOC106606339]
GO:1901989	positive regulation of cell cycle phase transition	Group069	GO_BiologicalProcess-EBI-UniProt-GOA-ACAP-ARAP_01.05.2024_00h00	0.0134969	0.0437367	0.0134969	0.0142468	[4, 5, 6, 7]	27.5	11	[LOC106563463, LOC106563618, LOC106565780, LOC106582888, LOC106586525, LOC106593289, LOC106596747, LOC106611433, anapc5, anxa1, cdca5]
KEGG:00130	Ubiquinone and other terpenoid-quinone biosynthesis	Group070	KEGG_01.05.2024	0.00284673	0.0115442	0.00284673	0.0040474	[-1]	40	8	[LOC106573680, LOC106579929, LOC106580034, LOC106585509, LOC106587985, LOC106592157, LOC106605038, coq5]
KEGG:00330	Arginine and proline metabolism	Group071	KEGG_01.05.2024	1.5126e-07	1.68603e-06	1.5126e-07	5.1825e-07	[-1]	33.6634	34	[LOC100196494, LOC100500786, LOC106560816, LOC106562243, LOC106563588, LOC106564349, LOC106564367, LOC106569863, LOC106573756, LOC106577060, LOC106577392, LOC106578507, LOC106579029, LOC106581512, LOC106586788, LOC106587404, LOC106589322, LOC106590481, LOC106599105, LOC106600595, LOC106608869, LOC106611136, aldh4a1, aldh7a1, arg2, ckba, ckmb, dao, dcam, gamt, kcrt, sat1a.2, si:ch211-127i16.2, sps…
KEGG:00480	Glutathione metabolism	Group072	KEGG_01.05.2024	0.0105118	0.0354668	0.0105118	0.0115024	[-1]	22.2222	22	[LOC100136484, LOC100194640, LOC100196702, LOC106567863, LOC106573760, LOC106582376, LOC106584335, LOC106586335, LOC106600407, LOC106600595, LOC106607664, LOC106611136, LOC106611534, chac1, ggt5a, gsr, gsto1, idh2, pgd, rir1, rir2, spsy]
KEGG:00561	Glycerolipid metabolism	Group073	KEGG_01.05.2024	0.0054051	0.0199782	0.0054051	0.0067242	[-1]	21.875	28	[LOC106560437, LOC106565409, LOC106566779, LOC106567181, LOC106569629, LOC106573186, LOC106573544, LOC106573546, LOC106575392, LOC106576074, LOC106578507, LOC106581512, LOC106581933, LOC106584055, LOC106585939, LOC106586387, LOC106586902, LOC106605973, LOC106610734, LOC106613694, agpat2, agpat9l, aldh7a1, gla, glpk3, lpin2, mgll, plcd]
KEGG:03015	mRNA surveillance pathway	Group074	KEGG_01.05.2024	0.00357013	0.0140236	0.00357013	0.00481391	[-1]	20.6349	39	[LOC106562230, LOC106564930, LOC106567527, LOC106568098, LOC106570221, LOC106575383, LOC106579615, LOC106580678, LOC106581844, LOC106582679, LOC106583321, LOC106584057, LOC106586023, LOC106587035, LOC106588091, LOC106601423, LOC106601640, LOC106601855, LOC106603292, LOC106603816, LOC106606404, LOC106606979, LOC106608196, LOC106611634, LOC106611664, LOC106611711, LOC106611818, LOC106612447, LOC106…
KEGG:03320	PPAR signaling pathway	Group075	KEGG_01.05.2024	0.00374482	0.014602	0.00374482	0.00495359	[-1]	21.6216	32	[LOC100136415, LOC100380740, LOC106561537, LOC106565394, LOC106568426, LOC106569008, LOC106569629, LOC106569952, LOC106570598, LOC106571805, LOC106573544, LOC106573546, LOC106576818, LOC106583677, LOC106585590, LOC106585738, LOC106586420, LOC106586586, LOC106586902, LOC106588813, LOC106590260, LOC106599103, LOC106604599, LOC106608508, LOC106611950, LOC106613694, acod, glpk3, hmgcs1, plin1, pparb2…
KEGG:04010	MAPK signaling pathway	Group076	KEGG_01.05.2024	0.00123106	0.00552938	0.00123106	0.00197917	[-1]	17.2015	134	[LOC100136449, LOC100136517, LOC100380851, LOC106560270, LOC106561009, LOC106561046, LOC106563020, LOC106563326, LOC106563492, LOC106563584, LOC106563734, LOC106564394, LOC106564480, LOC106564880, LOC106565994, LOC106566241, LOC106567054, LOC106567641, LOC106568122, LOC106568136, LOC106568186, LOC106568974, LOC106569134, LOC106569963, LOC106570047, LOC106570815, LOC106571028, LOC106571074, LOC106…
KEGG:04068	FoxO signaling pathway	Group077	KEGG_01.05.2024	0.0105328	0.0354814	0.0105328	0.0114654	[-1]	17.7112	65	[LOC100136517, LOC100195918, LOC106561305, LOC106563018, LOC106563680, LOC106563758, LOC106565437, LOC106566708, LOC106568170, LOC106568949, LOC106568974, LOC106569079, LOC106569546, LOC106569606, LOC106571074, LOC106573900, LOC106573912, LOC106574322, LOC106575072, LOC106576863, LOC106577374, LOC106578371, LOC106579980, LOC106580167, LOC106583085, LOC106583922, LOC106584012, LOC106584161, LOC106…
KEGG:04115	p53 signaling pathway	Group078	KEGG_01.05.2024	0.0006702	0.00324285	0.0006702	0.00114813	[-1]	22.3464	40	[LOC100136517, LOC100195405, LOC100196698, LOC106565437, LOC106566708, LOC106568974, LOC106569189, LOC106571097, LOC106571802, LOC106577554, LOC106577897, LOC106580118, LOC106582467, LOC106583085, LOC106586251, LOC106589683, LOC106604703, LOC106607664, LOC106607826, LOC106608163, LOC106608947, LOC106611768, casp3, casp3b, ccnb1, ccnb2, ccnd2, ccne2, cd82, cdc2, cdk2, cdkn1a, chek1, ddb2, gtse1, h…
KEGG:04141	Protein processing in endoplasmic reticulum	Group079	KEGG_01.05.2024	1.24726e-05	9.48362e-05	1.24726e-05	3.06679e-05	[-1]	21.1055	84	[LOC100380749, LOC106561706, LOC106561997, LOC106562280, LOC106563020, LOC106564394, LOC106564604, LOC106565561, LOC106565722, LOC106565820, LOC106566439, LOC106567149, LOC106567344, LOC106567531, LOC106567641, LOC106569189, LOC106569608, LOC106571177, LOC106571336, LOC106571672, LOC106571933, LOC106572118, LOC106572584, LOC106574515, LOC106575376, LOC106576430, LOC106576863, LOC106577619, LOC106…
KEGG:04210	Apoptosis	Group080	KEGG_01.05.2024	0.000358945	0.001837	0.000358945	0.000681995	[-1]	19.8347	72	[LOC100196094, LOC100380681, LOC106561969, LOC106562976, LOC106562989, LOC106563018, LOC106563020, LOC106564005, LOC106564394, LOC106565577, LOC106565749, LOC106566485, LOC106568012, LOC106568949, LOC106568974, LOC106569189, LOC106569771, LOC106569963, LOC106571028, LOC106571336, LOC106571672, LOC106572092, LOC106572477, LOC106572830, LOC106573900, LOC106575781, LOC106576863, LOC106577554, LOC106…
KEGG:04218	Cellular senescence	Group081	KEGG_01.05.2024	1.76662e-06	1.5737e-05	1.76662e-06	5.12811e-06	[-1]	21.7391	90	[LOC100194629, LOC100195405, LOC106562770, LOC106563018, LOC106563680, LOC106565437, LOC106565720, LOC106565749, LOC106566485, LOC106566708, LOC106567114, LOC106568136, LOC106568323, LOC106568949, LOC106568974, LOC106571074, LOC106571760, LOC106571974, LOC106572092, LOC106572360, LOC106573900, LOC106576419, LOC106577200, LOC106577554, LOC106577897, LOC106577962, LOC106578682, LOC106580118, LOC106…
KEGG:04820	Cytoskeleton in muscle cells	Group082	KEGG_01.05.2024	0.000117007	0.000678766	0.000117007	0.000244544	[-1]	18.6495	116	[LOC100136494, LOC100380625, LOC100380633, LOC106561496, LOC106562413, LOC106562962, LOC106563133, LOC106564005, LOC106564681, LOC106564751, LOC106565237, LOC106565679, LOC106566046, LOC106566838, LOC106566949, LOC106567148, LOC106568399, LOC106568702, LOC106568813, LOC106569131, LOC106569169, LOC106569170, LOC106569492, LOC106569771, LOC106569953, LOC106570460, LOC106570589, LOC106571097, LOC106…
GO:0000036	acyl carrier activity	Group083	GO_BiologicalProcess-EBI-UniProt-GOA-ACAP-ARAP_01.05.2024_00h00	0.00858447	0.0298146	0.00858447	0.00975084	[6, 7, 8, 9]	75	3	[LOC106599655, LOC106602078, LOC123724035]
GO:0006335	DNA replication-dependent chromatin assembly	Group084	GO_BiologicalProcess-EBI-UniProt-GOA-ACAP-ARAP_01.05.2024_00h00	3.52139e-05	0.000239522	3.52139e-05	7.82947e-05	[7]	85.7143	6	[LOC106560435, LOC106564261, LOC106582111, LOC106584054, LOC106586634, hgv2]
GO:0005200	structural constituent of cytoskeleton	Group085	GO_BiologicalProcess-EBI-UniProt-GOA-ACAP-ARAP_01.05.2024_00h00	5.51269e-06	4.42888e-05	5.51269e-06	1.42241e-05	[6]	28.5714	36	[LOC100136483, LOC100380625, LOC100380681, LOC106560807, LOC106562413, LOC106562989, LOC106569771, LOC106569778, LOC106571488, LOC106572477, LOC106574319, LOC106574678, LOC106575630, LOC106575781, LOC106580001, LOC106580679, LOC106582524, LOC106586917, LOC106586921, LOC106601521, LOC106601613, LOC106602627, LOC106604765, LOC106607316, LOC106608059, lmnb1, nefl, tba, tba1a, tbb2a, tbb2c, tuba5, tu…
GO:0005615	extracellular space	Group086	GO_CellularComponent-EBI-UniProt-GOA-ACAP-ARAP_01.05.2024_00h00	2.85829e-07	2.98299e-06	2.85829e-07	9.33411e-07	[2, 3]	16.9588	387	[LOC100136449, LOC100136494, LOC100136517, LOC100136538, LOC100136587, LOC100194498, LOC100194500, LOC100195253, LOC100195512, LOC100196094, LOC100196702, LOC100286414, LOC106560287, LOC106560849, LOC106561075, LOC106561100, LOC106561202, LOC106561446, LOC106561516, LOC106561785, LOC106561811, LOC106561857, LOC106562293, LOC106562426, LOC106562604, LOC106562961, LOC106562962, LOC106563133, LOC106…
GO:0008045	motor neuron axon guidance	Group087	GO_BiologicalProcess-EBI-UniProt-GOA-ACAP-ARAP_01.05.2024_00h00	0.00892279	0.0307887	0.00892279	0.0100261	[7, 8, 9, 10, 11, 12, 13, 14]	30.303	10	[LOC106566791, LOC106569393, LOC106573451, LOC106577638, LOC106580569, LOC106585175, LOC106604257, LOC106608769, LOC106609664, rac3b]
GO:0010458	exit from mitosis	Group088	GO_BiologicalProcess-EBI-UniProt-GOA-ACAP-ARAP_01.05.2024_00h00	0.0142425	0.0455975	0.0142425	0.0145916	[5, 6, 8]	50	4	[LOC106563463, LOC106611570, cdc14ab, cdca5]
GO:0007096	regulation of exit from mitosis	Group088	GO_BiologicalProcess-EBI-UniProt-GOA-ACAP-ARAP_01.05.2024_00h00	0.0142425	0.0455975	0.0142425	0.0145916	[6, 7, 8, 9]	50	4	[LOC106563463, LOC106611570, cdc14ab, cdca5]
GO:0016614	oxidoreductase activity, acting on CH-OH group of donors	Group089	GO_MolecularFunction-EBI-UniProt-GOA-ACAP-ARAP_01.05.2024_00h00	0.00086043	0.00404383	0.00086043	0.00142722	[3]	21.0526	48	[LOC100194640, LOC100196673, LOC100196702, LOC106560379, LOC106560437, LOC106563422, LOC106563565, LOC106563632, LOC106564857, LOC106565197, LOC106566713, LOC106568881, LOC106570829, LOC106574437, LOC106577388, LOC106581777, LOC106581822, LOC106582376, LOC106584055, LOC106586205, LOC106586211, LOC106586335, LOC106588007, LOC106593044, LOC106595310, LOC106604248, LOC106604922, LOC106608345, LOC106…
GO:0016616	oxidoreductase activity, acting on the CH-OH group of donors, NAD or NADP as acceptor	Group089	GO_MolecularFunction-EBI-UniProt-GOA-ACAP-ARAP_01.05.2024_00h00	0.00152845	0.00666816	0.00086043	0.00142722	[4]	20.7207	46	[LOC100194640, LOC100196673, LOC100196702, LOC106560379, LOC106560437, LOC106563422, LOC106563565, LOC106563632, LOC106564857, LOC106565197, LOC106566713, LOC106568881, LOC106570829, LOC106574437, LOC106577388, LOC106581777, LOC106582376, LOC106584055, LOC106586205, LOC106586211, LOC106586335, LOC106588007, LOC106593044, LOC106595310, LOC106604248, LOC106604922, LOC106608345, LOC106609123, LOC106…
GO:0016668	oxidoreductase activity, acting on a sulfur group of donors, NAD(P) as acceptor	Group090	GO_MolecularFunction-EBI-UniProt-GOA-ACAP-ARAP_01.05.2024_00h00	0.00975165	0.033165	0.00651803	0.00778439	[4]	45.4545	5	[LOC106565239, LOC106584548, gsr, selenot1a, txnrd2.2]
GO:0015038	glutathione disulfide oxidoreductase activity	Group090	GO_MolecularFunction-EBI-UniProt-GOA-ACAP-ARAP_01.05.2024_00h00	0.0142425	0.0455975	0.00651803	0.00778439	[5]	50	4	[LOC106565239, gsr, gsto1, txnrd2.2]
GO:0004857	enzyme inhibitor activity	Group091	GO_MolecularFunction-EBI-UniProt-GOA-ACAP-ARAP_01.05.2024_00h00	0.00835256	0.0291041	0.00835256	0.00964467	[3]	17.6617	71	[LOC106561857, LOC106563136, LOC106565565, LOC106565567, LOC106567285, LOC106568047, LOC106569365, LOC106570892, LOC106571140, LOC106574034, LOC106575072, LOC106575194, LOC106575308, LOC106577897, LOC106578378, LOC106579676, LOC106580158, LOC106582002, LOC106582100, LOC106583085, LOC106583145, LOC106583825, LOC106584303, LOC106584419, LOC106585234, LOC106585544, LOC106586061, LOC106586620, LOC106…
GO:0030414	peptidase inhibitor activity	Group091	GO_MolecularFunction-EBI-UniProt-GOA-ACAP-ARAP_01.05.2024_00h00	0.0144526	0.0461315	0.00835256	0.00964467	[4]	18.8073	41	[LOC106565565, LOC106568047, LOC106569365, LOC106571140, LOC106574034, LOC106575308, LOC106577897, LOC106578378, LOC106579676, LOC106582002, LOC106582100, LOC106583145, LOC106584303, LOC106584419, LOC106585544, LOC106586061, LOC106586620, LOC106589915, LOC106590283, LOC106590292, LOC106590538, LOC106590674, LOC106601300, LOC106603057, LOC106603571, LOC106606418, LOC106606432, LOC106607636, LOC106…
GO:0017070	U6 snRNA binding	Group092	GO_MolecularFunction-EBI-UniProt-GOA-ACAP-ARAP_01.05.2024_00h00	0.0142425	0.0455975	0.000735211	0.00122927	[6]	50	4	[LOC100380699, LOC106563727, LOC106613629, prpf8]
GO:0030623	U5 snRNA binding	Group092	GO_MolecularFunction-EBI-UniProt-GOA-ACAP-ARAP_01.05.2024_00h00	0.000318563	0.00165824	0.000735211	0.00122927	[6]	100	4	[LOC100380699, LOC106600990, LOC106607257, prpf8]
GO:0031023	microtubule organizing center organization	Group093	GO_BiologicalProcess-EBI-UniProt-GOA-ACAP-ARAP_01.05.2024_00h00	0.0100925	0.0342696	0.0100925	0.0111605	[3, 4, 7]	21.3115	26	[LOC100286508, LOC106574078, LOC106577137, LOC106580467, LOC106582089, LOC106586611, LOC106587056, LOC106588945, LOC106601996, LOC106603211, LOC106606012, LOC106606306, LOC106606316, LOC106607864, LOC106608807, cg047, cntln, cntrob, haus2, haus4, haus7, haus8, k0841, npm, sass6, stil]
GO:0007098	centrosome cycle	Group093	GO_BiologicalProcess-EBI-UniProt-GOA-ACAP-ARAP_01.05.2024_00h00	0.00958928	0.0327173	0.0100925	0.0111605	[3, 4, 5, 8]	22.1154	23	[LOC106574078, LOC106580467, LOC106582089, LOC106586611, LOC106587056, LOC106588945, LOC106601996, LOC106603211, LOC106606012, LOC106606306, LOC106606316, LOC106608807, cg047, cntln, cntrob, haus2, haus4, haus7, haus8, k0841, npm, sass6, stil]
GO:0031261	DNA replication preinitiation complex	Group094	GO_CellularComponent-EBI-UniProt-GOA-ACAP-ARAP_01.05.2024_00h00	0.000226855	0.00123523	0.000226855	0.000451549	[3, 7, 8]	83.3333	5	[cdc45, gins1, gins3, gins4, orc3]
GO:0000811	GINS complex	Group094	GO_CellularComponent-EBI-UniProt-GOA-ACAP-ARAP_01.05.2024_00h00	0.00858447	0.0298146	0.000226855	0.000451549	[4, 7, 8, 9]	75	3	[gins1, gins3, gins4]
GO:0000940	outer kinetochore	Group095	GO_CellularComponent-EBI-UniProt-GOA-ACAP-ARAP_01.05.2024_00h00	9.20949e-05	0.000550758	9.20949e-05	0.000194422	[2, 4, 6, 9, 10]	50	10	[LOC106607046, ndc80, nsl1, nuf2, si:dkey-6i22.5, ska1, ska3, spc24, spc25, spdl1]
GO:0031262	Ndc80 complex	Group095	GO_CellularComponent-EBI-UniProt-GOA-ACAP-ARAP_01.05.2024_00h00	0.00975165	0.033165	9.20949e-05	0.000194422	[2, 3, 5, 7, 10, 11]	45.4545	5	[LOC106607046, ndc80, nuf2, spc24, spc25]
GO:0006744	ubiquinone biosynthetic process	Group096	GO_BiologicalProcess-EBI-UniProt-GOA-ACAP-ARAP_01.05.2024_00h00	0.00365191	0.0142921	0.00365191	0.00489263	[6]	36	9	[LOC106573192, LOC106579710, LOC106580034, LOC106593202, LOC106605038, coq4, coq5, coq8aa, ndufa9a]
GO:0031314	extrinsic component of mitochondrial inner membrane	Group096	GO_CellularComponent-EBI-UniProt-GOA-ACAP-ARAP_01.05.2024_00h00	0.0142425	0.0455975	0.00365191	0.00489263	[4, 5, 6, 7, 8, 9]	50	4	[LOC106593202, LOC106605038, coq4, coq5]
GO:0031968	organelle outer membrane	Group097	GO_CellularComponent-EBI-UniProt-GOA-ACAP-ARAP_01.05.2024_00h00	0.00393401	0.0151456	0.00393401	0.0051388	[3, 4, 5, 6]	19.5219	49	[LOC100194666, LOC100195113, LOC106561967, LOC106564657, LOC106567964, LOC106569189, LOC106570202, LOC106576153, LOC106576797, LOC106577200, LOC106577374, LOC106577478, LOC106579879, LOC106580495, LOC106581130, LOC106584358, LOC106586159, LOC106586788, LOC106586902, LOC106588599, LOC106589825, LOC106591638, LOC106602855, LOC106603506, LOC106609324, LOC106609527, LOC106609735, LOC106610734, LOC106…
GO:0005741	mitochondrial outer membrane	Group097	GO_CellularComponent-EBI-UniProt-GOA-ACAP-ARAP_01.05.2024_00h00	0.00290141	0.0117212	0.00393401	0.0051388	[4, 5, 6, 7, 8]	20.0873	46	[LOC100194666, LOC100195113, LOC106561967, LOC106564657, LOC106567964, LOC106569189, LOC106570202, LOC106576153, LOC106576797, LOC106577200, LOC106577374, LOC106577478, LOC106579879, LOC106580495, LOC106581130, LOC106584358, LOC106586159, LOC106586788, LOC106586902, LOC106589825, LOC106591638, LOC106602855, LOC106609324, LOC106609527, LOC106609735, LOC106610734, LOC106611697, LOC106613856, LOC106…
GO:0032606	type I interferon production	Group098	GO_BiologicalProcess-EBI-UniProt-GOA-ACAP-ARAP_01.05.2024_00h00	0.000331734	0.00171423	0.000331734	0.000636078	[3, 7]	66.6667	6	[LOC100136430, LOC106586369, LOC106606998, cgasa, gpatch3, sting1]
GO:0032479	regulation of type I interferon production	Group098	GO_BiologicalProcess-EBI-UniProt-GOA-ACAP-ARAP_01.05.2024_00h00	0.000331734	0.00171423	0.000331734	0.000636078	[4, 5, 7, 8, 9]	66.6667	6	[LOC100136430, LOC106586369, LOC106606998, cgasa, gpatch3, sting1]
GO:0038024	cargo receptor activity	Group099	GO_BiologicalProcess-EBI-UniProt-GOA-ACAP-ARAP_01.05.2024_00h00	0.00209598	0.00881887	0.00209598	0.003129	[3, 5]	27.8689	17	[LOC100534606, LOC106560287, LOC106560709, LOC106568513, LOC106571406, LOC106572132, LOC106572662, LOC106573026, LOC106577837, LOC106583141, LOC106584136, LOC106585229, LOC106590115, LOC106607810, LOC106612564, ackr4b, tfr1b]
GO:0005044	scavenger receptor activity	Group099	GO_BiologicalProcess-EBI-UniProt-GOA-ACAP-ARAP_01.05.2024_00h00	0.01379	0.044282	0.00209598	0.003129	[4, 6]	28.5714	10	[LOC100534606, LOC106560287, LOC106560709, LOC106568513, LOC106572132, LOC106573026, LOC106584136, LOC106585229, LOC106612564, ackr4b]
GO:0042127	regulation of cell population proliferation	Group100	GO_BiologicalProcess-EBI-UniProt-GOA-ACAP-ARAP_01.05.2024_00h00	0.000590802	0.00290489	0.000590802	0.00103763	[3, 4]	18.7633	88	[LOC100136449, LOC100136517, LOC100136538, LOC100137092, LOC106561100, LOC106562426, LOC106563734, LOC106567054, LOC106568264, LOC106570100, LOC106570104, LOC106570815, LOC106571074, LOC106572390, LOC106572816, LOC106572830, LOC106573113, LOC106573118, LOC106575072, LOC106575251, LOC106575931, LOC106576419, LOC106576460, LOC106576891, LOC106578682, LOC106579428, LOC106581250, LOC106582620, LOC106…
GO:0008284	positive regulation of cell population proliferation	Group100	GO_BiologicalProcess-EBI-UniProt-GOA-ACAP-ARAP_01.05.2024_00h00	0.00752223	0.0266914	0.000590802	0.00103763	[3, 4, 5]	18.5567	54	[LOC100136449, LOC100136517, LOC100136538, LOC100137092, LOC106561100, LOC106562426, LOC106563734, LOC106567054, LOC106568264, LOC106570100, LOC106570104, LOC106570815, LOC106573113, LOC106575931, LOC106576891, LOC106578682, LOC106579428, LOC106582620, LOC106583220, LOC106584182, LOC106585563, LOC106585764, LOC106585964, LOC106588175, LOC106590199, LOC106603916, LOC106604317, LOC106604525, LOC106…
GO:0003682	chromatin binding	Group101	GO_MolecularFunction-EBI-UniProt-GOA-ACAP-ARAP_01.05.2024_00h00	0.0118603	0.0391482	0.00837663	0.00961931	[3]	17.1367	79	[LOC100380772, LOC100380869, LOC106561954, LOC106563383, LOC106564070, LOC106564951, LOC106565826, LOC106566819, LOC106568799, LOC106569932, LOC106569987, LOC106572212, LOC106572586, LOC106573334, LOC106574142, LOC106574878, LOC106575065, LOC106576175, LOC106576194, LOC106576265, LOC106576686, LOC106579040, LOC106580170, LOC106581094, LOC106581197, LOC106581944, LOC106582411, LOC106583678, LOC106…
GO:0042393	histone binding	Group101	GO_MolecularFunction-EBI-UniProt-GOA-ACAP-ARAP_01.05.2024_00h00	0.00779672	0.0274822	0.00837663	0.00961931	[3]	18.2965	58	[LOC100196562, LOC100380869, LOC106560435, LOC106564261, LOC106564951, LOC106565712, LOC106565826, LOC106566819, LOC106567587, LOC106568799, LOC106569932, LOC106569963, LOC106569987, LOC106572586, LOC106574092, LOC106576194, LOC106576265, LOC106577449, LOC106580871, LOC106581094, LOC106581197, LOC106581944, LOC106584054, LOC106585785, LOC106586226, LOC106587895, LOC106588334, LOC106588403, LOC106…
GO:0042552	myelination	Group102	GO_BiologicalProcess-EBI-UniProt-GOA-ACAP-ARAP_01.05.2024_00h00	0.00127265	0.00568024	0.00127265	0.00203041	[4, 7, 8]	31.8182	14	[LOC100195253, LOC106571415, LOC106577163, LOC106577171, LOC106580742, LOC106589372, LOC106600490, LOC106602029, LOC106606327, LOC106607820, LOC106610951, eif2b5, mal, plp1a]
GO:0022011	myelination in peripheral nervous system	Group102	GO_BiologicalProcess-EBI-UniProt-GOA-ACAP-ARAP_01.05.2024_00h00	0.00142264	0.00625786	0.00127265	0.00203041	[5, 6, 7, 8, 9, 10, 11]	80	4	[LOC106571415, LOC106580742, LOC106607820, LOC106610951]
GO:0043021	ribonucleoprotein complex binding	Group103	GO_MolecularFunction-EBI-UniProt-GOA-ACAP-ARAP_01.05.2024_00h00	0.00252788	0.0104502	0.00252788	0.00369459	[3]	23.2759	27	[LOC100380787, LOC106565383, LOC106565561, LOC106567449, LOC106571672, LOC106572492, LOC106575042, LOC106575933, LOC106576480, LOC106583199, LOC106587851, LOC106597165, LOC106600818, LOC106602525, LOC106607064, LOC106607118, LOC106610219, LOC106611629, bop1, cpeb1a, cpeb3, ddx17, eif2s1a, if6, mtif3, pes, ptcd3]
GO:0043022	ribosome binding	Group103	GO_MolecularFunction-EBI-UniProt-GOA-ACAP-ARAP_01.05.2024_00h00	0.00614416	0.0223224	0.00252788	0.00369459	[4]	24.359	19	[LOC106565383, LOC106565561, LOC106567449, LOC106571672, LOC106572492, LOC106576480, LOC106583199, LOC106587851, LOC106597165, LOC106600818, LOC106602525, LOC106610219, LOC106611629, cpeb1a, cpeb3, eif2s1a, if6, mtif3, ptcd3]
GO:0045003	double-strand break repair via synthesis-dependent strand annealing	Group104	GO_BiologicalProcess-EBI-UniProt-GOA-ACAP-ARAP_01.05.2024_00h00	0.00109763	0.00501473	0.00109763	0.00180634	[8, 9, 10]	50	7	[LOC106603463, LOC106607888, ercc6l, rad51, rad54b, rad54l, swi5]
GO:0000730	DNA recombinase assembly	Group104	GO_BiologicalProcess-EBI-UniProt-GOA-ACAP-ARAP_01.05.2024_00h00	0.00795856	0.027914	0.00109763	0.00180634	[7, 9, 10, 11]	57.1429	4	[LOC106603463, LOC106607888, rad51, swi5]
GO:0045165	cell fate commitment	Group105	GO_BiologicalProcess-EBI-UniProt-GOA-ACAP-ARAP_01.05.2024_00h00	0.00696506	0.0250061	0.00521534	0.00652698	[3, 4]	20.625	33	[LOC106561897, LOC106563287, LOC106565550, LOC106565622, LOC106566606, LOC106566936, LOC106568088, LOC106570043, LOC106571563, LOC106571899, LOC106576150, LOC106579325, LOC106580605, LOC106581835, LOC106581837, LOC106582928, LOC106583120, LOC106584342, LOC106584620, LOC106586153, LOC106588492, LOC106589292, LOC106589299, LOC106597855, LOC106599874, LOC106605348, LOC106609328, ppdpfa, prdm12b, tbx…
GO:0005109	frizzled binding	Group105	GO_MolecularFunction-EBI-UniProt-GOA-ACAP-ARAP_01.05.2024_00h00	0.00878169	0.030351	0.00521534	0.00652698	[5]	25	16	[LOC106566606, LOC106571899, LOC106579325, LOC106581156, LOC106581835, LOC106581837, LOC106581941, LOC106586153, LOC106589299, LOC106590018, LOC106597855, LOC106599874, LOC106613030, wnt2ba, wnt5a, wnt9a]
GO:0048519	negative regulation of biological process	Group106	GO_BiologicalProcess-EBI-UniProt-GOA-ACAP-ARAP_01.05.2024_00h00	0.004105	0.0156623	0.004105	0.00532885	[1, 2, 3]	14.8724	507	[LOC100136415, LOC100136517, LOC100194546, LOC100195459, LOC100195694, LOC100286553, LOC100306849, LOC100380625, LOC100380749, LOC100380772, LOC100380819, LOC106560247, LOC106560324, LOC106560399, LOC106561046, LOC106561069, LOC106561085, LOC106561202, LOC106561897, LOC106561954, LOC106562060, LOC106562116, LOC106562317, LOC106562389, LOC106563157, LOC106563248, LOC106563420, LOC106563492, LOC106…
GO:0048523	negative regulation of cellular process	Group106	GO_BiologicalProcess-EBI-UniProt-GOA-ACAP-ARAP_01.05.2024_00h00	0.00729261	0.0260066	0.004105	0.00532885	[2, 3, 4]	14.8102	472	[LOC100136415, LOC100136517, LOC100194546, LOC100195459, LOC100195694, LOC100286553, LOC100306849, LOC100380625, LOC100380749, LOC100380772, LOC100380819, LOC106560247, LOC106560324, LOC106560399, LOC106561046, LOC106561069, LOC106561085, LOC106561202, LOC106561897, LOC106561954, LOC106562060, LOC106562116, LOC106562317, LOC106562389, LOC106563157, LOC106563248, LOC106563420, LOC106563492, LOC106…
GO:0050000	chromosome localization	Group107	GO_BiologicalProcess-EBI-UniProt-GOA-ACAP-ARAP_01.05.2024_00h00	0.00511431	0.0189693	0.00511431	0.0064391	[3]	25.7576	17	[LOC106563463, LOC106566708, LOC106567908, LOC106587227, LOC106601996, LOC106602330, LOC106606306, LOC106606316, LOC106610270, cdca5, cenpf, incenp, mad1l1, ndc80, nuf2, spdl1, terb1]
GO:0051310	metaphase chromosome alignment	Group107	GO_BiologicalProcess-EBI-UniProt-GOA-ACAP-ARAP_01.05.2024_00h00	0.0129989	0.0423808	0.00511431	0.0064391	[5, 6]	26.6667	12	[LOC106563463, LOC106566708, LOC106587227, LOC106602330, LOC106610270, cdca5, cenpf, incenp, mad1l1, ndc80, nuf2, spdl1]
GO:0051536	iron-sulfur cluster binding	Group108	GO_MolecularFunction-EBI-UniProt-GOA-ACAP-ARAP_01.05.2024_00h00	0.00179609	0.00767845	0.00179609	0.00276016	[4]	23.5294	28	[LOC106561396, LOC106571315, LOC106577336, LOC106585603, LOC106587304, LOC106587910, LOC106589533, LOC106592348, LOC106602580, LOC106604887, LOC106606382, LOC106608529, LOC106609344, LOC106609768, LOC106609902, aco1, aox6, cisd2, dph1, etfdh, ndufs2, ndufv1, pold1, pole, prim2, rtel1, sdhb, zgc:92275]
GO:0051539	4 iron, 4 sulfur cluster binding	Group108	GO_MolecularFunction-EBI-UniProt-GOA-ACAP-ARAP_01.05.2024_00h00	0.00935204	0.0320104	0.00179609	0.00276016	[5]	25.4237	15	[LOC106585603, LOC106589533, LOC106602580, LOC106606382, LOC106609344, LOC106609902, aco1, etfdh, ndufs2, ndufv1, pold1, pole, prim2, rtel1, sdhb]
GO:0070300	phosphatidic acid binding	Group109	GO_MolecularFunction-EBI-UniProt-GOA-ACAP-ARAP_01.05.2024_00h00	0.00858447	0.0298146	0.00858447	0.00975084	[4, 5]	75	3	[LOC106567372, LOC106572136, LOC106583677]
GO:1901611	phosphatidylglycerol binding	Group109	GO_MolecularFunction-EBI-UniProt-GOA-ACAP-ARAP_01.05.2024_00h00	0.00858447	0.0298146	0.00858447	0.00975084	[4, 5]	75	3	[LOC106567372, LOC106572136, LOC106583677]
GO:0044771	meiotic cell cycle phase transition	Group110	GO_BiologicalProcess-EBI-UniProt-GOA-ACAP-ARAP_01.05.2024_00h00	0.0096491	0.0328687	0.0096491	0.0107843	[3, 4, 5]	40	6	[LOC100380819, LOC106563618, LOC106583830, LOC106587548, LOC106593289, LOC106611433]
GO:1901993	regulation of meiotic cell cycle phase transition	Group110	GO_BiologicalProcess-EBI-UniProt-GOA-ACAP-ARAP_01.05.2024_00h00	0.0096491	0.0328687	0.0096491	0.0107843	[3, 4, 5, 6, 7]	40	6	[LOC100380819, LOC106563618, LOC106583830, LOC106587548, LOC106593289, LOC106611433]
GO:1990547	mitochondrial phosphate ion transmembrane transport	Group111	GO_BiologicalProcess-EBI-UniProt-GOA-ACAP-ARAP_01.05.2024_00h00	0.00858447	0.0298146	0.0119726	0.0128983	[4, 6, 7, 8]	75	3	[LOC100194554, LOC106561671, LOC106576021]
GO:0005315	phosphate transmembrane transporter activity	Group111	GO_BiologicalProcess-EBI-UniProt-GOA-ACAP-ARAP_01.05.2024_00h00	0.0119726	0.0393965	0.0119726	0.0128983	[6, 8]	35	7	[LOC100194554, LOC106561671, LOC106564912, LOC106576021, LOC106586853, slc20a1a, spx2]
KEGG:04510	Focal adhesion	Group112	KEGG_01.05.2024	0.0142815	0.0456535	0.00273503	0.00391521	[-1]	16.7954	87	[LOC100136517, LOC100380299, LOC100380851, LOC106562413, LOC106563018, LOC106563223, LOC106563734, LOC106564005, LOC106565237, LOC106565679, LOC106568399, LOC106568949, LOC106569065, LOC106569075, LOC106569077, LOC106569189, LOC106569942, LOC106570460, LOC106570589, LOC106571097, LOC106571319, LOC106572830, LOC106573118, LOC106573120, LOC106573900, LOC106576863, LOC106577876, LOC106577877, LOC106…
KEGG:04512	ECM-receptor interaction	Group112	KEGG_01.05.2024	9.50337e-07	9.15505e-06	0.00273503	0.00391521	[-1]	26.2626	52	[LOC106565237, LOC106565679, LOC106566949, LOC106567148, LOC106568399, LOC106569065, LOC106569075, LOC106569077, LOC106569942, LOC106570460, LOC106570589, LOC106570894, LOC106571097, LOC106571319, LOC106577876, LOC106577877, LOC106581006, LOC106582581, LOC106583477, LOC106583616, LOC106583712, LOC106585544, LOC106586061, LOC106586070, LOC106588374, LOC106588939, LOC106589269, LOC106590025, LOC106…
GO:0004497	monooxygenase activity	Group113	GO_MolecularFunction-EBI-UniProt-GOA-ACAP-ARAP_01.05.2024_00h00	0.0110824	0.0369817	0.00290602	0.00407623	[3]	19.3069	39	[LOC100136926, LOC106563756, LOC106565446, LOC106569008, LOC106570209, LOC106571110, LOC106573203, LOC106574033, LOC106574778, LOC106576281, LOC106576971, LOC106579093, LOC106580502, LOC106580755, LOC106580784, LOC106581857, LOC106583179, LOC106584062, LOC106584276, LOC106584359, LOC106585111, LOC106586420, LOC106587531, LOC106588568, LOC106590187, LOC106590825, LOC106593202, LOC106594168, LOC106…
GO:0005506	iron ion binding	Group113	GO_MolecularFunction-EBI-UniProt-GOA-ACAP-ARAP_01.05.2024_00h00	0.00571587	0.0209812	0.00290602	0.00407623	[7]	19.084	50	[LOC100136926, LOC106560925, LOC106565446, LOC106565486, LOC106569008, LOC106570209, LOC106571110, LOC106573203, LOC106574033, LOC106576281, LOC106576971, LOC106577060, LOC106579751, LOC106580502, LOC106580755, LOC106581857, LOC106583179, LOC106583563, LOC106584062, LOC106584527, LOC106585111, LOC106585603, LOC106586420, LOC106587531, LOC106588568, LOC106590187, LOC106590825, LOC106594168, LOC106…
GO:0005539	glycosaminoglycan binding	Group114	GO_MolecularFunction-EBI-UniProt-GOA-ACAP-ARAP_01.05.2024_00h00	0.000161202	0.000900787	0.000161202	0.0003271	[3]	22.3214	50	[LOC100195512, LOC106561100, LOC106562426, LOC106566246, LOC106568264, LOC106569355, LOC106569629, LOC106570673, LOC106571097, LOC106573544, LOC106573546, LOC106575102, LOC106577056, LOC106579714, LOC106582339, LOC106583520, LOC106584182, LOC106585764, LOC106585939, LOC106587109, LOC106587149, LOC106588972, LOC106589308, LOC106589770, LOC106597308, LOC106598655, LOC106599513, LOC106603916, LOC106…
GO:0008201	heparin binding	Group114	GO_MolecularFunction-EBI-UniProt-GOA-ACAP-ARAP_01.05.2024_00h00	0.000110348	0.000650779	0.000161202	0.0003271	[3, 4]	24.6753	38	[LOC100195512, LOC106566246, LOC106569355, LOC106569629, LOC106570673, LOC106571097, LOC106573544, LOC106573546, LOC106575102, LOC106577056, LOC106583520, LOC106584182, LOC106585939, LOC106587109, LOC106587149, LOC106588972, LOC106589308, LOC106589770, LOC106597308, LOC106598655, LOC106599513, LOC106603916, LOC106604317, LOC106605015, LOC106607607, LOC106608163, LOC106610964, LOC106612135, LOC106…
GO:0008387	steroid 7-alpha-hydroxylase activity	Group115	GO_MolecularFunction-EBI-UniProt-GOA-ACAP-ARAP_01.05.2024_00h00	0.00238504	0.00991748	0.0096491	0.0107843	[4, 5]	100	3	[LOC106570209, LOC106588568, LOC106607853]
GO:0006699	bile acid biosynthetic process	Group115	GO_BiologicalProcess-EBI-UniProt-GOA-ACAP-ARAP_01.05.2024_00h00	0.0096491	0.0328687	0.0096491	0.0107843	[5, 6, 7, 8]	40	6	[LOC106569008, LOC106570209, LOC106588568, LOC106603480, LOC106607853, zgc:101540]
GO:0070004	cysteine-type exopeptidase activity	Group116	GO_MolecularFunction-EBI-UniProt-GOA-ACAP-ARAP_01.05.2024_00h00	0.00335315	0.013294	0.000561529	0.00100307	[5]	55.5556	5	[LOC106580795, LOC106587341, LOC106612652, mindy2, scrn3]
GO:0000098	sulfur amino acid catabolic process	Group116	GO_BiologicalProcess-EBI-UniProt-GOA-ACAP-ARAP_01.05.2024_00h00	0.00858447	0.0298146	0.000561529	0.00100307	[5, 6, 7]	75	3	[LOC106580795, LOC106612652, cdo1]
GO:0050667	homocysteine metabolic process	Group116	GO_BiologicalProcess-EBI-UniProt-GOA-ACAP-ARAP_01.05.2024_00h00	0.00975165	0.033165	0.000561529	0.00100307	[5, 7]	45.4545	5	[LOC106573862, LOC106577298, LOC106580795, LOC106612652, cgl]
KEGG:00785	Lipoic acid metabolism	Group117	KEGG_01.05.2024	8.2929e-05	0.000498746	3.58417e-06	9.98789e-06	[-1]	40	14	[LOC106561216, LOC106561658, LOC106573440, LOC106580033, LOC106583814, LOC106584548, LOC106585394, LOC106587183, LOC106604067, LOC106611056, bckdha, gcshb, ogdha, pdha1a]
GO:0016903	oxidoreductase activity, acting on the aldehyde or oxo group of donors	Group117	GO_MolecularFunction-EBI-UniProt-GOA-ACAP-ARAP_01.05.2024_00h00	0.000420387	0.0021259	3.58417e-06	9.98789e-06	[3]	28.7671	21	[LOC100380519, LOC106561658, LOC106578507, LOC106579029, LOC106581512, LOC106583814, LOC106585031, LOC106589322, LOC106596374, LOC106601716, LOC106609325, LOC123723662, aldh4a1, aldh7a1, aox6, bckdha, gapdhs, kgd4, nags, ogdha, pdha1a]
GO:0016624	oxidoreductase activity, acting on the aldehyde or oxo group of donors, disulfide as acceptor	Group117	GO_MolecularFunction-EBI-UniProt-GOA-ACAP-ARAP_01.05.2024_00h00	0.00431581	0.0162914	3.58417e-06	9.98789e-06	[4]	41.1765	7	[LOC106561658, LOC106583814, LOC106585031, bckdha, kgd4, ogdha, pdha1a]
GO:0016638	oxidoreductase activity, acting on the CH-NH2 group of donors	Group118	GO_MolecularFunction-EBI-UniProt-GOA-ACAP-ARAP_01.05.2024_00h00	0.00204971	0.00864125	3.84811e-05	8.46585e-05	[3]	30.4348	14	[LOC106580033, LOC106585132, LOC106585394, LOC106585899, LOC106586788, LOC106591630, LOC106591784, LOC106606089, dao, gdh2, il4i1, loxa, loxl4, si:ch211-127i16.2]
GO:0030199	collagen fibril organization	Group118	GO_BiologicalProcess-EBI-UniProt-GOA-ACAP-ARAP_01.05.2024_00h00	0.001348	0.00597896	3.84811e-05	8.46585e-05	[5, 6]	30.6122	15	[LOC106569953, LOC106575722, LOC106583712, LOC106585132, LOC106585899, LOC106588396, LOC106591630, LOC106591784, LOC106599956, LOC106609283, col2a1b, col5a2a, dpt, loxa, loxl4]
GO:0005585	collagen type II trimer	Group118	GO_CellularComponent-EBI-UniProt-GOA-ACAP-ARAP_01.05.2024_00h00	0.00795856	0.027914	3.84811e-05	8.46585e-05	[4, 6, 7, 8, 9]	57.1429	4	[LOC106575722, LOC106583712, col2a1b, col5a2a]
GO:0051233	spindle midzone	Group119	GO_CellularComponent-EBI-UniProt-GOA-ACAP-ARAP_01.05.2024_00h00	1.20304e-05	9.2132e-05	3.82698e-06	1.03875e-05	[2, 6, 8]	42.1053	16	[LOC106561604, LOC106561782, LOC106563511, LOC106565211, LOC106573105, LOC106583587, LOC106584748, LOC106587175, LOC106587689, LOC106603641, aurka, borea, incenp, mapre1, prc1b, racgap1]
GO:0032133	chromosome passenger complex	Group119	GO_CellularComponent-EBI-UniProt-GOA-ACAP-ARAP_01.05.2024_00h00	0.000735211	0.00353333	3.82698e-06	1.03875e-05	[3, 8]	60	6	[LOC106561604, LOC106573105, LOC106587175, aurka, borea, incenp]
GO:0031616	spindle pole centrosome	Group119	GO_CellularComponent-EBI-UniProt-GOA-ACAP-ARAP_01.05.2024_00h00	0.00167459	0.00726109	3.82698e-06	1.03875e-05	[3, 4, 7, 9]	62.5	5	[LOC106561604, LOC106573105, LOC106582365, LOC106589585, aurka]
GO:0016073	snRNA metabolic process	Group120	GO_BiologicalProcess-EBI-UniProt-GOA-ACAP-ARAP_01.05.2024_00h00	0.011876	0.0391393	0.00320367	0.00440504	[6, 7]	24.2424	16	[LOC106563393, LOC106602288, LOC106602307, LOC106604637, LOC106607582, LOC106610331, LOC106610347, LOC106612083, exosc4, exosc6, exosc8, ints14, ints9, nhp2, si:ch73-61d6.3, toe1]
GO:0031123	RNA 3'-end processing	Group120	GO_BiologicalProcess-EBI-UniProt-GOA-ACAP-ARAP_01.05.2024_00h00	0.000869051	0.00406639	0.00320367	0.00440504	[7, 8]	25.2427	26	[LOC106562230, LOC106563393, LOC106573258, LOC106578539, LOC106588900, LOC106589826, LOC106602288, LOC106604637, LOC106607582, LOC106608196, LOC106610331, LOC106611664, LOC106611711, LOC106612083, cpsf3, cstf1, exosc4, exosc6, exosc8, ints14, ints9, ptcd1, slbp, supv3l1, toe1, tut1]
GO:0034472	snRNA 3'-end processing	Group120	GO_BiologicalProcess-EBI-UniProt-GOA-ACAP-ARAP_01.05.2024_00h00	0.00154274	0.00671674	0.00320367	0.00440504	[7, 8, 9]	35.4839	11	[LOC106602288, LOC106604637, LOC106607582, LOC106610331, LOC106612083, exosc4, exosc6, exosc8, ints14, ints9, toe1]
GO:0043596	nuclear replication fork	Group121	GO_CellularComponent-EBI-UniProt-GOA-ACAP-ARAP_01.05.2024_00h00	5.1052e-09	7.4445e-08	5.98079e-08	2.08331e-07	[3, 7, 8]	54.0541	20	[LOC106565441, LOC106585998, LOC106605109, LOC106606382, LOC106612933, LOC123723805, etaa1a, mcm10, mms22l, pola1, pola2, pold1, prim1, prim2, rfa1, rpa2, rpa3, tipin, tonsl, wdhd1]
GO:0045005	DNA-templated DNA replication maintenance of fidelity	Group121	GO_BiologicalProcess-EBI-UniProt-GOA-ACAP-ARAP_01.05.2024_00h00	0.000758626	0.00361323	5.98079e-08	2.08331e-07	[6, 7, 8, 9]	33.3333	14	[LOC106565441, LOC106585998, LOC106606382, LOC106606518, LOC106607888, cenps, eme1, etaa1a, mms22l, pold1, pole, rad51, tipin, tonsl]
GO:0031297	replication fork processing	Group121	GO_BiologicalProcess-EBI-UniProt-GOA-ACAP-ARAP_01.05.2024_00h00	0.01379	0.044282	5.98079e-08	2.08331e-07	[7, 8, 9, 10]	28.5714	10	[LOC106585998, LOC106606518, LOC106607888, cenps, eme1, etaa1a, mms22l, rad51, tipin, tonsl]
GO:0005664	nuclear origin of replication recognition complex	Group122	GO_CellularComponent-EBI-UniProt-GOA-ACAP-ARAP_01.05.2024_00h00	0.00795856	0.027914	2.14262e-17	2.7988e-16	[3, 7, 8]	57.1429	4	[lrwd1, orc1, orc3, orc5]
GO:0003688	DNA replication origin binding	Group122	GO_MolecularFunction-EBI-UniProt-GOA-ACAP-ARAP_01.05.2024_00h00	3.14731e-05	0.000216149	2.14262e-17	2.7988e-16	[7]	60	9	[LOC106564750, LOC106607002, cdc45, cdc6, mcm10, orc1, orc3, orc5, pola1]
GO:0006270	DNA replication initiation	Group122	GO_BiologicalProcess-EBI-UniProt-GOA-ACAP-ARAP_01.05.2024_00h00	3.78407e-17	1.91816e-15	2.14262e-17	2.7988e-16	[6, 7, 8, 9]	73.6842	28	[LOC100380341, LOC106562060, LOC106564750, LOC106569128, LOC106579040, LOC106584655, LOC106587264, LOC106607002, LOC106608315, cdc45, cdc6, gins3, mc6zb, mcm10, mcm2, mcm3, mcm3l, mcm4, mcm6, mcm7, noc3l, orc1, orc3, orc5, pola1, pola2, prim2, topbp1]
GO:0004386	helicase activity	Group123	GO_MolecularFunction-EBI-UniProt-GOA-ACAP-ARAP_01.05.2024_00h00	2.77179e-07	2.92136e-06	4.93502e-09	2.02239e-08	[2, 3]	25.5144	62	[LOC100380341, LOC100380648, LOC106564644, LOC106568985, LOC106569128, LOC106569987, LOC106571380, LOC106572303, LOC106576265, LOC106576686, LOC106577153, LOC106581870, LOC106582679, LOC106586794, LOC106587357, LOC106588422, LOC106588962, LOC106589826, LOC106601200, LOC106602719, LOC106606339, LOC106607002, LOC106607064, LOC106607118, LOC106607291, LOC106608315, LOC106608762, LOC106609999, LOC106…
GO:0140098	catalytic activity, acting on RNA	Group123	GO_MolecularFunction-EBI-UniProt-GOA-ACAP-ARAP_01.05.2024_00h00	1.74676e-06	1.56255e-05	4.93502e-09	2.02239e-08	[3]	20.8171	107	[LOC100380648, LOC106564101, LOC106564474, LOC106564644, LOC106564866, LOC106567354, LOC106568002, LOC106568532, LOC106568870, LOC106569462, LOC106572754, LOC106573946, LOC106576677, LOC106577153, LOC106578539, LOC106579246, LOC106579727, LOC106580835, LOC106580952, LOC106581870, LOC106582679, LOC106585996, LOC106586794, LOC106587357, LOC106588694, LOC106589826, LOC106590374, LOC106598828, LOC106…
GO:0003724	RNA helicase activity	Group123	GO_MolecularFunction-EBI-UniProt-GOA-ACAP-ARAP_01.05.2024_00h00	4.7324e-05	0.000303472	4.93502e-09	2.02239e-08	[3, 4]	28.866	28	[LOC100380648, LOC106564644, LOC106577153, LOC106581870, LOC106582679, LOC106586794, LOC106587357, LOC106589826, LOC106601200, LOC106602719, LOC106607064, LOC106607118, LOC106607291, LOC106609999, LOC106612469, ddx10, ddx17, ddx24, ddx54, ddx55, ddx56, dhx29, dhx30, dhx37, dhx58, eif4a1a, if4a3, supv3l1]
GO:0050839	cell adhesion molecule binding	Group124	GO_MolecularFunction-EBI-UniProt-GOA-ACAP-ARAP_01.05.2024_00h00	0.0036657	0.0143198	0.0036657	0.00487982	[3]	17.3684	99	[LOC106560237, LOC106561640, LOC106561641, LOC106561857, LOC106562057, LOC106562116, LOC106562413, LOC106563322, LOC106564089, LOC106564751, LOC106564908, LOC106564975, LOC106565237, LOC106565679, LOC106566027, LOC106566742, LOC106568399, LOC106568544, LOC106568697, LOC106569170, LOC106569171, LOC106569355, LOC106569778, LOC106570589, LOC106570673, LOC106571924, LOC106572978, LOC106573083, LOC106…
GO:0098631	cell adhesion mediator activity	Group124	GO_BiologicalProcess-EBI-UniProt-GOA-ACAP-ARAP_01.05.2024_00h00	0.0150734	0.047826	0.0036657	0.00487982	[3]	20.2899	28	[LOC106561640, LOC106561641, LOC106561857, LOC106564089, LOC106568544, LOC106572978, LOC106573083, LOC106573841, LOC106574825, LOC106574974, LOC106582848, LOC106583506, LOC106583976, LOC106587217, LOC106587432, LOC106590025, LOC106596683, LOC106603674, LOC106605589, LOC106610542, LOC106612745, anxa1, anxa14, chl1b, neo1a, nrcama, ox2g, zgc:113337]
GO:0045296	cadherin binding	Group124	GO_MolecularFunction-EBI-UniProt-GOA-ACAP-ARAP_01.05.2024_00h00	0.00295168	0.0118792	0.0036657	0.00487982	[4]	20.7254	40	[LOC106560237, LOC106561857, LOC106562057, LOC106564751, LOC106564908, LOC106566027, LOC106566742, LOC106568697, LOC106569170, LOC106569171, LOC106569778, LOC106571924, LOC106573979, LOC106575158, LOC106578592, LOC106579432, LOC106580487, LOC106587268, LOC106587473, LOC106588289, LOC106590054, LOC106598065, LOC106599708, LOC106601393, LOC106604384, LOC106604622, LOC106604654, LOC106606188, LOC106…
GO:0043933	protein-containing complex organization	Group125	GO_BiologicalProcess-EBI-UniProt-GOA-ACAP-ARAP_01.05.2024_00h00	0.00056554	0.00279358	0.00056554	0.00100168	[4]	15.8124	327	[LOC100380625, LOC100380699, LOC100380772, LOC106560324, LOC106560435, LOC106560849, LOC106560903, LOC106561305, LOC106561369, LOC106561534, LOC106561744, LOC106561897, LOC106562060, LOC106562296, LOC106562332, LOC106562493, LOC106563120, LOC106563215, LOC106563383, LOC106564013, LOC106564193, LOC106564261, LOC106564490, LOC106564821, LOC106565058, LOC106565198, LOC106565430, LOC106565432, LOC106…
GO:0071824	protein-DNA complex organization	Group125	GO_BiologicalProcess-EBI-UniProt-GOA-ACAP-ARAP_01.05.2024_00h00	0.00145485	0.00636012	0.00056554	0.00100168	[5]	17.1103	135	[LOC100380772, LOC106560324, LOC106560435, LOC106561305, LOC106561369, LOC106561744, LOC106562060, LOC106562296, LOC106563383, LOC106564261, LOC106564490, LOC106566641, LOC106566827, LOC106567492, LOC106568226, LOC106568365, LOC106569427, LOC106569771, LOC106569963, LOC106569987, LOC106570503, LOC106570688, LOC106572223, LOC106572303, LOC106572377, LOC106572586, LOC106573190, LOC106574054, LOC106…
GO:0065004	protein-DNA complex assembly	Group125	GO_BiologicalProcess-EBI-UniProt-GOA-ACAP-ARAP_01.05.2024_00h00	2.01091e-10	3.7228e-09	0.00056554	0.00100168	[6]	38.6139	39	[LOC106560324, LOC106560435, LOC106562060, LOC106562296, LOC106568365, LOC106569963, LOC106582111, LOC106583807, LOC106584054, LOC106584399, LOC106586549, LOC106586634, LOC106587264, LOC106587408, LOC106588403, LOC106589585, LOC106603463, LOC106606518, LOC106607888, LOC106608168, LOC106611716, LOC106613808, cdc45, cenph, cenpi, cenpk, cenpn, cenpo, gtf2b, hgv2, kntc1, mis12, mis18a, oip5, psmc6, …
GO:0032543	mitochondrial translation	Group126	GO_BiologicalProcess-EBI-UniProt-GOA-ACAP-ARAP_01.05.2024_00h00	3.37763e-15	1.38288e-13	8.52858e-15	6.85567e-14	[5, 6, 7]	56.6667	34	[LOC106560988, LOC106567354, LOC106568002, LOC106571483, LOC106572754, LOC106577204, LOC106580835, LOC106582956, LOC106583050, LOC106583175, LOC106605120, LOC106606342, LOC106606385, LOC106608896, LOC106612482, chchd1, gars1, gfm2, hars, iars2, lrpprc, mrpl16, mrpl2, mrpl47, mrpl52, mrps11, mrps18b, mtif3, ptcd3, qrsl1, sars2, syrc, tsfm, wars2]
GO:0140053	mitochondrial gene expression	Group126	GO_BiologicalProcess-EBI-UniProt-GOA-ACAP-ARAP_01.05.2024_00h00	8.52858e-15	3.36247e-13	8.52858e-15	6.85567e-14	[6]	46.7391	43	[LOC106560988, LOC106563248, LOC106567354, LOC106568002, LOC106571483, LOC106572754, LOC106577204, LOC106580835, LOC106582956, LOC106583050, LOC106583175, LOC106589826, LOC106598828, LOC106605120, LOC106605422, LOC106606342, LOC106606385, LOC106608896, LOC106612482, chchd1, fastk, gars1, gfm2, hars, iars2, lrpprc, mrpl16, mrpl2, mrpl47, mrpl52, mrps11, mrps18b, mtif3, mto1, ptcd3, qrsl1, sars2, s…
GO:0000959	mitochondrial RNA metabolic process	Group126	GO_BiologicalProcess-EBI-UniProt-GOA-ACAP-ARAP_01.05.2024_00h00	0.0001116	0.000656342	8.52858e-15	6.85567e-14	[6, 7]	37.5	15	[LOC106563248, LOC106567354, LOC106572754, LOC106580835, LOC106589826, LOC106598828, LOC106605422, fastk, gars1, mto1, sars2, supv3l1, tefm, tfb2m, wars2]
GO:0005747	mitochondrial respiratory chain complex I	Group127	GO_CellularComponent-EBI-UniProt-GOA-ACAP-ARAP_01.05.2024_00h00	1.09396e-06	1.03513e-05	1.59994e-13	1.11462e-12	[4, 5, 6, 7, 8, 9, 10]	37.5	24	[LOC106572044, LOC106577308, LOC106578447, LOC106581904, LOC106582434, LOC106586849, LOC106591659, LOC106592348, LOC106596057, LOC106599655, LOC106602078, LOC106602580, LOC106609477, LOC106609902, LOC106610322, LOC123724035, LOC123743162, ndub7, ndufa2, ndufa8, ndufb3, ndufs2, ndufs4, ndufv1]
GO:0019646	aerobic electron transport chain	Group127	GO_BiologicalProcess-EBI-UniProt-GOA-ACAP-ARAP_01.05.2024_00h00	4.76918e-11	1.0688e-09	1.59994e-13	1.11462e-12	[6, 7, 8]	40.2062	39	[LOC106561396, LOC106562120, LOC106562286, LOC106565051, LOC106567989, LOC106568019, LOC106569530, LOC106572113, LOC106573095, LOC106573685, LOC106577308, LOC106578938, LOC106579596, LOC106579942, LOC106582434, LOC106582467, LOC106582630, LOC106584709, LOC106585487, LOC106585766, LOC106586251, LOC106587304, LOC106592348, LOC106596057, LOC106598937, LOC106602580, LOC106602990, LOC106609902, LOC106…
GO:0006120	mitochondrial electron transport, NADH to ubiquinone	Group127	GO_BiologicalProcess-EBI-UniProt-GOA-ACAP-ARAP_01.05.2024_00h00	0.000587484	0.00289526	1.59994e-13	1.11462e-12	[7, 8, 9, 10]	41.6667	10	[LOC106577308, LOC106582434, LOC106592348, LOC106596057, LOC106602580, LOC106609902, LOC106610322, ndufa8, ndufs2, ndufv1]
GO:0170041	non-proteinogenic amino acid metabolic process	Group128	GO_BiologicalProcess-EBI-UniProt-GOA-ACAP-ARAP_01.05.2024_00h00	0.00115013	0.00523212	0.00115013	0.00186339	[4, 6]	28.5714	18	[LOC100500786, LOC106569508, LOC106570066, LOC106571444, LOC106573862, LOC106577298, LOC106580795, LOC106581773, LOC106592407, LOC106599105, LOC106600595, LOC106611136, LOC106612652, arg2, cgl, dao, ddah1, upb1]
GO:0006591	ornithine metabolic process	Group128	GO_BiologicalProcess-EBI-UniProt-GOA-ACAP-ARAP_01.05.2024_00h00	0.00975165	0.033165	0.00115013	0.00186339	[5, 7]	45.4545	5	[LOC100500786, LOC106599105, LOC106600595, LOC106611136, arg2]
GO:0050667	homocysteine metabolic process	Group128	GO_BiologicalProcess-EBI-UniProt-GOA-ACAP-ARAP_01.05.2024_00h00	0.00975165	0.033165	0.00115013	0.00186339	[5, 7]	45.4545	5	[LOC106573862, LOC106577298, LOC106580795, LOC106612652, cgl]
GO:1901575	organic substance catabolic process	Group129	GO_BiologicalProcess-EBI-UniProt-GOA-ACAP-ARAP_01.05.2024_00h00	6.76448e-05	0.000415031	6.76448e-05	0.00014575	[3]	16.2464	335	[LOC100194624, LOC100194644, LOC100194646, LOC100194647, LOC100194696, LOC100195694, LOC100196094, LOC100196677, LOC100286553, LOC100380519, LOC100380576, LOC100380795, LOC100500786, LOC106560346, LOC106560399, LOC106560437, LOC106560816, LOC106561216, LOC106561328, LOC106561537, LOC106561897, LOC106561966, LOC106562062, LOC106562243, LOC106562484, LOC106562547, LOC106562664, LOC106563036, LOC106…
GO:1901361	organic cyclic compound catabolic process	Group129	GO_BiologicalProcess-EBI-UniProt-GOA-ACAP-ARAP_01.05.2024_00h00	0.0121621	0.0399584	6.76448e-05	0.00014575	[4]	16.7254	95	[LOC100194624, LOC100194644, LOC100195694, LOC100286553, LOC100380519, LOC106562484, LOC106562547, LOC106563036, LOC106563248, LOC106564313, LOC106564474, LOC106564860, LOC106566468, LOC106566563, LOC106567372, LOC106568020, LOC106568098, LOC106568722, LOC106568870, LOC106569008, LOC106570483, LOC106571110, LOC106572136, LOC106573200, LOC106573680, LOC106574282, LOC106575212, LOC106576281, LOC106…
GO:1901565	organonitrogen compound catabolic process	Group129	GO_BiologicalProcess-EBI-UniProt-GOA-ACAP-ARAP_01.05.2024_00h00	0.000910702	0.00422415	6.76448e-05	0.00014575	[4]	16.3296	218	[LOC100194624, LOC100194644, LOC100194646, LOC100194647, LOC100194696, LOC100196094, LOC100196677, LOC100380519, LOC100380576, LOC100380795, LOC100500786, LOC106560346, LOC106560816, LOC106561216, LOC106561328, LOC106561897, LOC106561966, LOC106562062, LOC106562243, LOC106562484, LOC106562547, LOC106562664, LOC106563036, LOC106563165, LOC106563313, LOC106563418, LOC106563424, LOC106563588, LOC106…
GO:0170036	import into the mitochondrion	Group130	GO_BiologicalProcess-EBI-UniProt-GOA-ACAP-ARAP_01.05.2024_00h00	0.000281267	0.0014859	0.000281267	0.000554574	[4, 6]	28.9474	22	[LOC106566053, LOC106568941, LOC106577478, LOC106578227, LOC106578916, LOC106580763, LOC106586159, LOC106589949, LOC106591638, LOC106599036, LOC106599039, LOC106601335, LOC106610305, LOC106613715, grpel1, mcu, micu2, pam16, sfxn2, smdt1b, timm23a, tomm40l]
GO:0015292	uniporter activity	Group130	GO_BiologicalProcess-EBI-UniProt-GOA-ACAP-ARAP_01.05.2024_00h00	0.00142264	0.00625786	0.000281267	0.000554574	[6, 8]	80	4	[LOC106578227, LOC106589949, LOC106610305, mcu]
GO:1990246	uniplex complex	Group130	GO_CellularComponent-EBI-UniProt-GOA-ACAP-ARAP_01.05.2024_00h00	0.0137185	0.0441857	0.000281267	0.000554574	[4, 5, 6, 7, 8, 9, 10]	37.5	6	[LOC106578227, LOC106589949, LOC106610305, mcu, micu2, smdt1b]
KEGG:00010	Glycolysis / Gluconeogenesis	Group131	KEGG_01.05.2024	1.71443e-06	1.54662e-05	1.28178e-09	6.3784e-09	[-1]	28.5714	40	[LOC100194624, LOC100194644, LOC106560437, LOC106564313, LOC106568020, LOC106568356, LOC106578507, LOC106580495, LOC106581512, LOC106583351, LOC106583814, LOC106583908, LOC106584055, LOC106584548, LOC106588424, LOC106589825, LOC106590260, LOC106596374, LOC106601716, LOC106604067, LOC106608304, LOC106609123, acss1, aldh7a1, aldoaa, aldob, eno1a, eno1b, fbp1a, gapdhs, gpia, hk1, hk2, k6pp, kpyk, pd…
KEGG:00620	Pyruvate metabolism	Group131	KEGG_01.05.2024	9.54875e-06	7.41945e-05	1.28178e-09	6.3784e-09	[-1]	31.7647	27	[LOC100196673, LOC106560437, LOC106563498, LOC106564857, LOC106571639, LOC106577388, LOC106578507, LOC106580110, LOC106581512, LOC106583814, LOC106584055, LOC106584548, LOC106585658, LOC106590260, LOC106593044, LOC106603271, LOC106604067, LOC106608189, LOC106608304, LOC106609123, LOC106611699, acaca, acat2, acss1, aldh7a1, kpyk, pdha1a]
GO:0071616	acyl-CoA biosynthetic process	Group131	GO_BiologicalProcess-EBI-UniProt-GOA-ACAP-ARAP_01.05.2024_00h00	0.000214581	0.00117743	1.28178e-09	6.3784e-09	[4, 5, 6, 7, 8, 9, 10, 11]	33.3333	17	[LOC106569200, LOC106571348, LOC106580110, LOC106580590, LOC106583814, LOC106585590, LOC106585658, LOC106599266, LOC106601015, LOC106603271, LOC106604067, LOC106608304, LOC106611586, acaca, acss1, elovl6l, pdha1a]
KEGG:04110	Cell cycle	Group132	KEGG_01.05.2024	2.36439e-23	2.96105e-21	1.12307e-19	1.80555e-18	[-1]	33.8936	121	[1433b, LOC100195405, LOC100306849, LOC100380341, LOC100380819, LOC106561604, LOC106562060, LOC106563313, LOC106563463, LOC106563618, LOC106563680, LOC106564750, LOC106565437, LOC106566654, LOC106566708, LOC106567527, LOC106568170, LOC106568974, LOC106569128, LOC106570688, LOC106571074, LOC106571252, LOC106572360, LOC106573105, LOC106574843, LOC106575072, LOC106575478, LOC106575884, LOC106577502,…
KEGG:04114	Oocyte meiosis	Group132	KEGG_01.05.2024	4.78576e-07	4.87506e-06	1.12307e-19	1.80555e-18	[-1]	24.3728	68	[1433b, LOC100136428, LOC100136517, LOC100194629, LOC100195405, LOC100306849, LOC106562770, LOC106563313, LOC106563584, LOC106563618, LOC106565437, LOC106565749, LOC106566485, LOC106566654, LOC106566708, LOC106567013, LOC106567449, LOC106567527, LOC106568136, LOC106569240, LOC106570343, LOC106571252, LOC106572092, LOC106577502, LOC106580784, LOC106586396, LOC106587035, LOC106589820, LOC106590979,…
KEGG:04914	Progesterone-mediated oocyte maturation	Group132	KEGG_01.05.2024	3.73179e-06	3.07945e-05	1.12307e-19	1.80555e-18	[-1]	25	53	[LOC100136517, LOC100306849, LOC106562335, LOC106563018, LOC106563313, LOC106563584, LOC106563618, LOC106563680, LOC106565437, LOC106566708, LOC106567013, LOC106567449, LOC106568949, LOC106570343, LOC106573324, LOC106573900, LOC106576863, LOC106577502, LOC106584012, LOC106586396, LOC106587530, LOC106589820, LOC106590979, LOC106592455, LOC106593289, LOC106599005, LOC106601890, LOC106602915, LOC106…
GO:0030337	DNA polymerase processivity factor activity	Group133	GO_MolecularFunction-EBI-UniProt-GOA-ACAP-ARAP_01.05.2024_00h00	0.00238504	0.00991748	2.62311e-08	9.78981e-08	[4]	100	3	[LOC106580445, LOC106585071, tefm]
GO:0006271	DNA strand elongation involved in DNA replication	Group133	GO_BiologicalProcess-EBI-UniProt-GOA-ACAP-ARAP_01.05.2024_00h00	1.31808e-07	1.48476e-06	2.62311e-08	9.78981e-08	[7, 8, 9]	65	13	[LOC106569128, LOC106580445, LOC106585071, LOC106608315, gins1, lig1, mcm3, mcm3l, mcm4, mcm7, pola1, pole, pole3]
GO:0006272	leading strand elongation	Group133	GO_BiologicalProcess-EBI-UniProt-GOA-ACAP-ARAP_01.05.2024_00h00	0.000705957	0.00340812	2.62311e-08	9.78981e-08	[8, 9, 10]	71.4286	5	[LOC106580445, LOC106585071, pola1, pole, pole3]
GO:0048598	embryonic morphogenesis	Group134	GO_BiologicalProcess-EBI-UniProt-GOA-ACAP-ARAP_01.05.2024_00h00	0.000487129	0.0024288	0.000487129	0.000893071	[3, 4, 5]	22.5275	41	[LOC100196274, LOC106563492, LOC106564480, LOC106565365, LOC106567452, LOC106567542, LOC106570474, LOC106570598, LOC106571269, LOC106571274, LOC106571488, LOC106573078, LOC106573620, LOC106581766, LOC106583410, LOC106584358, LOC106588813, LOC106590170, LOC106600384, LOC106600835, LOC106600935, LOC106602368, LOC106604105, LOC106607687, LOC106608214, LOC106613856, cssa25h2orf49, dlx5a, dusp2, hoxa3…
GO:0007369	gastrulation	Group134	GO_BiologicalProcess-EBI-UniProt-GOA-ACAP-ARAP_01.05.2024_00h00	0.00728102	0.0260089	0.000487129	0.000893071	[4, 5, 6]	29.7297	11	[LOC106563492, LOC106564480, LOC106571269, LOC106573620, LOC106590170, LOC106600384, LOC106604105, LOC106607687, dusp2, mkks, ror2]
GO:0001706	endoderm formation	Group134	GO_BiologicalProcess-EBI-UniProt-GOA-ACAP-ARAP_01.05.2024_00h00	0.00109763	0.00501473	0.000487129	0.000893071	[4, 5, 6, 7, 8]	50	7	[LOC106563492, LOC106564480, LOC106571269, LOC106590170, LOC106604105, LOC106607687, dusp2]
GO:0043170	macromolecule metabolic process	Group135	GO_BiologicalProcess-EBI-UniProt-GOA-ACAP-ARAP_01.05.2024_00h00	2.21916e-05	0.000160156	5.32463e-14	3.83741e-13	[3]	14.4256	1783	[LOC100136415, LOC100136428, LOC100136430, LOC100136439, LOC100136449, LOC100136453, LOC100136508, LOC100136517, LOC100192336, LOC100194646, LOC100194647, LOC100194696, LOC100194880, LOC100195319, LOC100195459, LOC100195694, LOC100195769, LOC100195964, LOC100196094, LOC100196131, LOC100196545, LOC100196581, LOC100196677, LOC100286553, LOC100286669, LOC100286733, LOC100380341, LOC100380463, LOC100…
GO:1901564	organonitrogen compound metabolic process	Group135	GO_BiologicalProcess-EBI-UniProt-GOA-ACAP-ARAP_01.05.2024_00h00	3.15042e-18	1.81277e-16	5.32463e-14	3.83741e-13	[3]	16.9865	1018	[LOC100136430, LOC100136484, LOC100136508, LOC100136517, LOC100137092, LOC100194600, LOC100194624, LOC100194640, LOC100194644, LOC100194646, LOC100194647, LOC100194696, LOC100194724, LOC100195769, LOC100196094, LOC100196494, LOC100196677, LOC100196679, LOC100196702, LOC100286733, LOC100380519, LOC100380576, LOC100380711, LOC100380717, LOC100380746, LOC100380749, LOC100380795, LOC100500786, LOC106…
GO:0019538	protein metabolic process	Group135	GO_BiologicalProcess-EBI-UniProt-GOA-ACAP-ARAP_01.05.2024_00h00	5.33286e-07	5.28077e-06	5.32463e-14	3.83741e-13	[3, 4]	15.7466	716	[LOC100136430, LOC100136508, LOC100136517, LOC100194646, LOC100194647, LOC100194696, LOC100195769, LOC100196094, LOC100196677, LOC100286733, LOC100380576, LOC100380711, LOC100380717, LOC100380746, LOC100380749, LOC100380795, LOC106560346, LOC106560931, LOC106560968, LOC106560988, LOC106561328, LOC106561439, LOC106561446, LOC106561706, LOC106561897, LOC106561935, LOC106561966, LOC106561997, LOC106…
GO:1901566	organonitrogen compound biosynthetic process	Group135	GO_BiologicalProcess-EBI-UniProt-GOA-ACAP-ARAP_01.05.2024_00h00	1.9024e-19	1.39662e-17	5.32463e-14	3.83741e-13	[4]	20.2077	428	[LOC100194600, LOC100194724, LOC100195769, LOC100196494, LOC100196679, LOC100286733, LOC100380746, LOC100500786, LOC106560816, LOC106560988, LOC106561496, LOC106561935, LOC106562105, LOC106562243, LOC106562317, LOC106562484, LOC106562547, LOC106562576, LOC106562599, LOC106562609, LOC106562668, LOC106563165, LOC106563325, LOC106563509, LOC106563608, LOC106563757, LOC106564013, LOC106564101, LOC106…
GO:0046165	alcohol biosynthetic process	Group136	GO_BiologicalProcess-EBI-UniProt-GOA-ACAP-ARAP_01.05.2024_00h00	5.74018e-08	6.86564e-07	8.42666e-07	2.51596e-06	[4, 5]	31.3433	42	[LOC106562054, LOC106565446, LOC106567925, LOC106570829, LOC106573186, LOC106576971, LOC106578605, LOC106579093, LOC106581857, LOC106582847, LOC106585666, LOC106586420, LOC106587139, LOC106588251, LOC106590260, LOC106590825, LOC106591118, LOC106601398, LOC106602712, LOC106602973, LOC106603135, LOC106605086, LOC106605152, LOC106605546, LOC106606991, LOC106607865, acat2, acer1, ebp, erg19, fdft1, h…
GO:0030148	sphingolipid biosynthetic process	Group136	GO_BiologicalProcess-EBI-UniProt-GOA-ACAP-ARAP_01.05.2024_00h00	0.00501967	0.0186834	8.42666e-07	2.51596e-06	[5, 6, 7]	21.5827	30	[LOC106562576, LOC106562609, LOC106562668, LOC106563165, LOC106566192, LOC106567925, LOC106568572, LOC106569200, LOC106571348, LOC106573186, LOC106574012, LOC106576971, LOC106578226, LOC106580590, LOC106587687, LOC106588251, LOC106590825, LOC106591118, LOC106599266, LOC106601398, LOC106602712, LOC106603795, LOC106606991, LOC106611586, acer1, cers2a, elovl6l, hacd3, sc5d, tlcd3bb]
GO:0034312	diol biosynthetic process	Group136	GO_BiologicalProcess-EBI-UniProt-GOA-ACAP-ARAP_01.05.2024_00h00	0.00728102	0.0260089	8.42666e-07	2.51596e-06	[6, 7]	29.7297	11	[LOC106567925, LOC106573186, LOC106588251, LOC106591118, LOC106601398, LOC106602712, LOC106602973, LOC106605086, LOC106606991, acer1, qdpra]
GO:0046512	sphingosine biosynthetic process	Group136	GO_BiologicalProcess-EBI-UniProt-GOA-ACAP-ARAP_01.05.2024_00h00	0.0132356	0.0430209	8.42666e-07	2.51596e-06	[7, 8, 9]	32	8	[LOC106567925, LOC106573186, LOC106588251, LOC106591118, LOC106601398, LOC106602712, LOC106606991, acer1]
GO:0090136	epithelial cell-cell adhesion	Group137	GO_BiologicalProcess-EBI-UniProt-GOA-ACAP-ARAP_01.05.2024_00h00	0.00858447	0.0298146	2.31691e-05	5.32125e-05	[4]	75	3	[LOC106562332, adgrl2a, plekha7b]
GO:0042151	nematocyst	Group137	GO_CellularComponent-EBI-UniProt-GOA-ACAP-ARAP_01.05.2024_00h00	0.00142264	0.00625786	2.31691e-05	5.32125e-05	[4, 5]	80	4	[LOC106601040, LOC106601042, LOC106607309, LOC106607311]
GO:0046931	pore complex assembly	Group137	GO_BiologicalProcess-EBI-UniProt-GOA-ACAP-ARAP_01.05.2024_00h00	0.00012478	0.000717991	2.31691e-05	5.32125e-05	[6]	75	6	[LOC106562332, LOC106601040, LOC106601042, LOC106607309, LOC106607311, plekha7b]
GO:0034334	adherens junction maintenance	Group137	GO_BiologicalProcess-EBI-UniProt-GOA-ACAP-ARAP_01.05.2024_00h00	0.0096491	0.0328687	2.31691e-05	5.32125e-05	[7]	40	6	[LOC106562332, LOC106565419, LOC106588358, LOC106606175, inavaa, plekha7b]
KEGG:00280	Valine, leucine and isoleucine degradation	Group138	KEGG_01.05.2024	0.0106976	0.0359798	0.000447058	0.000826859	[-1]	23.1707	19	[LOC106568363, LOC106578507, LOC106581512, LOC106584548, LOC106592407, LOC106593318, LOC106611334, aacs, acat2, aldh7a1, aox6, bckdha, echs1, hadhb, hmgcs1, hsd17b10, il4i1, mccc2, oxct1a]
KEGG:00340	Histidine metabolism	Group138	KEGG_01.05.2024	0.0059286	0.0216873	0.000447058	0.000826859	[-1]	29.2683	12	[LOC106569863, LOC106575213, LOC106578507, LOC106581512, LOC106585701, LOC106586788, LOC106596374, LOC106601716, aldh7a1, ftcd, si:ch211-127i16.2, uroc1]
KEGG:00410	beta-Alanine metabolism	Group138	KEGG_01.05.2024	0.00636565	0.0230484	0.000447058	0.000826859	[-1]	25.8065	16	[LOC106568363, LOC106569508, LOC106569863, LOC106578507, LOC106581512, LOC106581773, LOC106592407, LOC106594092, LOC106596374, LOC106601716, LOC106605019, LOC106611334, aldh7a1, echs1, gadl1, upb1]
KEGG:00650	Butanoate metabolism	Group138	KEGG_01.05.2024	0.0111571	0.0370568	0.000447058	0.000826859	[-1]	29.4118	10	[LOC106568363, LOC106569508, LOC106581773, LOC106592407, LOC106611334, aacs, acat2, echs1, hmgcs1, oxct1a]
KEGG:00520	Amino sugar and nucleotide sugar metabolism	Group139	KEGG_01.05.2024	0.000286562	0.0015064	0.0006786	0.00115307	[-1]	25.8929	29	[LOC106560379, LOC106560745, LOC106563757, LOC106568911, LOC106578183, LOC106578766, LOC106579451, LOC106580495, LOC106584139, LOC106589825, LOC106602595, LOC106604799, LOC106604887, LOC106609768, LOC106609889, LOC106610806, LOC106611946, fpgt, galk1, gfpt1, gmds, gmpaa, gmppb, gnpnat1, gpia, hk1, hk2, nansa, pgm3]
GO:0009225	nucleotide-sugar metabolic process	Group139	GO_BiologicalProcess-EBI-UniProt-GOA-ACAP-ARAP_01.05.2024_00h00	0.00139129	0.00613262	0.0006786	0.00115307	[4, 5, 6]	29.6296	16	[LOC106560379, LOC106560745, LOC106563757, LOC106574515, LOC106575376, LOC106584139, LOC106595143, LOC106602595, LOC106604887, LOC106609768, LOC106611946, gfpt1, gmds, gmppb, gnpnat1, pgm3]
GO:0046349	amino sugar biosynthetic process	Group139	GO_BiologicalProcess-EBI-UniProt-GOA-ACAP-ARAP_01.05.2024_00h00	0.00877852	0.0303894	0.0006786	0.00115307	[5]	36.8421	7	[LOC106563757, LOC106584139, LOC106604799, LOC106611946, gfpt1, gnpnat1, pgm3]
GO:0006047	UDP-N-acetylglucosamine metabolic process	Group139	GO_BiologicalProcess-EBI-UniProt-GOA-ACAP-ARAP_01.05.2024_00h00	0.00182142	0.00775563	0.0006786	0.00115307	[4, 5, 6, 7]	46.6667	7	[LOC106563757, LOC106584139, LOC106602595, LOC106611946, gfpt1, gnpnat1, pgm3]
GO:0009451	RNA modification	Group140	GO_BiologicalProcess-EBI-UniProt-GOA-ACAP-ARAP_01.05.2024_00h00	0.0109454	0.0366395	3.78226e-06	1.04012e-05	[5, 6, 7]	19.883	34	[LOC106563393, LOC106564866, LOC106571741, LOC106572268, LOC106576590, LOC106576677, LOC106576760, LOC106578539, LOC106588694, LOC106593758, LOC106598828, LOC106599618, LOC106604513, adarb1b, elp2, elp5, ftsj3, gar1, mettl2a, mettl3, mto1, nat10, nhp2, nsun4, pus7, rnmt, tfb2m, thg1l, thumpd3, trit1, trm61, trmt112, trmt1l, wdr4]
GO:0001510	RNA methylation	Group140	GO_BiologicalProcess-EBI-UniProt-GOA-ACAP-ARAP_01.05.2024_00h00	0.0038902	0.0150586	3.78226e-06	1.04012e-05	[4, 6, 7, 8]	25.3333	19	[LOC106571741, LOC106572268, LOC106576677, LOC106576760, LOC106578539, LOC106588694, LOC106598828, ftsj3, mettl2a, mettl3, mto1, nsun4, rnmt, tfb2m, thumpd3, trm61, trmt112, trmt1l, wdr4]
GO:0006399	tRNA metabolic process	Group140	GO_BiologicalProcess-EBI-UniProt-GOA-ACAP-ARAP_01.05.2024_00h00	4.82799e-06	3.93823e-05	3.78226e-06	1.04012e-05	[6, 7]	23.8095	60	[LOC106564101, LOC106564866, LOC106567354, LOC106568002, LOC106568532, LOC106571741, LOC106572268, LOC106572754, LOC106576590, LOC106576760, LOC106579727, LOC106580835, LOC106585996, LOC106588694, LOC106593758, LOC106598828, LOC106601222, LOC106604637, LOC106605401, LOC106611664, LOC106612204, aars1, cars1, elp2, elp5, eprs1, exosc8, fars2, gars1, hars, iars1, iars2, kars1, lars1b, mars1, mettl2a…
GO:0030488	tRNA methylation	Group140	GO_BiologicalProcess-EBI-UniProt-GOA-ACAP-ARAP_01.05.2024_00h00	0.011095	0.036966	3.78226e-06	1.04012e-05	[5, 7, 8, 9, 10]	28.2051	11	[LOC106571741, LOC106572268, LOC106576760, LOC106588694, LOC106598828, mto1, thumpd3, trm61, trmt112, trmt1l, wdr4]
KEGG:00640	Propanoate metabolism	Group141	KEGG_01.05.2024	0.00377146	0.014679	0.00411364	0.0053071	[-1]	27.1186	16	[LOC106568363, LOC106580110, LOC106584548, LOC106585658, LOC106586493, LOC106592407, LOC106593318, LOC106602756, LOC106603271, LOC106608304, LOC106609123, LOC106611334, acaca, acss1, bckdha, echs1]
GO:0016885	ligase activity, forming carbon-carbon bonds	Group141	GO_MolecularFunction-EBI-UniProt-GOA-ACAP-ARAP_01.05.2024_00h00	0.0119726	0.0393965	0.00411364	0.0053071	[3]	35	7	[LOC106563498, LOC106580110, LOC106585658, LOC106593318, LOC106603271, acaca, mccc2]
GO:0003989	acetyl-CoA carboxylase activity	Group141	GO_MolecularFunction-EBI-UniProt-GOA-ACAP-ARAP_01.05.2024_00h00	0.000318563	0.00165824	0.00411364	0.0053071	[5]	100	4	[LOC106580110, LOC106585658, LOC106603271, acaca]
GO:2001295	malonyl-CoA biosynthetic process	Group141	GO_BiologicalProcess-EBI-UniProt-GOA-ACAP-ARAP_01.05.2024_00h00	0.000318563	0.00165824	0.00411364	0.0053071	[5, 6, 7, 8, 9, 10, 11, 12]	100	4	[LOC106580110, LOC106585658, LOC106603271, acaca]
GO:0019808	polyamine binding	Group142	GO_MolecularFunction-EBI-UniProt-GOA-ACAP-ARAP_01.05.2024_00h00	0.00795856	0.027914	0.00193265	0.00292699	[3]	57.1429	4	[LOC106563588, LOC106590481, dcam, sat1a.2]
GO:0006595	polyamine metabolic process	Group142	GO_BiologicalProcess-EBI-UniProt-GOA-ACAP-ARAP_01.05.2024_00h00	0.00193265	0.00821281	0.00193265	0.00292699	[6]	42.1053	8	[LOC106563588, LOC106590481, LOC106600595, LOC106611136, dcam, sat1a.2, spsy, upb1]
GO:0008216	spermidine metabolic process	Group142	GO_BiologicalProcess-EBI-UniProt-GOA-ACAP-ARAP_01.05.2024_00h00	0.00795856	0.027914	0.00193265	0.00292699	[7]	57.1429	4	[LOC106563588, LOC106590481, dcam, sat1a.2]
GO:0009445	putrescine metabolic process	Group142	GO_BiologicalProcess-EBI-UniProt-GOA-ACAP-ARAP_01.05.2024_00h00	0.00254515	0.0105012	0.00193265	0.00292699	[7]	50	6	[LOC106563588, LOC106590481, LOC106600595, LOC106611136, sat1a.2, upb1]
GO:0019207	kinase regulator activity	Group143	GO_MolecularFunction-EBI-UniProt-GOA-ACAP-ARAP_01.05.2024_00h00	0.000347149	0.00178091	0.000378624	0.000712904	[3]	20.5298	62	[LOC100195150, LOC100195405, LOC106563018, LOC106563680, LOC106564679, LOC106565567, LOC106565646, LOC106566708, LOC106567289, LOC106568835, LOC106568949, LOC106569306, LOC106569546, LOC106570061, LOC106570930, LOC106571114, LOC106573900, LOC106574322, LOC106575072, LOC106576177, LOC106578426, LOC106579947, LOC106583085, LOC106584012, LOC106585234, LOC106585483, LOC106585998, LOC106586832, LOC106…
GO:0019887	protein kinase regulator activity	Group143	GO_MolecularFunction-EBI-UniProt-GOA-ACAP-ARAP_01.05.2024_00h00	0.00507302	0.018849	0.000378624	0.000712904	[4]	19.3548	48	[LOC100195150, LOC100195405, LOC106563680, LOC106565567, LOC106565646, LOC106566708, LOC106568835, LOC106569546, LOC106570061, LOC106570930, LOC106571114, LOC106574322, LOC106575072, LOC106579947, LOC106583085, LOC106585234, LOC106585483, LOC106585998, LOC106586832, LOC106588218, LOC106588599, LOC106588751, LOC106599493, LOC106601868, LOC106606482, LOC106608241, LOC106609100, LOC106610323, LOC106…
GO:0016538	cyclin-dependent protein serine/threonine kinase regulator activity	Group143	GO_MolecularFunction-EBI-UniProt-GOA-ACAP-ARAP_01.05.2024_00h00	0.00958928	0.0327173	0.000378624	0.000712904	[5]	22.1154	23	[LOC100195405, LOC106563680, LOC106565646, LOC106566708, LOC106568835, LOC106571114, LOC106575072, LOC106583085, LOC106599493, LOC106601868, LOC106608241, LOC106609100, LOC106611545, LOC106613791, ccna1, ccna2, ccnb2, ccnb3, ccne2, ccnf, ccni2, cdkn1a, cks2]
GO:0000307	cyclin-dependent protein kinase holoenzyme complex	Group143	GO_CellularComponent-EBI-UniProt-GOA-ACAP-ARAP_01.05.2024_00h00	0.000184452	0.00102265	0.000378624	0.000712904	[7]	29.7297	22	[LOC100195405, LOC106563680, LOC106565437, LOC106566708, LOC106568835, LOC106571114, LOC106583085, LOC106599493, LOC106601868, LOC106608241, LOC106611545, LOC106613791, ccna1, ccna2, ccnb2, ccnb3, ccne2, ccnf, ccni2, cdk2, cdkn1a, cks2]
GO:0019842	vitamin binding	Group144	GO_MolecularFunction-EBI-UniProt-GOA-ACAP-ARAP_01.05.2024_00h00	0.0122073	0.0399837	4.78979e-06	1.25133e-05	[3]	19.2893	38	[LOC106560816, LOC106561658, LOC106562243, LOC106564367, LOC106565486, LOC106566237, LOC106569508, LOC106573680, LOC106573756, LOC106573862, LOC106575213, LOC106575607, LOC106577060, LOC106577298, LOC106577392, LOC106578982, LOC106579083, LOC106579751, LOC106580033, LOC106581773, LOC106583563, LOC106585394, LOC106587404, LOC106590406, LOC106591118, LOC106591425, LOC106592407, LOC106594092, LOC106…
GO:0008483	transaminase activity	Group144	GO_MolecularFunction-EBI-UniProt-GOA-ACAP-ARAP_01.05.2024_00h00	0.00318284	0.0127374	4.78979e-06	1.25133e-05	[4]	29.1667	14	[LOC106560816, LOC106562243, LOC106563757, LOC106564367, LOC106573680, LOC106573756, LOC106577392, LOC106587404, LOC106590406, LOC106592407, LOC106608869, LOC106611946, gfpt1, psat1]
GO:0008652	amino acid biosynthetic process	Group144	GO_BiologicalProcess-EBI-UniProt-GOA-ACAP-ARAP_01.05.2024_00h00	4.86329e-08	5.91654e-07	4.78979e-06	1.25133e-05	[4]	32.2581	40	[LOC100194600, LOC106560816, LOC106562243, LOC106564349, LOC106564367, LOC106565542, LOC106569508, LOC106570297, LOC106571444, LOC106572991, LOC106573756, LOC106573862, LOC106576281, LOC106577298, LOC106577392, LOC106579029, LOC106581773, LOC106581777, LOC106582148, LOC106586211, LOC106586691, LOC106587404, LOC106589322, LOC106591425, LOC106595636, LOC106604853, LOC106605075, LOC106608869, LOC106…
GO:0030170	pyridoxal phosphate binding	Group144	GO_MolecularFunction-EBI-UniProt-GOA-ACAP-ARAP_01.05.2024_00h00	0.00418007	0.0158917	4.78979e-06	1.25133e-05	[4, 5]	23.301	24	[LOC106560816, LOC106562243, LOC106564367, LOC106566237, LOC106569508, LOC106573680, LOC106573756, LOC106573862, LOC106577392, LOC106579083, LOC106580033, LOC106581773, LOC106585394, LOC106587404, LOC106590406, LOC106591118, LOC106591425, LOC106592407, LOC106594092, LOC106605019, LOC106608869, cgl, gadl1, psat1]
GO:0000796	condensin complex	Group145	GO_CellularComponent-EBI-UniProt-GOA-ACAP-ARAP_01.05.2024_00h00	0.000735211	0.00353333	1.25539e-05	3.05089e-05	[2, 6]	60	6	[LOC106576175, LOC106585119, LOC106609295, ncapd3, ncapg, ncapg2]
GO:0010032	meiotic chromosome condensation	Group145	GO_BiologicalProcess-EBI-UniProt-GOA-ACAP-ARAP_01.05.2024_00h00	0.00142264	0.00625786	1.25539e-05	3.05089e-05	[4, 5, 6, 7]	80	4	[LOC106576175, LOC106609295, ncapd2, ncapd3]
GO:0030261	chromosome condensation	Group145	GO_BiologicalProcess-EBI-UniProt-GOA-ACAP-ARAP_01.05.2024_00h00	1.42312e-05	0.000105938	1.25539e-05	3.05089e-05	[6]	58.8235	10	[LOC106576175, LOC106580963, LOC106585119, LOC106594936, LOC106609295, LOC106611473, ncapd2, ncapd3, ncapg, top2a]
GO:0007076	mitotic chromosome condensation	Group145	GO_BiologicalProcess-EBI-UniProt-GOA-ACAP-ARAP_01.05.2024_00h00	0.000323695	0.00167676	1.25539e-05	3.05089e-05	[4, 5, 6, 7, 8, 9]	58.3333	7	[LOC106580963, LOC106585119, LOC106594936, LOC106611473, ncapd2, ncapd3, ncapg]
GO:0003689	DNA clamp loader activity	Group146	GO_MolecularFunction-EBI-UniProt-GOA-ACAP-ARAP_01.05.2024_00h00	0.0142425	0.0455975	0.004195	0.00537887	[3, 5]	50	4	[LOC100196545, rfc2, rfc3, rfc4]
GO:0005663	DNA replication factor C complex	Group146	GO_CellularComponent-EBI-UniProt-GOA-ACAP-ARAP_01.05.2024_00h00	0.00795856	0.027914	0.004195	0.00537887	[2, 3, 7]	57.1429	4	[LOC100196545, rfc2, rfc3, rfc4]
GO:0031391	Elg1 RFC-like complex	Group146	GO_CellularComponent-EBI-UniProt-GOA-ACAP-ARAP_01.05.2024_00h00	0.00858447	0.0298146	0.004195	0.00537887	[3, 6]	75	3	[LOC100196545, rfc2, rfc3]
GO:0031390	Ctf18 RFC-like complex	Group146	GO_CellularComponent-EBI-UniProt-GOA-ACAP-ARAP_01.05.2024_00h00	0.00335315	0.013294	0.004195	0.00537887	[3, 6, 7]	55.5556	5	[LOC100196545, LOC106599124, chtf8, rfc2, rfc3]
GO:0070013	intracellular organelle lumen	Group147	GO_CellularComponent-EBI-UniProt-GOA-ACAP-ARAP_01.05.2024_00h00	7.2529e-15	2.91348e-13	4.85236e-17	5.63412e-16	[4]	19.4515	383	[LOC100136430, LOC100194880, LOC100195964, LOC100286441, LOC100286733, LOC100380519, LOC100380648, LOC100380787, LOC106560435, LOC106560988, LOC106561706, LOC106561744, LOC106561938, LOC106561954, LOC106562085, LOC106562296, LOC106563248, LOC106563325, LOC106563383, LOC106563393, LOC106564802, LOC106565441, LOC106565560, LOC106565577, LOC106565643, LOC106565646, LOC106565861, LOC106566237, LOC106…
GO:0140513	nuclear protein-containing complex	Group147	GO_CellularComponent-EBI-UniProt-GOA-ACAP-ARAP_01.05.2024_00h00	2.61856e-08	3.39933e-07	4.85236e-17	5.63412e-16	[2, 6]	17.9294	310	[LOC100195319, LOC100195694, LOC100196131, LOC100196545, LOC100380519, LOC100380672, LOC100380699, LOC100380787, LOC106560324, LOC106560884, LOC106560897, LOC106560931, LOC106561252, LOC106561369, LOC106561744, LOC106561922, LOC106561954, LOC106562085, LOC106562230, LOC106563120, LOC106563289, LOC106563313, LOC106563383, LOC106563393, LOC106563534, LOC106563727, LOC106563918, LOC106564005, LOC106…
GO:0031981	nuclear lumen	Group147	GO_CellularComponent-EBI-UniProt-GOA-ACAP-ARAP_01.05.2024_00h00	2.42444e-06	2.11542e-05	4.85236e-17	5.63412e-16	[5, 6]	17.3913	272	[LOC100194880, LOC100195964, LOC100286441, LOC100286733, LOC100380519, LOC100380648, LOC100380787, LOC106560435, LOC106561744, LOC106561954, LOC106562085, LOC106562296, LOC106563325, LOC106563383, LOC106563393, LOC106564802, LOC106565441, LOC106565577, LOC106565646, LOC106565861, LOC106566641, LOC106566707, LOC106567415, LOC106567719, LOC106568347, LOC106568741, LOC106569462, LOC106569771, LOC106…
GO:0005730	nucleolus	Group147	GO_CellularComponent-EBI-UniProt-GOA-ACAP-ARAP_01.05.2024_00h00	3.90196e-13	1.22166e-11	4.85236e-17	5.63412e-16	[5, 6, 7]	26.6187	111	[LOC100195964, LOC100286441, LOC100286733, LOC100380648, LOC100380787, LOC106562085, LOC106563325, LOC106563393, LOC106565577, LOC106565861, LOC106567719, LOC106569462, LOC106569963, LOC106570061, LOC106570187, LOC106571313, LOC106573258, LOC106573694, LOC106574871, LOC106575042, LOC106575044, LOC106575933, LOC106576530, LOC106576677, LOC106578539, LOC106579040, LOC106579564, LOC106581843, LOC106…
GO:0042575	DNA polymerase complex	Group148	GO_CellularComponent-EBI-UniProt-GOA-ACAP-ARAP_01.05.2024_00h00	4.07304e-05	0.000266815	0.000153304	0.000314123	[3, 5]	50	11	[LOC106571315, LOC106606382, pola1, pola2, pold1, pole, pole2, pole3, polg, prim1, prim2]
GO:0030894	replisome	Group148	GO_CellularComponent-EBI-UniProt-GOA-ACAP-ARAP_01.05.2024_00h00	2.51017e-06	2.18129e-05	0.000153304	0.000314123	[3, 7]	54.1667	13	[LOC106605109, LOC106606382, LOC106612933, LOC123723805, blm, pola1, pola2, pold1, prim1, prim2, rfa1, rpa2, rpa3]
GO:0071897	DNA biosynthetic process	Group148	GO_BiologicalProcess-EBI-UniProt-GOA-ACAP-ARAP_01.05.2024_00h00	0.0109598	0.0366303	0.000153304	0.000314123	[5, 6, 7]	21.6216	24	[LOC106564352, LOC106564589, LOC106566721, LOC106571315, LOC106571940, LOC106573334, LOC106580445, LOC106585071, LOC106597308, LOC106606382, LOC106612933, acd, lig1, pola1, pold1, pole, pole2, pole3, polg, polq, rfa1, telo2, terf1, tk1]
GO:0005658	alpha DNA polymerase:primase complex	Group148	GO_CellularComponent-EBI-UniProt-GOA-ACAP-ARAP_01.05.2024_00h00	0.00381421	0.0148184	0.000153304	0.000314123	[4, 5, 6, 8, 9, 10]	66.6667	4	[pola1, pola2, prim1, prim2]
GO:0042558	pteridine-containing compound metabolic process	Group149	GO_BiologicalProcess-EBI-UniProt-GOA-ACAP-ARAP_01.05.2024_00h00	0.003897	0.0150576	0.0016229	0.00255027	[4]	29.5455	13	[LOC106577298, LOC106585270, LOC106591425, LOC106602973, LOC106605086, LOC106609325, dhfr, mthfd1b, mthfd1l, mthfd2, mthfr, qdpra, zgc:153031]
GO:0004146	dihydrofolate reductase activity	Group149	GO_MolecularFunction-EBI-UniProt-GOA-ACAP-ARAP_01.05.2024_00h00	0.00238504	0.00991748	0.0016229	0.00255027	[5]	100	3	[dhfr, tyms, zgc:153031]
GO:0046653	tetrahydrofolate metabolic process	Group149	GO_BiologicalProcess-EBI-UniProt-GOA-ACAP-ARAP_01.05.2024_00h00	7.87512e-05	0.000476311	0.0016229	0.00255027	[5, 6]	44.4444	12	[LOC106577298, LOC106585270, LOC106591425, LOC106602973, LOC106605086, LOC106609325, dhfr, mthfd1b, mthfd1l, mthfd2, mthfr, zgc:153031]
GO:0046654	tetrahydrofolate biosynthetic process	Group149	GO_BiologicalProcess-EBI-UniProt-GOA-ACAP-ARAP_01.05.2024_00h00	0.00381421	0.0148184	0.0016229	0.00255027	[6, 7]	66.6667	4	[LOC106602973, LOC106605086, dhfr, zgc:153031]
GO:0031994	insulin-like growth factor I binding	Group150	GO_MolecularFunction-EBI-UniProt-GOA-ACAP-ARAP_01.05.2024_00h00	0.000249775	0.00134286	0.00127265	0.00203041	[5]	45.4545	10	[LOC100194498, LOC100194500, LOC106564953, LOC106575566, LOC106583289, igfbp-1a2, igfbp-6a2, igfbp-6b2, igfbp1a, igfbp6]
GO:0031995	insulin-like growth factor II binding	Group150	GO_MolecularFunction-EBI-UniProt-GOA-ACAP-ARAP_01.05.2024_00h00	0.000249775	0.00134286	0.00127265	0.00203041	[5]	45.4545	10	[LOC100194498, LOC100194500, LOC106564953, LOC106575566, LOC106583289, igfbp-1a2, igfbp-6a2, igfbp-6b2, igfbp1a, igfbp6]
GO:0043567	regulation of insulin-like growth factor receptor signaling pathway	Group150	GO_BiologicalProcess-EBI-UniProt-GOA-ACAP-ARAP_01.05.2024_00h00	0.000813526	0.00384888	0.00127265	0.00203041	[4, 5, 6, 7, 8, 9]	37.931	11	[LOC100194498, LOC100194500, LOC106564953, LOC106575566, LOC106583289, LOC106611739, igfbp-1a2, igfbp-6a2, igfbp-6b2, igfbp1a, igfbp6]
GO:0048009	insulin-like growth factor receptor signaling pathway	Group150	GO_BiologicalProcess-EBI-UniProt-GOA-ACAP-ARAP_01.05.2024_00h00	0.00127265	0.00568024	0.00127265	0.00203041	[6, 7, 8]	31.8182	14	[LOC100136517, LOC100194498, LOC100194500, LOC106564953, LOC106575566, LOC106583289, LOC106603205, LOC106608817, LOC106611739, igfbp-1a2, igfbp-6a2, igfbp-6b2, igfbp1a, igfbp6]
GO:0003723	RNA binding	Group151	GO_MolecularFunction-EBI-UniProt-GOA-ACAP-ARAP_01.05.2024_00h00	1.13993e-10	2.28954e-09	8.4195e-13	5.33235e-12	[4]	18.5326	341	[LOC100194708, LOC100194880, LOC100195694, LOC100195964, LOC100286553, LOC100286733, LOC100380296, LOC100380519, LOC100380648, LOC100380672, LOC100380699, LOC100380746, LOC106560884, LOC106561085, LOC106562105, LOC106562230, LOC106562317, LOC106562684, LOC106562977, LOC106563120, LOC106563248, LOC106563325, LOC106563393, LOC106563727, LOC106564013, LOC106564101, LOC106564255, LOC106564474, LOC106…
GO:0003729	mRNA binding	Group151	GO_MolecularFunction-EBI-UniProt-GOA-ACAP-ARAP_01.05.2024_00h00	0.000453572	0.00227749	8.4195e-13	5.33235e-12	[5]	18.2432	108	[LOC100194880, LOC100286553, LOC100380746, LOC106561085, LOC106562105, LOC106562230, LOC106562977, LOC106564255, LOC106564860, LOC106564930, LOC106565058, LOC106565464, LOC106566707, LOC106567449, LOC106567630, LOC106568098, LOC106568192, LOC106568292, LOC106568347, LOC106568741, LOC106568864, LOC106570483, LOC106570533, LOC106572778, LOC106572789, LOC106573258, LOC106576737, LOC106576809, LOC106…
GO:0006396	RNA processing	Group151	GO_BiologicalProcess-EBI-UniProt-GOA-ACAP-ARAP_01.05.2024_00h00	1.79944e-08	2.42469e-07	8.4195e-13	5.33235e-12	[6, 7]	19.1176	221	[LOC100195694, LOC100195964, LOC100286733, LOC100380519, LOC100380648, LOC100380672, LOC100380699, LOC100380787, LOC106562085, LOC106562230, LOC106563120, LOC106563248, LOC106563325, LOC106563393, LOC106563727, LOC106564255, LOC106564644, LOC106564866, LOC106565620, LOC106566080, LOC106567406, LOC106567630, LOC106568347, LOC106568675, LOC106570187, LOC106570483, LOC106570614, LOC106571313, LOC106…
GO:0016071	mRNA metabolic process	Group151	GO_BiologicalProcess-EBI-UniProt-GOA-ACAP-ARAP_01.05.2024_00h00	0.00203322	0.00858876	8.4195e-13	5.33235e-12	[6, 7]	16.9598	135	[LOC100195694, LOC100286553, LOC100380519, LOC100380672, LOC100380699, LOC106562230, LOC106563120, LOC106563248, LOC106563393, LOC106564255, LOC106564644, LOC106564860, LOC106565620, LOC106566080, LOC106567372, LOC106567406, LOC106567630, LOC106568098, LOC106568347, LOC106568675, LOC106568870, LOC106570187, LOC106570483, LOC106572136, LOC106572778, LOC106573200, LOC106573542, LOC106573928, LOC106…
GO:0010639	negative regulation of organelle organization	Group152	GO_BiologicalProcess-EBI-UniProt-GOA-ACAP-ARAP_01.05.2024_00h00	0.00266988	0.0109101	2.89708e-05	6.51065e-05	[4, 5, 6]	20.2703	45	[LOC100306849, LOC100380625, LOC106561897, LOC106564193, LOC106565430, LOC106566046, LOC106567942, LOC106569472, LOC106574165, LOC106575478, LOC106577502, LOC106582091, LOC106583830, LOC106584025, LOC106586613, LOC106587227, LOC106590347, LOC106590995, LOC106593976, LOC106595472, LOC106595683, LOC106601060, LOC106602627, LOC106603543, LOC106604721, LOC106607248, LOC106607385, LOC106608059, LOC106…
GO:0031109	microtubule polymerization or depolymerization	Group152	GO_BiologicalProcess-EBI-UniProt-GOA-ACAP-ARAP_01.05.2024_00h00	0.00306482	0.0122881	2.89708e-05	6.51065e-05	[4, 7]	21.7105	33	[LOC106561897, LOC106562493, LOC106564193, LOC106564821, LOC106565432, LOC106567084, LOC106567942, LOC106574165, LOC106581696, LOC106583269, LOC106583511, LOC106583652, LOC106587056, LOC106587747, LOC106588646, LOC106588819, LOC106589265, LOC106595469, LOC106601996, LOC106603358, LOC106603461, LOC106603543, LOC106603641, LOC106606306, LOC106606316, LOC106607316, camsap2a, gas2l1, haus2, mapre1, s…
GO:0051261	protein depolymerization	Group152	GO_BiologicalProcess-EBI-UniProt-GOA-ACAP-ARAP_01.05.2024_00h00	0.00429311	0.0162345	2.89708e-05	6.51065e-05	[6]	20.3046	40	[LOC100380625, LOC106561897, LOC106562493, LOC106564193, LOC106564821, LOC106565198, LOC106565430, LOC106565432, LOC106566046, LOC106567084, LOC106567641, LOC106567942, LOC106574165, LOC106581696, LOC106582091, LOC106583269, LOC106583413, LOC106583652, LOC106586613, LOC106587747, LOC106588646, LOC106588819, LOC106593976, LOC106595472, LOC106595683, LOC106602627, LOC106603165, LOC106603543, LOC106…
GO:0007019	microtubule depolymerization	Group152	GO_BiologicalProcess-EBI-UniProt-GOA-ACAP-ARAP_01.05.2024_00h00	0.00511431	0.0189693	2.89708e-05	6.51065e-05	[5, 7, 8]	25.7576	17	[LOC106561897, LOC106562493, LOC106564193, LOC106564821, LOC106565432, LOC106567084, LOC106567942, LOC106574165, LOC106581696, LOC106583269, LOC106583652, LOC106587747, LOC106588646, LOC106588819, LOC106603543, camsap2a, stmn1b]
KEGG:03410	Base excision repair	Group153	KEGG_01.05.2024	2.31624e-05	0.000166597	0.00028192	0.000550665	[-1]	32.8571	23	[LOC100196545, LOC100286669, LOC106561084, LOC106564589, LOC106565577, LOC106580445, LOC106585071, LOC106586546, LOC106606382, fen1, lig1, neil1, neil3, parp1, pold1, pole, pole2, pole3, polg, rfc2, rfc3, rfc4, xndc1]
KEGG:03420	Nucleotide excision repair	Group153	KEGG_01.05.2024	0.000154883	0.000872345	0.00028192	0.000550665	[-1]	28.9157	24	[LOC100196545, LOC106569462, LOC106580445, LOC106585071, LOC106601222, LOC106604162, LOC106604641, LOC106605109, LOC106606382, LOC106612273, LOC106612933, ddb2, gtf2h2, lig1, pold1, pole, pole2, pole3, rfa1, rfc2, rfc3, rfc4, rpa2, rpa3]
GO:0042575	DNA polymerase complex	Group153	GO_CellularComponent-EBI-UniProt-GOA-ACAP-ARAP_01.05.2024_00h00	4.07304e-05	0.000266815	0.00028192	0.000550665	[3, 5]	50	11	[LOC106571315, LOC106606382, pola1, pola2, pold1, pole, pole2, pole3, polg, prim1, prim2]
GO:0071897	DNA biosynthetic process	Group153	GO_BiologicalProcess-EBI-UniProt-GOA-ACAP-ARAP_01.05.2024_00h00	0.0109598	0.0366303	0.00028192	0.000550665	[5, 6, 7]	21.6216	24	[LOC106564352, LOC106564589, LOC106566721, LOC106571315, LOC106571940, LOC106573334, LOC106580445, LOC106585071, LOC106597308, LOC106606382, LOC106612933, acd, lig1, pola1, pold1, pole, pole2, pole3, polg, polq, rfa1, telo2, terf1, tk1]
GO:1901505	carbohydrate derivative transmembrane transporter activity	Group154	GO_BiologicalProcess-EBI-UniProt-GOA-ACAP-ARAP_01.05.2024_00h00	0.0151166	0.0478918	0.0244499	0.0244499	[4, 6]	22.7848	18	[LOC100196543, LOC106562837, LOC106585185, LOC106585451, LOC106586853, LOC106592100, LOC106594414, LOC106600565, LOC106601749, LOC106602982, LOC106604721, LOC106613176, slc25a24, slc25a25b, slc29a1b, slc35a2, slc35d2, spx2]
GO:0015868	purine ribonucleotide transport	Group154	GO_BiologicalProcess-EBI-UniProt-GOA-ACAP-ARAP_01.05.2024_00h00	0.00549203	0.0202643	0.0244499	0.0244499	[6, 8]	32.2581	10	[LOC106562837, LOC106585451, LOC106592100, LOC106594414, LOC106600565, LOC106601749, LOC106604721, LOC106613176, slc25a24, slc25a25b]
GO:0005346	purine ribonucleotide transmembrane transporter activity	Group154	GO_BiologicalProcess-EBI-UniProt-GOA-ACAP-ARAP_01.05.2024_00h00	0.00549203	0.0202643	0.0244499	0.0244499	[5, 6, 7, 8, 9, 10]	32.2581	10	[LOC106562837, LOC106585451, LOC106592100, LOC106594414, LOC106600565, LOC106601749, LOC106604721, LOC106613176, slc25a24, slc25a25b]
GO:0000295	adenine nucleotide transmembrane transporter activity	Group154	GO_BiologicalProcess-EBI-UniProt-GOA-ACAP-ARAP_01.05.2024_00h00	0.01379	0.044282	0.0244499	0.0244499	[6, 7, 8, 9, 10]	28.5714	10	[LOC106562837, LOC106585451, LOC106592100, LOC106594414, LOC106600565, LOC106601749, LOC106604721, LOC106613176, slc25a24, slc25a25b]
KEGG:00220	Arginine biosynthesis	Group155	KEGG_01.05.2024	0.00256527	0.0105637	2.78553e-05	6.32799e-05	[-1]	29.7872	14	[LOC100500786, LOC106560816, LOC106562243, LOC106564367, LOC106565542, LOC106573756, LOC106587404, LOC106590406, LOC106599105, LOC106606089, arg2, gdh2, glna, nags]
KEGG:00250	Alanine, aspartate and glutamate metabolism	Group155	KEGG_01.05.2024	0.00101146	0.00466102	2.78553e-05	6.32799e-05	[-1]	26.1364	23	[LOC106560816, LOC106562243, LOC106563757, LOC106564367, LOC106565542, LOC106569508, LOC106570297, LOC106571444, LOC106573756, LOC106577818, LOC106581773, LOC106587404, LOC106590406, LOC106592407, LOC106600892, LOC106606089, LOC106611946, aldh4a1, asns, gdh2, gfpt1, glna, il4i1]
GO:0008483	transaminase activity	Group155	GO_MolecularFunction-EBI-UniProt-GOA-ACAP-ARAP_01.05.2024_00h00	0.00318284	0.0127374	2.78553e-05	6.32799e-05	[4]	29.1667	14	[LOC106560816, LOC106562243, LOC106563757, LOC106564367, LOC106573680, LOC106573756, LOC106577392, LOC106587404, LOC106590406, LOC106592407, LOC106608869, LOC106611946, gfpt1, psat1]
GO:0009064	glutamine family amino acid metabolic process	Group155	GO_BiologicalProcess-EBI-UniProt-GOA-ACAP-ARAP_01.05.2024_00h00	2.43275e-05	0.000174388	2.78553e-05	6.32799e-05	[5, 6, 7, 8]	30.3371	27	[LOC100500786, LOC106563757, LOC106564349, LOC106565542, LOC106570266, LOC106570297, LOC106571444, LOC106575213, LOC106577392, LOC106579029, LOC106581456, LOC106589322, LOC106599105, LOC106606089, LOC106608869, LOC106611946, aldh4a1, arg2, asns, dao, ftcd, gdh2, gfpt1, glna, nags, p5cr2, uroc1]
GO:0006450	regulation of translational fidelity	Group156	GO_BiologicalProcess-EBI-UniProt-GOA-ACAP-ARAP_01.05.2024_00h00	0.00172838	0.00743376	0.00172838	0.00267578	[3]	37.037	10	[LOC106576480, LOC106579727, LOC106583263, LOC106597165, LOC106605401, aars1, iars1, iars2, lars1b, vars2]
GO:0004832	valine-tRNA ligase activity	Group156	GO_MolecularFunction-EBI-UniProt-GOA-ACAP-ARAP_01.05.2024_00h00	0.00238504	0.00991748	0.00172838	0.00267578	[5, 6]	100	3	[LOC106579727, LOC106605401, vars2]
GO:0002161	aminoacyl-tRNA editing activity	Group156	GO_BiologicalProcess-EBI-UniProt-GOA-ACAP-ARAP_01.05.2024_00h00	0.00182142	0.00775563	0.00172838	0.00267578	[5, 8, 9]	46.6667	7	[LOC106579727, LOC106605401, aars1, iars1, iars2, lars1b, vars2]
GO:0006438	valyl-tRNA aminoacylation	Group156	GO_BiologicalProcess-EBI-UniProt-GOA-ACAP-ARAP_01.05.2024_00h00	0.00238504	0.00991748	0.00172838	0.00267578	[6, 7, 8, 9, 10]	100	3	[LOC106579727, LOC106605401, vars2]
GO:0005048	signal sequence binding	Group157	GO_MolecularFunction-EBI-UniProt-GOA-ACAP-ARAP_01.05.2024_00h00	0.00276858	0.0112487	2.90089e-07	9.32748e-07	[3]	24.7191	22	[LOC106564868, LOC106565561, LOC106567693, LOC106567908, LOC106571295, LOC106575667, LOC106578419, LOC106583199, LOC106586159, LOC106589518, LOC106590255, LOC106590573, LOC106591638, LOC106601395, LOC106607066, LOC106609135, ima2, kpnb1, kpnb3, nup214, srp14, timm22]
GO:0008139	nuclear localization sequence binding	Group157	GO_MolecularFunction-EBI-UniProt-GOA-ACAP-ARAP_01.05.2024_00h00	0.00868159	0.0301028	2.90089e-07	9.32748e-07	[4]	27.0833	13	[LOC106564868, LOC106567693, LOC106567908, LOC106575667, LOC106578419, LOC106590255, LOC106590573, LOC106601395, LOC106607066, ima2, kpnb1, kpnb3, nup214]
GO:0034504	protein localization to nucleus	Group157	GO_BiologicalProcess-EBI-UniProt-GOA-ACAP-ARAP_01.05.2024_00h00	3.06584e-06	2.61087e-05	2.90089e-07	9.32748e-07	[6]	27.972	40	[LOC100195319, LOC106562356, LOC106562380, LOC106563918, LOC106564728, LOC106564868, LOC106565588, LOC106566056, LOC106567676, LOC106567693, LOC106567908, LOC106569771, LOC106570230, LOC106573723, LOC106575667, LOC106576166, LOC106580467, LOC106580679, LOC106582498, LOC106582748, LOC106583177, LOC106588586, LOC106590255, LOC106599100, LOC106601395, LOC106606607, LOC106607066, LOC106609131, ima2, …
GO:0006606	protein import into nucleus	Group157	GO_BiologicalProcess-EBI-UniProt-GOA-ACAP-ARAP_01.05.2024_00h00	1.63463e-06	1.48091e-05	2.90089e-07	9.32748e-07	[5, 6, 7, 8]	29.6	37	[LOC100195319, LOC106562356, LOC106562380, LOC106563918, LOC106564728, LOC106564868, LOC106565588, LOC106566056, LOC106567676, LOC106567693, LOC106567908, LOC106570230, LOC106573723, LOC106575667, LOC106576166, LOC106580467, LOC106582498, LOC106582748, LOC106583177, LOC106588586, LOC106590255, LOC106599100, LOC106601395, LOC106606607, LOC106607066, LOC106609131, ima2, ipo7, kpnb1, kpnb3, nu107, n…
GO:0016774	phosphotransferase activity, carboxyl group as acceptor	Group158	GO_MolecularFunction-EBI-UniProt-GOA-ACAP-ARAP_01.05.2024_00h00	0.00142264	0.00625786	4.22252e-06	1.13142e-05	[4]	80	4	[LOC106568020, LOC106579029, LOC106589322, nags]
GO:0019202	amino acid kinase activity	Group158	GO_MolecularFunction-EBI-UniProt-GOA-ACAP-ARAP_01.05.2024_00h00	0.00858447	0.0298146	4.22252e-06	1.13142e-05	[5]	75	3	[LOC106579029, LOC106589322, hykk.2]
GO:0009064	glutamine family amino acid metabolic process	Group158	GO_BiologicalProcess-EBI-UniProt-GOA-ACAP-ARAP_01.05.2024_00h00	2.43275e-05	0.000174388	4.22252e-06	1.13142e-05	[5, 6, 7, 8]	30.3371	27	[LOC100500786, LOC106563757, LOC106564349, LOC106565542, LOC106570266, LOC106570297, LOC106571444, LOC106575213, LOC106577392, LOC106579029, LOC106581456, LOC106589322, LOC106599105, LOC106606089, LOC106608869, LOC106611946, aldh4a1, arg2, asns, dao, ftcd, gdh2, gfpt1, glna, nags, p5cr2, uroc1]
GO:0006560	proline metabolic process	Group158	GO_BiologicalProcess-EBI-UniProt-GOA-ACAP-ARAP_01.05.2024_00h00	0.00564905	0.0208077	4.22252e-06	1.13142e-05	[6, 7, 8, 9]	36.3636	8	[LOC106564349, LOC106577392, LOC106579029, LOC106589322, LOC106608869, aldh4a1, dao, p5cr2]
GO:0055129	L-proline biosynthetic process	Group158	GO_BiologicalProcess-EBI-UniProt-GOA-ACAP-ARAP_01.05.2024_00h00	0.0096491	0.0328687	4.22252e-06	1.13142e-05	[5, 8, 9, 10, 11]	40	6	[LOC106564349, LOC106577392, LOC106579029, LOC106589322, LOC106608869, p5cr2]
GO:0071824	protein-DNA complex organization	Group159	GO_BiologicalProcess-EBI-UniProt-GOA-ACAP-ARAP_01.05.2024_00h00	0.00145485	0.00636012	0.00110356	0.00180191	[5]	17.1103	135	[LOC100380772, LOC106560324, LOC106560435, LOC106561305, LOC106561369, LOC106561744, LOC106562060, LOC106562296, LOC106563383, LOC106564261, LOC106564490, LOC106566641, LOC106566827, LOC106567492, LOC106568226, LOC106568365, LOC106569427, LOC106569771, LOC106569963, LOC106569987, LOC106570503, LOC106570688, LOC106572223, LOC106572303, LOC106572377, LOC106572586, LOC106573190, LOC106574054, LOC106…
GO:0051383	kinetochore organization	Group159	GO_BiologicalProcess-EBI-UniProt-GOA-ACAP-ARAP_01.05.2024_00h00	6.33728e-05	0.000394505	0.00110356	0.00180191	[6]	56.25	9	[LOC106586549, LOC106587408, LOC106589585, LOC106606518, cenph, cenpk, kntc1, mis12, nuf2]
GO:0065004	protein-DNA complex assembly	Group159	GO_BiologicalProcess-EBI-UniProt-GOA-ACAP-ARAP_01.05.2024_00h00	2.01091e-10	3.7228e-09	0.00110356	0.00180191	[6]	38.6139	39	[LOC106560324, LOC106560435, LOC106562060, LOC106562296, LOC106568365, LOC106569963, LOC106582111, LOC106583807, LOC106584054, LOC106584399, LOC106586549, LOC106586634, LOC106587264, LOC106587408, LOC106588403, LOC106589585, LOC106603463, LOC106606518, LOC106607888, LOC106608168, LOC106611716, LOC106613808, cdc45, cenph, cenpi, cenpk, cenpn, cenpo, gtf2b, hgv2, kntc1, mis12, mis18a, oip5, psmc6, …
GO:0034508	centromere complex assembly	Group159	GO_BiologicalProcess-EBI-UniProt-GOA-ACAP-ARAP_01.05.2024_00h00	6.11005e-11	1.34106e-09	0.00110356	0.00180191	[6, 7]	64.5161	20	[LOC106560435, LOC106562296, LOC106583807, LOC106584054, LOC106586549, LOC106587408, LOC106589585, LOC106606518, LOC106611716, cenph, cenpi, cenpk, cenpn, cenpo, hgv2, kntc1, mis12, mis18a, oip5, si:dkey-148h10.5]
GO:0034080	CENP-A containing chromatin assembly	Group159	GO_BiologicalProcess-EBI-UniProt-GOA-ACAP-ARAP_01.05.2024_00h00	2.53377e-09	3.82581e-08	0.00110356	0.00180191	[7, 8, 9]	91.6667	11	[LOC106560435, LOC106562296, LOC106583807, LOC106584054, LOC106611716, cenpi, cenpn, hgv2, mis18a, oip5, si:dkey-148h10.5]
GO:0030117	membrane coat	Group160	GO_CellularComponent-EBI-UniProt-GOA-ACAP-ARAP_01.05.2024_00h00	0.0121912	0.0399924	0.0226222	0.022731	[3, 4]	20	32	[LOC106562280, LOC106564604, LOC106565458, LOC106567531, LOC106568931, LOC106569002, LOC106577619, LOC106577896, LOC106578928, LOC106580423, LOC106588882, LOC106592115, LOC106599054, LOC106601980, LOC106603518, LOC106604106, LOC106604384, LOC106608919, LOC106609148, LOC106612407, LOC106613682, ap1m2, ap1s1, ap2m1, ap3m2, clint1a, copa, copb, copg2, dipk2ab, sec13, sec24c]
GO:0030135	coated vesicle	Group160	GO_CellularComponent-EBI-UniProt-GOA-ACAP-ARAP_01.05.2024_00h00	0.00911164	0.0312882	0.0226222	0.022731	[4, 5, 7]	18.2109	57	[LOC106562280, LOC106562632, LOC106562885, LOC106564604, LOC106565365, LOC106565458, LOC106567202, LOC106567531, LOC106567986, LOC106568931, LOC106569002, LOC106571274, LOC106571673, LOC106577619, LOC106577837, LOC106577896, LOC106578928, LOC106579135, LOC106580423, LOC106580527, LOC106584381, LOC106588882, LOC106589518, LOC106592115, LOC106598838, LOC106599054, LOC106601980, LOC106603137, LOC106…
GO:0030120	vesicle coat	Group160	GO_CellularComponent-EBI-UniProt-GOA-ACAP-ARAP_01.05.2024_00h00	0.00136962	0.00606219	0.0226222	0.022731	[4, 5, 6, 7, 8, 9]	23.9316	28	[LOC106562280, LOC106564604, LOC106565458, LOC106567531, LOC106568931, LOC106569002, LOC106577619, LOC106577896, LOC106578928, LOC106580423, LOC106588882, LOC106592115, LOC106599054, LOC106601980, LOC106603518, LOC106604106, LOC106608919, LOC106609148, LOC106612407, ap1s1, ap2m1, clint1a, copa, copb, copg2, dipk2ab, sec13, sec24c]
GO:0030662	coated vesicle membrane	Group160	GO_CellularComponent-EBI-UniProt-GOA-ACAP-ARAP_01.05.2024_00h00	0.000137583	0.000787405	0.0226222	0.022731	[5, 6, 7, 8]	23.8372	41	[LOC106562280, LOC106564604, LOC106565458, LOC106567531, LOC106567986, LOC106568931, LOC106569002, LOC106571673, LOC106577619, LOC106577896, LOC106578928, LOC106579135, LOC106580423, LOC106584381, LOC106588882, LOC106589518, LOC106592115, LOC106598838, LOC106599054, LOC106601980, LOC106603518, LOC106604103, LOC106604106, LOC106608919, LOC106609135, LOC106609148, LOC106612407, ap1s1, ap2m1, atp6v0…
GO:0030663	COPI-coated vesicle membrane	Group160	GO_CellularComponent-EBI-UniProt-GOA-ACAP-ARAP_01.05.2024_00h00	0.00892279	0.0307887	0.0226222	0.022731	[6, 7, 8, 9]	30.303	10	[LOC106565458, LOC106569002, LOC106589518, LOC106599054, LOC106608919, LOC106609135, copa, copb, copg2, dipk2ab]
GO:0004828	serine-tRNA ligase activity	Group161	GO_MolecularFunction-EBI-UniProt-GOA-ACAP-ARAP_01.05.2024_00h00	0.000318563	0.00165824	8.52858e-15	6.85567e-14	[5, 6]	100	4	[LOC106567354, LOC106572754, LOC106580835, sars2]
GO:0140053	mitochondrial gene expression	Group161	GO_BiologicalProcess-EBI-UniProt-GOA-ACAP-ARAP_01.05.2024_00h00	8.52858e-15	3.36247e-13	8.52858e-15	6.85567e-14	[6]	46.7391	43	[LOC106560988, LOC106563248, LOC106567354, LOC106568002, LOC106571483, LOC106572754, LOC106577204, LOC106580835, LOC106582956, LOC106583050, LOC106583175, LOC106589826, LOC106598828, LOC106605120, LOC106605422, LOC106606342, LOC106606385, LOC106608896, LOC106612482, chchd1, fastk, gars1, gfm2, hars, iars2, lrpprc, mrpl16, mrpl2, mrpl47, mrpl52, mrps11, mrps18b, mtif3, mto1, ptcd3, qrsl1, sars2, s…
GO:0000959	mitochondrial RNA metabolic process	Group161	GO_BiologicalProcess-EBI-UniProt-GOA-ACAP-ARAP_01.05.2024_00h00	0.0001116	0.000656342	8.52858e-15	6.85567e-14	[6, 7]	37.5	15	[LOC106563248, LOC106567354, LOC106572754, LOC106580835, LOC106589826, LOC106598828, LOC106605422, fastk, gars1, mto1, sars2, supv3l1, tefm, tfb2m, wars2]
GO:0070127	tRNA aminoacylation for mitochondrial protein translation	Group161	GO_BiologicalProcess-EBI-UniProt-GOA-ACAP-ARAP_01.05.2024_00h00	5.6806e-06	4.54662e-05	8.52858e-15	6.85567e-14	[6, 7, 8, 9, 10]	100	6	[LOC106567354, LOC106572754, LOC106580835, gars1, sars2, wars2]
GO:0070158	mitochondrial seryl-tRNA aminoacylation	Group161	GO_BiologicalProcess-EBI-UniProt-GOA-ACAP-ARAP_01.05.2024_00h00	0.000318563	0.00165824	8.52858e-15	6.85567e-14	[7, 8, 9, 10, 11]	100	4	[LOC106567354, LOC106572754, LOC106580835, sars2]
GO:0044770	cell cycle phase transition	Group162	GO_BiologicalProcess-EBI-UniProt-GOA-ACAP-ARAP_01.05.2024_00h00	6.96113e-17	3.36824e-15	6.96113e-17	7.65725e-16	[3, 4]	32.0946	95	[LOC100195405, LOC100195918, LOC100306849, LOC100380819, LOC106562060, LOC106563313, LOC106563463, LOC106563618, LOC106563680, LOC106564750, LOC106565437, LOC106565441, LOC106565780, LOC106566708, LOC106568170, LOC106569079, LOC106570037, LOC106572360, LOC106575072, LOC106575478, LOC106576419, LOC106577502, LOC106580118, LOC106582888, LOC106583085, LOC106583830, LOC106584655, LOC106585026, LOC106…
GO:0044772	mitotic cell cycle phase transition	Group162	GO_BiologicalProcess-EBI-UniProt-GOA-ACAP-ARAP_01.05.2024_00h00	2.4688e-13	8.08627e-12	6.96113e-17	7.65725e-16	[4, 5]	31.8966	74	[LOC100195405, LOC100195918, LOC100306849, LOC106563313, LOC106563463, LOC106563618, LOC106563680, LOC106564750, LOC106565437, LOC106566708, LOC106568170, LOC106569079, LOC106570037, LOC106572360, LOC106575072, LOC106575478, LOC106576419, LOC106577502, LOC106583085, LOC106583830, LOC106584655, LOC106585026, LOC106587227, LOC106588468, LOC106593289, LOC106596747, LOC106601060, LOC106601868, LOC106…
GO:0044843	cell cycle G1/S phase transition	Group162	GO_BiologicalProcess-EBI-UniProt-GOA-ACAP-ARAP_01.05.2024_00h00	0.00181907	0.00776111	6.96113e-17	7.65725e-16	[4, 5]	24.0741	26	[LOC100195405, LOC100195918, LOC106565437, LOC106565780, LOC106569079, LOC106572360, LOC106575072, LOC106582888, LOC106583085, LOC106585026, LOC106586525, LOC106596747, LOC106601060, LOC106604523, LOC106607192, LOC106607385, LOC106609100, anxa1, ccne2, cdk2, cdkn1a, e2f1, lats2, psme3, rb1, rbl2]
GO:0000082	G1/S transition of mitotic cell cycle	Group162	GO_BiologicalProcess-EBI-UniProt-GOA-ACAP-ARAP_01.05.2024_00h00	0.00344699	0.0136153	6.96113e-17	7.65725e-16	[5, 6]	23.9583	23	[LOC100195405, LOC100195918, LOC106565437, LOC106569079, LOC106572360, LOC106575072, LOC106583085, LOC106585026, LOC106596747, LOC106601060, LOC106604523, LOC106607192, LOC106607385, LOC106609100, anxa1, ccne2, cdk2, cdkn1a, e2f1, lats2, psme3, rb1, rbl2]
GO:1902806	regulation of cell cycle G1/S phase transition	Group162	GO_BiologicalProcess-EBI-UniProt-GOA-ACAP-ARAP_01.05.2024_00h00	0.0137112	0.044296	6.96113e-17	7.65725e-16	[5, 6, 7]	25	14	[LOC106565780, LOC106569079, LOC106582888, LOC106583085, LOC106586525, LOC106596747, LOC106601060, LOC106607192, LOC106607385, anxa1, cdkn1a, psme3, rb1, rbl2]
GO:0097006	regulation of plasma lipoprotein particle levels	Group163	GO_BiologicalProcess-EBI-UniProt-GOA-ACAP-ARAP_01.05.2024_00h00	0.00653309	0.0235346	0.00297879	0.00415045	[2, 3]	33.3333	9	[LOC100534606, LOC106560849, LOC106569629, LOC106573544, LOC106573546, LOC106573721, LOC106583677, LOC106613694, apoc1]
GO:0034369	plasma lipoprotein particle remodeling	Group163	GO_BiologicalProcess-EBI-UniProt-GOA-ACAP-ARAP_01.05.2024_00h00	0.00286669	0.011603	0.00297879	0.00415045	[3, 4, 7]	43.75	7	[LOC106560849, LOC106569629, LOC106573544, LOC106573546, LOC106573721, LOC106583677, LOC106613694]
GO:0034367	protein-containing complex remodeling	Group163	GO_BiologicalProcess-EBI-UniProt-GOA-ACAP-ARAP_01.05.2024_00h00	0.000796504	0.00377674	0.00297879	0.00415045	[5]	47.0588	8	[LOC106560849, LOC106569629, LOC106573544, LOC106573546, LOC106573721, LOC106583677, LOC106613694, gtf2e1]
GO:0004465	lipoprotein lipase activity	Group163	GO_MolecularFunction-EBI-UniProt-GOA-ACAP-ARAP_01.05.2024_00h00	0.0096491	0.0328687	0.00297879	0.00415045	[6]	40	6	[LOC106569629, LOC106573544, LOC106573546, LOC106582073, LOC106585939, LOC106613694]
GO:0034372	very-low-density lipoprotein particle remodeling	Group163	GO_BiologicalProcess-EBI-UniProt-GOA-ACAP-ARAP_01.05.2024_00h00	0.004195	0.0159201	0.00297879	0.00415045	[5, 6, 9]	46.1538	6	[LOC106560849, LOC106569629, LOC106573544, LOC106573546, LOC106573721, LOC106613694]
GO:1901135	carbohydrate derivative metabolic process	Group164	GO_BiologicalProcess-EBI-UniProt-GOA-ACAP-ARAP_01.05.2024_00h00	1.81986e-08	2.43678e-07	1.2338e-19	1.84189e-18	[3]	18.6217	254	[LOC100194624, LOC100194644, LOC100194724, LOC100195769, LOC100196679, LOC100196702, LOC100380519, LOC106560379, LOC106560745, LOC106561496, LOC106562484, LOC106562547, LOC106562599, LOC106563036, LOC106563418, LOC106563608, LOC106563757, LOC106564313, LOC106564352, LOC106564453, LOC106565174, LOC106565240, LOC106565393, LOC106565402, LOC106565719, LOC106565722, LOC106565820, LOC106566373, LOC106…
GO:1901564	organonitrogen compound metabolic process	Group164	GO_BiologicalProcess-EBI-UniProt-GOA-ACAP-ARAP_01.05.2024_00h00	3.15042e-18	1.81277e-16	1.2338e-19	1.84189e-18	[3]	16.9865	1018	[LOC100136430, LOC100136484, LOC100136508, LOC100136517, LOC100137092, LOC100194600, LOC100194624, LOC100194640, LOC100194644, LOC100194646, LOC100194647, LOC100194696, LOC100194724, LOC100195769, LOC100196094, LOC100196494, LOC100196677, LOC100196679, LOC100196702, LOC100286733, LOC100380519, LOC100380576, LOC100380711, LOC100380717, LOC100380746, LOC100380749, LOC100380795, LOC100500786, LOC106…
GO:1901137	carbohydrate derivative biosynthetic process	Group164	GO_BiologicalProcess-EBI-UniProt-GOA-ACAP-ARAP_01.05.2024_00h00	1.03899e-06	9.87501e-06	1.2338e-19	1.84189e-18	[4]	18.9845	172	[LOC100194724, LOC100195769, LOC100196679, LOC106560379, LOC106560745, LOC106561496, LOC106562484, LOC106562547, LOC106562599, LOC106563608, LOC106563757, LOC106564453, LOC106565240, LOC106565393, LOC106565719, LOC106565722, LOC106565820, LOC106566373, LOC106567013, LOC106567633, LOC106567863, LOC106568572, LOC106568751, LOC106568968, LOC106568969, LOC106569200, LOC106569377, LOC106569424, LOC106…
GO:1901566	organonitrogen compound biosynthetic process	Group164	GO_BiologicalProcess-EBI-UniProt-GOA-ACAP-ARAP_01.05.2024_00h00	1.9024e-19	1.39662e-17	1.2338e-19	1.84189e-18	[4]	20.2077	428	[LOC100194600, LOC100194724, LOC100195769, LOC100196494, LOC100196679, LOC100286733, LOC100380746, LOC100500786, LOC106560816, LOC106560988, LOC106561496, LOC106561935, LOC106562105, LOC106562243, LOC106562317, LOC106562484, LOC106562547, LOC106562576, LOC106562599, LOC106562609, LOC106562668, LOC106563165, LOC106563325, LOC106563509, LOC106563608, LOC106563757, LOC106564013, LOC106564101, LOC106…
GO:0006412	translation	Group164	GO_BiologicalProcess-EBI-UniProt-GOA-ACAP-ARAP_01.05.2024_00h00	2.56146e-10	4.70116e-09	1.2338e-19	1.84189e-18	[4, 5, 6]	21.0526	180	[LOC100286733, LOC100380746, LOC106560988, LOC106561935, LOC106562105, LOC106562317, LOC106563325, LOC106563509, LOC106564013, LOC106564101, LOC106564778, LOC106565058, LOC106565643, LOC106566598, LOC106567354, LOC106567449, LOC106568002, LOC106568098, LOC106568292, LOC106568532, LOC106568849, LOC106568864, LOC106568981, LOC106570533, LOC106571016, LOC106571123, LOC106571483, LOC106571672, LOC106…
GO:0016716	oxidoreductase activity, acting on paired donors, with incorporation or reduction of molecular oxygen, another compound as one donor, and incorporation of one atom of oxygen	Group165	GO_MolecularFunction-EBI-UniProt-GOA-ACAP-ARAP_01.05.2024_00h00	0.000561529	0.00278022	8.90664e-11	4.65372e-10	[4]	45	9	[LOC106576971, LOC106580502, LOC106585111, LOC106590825, LOC106604887, LOC106609768, c25ha, faxdc2, sc5d]
GO:0000248	C-5 sterol desaturase activity	Group165	GO_MolecularFunction-EBI-UniProt-GOA-ACAP-ARAP_01.05.2024_00h00	0.00238504	0.00991748	8.90664e-11	4.65372e-10	[5]	100	3	[LOC106576971, LOC106590825, sc5d]
GO:0000254	C-4 methylsterol oxidase activity	Group165	GO_MolecularFunction-EBI-UniProt-GOA-ACAP-ARAP_01.05.2024_00h00	0.000620314	0.00302901	8.90664e-11	4.65372e-10	[5]	53.8462	7	[LOC106576971, LOC106580502, LOC106585111, LOC106590825, c25ha, faxdc2, sc5d]
GO:0016126	sterol biosynthetic process	Group165	GO_BiologicalProcess-EBI-UniProt-GOA-ACAP-ARAP_01.05.2024_00h00	8.13493e-11	1.74942e-09	8.90664e-11	4.65372e-10	[5, 6]	52	26	[LOC106562054, LOC106570829, LOC106576971, LOC106578605, LOC106579093, LOC106580502, LOC106585111, LOC106585666, LOC106587139, LOC106590825, LOC106603135, LOC106605546, LOC106607865, acat2, c25ha, ebp, erg19, faxdc2, fdft1, hmdh, hmgcs1, hsd17b7, lss, mvda, sc5d, sigmar1]
GO:0033490	cholesterol biosynthetic process via lathosterol	Group165	GO_BiologicalProcess-EBI-UniProt-GOA-ACAP-ARAP_01.05.2024_00h00	0.00238504	0.00991748	8.90664e-11	4.65372e-10	[7, 8]	100	3	[LOC106576971, LOC106590825, sc5d]
GO:0070728	L-leucine binding	Group166	GO_MolecularFunction-EBI-UniProt-GOA-ACAP-ARAP_01.05.2024_00h00	0.0142425	0.0455975	0.0183483	0.0185256	[3, 5, 6]	50	4	[LOC106571802, LOC106604703, LOC106611768, sesn1]
GO:0010508	positive regulation of autophagy	Group166	GO_BiologicalProcess-EBI-UniProt-GOA-ACAP-ARAP_01.05.2024_00h00	0.0155	0.0490333	0.0183483	0.0185256	[4, 5, 6, 7]	26.087	12	[LOC106563157, LOC106571802, LOC106584423, LOC106590060, LOC106595300, LOC106604703, LOC106611768, LOC106613556, LOC106613787, sesn1, sting1, svip]
GO:1901031	regulation of response to reactive oxygen species	Group166	GO_BiologicalProcess-EBI-UniProt-GOA-ACAP-ARAP_01.05.2024_00h00	0.00795856	0.027914	0.0183483	0.0185256	[5, 6]	57.1429	4	[LOC106571802, LOC106604703, LOC106611768, sesn1]
GO:1990253	cellular response to leucine starvation	Group166	GO_BiologicalProcess-EBI-UniProt-GOA-ACAP-ARAP_01.05.2024_00h00	0.00795856	0.027914	0.0183483	0.0185256	[6]	57.1429	4	[LOC106571802, LOC106604703, LOC106611768, sesn1]
GO:0016239	positive regulation of macroautophagy	Group166	GO_BiologicalProcess-EBI-UniProt-GOA-ACAP-ARAP_01.05.2024_00h00	0.0119726	0.0393965	0.0183483	0.0185256	[5, 6, 7, 8]	35	7	[LOC106571802, LOC106595300, LOC106604703, LOC106611768, LOC106613556, sesn1, sting1]
KEGG:04110	Cell cycle	Group167	KEGG_01.05.2024	2.36439e-23	2.96105e-21	2.63077e-17	3.2343e-16	[-1]	33.8936	121	[1433b, LOC100195405, LOC100306849, LOC100380341, LOC100380819, LOC106561604, LOC106562060, LOC106563313, LOC106563463, LOC106563618, LOC106563680, LOC106564750, LOC106565437, LOC106566654, LOC106566708, LOC106567527, LOC106568170, LOC106568974, LOC106569128, LOC106570688, LOC106571074, LOC106571252, LOC106572360, LOC106573105, LOC106574843, LOC106575072, LOC106575478, LOC106575884, LOC106577502,…
KEGG:04114	Oocyte meiosis	Group167	KEGG_01.05.2024	4.78576e-07	4.87506e-06	2.63077e-17	3.2343e-16	[-1]	24.3728	68	[1433b, LOC100136428, LOC100136517, LOC100194629, LOC100195405, LOC100306849, LOC106562770, LOC106563313, LOC106563584, LOC106563618, LOC106565437, LOC106565749, LOC106566485, LOC106566654, LOC106566708, LOC106567013, LOC106567449, LOC106567527, LOC106568136, LOC106569240, LOC106570343, LOC106571252, LOC106572092, LOC106577502, LOC106580784, LOC106586396, LOC106587035, LOC106589820, LOC106590979,…
GO:0044770	cell cycle phase transition	Group167	GO_BiologicalProcess-EBI-UniProt-GOA-ACAP-ARAP_01.05.2024_00h00	6.96113e-17	3.36824e-15	2.63077e-17	3.2343e-16	[3, 4]	32.0946	95	[LOC100195405, LOC100195918, LOC100306849, LOC100380819, LOC106562060, LOC106563313, LOC106563463, LOC106563618, LOC106563680, LOC106564750, LOC106565437, LOC106565441, LOC106565780, LOC106566708, LOC106568170, LOC106569079, LOC106570037, LOC106572360, LOC106575072, LOC106575478, LOC106576419, LOC106577502, LOC106580118, LOC106582888, LOC106583085, LOC106583830, LOC106584655, LOC106585026, LOC106…
GO:0051726	regulation of cell cycle	Group167	GO_BiologicalProcess-EBI-UniProt-GOA-ACAP-ARAP_01.05.2024_00h00	8.82981e-10	1.45726e-08	2.63077e-17	3.2343e-16	[3, 4]	22.6316	129	[LOC100195150, LOC100306849, LOC100380819, LOC106561604, LOC106562060, LOC106563313, LOC106563463, LOC106563618, LOC106564490, LOC106564750, LOC106565437, LOC106565441, LOC106565629, LOC106565780, LOC106568170, LOC106568912, LOC106568974, LOC106569079, LOC106570037, LOC106570548, LOC106571760, LOC106572830, LOC106573105, LOC106573334, LOC106574843, LOC106575042, LOC106575072, LOC106575478, LOC106…
GO:0044772	mitotic cell cycle phase transition	Group167	GO_BiologicalProcess-EBI-UniProt-GOA-ACAP-ARAP_01.05.2024_00h00	2.4688e-13	8.08627e-12	2.63077e-17	3.2343e-16	[4, 5]	31.8966	74	[LOC100195405, LOC100195918, LOC100306849, LOC106563313, LOC106563463, LOC106563618, LOC106563680, LOC106564750, LOC106565437, LOC106566708, LOC106568170, LOC106569079, LOC106570037, LOC106572360, LOC106575072, LOC106575478, LOC106576419, LOC106577502, LOC106583085, LOC106583830, LOC106584655, LOC106585026, LOC106587227, LOC106588468, LOC106593289, LOC106596747, LOC106601060, LOC106601868, LOC106…
KEGG:00450	Selenocompound metabolism	Group168	KEGG_01.05.2024	0.000174945	0.000972477	7.87512e-05	0.000167949	[-1]	44	11	[LOC106565239, LOC106572991, LOC106573862, LOC106577008, LOC106577298, LOC106602291, LOC106610336, cgl, mars1, sephs1, txnrd2.2]
GO:0000103	sulfate assimilation	Group168	GO_BiologicalProcess-EBI-UniProt-GOA-ACAP-ARAP_01.05.2024_00h00	0.00381421	0.0148184	7.87512e-05	0.000167949	[4]	66.6667	4	[LOC106571633, LOC106577008, LOC106602291, LOC106610336]
GO:0004020	adenylylsulfate kinase activity	Group168	GO_MolecularFunction-EBI-UniProt-GOA-ACAP-ARAP_01.05.2024_00h00	0.00858447	0.0298146	7.87512e-05	0.000167949	[5]	75	3	[LOC106577008, LOC106602291, LOC106610336]
GO:0004781	sulfate adenylyltransferase (ATP) activity	Group168	GO_MolecularFunction-EBI-UniProt-GOA-ACAP-ARAP_01.05.2024_00h00	0.00858447	0.0298146	7.87512e-05	0.000167949	[7]	75	3	[LOC106577008, LOC106602291, LOC106610336]
GO:0050427	3'-phosphoadenosine 5'-phosphosulfate metabolic process	Group168	GO_BiologicalProcess-EBI-UniProt-GOA-ACAP-ARAP_01.05.2024_00h00	0.00381421	0.0148184	7.87512e-05	0.000167949	[4, 5, 7, 8, 9, 10]	66.6667	4	[LOC106571633, LOC106577008, LOC106602291, LOC106610336]
KEGG:04350	TGF-beta signaling pathway	Group169	KEGG_01.05.2024	1.97726e-06	1.754e-05	6.76847e-07	2.05016e-06	[-1]	23.5915	67	[LOC100136494, LOC100195363, LOC100286414, LOC100380761, LOC106561252, LOC106562344, LOC106563534, LOC106565220, LOC106565791, LOC106567045, LOC106567527, LOC106567964, LOC106569623, LOC106570688, LOC106571074, LOC106571097, LOC106571911, LOC106573775, LOC106574301, LOC106574843, LOC106575190, LOC106575884, LOC106578326, LOC106578682, LOC106580167, LOC106581130, LOC106582303, LOC106583098, LOC106…
GO:0051781	positive regulation of cell division	Group169	GO_BiologicalProcess-EBI-UniProt-GOA-ACAP-ARAP_01.05.2024_00h00	0.00903379	0.0311212	6.76847e-07	2.05016e-06	[3, 4, 5]	28.9474	11	[LOC106571074, LOC106584161, LOC106587109, LOC106590795, LOC106599453, LOC106605021, LOC106608297, LOC106611047, LOC106612106, cdc14ab, tgfb5]
GO:0071363	cellular response to growth factor stimulus	Group169	GO_BiologicalProcess-EBI-UniProt-GOA-ACAP-ARAP_01.05.2024_00h00	0.014131	0.0453086	6.76847e-07	2.05016e-06	[4]	17.1233	75	[LOC100195363, LOC100195512, LOC100380851, LOC106560212, LOC106561252, LOC106562005, LOC106563420, LOC106563534, LOC106563734, LOC106564754, LOC106565780, LOC106565969, LOC106567045, LOC106569393, LOC106571074, LOC106571911, LOC106573775, LOC106574301, LOC106575102, LOC106576290, LOC106576891, LOC106578326, LOC106579428, LOC106579643, LOC106579714, LOC106580092, LOC106580167, LOC106580569, LOC106…
GO:0005160	transforming growth factor beta receptor binding	Group169	GO_MolecularFunction-EBI-UniProt-GOA-ACAP-ARAP_01.05.2024_00h00	0.000266716	0.00141605	6.76847e-07	2.05016e-06	[5]	42.3077	11	[LOC106571074, LOC106582280, LOC106584161, LOC106590795, LOC106605021, LOC106608297, LOC106610717, LOC106611047, LOC106612106, tgfb5, tgfr2]
GO:0007167	enzyme-linked receptor protein signaling pathway	Group169	GO_BiologicalProcess-EBI-UniProt-GOA-ACAP-ARAP_01.05.2024_00h00	4.80496e-05	0.0003072	6.76847e-07	2.05016e-06	[4, 5, 6]	17.8125	171	[LOC100136517, LOC100194498, LOC100194500, LOC100195363, LOC100195512, LOC100196534, LOC100380768, LOC100380851, LOC106560212, LOC106560270, LOC106560289, LOC106561252, LOC106562005, LOC106563018, LOC106563326, LOC106563420, LOC106563534, LOC106563734, LOC106564754, LOC106564953, LOC106565780, LOC106565894, LOC106565969, LOC106565994, LOC106566796, LOC106567045, LOC106567054, LOC106568017, LOC106…
GO:0007179	transforming growth factor beta receptor signaling pathway	Group169	GO_BiologicalProcess-EBI-UniProt-GOA-ACAP-ARAP_01.05.2024_00h00	0.0106976	0.0359798	6.76847e-07	2.05016e-06	[6, 7, 8, 9]	23.1707	19	[LOC106561252, LOC106563534, LOC106571074, LOC106580167, LOC106582280, LOC106584161, LOC106590018, LOC106590795, LOC106604147, LOC106605021, LOC106605446, LOC106608297, LOC106610205, LOC106610220, LOC106611047, LOC106612106, smad9, tgfb5, tgfr2]
GO:0098644	complex of collagen trimers	Group170	GO_CellularComponent-EBI-UniProt-GOA-ACAP-ARAP_01.05.2024_00h00	0.000253183	0.00135434	1.31602e-05	3.16147e-05	[3, 5, 6]	38.2353	13	[LOC106570460, LOC106575722, LOC106583712, LOC106586824, LOC106588939, LOC106596897, LOC106610502, col11a1a, col1a1a, col1a1b, col21a1, col2a1b, col5a2a]
GO:0030199	collagen fibril organization	Group170	GO_BiologicalProcess-EBI-UniProt-GOA-ACAP-ARAP_01.05.2024_00h00	0.001348	0.00597896	1.31602e-05	3.16147e-05	[5, 6]	30.6122	15	[LOC106569953, LOC106575722, LOC106583712, LOC106585132, LOC106585899, LOC106588396, LOC106591630, LOC106591784, LOC106599956, LOC106609283, col2a1b, col5a2a, dpt, loxa, loxl4]
GO:0030903	notochord development	Group170	GO_BiologicalProcess-EBI-UniProt-GOA-ACAP-ARAP_01.05.2024_00h00	0.00167459	0.00726109	1.31602e-05	3.16147e-05	[5, 6]	62.5	5	[LOC106571488, LOC106575722, LOC106583712, col2a1b, col5a2a]
GO:0005583	fibrillar collagen trimer	Group170	GO_CellularComponent-EBI-UniProt-GOA-ACAP-ARAP_01.05.2024_00h00	0.00286669	0.011603	1.31602e-05	3.16147e-05	[3, 5, 6, 7, 8]	43.75	7	[LOC106575722, LOC106583712, LOC106596897, col11a1a, col1a1a, col2a1b, col5a2a]
GO:0005585	collagen type II trimer	Group170	GO_CellularComponent-EBI-UniProt-GOA-ACAP-ARAP_01.05.2024_00h00	0.00795856	0.027914	1.31602e-05	3.16147e-05	[4, 6, 7, 8, 9]	57.1429	4	[LOC106575722, LOC106583712, col2a1b, col5a2a]
GO:0005587	collagen type IV trimer	Group170	GO_CellularComponent-EBI-UniProt-GOA-ACAP-ARAP_01.05.2024_00h00	0.00877852	0.0303894	1.31602e-05	3.16147e-05	[4, 6, 7, 8, 9]	36.8421	7	[LOC106570460, LOC106586824, LOC106588939, LOC106610502, col11a1a, col1a1b, col21a1]
GO:0004053	arginase activity	Group171	GO_MolecularFunction-EBI-UniProt-GOA-ACAP-ARAP_01.05.2024_00h00	0.00858447	0.0298146	1.1785e-05	2.93221e-05	[5]	75	3	[LOC100500786, LOC106599105, arg2]
GO:0170041	non-proteinogenic amino acid metabolic process	Group171	GO_BiologicalProcess-EBI-UniProt-GOA-ACAP-ARAP_01.05.2024_00h00	0.00115013	0.00523212	1.1785e-05	2.93221e-05	[4, 6]	28.5714	18	[LOC100500786, LOC106569508, LOC106570066, LOC106571444, LOC106573862, LOC106577298, LOC106580795, LOC106581773, LOC106592407, LOC106599105, LOC106600595, LOC106611136, LOC106612652, arg2, cgl, dao, ddah1, upb1]
GO:0006525	arginine metabolic process	Group171	GO_BiologicalProcess-EBI-UniProt-GOA-ACAP-ARAP_01.05.2024_00h00	2.90372e-06	2.49275e-05	1.1785e-05	2.93221e-05	[5, 7]	57.1429	12	[LOC100500786, LOC106570066, LOC106577392, LOC106588820, LOC106599105, LOC106608869, arg2, ddah1, nags, si:dkeyp-120h9.1, slc7a7, upb1]
GO:0006591	ornithine metabolic process	Group171	GO_BiologicalProcess-EBI-UniProt-GOA-ACAP-ARAP_01.05.2024_00h00	0.00975165	0.033165	1.1785e-05	2.93221e-05	[5, 7]	45.4545	5	[LOC100500786, LOC106599105, LOC106600595, LOC106611136, arg2]
GO:0006527	arginine catabolic process	Group171	GO_BiologicalProcess-EBI-UniProt-GOA-ACAP-ARAP_01.05.2024_00h00	0.000705957	0.00340812	1.1785e-05	2.93221e-05	[6, 7, 8, 9, 10]	71.4286	5	[LOC100500786, LOC106577392, LOC106599105, LOC106608869, arg2]
GO:0019547	arginine catabolic process to ornithine	Group171	GO_BiologicalProcess-EBI-UniProt-GOA-ACAP-ARAP_01.05.2024_00h00	0.00858447	0.0298146	1.1785e-05	2.93221e-05	[6, 7, 8, 9, 10, 11]	75	3	[LOC100500786, LOC106599105, arg2]
KEGG:00051	Fructose and mannose metabolism	Group172	KEGG_01.05.2024	1.50221e-06	1.36675e-05	6.17167e-05	0.000134362	[-1]	34.6154	27	[LOC100194624, LOC106560379, LOC106560745, LOC106568356, LOC106572354, LOC106576192, LOC106580495, LOC106583351, LOC106583908, LOC106589825, LOC106605545, aldoaa, aldob, f262, f264, fbp1a, fpgt, gmds, gmpaa, gmppb, hk1, hk2, k6pp, pfkfb3, tigara, tpi1a, tpi1b]
GO:0005996	monosaccharide metabolic process	Group172	GO_BiologicalProcess-EBI-UniProt-GOA-ACAP-ARAP_01.05.2024_00h00	0.00215674	0.00902104	6.17167e-05	0.000134362	[3, 4]	21.3483	38	[LOC100196702, LOC100380519, LOC106563498, LOC106568020, LOC106568356, LOC106570467, LOC106572354, LOC106572563, LOC106576192, LOC106578183, LOC106580495, LOC106583351, LOC106583814, LOC106589825, LOC106590260, LOC106605545, LOC106607477, LOC106610806, LOC123723662, c1qtnf12, f262, f264, fbp1a, fuom, galk1, gapdhs, gpia, gsto1, hk1, hk2, k6pp, pdha1a, pdk4, pfkfb3, pofut1, rgn, tpi1a, tpi1b]
GO:0019318	hexose metabolic process	Group172	GO_BiologicalProcess-EBI-UniProt-GOA-ACAP-ARAP_01.05.2024_00h00	0.00102169	0.00468791	6.17167e-05	0.000134362	[4, 5]	22.7273	35	[LOC100196702, LOC100380519, LOC106563498, LOC106568020, LOC106568356, LOC106570467, LOC106572354, LOC106572563, LOC106576192, LOC106578183, LOC106580495, LOC106583351, LOC106583814, LOC106589825, LOC106590260, LOC106607477, LOC106610806, LOC123723662, c1qtnf12, f262, f264, fbp1a, fuom, galk1, gapdhs, gpia, hk1, hk2, k6pp, pdha1a, pdk4, pfkfb3, pofut1, tpi1a, tpi1b]
GO:0006000	fructose metabolic process	Group172	GO_BiologicalProcess-EBI-UniProt-GOA-ACAP-ARAP_01.05.2024_00h00	0.00877852	0.0303894	6.17167e-05	0.000134362	[5, 6]	36.8421	7	[LOC106568356, LOC106572354, LOC106576192, f262, f264, fbp1a, pfkfb3]
GO:0019200	carbohydrate kinase activity	Group172	GO_BiologicalProcess-EBI-UniProt-GOA-ACAP-ARAP_01.05.2024_00h00	0.0108181	0.0363276	6.17167e-05	0.000134362	[5, 7]	27.2727	12	[LOC106572354, LOC106576192, LOC106580495, LOC106589825, LOC106602595, f262, f264, galk1, hk1, hk2, k6pp, pfkfb3]
GO:0004331	fructose-2,6-bisphosphate 2-phosphatase activity	Group172	GO_MolecularFunction-EBI-UniProt-GOA-ACAP-ARAP_01.05.2024_00h00	0.0137185	0.0441857	6.17167e-05	0.000134362	[8]	37.5	6	[LOC106572354, LOC106576192, f262, f264, pfkfb3, tigara]
GO:0032506	cytokinetic process	Group173	GO_BiologicalProcess-EBI-UniProt-GOA-ACAP-ARAP_01.05.2024_00h00	0.000210601	0.00115858	0.000721897	0.00121675	[3, 4, 5]	35.7143	15	[LOC100380768, LOC106560903, LOC106560912, LOC106561784, LOC106563136, LOC106564821, LOC106569441, LOC106570296, LOC106580158, LOC106584307, LOC106588679, LOC106589493, LOC106613922, cntrob, iqgap3]
GO:0061640	cytoskeleton-dependent cytokinesis	Group173	GO_BiologicalProcess-EBI-UniProt-GOA-ACAP-ARAP_01.05.2024_00h00	0.000338321	0.00174403	0.000721897	0.00121675	[4, 5]	24.2857	34	[LOC100380768, LOC106560903, LOC106560912, LOC106560914, LOC106561784, LOC106563136, LOC106564681, LOC106565211, LOC106568349, LOC106569441, LOC106570296, LOC106579277, LOC106580158, LOC106583587, LOC106584307, LOC106585048, LOC106585475, LOC106587011, LOC106588679, LOC106588745, LOC106589493, LOC106594936, LOC106605745, LOC106611473, LOC106613922, cep55l, cita, cntrob, incenp, iqgap3, rac3b, rac…
GO:0000281	mitotic cytokinesis	Group173	GO_BiologicalProcess-EBI-UniProt-GOA-ACAP-ARAP_01.05.2024_00h00	1.32425e-06	1.23115e-05	0.000721897	0.00121675	[4, 5, 6]	34.1463	28	[LOC100380768, LOC106560912, LOC106563136, LOC106564681, LOC106565211, LOC106569441, LOC106570296, LOC106579277, LOC106580158, LOC106583587, LOC106584307, LOC106585475, LOC106587011, LOC106588679, LOC106588745, LOC106589493, LOC106594936, LOC106605745, LOC106611473, LOC106613922, cep55l, cita, cntrob, incenp, iqgap3, rac3b, racgap1, tpm4]
GO:0044837	actomyosin contractile ring organization	Group173	GO_BiologicalProcess-EBI-UniProt-GOA-ACAP-ARAP_01.05.2024_00h00	1.364e-06	1.25713e-05	0.000721897	0.00121675	[3, 4, 5, 6, 8]	64.7059	11	[LOC100380768, LOC106560912, LOC106563136, LOC106569441, LOC106570296, LOC106580158, LOC106584307, LOC106588679, LOC106589493, LOC106613922, iqgap3]
GO:0031032	actomyosin structure organization	Group173	GO_BiologicalProcess-EBI-UniProt-GOA-ACAP-ARAP_01.05.2024_00h00	0.000819803	0.00386998	0.000721897	0.00121675	[4, 7]	22.2857	39	[LOC100195200, LOC100380768, LOC106560912, LOC106563136, LOC106564681, LOC106565198, LOC106566812, LOC106569441, LOC106570296, LOC106577845, LOC106578353, LOC106580158, LOC106581050, LOC106583413, LOC106584307, LOC106585475, LOC106587011, LOC106588679, LOC106589103, LOC106589493, LOC106589989, LOC106590347, LOC106590645, LOC106593976, LOC106595472, LOC106595683, LOC106595830, LOC106599141, LOC106…
GO:0110020	regulation of actomyosin structure organization	Group173	GO_BiologicalProcess-EBI-UniProt-GOA-ACAP-ARAP_01.05.2024_00h00	0.000266716	0.00141605	0.000721897	0.00121675	[5, 6, 7, 8]	42.3077	11	[LOC100195200, LOC106566812, LOC106577845, LOC106581050, LOC106584307, LOC106590347, LOC106595830, LOC106604545, LOC106608865, LOC106611539, LOC106613922]
GO:0006629	lipid metabolic process	Group174	GO_BiologicalProcess-EBI-UniProt-GOA-ACAP-ARAP_01.05.2024_00h00	2.67114e-05	0.000188932	8.26772e-12	4.79987e-11	[3]	16.8758	269	[LOC100136415, LOC100136926, LOC100194560, LOC100195769, LOC106560399, LOC106560849, LOC106560925, LOC106561537, LOC106562054, LOC106562418, LOC106562576, LOC106562609, LOC106562668, LOC106563018, LOC106563165, LOC106563418, LOC106565402, LOC106565409, LOC106565446, LOC106565623, LOC106566192, LOC106566721, LOC106566779, LOC106567151, LOC106567181, LOC106567289, LOC106567586, LOC106567925, LOC106…
GO:0044283	small molecule biosynthetic process	Group174	GO_BiologicalProcess-EBI-UniProt-GOA-ACAP-ARAP_01.05.2024_00h00	8.6824e-21	8.03689e-19	8.26772e-12	4.79987e-11	[3]	28.1195	160	[LOC100194600, LOC100196494, LOC106560816, LOC106560925, LOC106562054, LOC106562243, LOC106562668, LOC106563498, LOC106564349, LOC106564367, LOC106565393, LOC106565446, LOC106565542, LOC106566721, LOC106567925, LOC106568020, LOC106568356, LOC106569008, LOC106569200, LOC106569508, LOC106569629, LOC106570209, LOC106570297, LOC106570829, LOC106571348, LOC106571444, LOC106571940, LOC106572563, LOC106…
GO:0044255	cellular lipid metabolic process	Group174	GO_BiologicalProcess-EBI-UniProt-GOA-ACAP-ARAP_01.05.2024_00h00	0.0103562	0.0349974	8.26772e-12	4.79987e-11	[3, 4]	15.6375	195	[LOC100136415, LOC106560399, LOC106560849, LOC106560925, LOC106561537, LOC106562418, LOC106562576, LOC106562609, LOC106562668, LOC106563018, LOC106563165, LOC106563418, LOC106565402, LOC106565409, LOC106565623, LOC106566192, LOC106566721, LOC106566779, LOC106567151, LOC106567181, LOC106567289, LOC106567925, LOC106568363, LOC106568426, LOC106568572, LOC106568911, LOC106568933, LOC106568949, LOC106…
GO:0008610	lipid biosynthetic process	Group174	GO_BiologicalProcess-EBI-UniProt-GOA-ACAP-ARAP_01.05.2024_00h00	2.7488e-08	3.50431e-07	8.26772e-12	4.79987e-11	[4]	20.4724	156	[LOC100194560, LOC106560925, LOC106562054, LOC106562576, LOC106562609, LOC106562668, LOC106563018, LOC106563165, LOC106565446, LOC106565623, LOC106566192, LOC106566721, LOC106567151, LOC106567289, LOC106567925, LOC106568572, LOC106568933, LOC106568949, LOC106569008, LOC106569200, LOC106569629, LOC106570209, LOC106570829, LOC106571348, LOC106571633, LOC106571940, LOC106573186, LOC106573544, LOC106…
GO:0006631	fatty acid metabolic process	Group174	GO_BiologicalProcess-EBI-UniProt-GOA-ACAP-ARAP_01.05.2024_00h00	0.00537838	0.019914	8.26772e-12	4.79987e-11	[4, 5, 7]	17.9551	72	[LOC100136415, LOC106560925, LOC106561537, LOC106562668, LOC106565402, LOC106566721, LOC106568363, LOC106568426, LOC106569200, LOC106569629, LOC106571348, LOC106571805, LOC106571940, LOC106573544, LOC106573546, LOC106574012, LOC106574322, LOC106576069, LOC106579155, LOC106580110, LOC106580590, LOC106580755, LOC106582073, LOC106582677, LOC106583179, LOC106585590, LOC106585658, LOC106585738, LOC106…
GO:0032787	monocarboxylic acid metabolic process	Group174	GO_BiologicalProcess-EBI-UniProt-GOA-ACAP-ARAP_01.05.2024_00h00	2.85003e-07	2.98902e-06	8.26772e-12	4.79987e-11	[6]	20.8475	123	[LOC100136415, LOC100194624, LOC100194640, LOC100194644, LOC100196494, LOC100380519, LOC106560925, LOC106561537, LOC106562668, LOC106563498, LOC106564313, LOC106565402, LOC106566721, LOC106568020, LOC106568363, LOC106568426, LOC106569008, LOC106569200, LOC106569508, LOC106569629, LOC106570209, LOC106571348, LOC106571805, LOC106571940, LOC106573544, LOC106573546, LOC106574012, LOC106574322, LOC106…
GO:0009790	embryo development	Group175	GO_BiologicalProcess-EBI-UniProt-GOA-ACAP-ARAP_01.05.2024_00h00	3.13132e-06	2.65601e-05	1.5503e-05	3.68196e-05	[3, 4]	23.4043	66	[LOC100196274, LOC106560332, LOC106562169, LOC106563492, LOC106564480, LOC106565365, LOC106567452, LOC106567542, LOC106569198, LOC106570474, LOC106570598, LOC106571269, LOC106571274, LOC106571319, LOC106571488, LOC106573078, LOC106573620, LOC106575722, LOC106577912, LOC106579155, LOC106579892, LOC106581766, LOC106582284, LOC106583410, LOC106583712, LOC106584178, LOC106584358, LOC106585964, LOC106…
GO:0009887	animal organ morphogenesis	Group175	GO_BiologicalProcess-EBI-UniProt-GOA-ACAP-ARAP_01.05.2024_00h00	0.00485343	0.0181598	1.5503e-05	3.68196e-05	[3, 4]	18.541	61	[LOC100196274, LOC106560332, LOC106564677, LOC106565365, LOC106566484, LOC106568186, LOC106569065, LOC106569198, LOC106570598, LOC106571274, LOC106571415, LOC106571488, LOC106573078, LOC106573620, LOC106577638, LOC106579892, LOC106581397, LOC106583098, LOC106583410, LOC106583477, LOC106584178, LOC106584358, LOC106585964, LOC106586810, LOC106588813, LOC106598296, LOC106599435, LOC106599664, LOC106…
GO:0048598	embryonic morphogenesis	Group175	GO_BiologicalProcess-EBI-UniProt-GOA-ACAP-ARAP_01.05.2024_00h00	0.000487129	0.0024288	1.5503e-05	3.68196e-05	[3, 4, 5]	22.5275	41	[LOC100196274, LOC106563492, LOC106564480, LOC106565365, LOC106567452, LOC106567542, LOC106570474, LOC106570598, LOC106571269, LOC106571274, LOC106571488, LOC106573078, LOC106573620, LOC106581766, LOC106583410, LOC106584358, LOC106588813, LOC106590170, LOC106600384, LOC106600835, LOC106600935, LOC106602368, LOC106604105, LOC106607687, LOC106608214, LOC106613856, cssa25h2orf49, dlx5a, dusp2, hoxa3…
GO:0048568	embryonic organ development	Group175	GO_BiologicalProcess-EBI-UniProt-GOA-ACAP-ARAP_01.05.2024_00h00	6.99659e-05	0.000426812	1.5503e-05	3.68196e-05	[4, 5]	25.9259	35	[LOC100196274, LOC106560332, LOC106562169, LOC106565365, LOC106569198, LOC106570598, LOC106571274, LOC106571488, LOC106573078, LOC106575722, LOC106579892, LOC106583410, LOC106583712, LOC106584178, LOC106584358, LOC106588813, LOC106600835, LOC106602368, LOC106607421, LOC106611619, LOC106613856, col2a1b, col5a2a, hoxa3a, hoxa3ab, hoxb9ab, hoxc10aa, hoxd3ab, hoxd9ab, mkks, otop1, pbx3b, prdm12b, rnf…
GO:0007369	gastrulation	Group175	GO_BiologicalProcess-EBI-UniProt-GOA-ACAP-ARAP_01.05.2024_00h00	0.00728102	0.0260089	1.5503e-05	3.68196e-05	[4, 5, 6]	29.7297	11	[LOC106563492, LOC106564480, LOC106571269, LOC106573620, LOC106590170, LOC106600384, LOC106604105, LOC106607687, dusp2, mkks, ror2]
GO:0048562	embryonic organ morphogenesis	Group175	GO_BiologicalProcess-EBI-UniProt-GOA-ACAP-ARAP_01.05.2024_00h00	0.0060778	0.022119	1.5503e-05	3.68196e-05	[4, 5, 6]	23.5955	21	[LOC100196274, LOC106565365, LOC106570598, LOC106571274, LOC106571488, LOC106573078, LOC106583410, LOC106584358, LOC106588813, LOC106600835, LOC106602368, LOC106613856, hoxa3a, hoxa3ab, hoxb9ab, hoxc10aa, hoxd3ab, hoxd9ab, mkks, otop1, rnf207b]
KEGG:00020	Citrate cycle (TCA cycle)	Group176	KEGG_01.05.2024	5.90071e-10	1.00501e-08	5.47587e-08	1.9732e-07	[-1]	43.0556	31	[LOC100194640, LOC100196673, LOC106563498, LOC106564857, LOC106565197, LOC106572524, LOC106577388, LOC106582376, LOC106583348, LOC106583814, LOC106584548, LOC106586335, LOC106586493, LOC106589533, LOC106590260, LOC106593044, LOC106595310, LOC106601015, LOC106602756, LOC106604067, LOC106609344, LOC106611056, LOC106612556, aco1, cs, idh2, ogdha, pdha1a, sdha, sdhb, sdhdb]
GO:0046912	acyltransferase activity, acyl groups converted into alkyl on transfer	Group176	GO_MolecularFunction-EBI-UniProt-GOA-ACAP-ARAP_01.05.2024_00h00	0.00167459	0.00726109	5.47587e-08	1.9732e-07	[4]	62.5	5	[LOC106572524, LOC106583348, LOC106601015, cs, hmgcs1]
GO:0006099	tricarboxylic acid cycle	Group176	GO_BiologicalProcess-EBI-UniProt-GOA-ACAP-ARAP_01.05.2024_00h00	3.40132e-06	2.83977e-05	5.47587e-08	1.9732e-07	[3, 7]	34.7222	25	[LOC100194640, LOC100196673, LOC106561658, LOC106564857, LOC106565197, LOC106572524, LOC106577388, LOC106582376, LOC106583348, LOC106586335, LOC106586493, LOC106589533, LOC106593044, LOC106595310, LOC106602756, LOC106609344, LOC106611056, LOC106612556, aco1, cs, idh2, ogdha, sdha, sdhb, sdhdb]
GO:0004108	citrate (Si)-synthase activity	Group176	GO_MolecularFunction-EBI-UniProt-GOA-ACAP-ARAP_01.05.2024_00h00	0.00238504	0.00991748	5.47587e-08	1.9732e-07	[6]	100	3	[LOC106572524, LOC106583348, cs]
GO:0072350	tricarboxylic acid metabolic process	Group176	GO_BiologicalProcess-EBI-UniProt-GOA-ACAP-ARAP_01.05.2024_00h00	0.000266716	0.00141605	5.47587e-08	1.9732e-07	[6]	42.3077	11	[LOC100194640, LOC106565197, LOC106572524, LOC106582376, LOC106583348, LOC106586335, LOC106595310, LOC106601015, aco1, cs, idh2]
GO:0006101	citrate metabolic process	Group176	GO_BiologicalProcess-EBI-UniProt-GOA-ACAP-ARAP_01.05.2024_00h00	0.00167459	0.00726109	5.47587e-08	1.9732e-07	[7]	62.5	5	[LOC106572524, LOC106583348, LOC106601015, aco1, cs]
GO:0007006	mitochondrial membrane organization	Group177	GO_BiologicalProcess-EBI-UniProt-GOA-ACAP-ARAP_01.05.2024_00h00	5.75275e-06	4.58712e-05	1.95273e-08	7.42039e-08	[5, 6]	35.3846	23	[LOC100194666, LOC106567260, LOC106576153, LOC106577374, LOC106579879, LOC106584447, LOC106589992, LOC106591638, LOC106602140, LOC106604721, LOC106609324, LOC106610469, LOC106612556, LOC106614017, apooa, bada, bnip3l, dcj11, immt, oxa1l, sdhdb, timm22, timm29]
GO:0072655	establishment of protein localization to mitochondrion	Group177	GO_BiologicalProcess-EBI-UniProt-GOA-ACAP-ARAP_01.05.2024_00h00	9.99006e-07	9.58056e-06	1.95273e-08	7.42039e-08	[5, 7]	34.5679	28	[LOC100136430, LOC106565560, LOC106566053, LOC106568941, LOC106576153, LOC106577478, LOC106578916, LOC106580017, LOC106580763, LOC106586159, LOC106586369, LOC106591638, LOC106599036, LOC106602140, LOC106609324, LOC106610469, LOC106611697, LOC106612556, LOC106613715, chchd4a, grpel1, oxa1l, pam16, sdhdb, timm22, timm23a, timm29, tomm40l]
GO:0090151	establishment of protein localization to mitochondrial membrane	Group177	GO_BiologicalProcess-EBI-UniProt-GOA-ACAP-ARAP_01.05.2024_00h00	0.000154755	0.000873933	1.95273e-08	7.42039e-08	[4, 5, 6, 7, 8]	47.619	10	[LOC106576153, LOC106591638, LOC106602140, LOC106609324, LOC106610469, LOC106612556, oxa1l, sdhdb, timm22, timm29]
GO:0007007	inner mitochondrial membrane organization	Group177	GO_BiologicalProcess-EBI-UniProt-GOA-ACAP-ARAP_01.05.2024_00h00	0.00116017	0.00526654	1.95273e-08	7.42039e-08	[6, 7]	33.3333	13	[LOC106567260, LOC106584447, LOC106591638, LOC106602140, LOC106610469, LOC106612556, apooa, dcj11, immt, oxa1l, sdhdb, timm22, timm29]
GO:0042721	TIM22 mitochondrial import inner membrane insertion complex	Group177	GO_CellularComponent-EBI-UniProt-GOA-ACAP-ARAP_01.05.2024_00h00	0.00142264	0.00625786	1.95273e-08	7.42039e-08	[4, 5, 6, 7, 8, 9, 10]	80	4	[LOC106612556, sdhdb, timm22, timm29]
GO:0045039	protein insertion into mitochondrial inner membrane	Group177	GO_BiologicalProcess-EBI-UniProt-GOA-ACAP-ARAP_01.05.2024_00h00	6.27501e-05	0.000391774	1.95273e-08	7.42039e-08	[5, 6, 7, 8, 9]	70	7	[LOC106591638, LOC106602140, LOC106610469, LOC106612556, sdhdb, timm22, timm29]
GO:0101031	protein folding chaperone complex	Group178	GO_CellularComponent-EBI-UniProt-GOA-ACAP-ARAP_01.05.2024_00h00	0.00154274	0.00671674	0.000412975	0.000770642	[3]	35.4839	11	[LOC100136430, LOC106569895, LOC106581054, LOC106586369, LOC106590610, LOC106612827, cct2, cct7, cct8, tcp1, tcpg]
GO:0005832	chaperonin-containing T-complex	Group178	GO_CellularComponent-EBI-UniProt-GOA-ACAP-ARAP_01.05.2024_00h00	0.000561529	0.00278022	0.000412975	0.000770642	[3, 4, 5]	45	9	[LOC106569895, LOC106581054, LOC106590610, LOC106612827, cct2, cct7, cct8, tcp1, tcpg]
GO:0006457	protein folding	Group178	GO_BiologicalProcess-EBI-UniProt-GOA-ACAP-ARAP_01.05.2024_00h00	4.86208e-08	5.94907e-07	0.000412975	0.000770642	[2, 5, 6, 7]	24.9169	75	[LOC100136430, LOC100380711, LOC100380717, LOC100380749, LOC106561706, LOC106561997, LOC106563496, LOC106564522, LOC106565535, LOC106565560, LOC106566721, LOC106567149, LOC106567344, LOC106567497, LOC106567641, LOC106569608, LOC106569895, LOC106571940, LOC106573340, LOC106576480, LOC106581054, LOC106582251, LOC106582367, LOC106585035, LOC106586346, LOC106586369, LOC106588611, LOC106589992, LOC106…
GO:0051604	protein maturation	Group178	GO_BiologicalProcess-EBI-UniProt-GOA-ACAP-ARAP_01.05.2024_00h00	0.000243219	0.00131425	0.000412975	0.000770642	[4, 5, 6]	18.6715	104	[LOC100136430, LOC100380711, LOC100380717, LOC100380749, LOC106561706, LOC106561997, LOC106562248, LOC106563496, LOC106564522, LOC106565535, LOC106565560, LOC106566469, LOC106566721, LOC106567149, LOC106567344, LOC106567497, LOC106567641, LOC106568831, LOC106569443, LOC106569608, LOC106569780, LOC106569895, LOC106571940, LOC106572089, LOC106573340, LOC106576480, LOC106577897, LOC106579790, LOC106…
GO:0044183	protein folding chaperone	Group178	GO_BiologicalProcess-EBI-UniProt-GOA-ACAP-ARAP_01.05.2024_00h00	1.37451e-09	2.15171e-08	0.000412975	0.000770642	[3, 6, 7, 8]	39.5349	34	[LOC100136430, LOC100380711, LOC100380717, LOC100380749, LOC106561706, LOC106567149, LOC106567497, LOC106567641, LOC106569895, LOC106581054, LOC106582251, LOC106586369, LOC106590610, LOC106595188, LOC106603853, LOC106604228, LOC106604950, LOC106606479, LOC106606510, LOC106608136, LOC106611979, LOC106612827, LOC106613013, cct2, cct7, cct8, grp78, hs90a, hs90b, hsp10, hsp7c, hsp90b1, tcp1, tcpg]
GO:0140662	ATP-dependent protein folding chaperone	Group178	GO_BiologicalProcess-EBI-UniProt-GOA-ACAP-ARAP_01.05.2024_00h00	1.14625e-10	2.28072e-09	0.000412975	0.000770642	[4, 7, 8, 9]	44.4444	32	[LOC100136430, LOC100380711, LOC100380717, LOC100380749, LOC106561706, LOC106567149, LOC106567497, LOC106567641, LOC106569895, LOC106581054, LOC106586369, LOC106590610, LOC106595188, LOC106603853, LOC106604228, LOC106604950, LOC106606479, LOC106606510, LOC106608136, LOC106611979, LOC106612827, LOC106613013, cct2, cct7, cct8, grp78, hs90a, hs90b, hsp7c, hsp90b1, tcp1, tcpg]
GO:0004386	helicase activity	Group179	GO_MolecularFunction-EBI-UniProt-GOA-ACAP-ARAP_01.05.2024_00h00	2.77179e-07	2.92136e-06	5.47346e-09	2.19991e-08	[2, 3]	25.5144	62	[LOC100380341, LOC100380648, LOC106564644, LOC106568985, LOC106569128, LOC106569987, LOC106571380, LOC106572303, LOC106576265, LOC106576686, LOC106577153, LOC106581870, LOC106582679, LOC106586794, LOC106587357, LOC106588422, LOC106588962, LOC106589826, LOC106601200, LOC106602719, LOC106606339, LOC106607002, LOC106607064, LOC106607118, LOC106607291, LOC106608315, LOC106608762, LOC106609999, LOC106…
GO:0008094	ATP-dependent activity, acting on DNA	Group179	GO_MolecularFunction-EBI-UniProt-GOA-ACAP-ARAP_01.05.2024_00h00	1.21605e-12	3.40654e-11	5.47346e-09	2.19991e-08	[2, 4]	35.6688	56	[LOC100196545, LOC100380341, LOC106564654, LOC106569128, LOC106569987, LOC106571380, LOC106572303, LOC106576265, LOC106576686, LOC106579578, LOC106580170, LOC106582632, LOC106585835, LOC106588422, LOC106588962, LOC106590075, LOC106602346, LOC106603320, LOC106603463, LOC106606339, LOC106606528, LOC106606569, LOC106607002, LOC106607010, LOC106607888, LOC106608315, LOC106608762, LOC106610209, blm, b…
GO:0140097	catalytic activity, acting on DNA	Group179	GO_MolecularFunction-EBI-UniProt-GOA-ACAP-ARAP_01.05.2024_00h00	2.13328e-08	2.82097e-07	5.47346e-09	2.19991e-08	[3]	24.4186	84	[LOC100196545, LOC100380341, LOC100380772, LOC106561084, LOC106564589, LOC106564654, LOC106566468, LOC106569128, LOC106569987, LOC106570983, LOC106571315, LOC106571380, LOC106572303, LOC106576265, LOC106576686, LOC106579578, LOC106580170, LOC106582632, LOC106585835, LOC106588422, LOC106588962, LOC106590075, LOC106590374, LOC106596922, LOC106602346, LOC106603320, LOC106603463, LOC106603656, LOC106…
GO:0003724	RNA helicase activity	Group179	GO_MolecularFunction-EBI-UniProt-GOA-ACAP-ARAP_01.05.2024_00h00	4.7324e-05	0.000303472	5.47346e-09	2.19991e-08	[3, 4]	28.866	28	[LOC100380648, LOC106564644, LOC106577153, LOC106581870, LOC106582679, LOC106586794, LOC106587357, LOC106589826, LOC106601200, LOC106602719, LOC106607064, LOC106607118, LOC106607291, LOC106609999, LOC106612469, ddx10, ddx17, ddx24, ddx54, ddx55, ddx56, dhx29, dhx30, dhx37, dhx58, eif4a1a, if4a3, supv3l1]
GO:0071103	DNA conformation change	Group179	GO_BiologicalProcess-EBI-UniProt-GOA-ACAP-ARAP_01.05.2024_00h00	9.85835e-05	0.000584636	5.47346e-09	2.19991e-08	[6]	30.2632	23	[LOC100380341, LOC106569128, LOC106571380, LOC106588962, LOC106607002, LOC106608315, anxa1, blm, brip1, mc6zb, mcm2, mcm3, mcm3l, mcm4, mcm6, mcm7, pif1, recql, rtel1, ruvb1, ruvbl2, top2a, xrcc6]
GO:0032508	DNA duplex unwinding	Group179	GO_BiologicalProcess-EBI-UniProt-GOA-ACAP-ARAP_01.05.2024_00h00	2.68748e-05	0.000189458	5.47346e-09	2.19991e-08	[8]	33.3333	22	[LOC100380341, LOC106569128, LOC106571380, LOC106588962, LOC106607002, LOC106608315, anxa1, blm, brip1, mc6zb, mcm2, mcm3, mcm3l, mcm4, mcm6, mcm7, pif1, recql, rtel1, ruvb1, ruvbl2, xrcc6]
KEGG:00785	Lipoic acid metabolism	Group180	KEGG_01.05.2024	8.2929e-05	0.000498746	0.000121308	0.000251024	[-1]	40	14	[LOC106561216, LOC106561658, LOC106573440, LOC106580033, LOC106583814, LOC106584548, LOC106585394, LOC106587183, LOC106604067, LOC106611056, bckdha, gcshb, ogdha, pdha1a]
GO:0005960	glycine cleavage complex	Group180	GO_CellularComponent-EBI-UniProt-GOA-ACAP-ARAP_01.05.2024_00h00	5.6806e-06	4.54662e-05	0.000121308	0.000251024	[3, 4]	100	6	[LOC106561216, LOC106573440, LOC106580033, LOC106585394, LOC106587183, gcshb]
GO:0016624	oxidoreductase activity, acting on the aldehyde or oxo group of donors, disulfide as acceptor	Group180	GO_MolecularFunction-EBI-UniProt-GOA-ACAP-ARAP_01.05.2024_00h00	0.00431581	0.0162914	0.000121308	0.000251024	[4]	41.1765	7	[LOC106561658, LOC106583814, LOC106585031, bckdha, kgd4, ogdha, pdha1a]
GO:0006544	glycine metabolic process	Group180	GO_BiologicalProcess-EBI-UniProt-GOA-ACAP-ARAP_01.05.2024_00h00	0.00286669	0.011603	0.000121308	0.000251024	[6, 7, 8, 9]	43.75	7	[LOC106561216, LOC106573440, LOC106580033, LOC106585394, LOC106587183, LOC106591425, gcshb]
GO:0009071	serine family amino acid catabolic process	Group180	GO_BiologicalProcess-EBI-UniProt-GOA-ACAP-ARAP_01.05.2024_00h00	0.000866611	0.00406391	0.000121308	0.000251024	[6, 7, 8, 9]	42.8571	9	[LOC106561216, LOC106573440, LOC106580033, LOC106585394, LOC106587183, LOC106591425, LOC106605075, cdo1, gcshb]
GO:0019464	glycine decarboxylation via glycine cleavage system	Group180	GO_BiologicalProcess-EBI-UniProt-GOA-ACAP-ARAP_01.05.2024_00h00	5.6806e-06	4.54662e-05	0.000121308	0.000251024	[8, 9, 10, 11]	100	6	[LOC106561216, LOC106573440, LOC106580033, LOC106585394, LOC106587183, gcshb]
KEGG:03440	Homologous recombination	Group181	KEGG_01.05.2024	5.78298e-07	5.64769e-06	4.18413e-09	1.74897e-08	[-1]	40.7407	22	[LOC106579155, LOC106579578, LOC106582297, LOC106603463, LOC106605109, LOC106606382, LOC106607888, LOC106609216, LOC106612933, babam1, blm, brca2, brip1, eme1, pold1, rad51, rad54b, rad54l, rfa1, rpa2, rpa3, topbp1]
KEGG:03460	Fanconi anemia pathway	Group181	KEGG_01.05.2024	2.68748e-05	0.000189458	4.18413e-09	1.74897e-08	[-1]	33.3333	22	[LOC106560897, LOC106571315, LOC106579155, LOC106603463, LOC106605109, LOC106606447, LOC106606518, LOC106607888, LOC106612933, blm, brca2, brip1, cenps, eme1, fancd2, fanci, rad51, rfa1, rpa2, rpa3, telo2, ube2t]
GO:0030894	replisome	Group181	GO_CellularComponent-EBI-UniProt-GOA-ACAP-ARAP_01.05.2024_00h00	2.51017e-06	2.18129e-05	4.18413e-09	1.74897e-08	[3, 7]	54.1667	13	[LOC106605109, LOC106606382, LOC106612933, LOC123723805, blm, pola1, pola2, pold1, prim1, prim2, rfa1, rpa2, rpa3]
GO:0000725	recombinational repair	Group181	GO_BiologicalProcess-EBI-UniProt-GOA-ACAP-ARAP_01.05.2024_00h00	3.43809e-10	6.151e-09	4.18413e-09	1.74897e-08	[6, 7, 8]	34.3066	47	[LOC100380341, LOC106560392, LOC106569128, LOC106571315, LOC106571380, LOC106579155, LOC106579578, LOC106588962, LOC106600722, LOC106603463, LOC106605109, LOC106606998, LOC106607002, LOC106607888, LOC106608315, LOC106609453, LOC106612933, LOC123723805, ankle1, blm, brca2, cdc45, cgasa, ercc6l, gins4, mc6zb, mcm2, mcm3, mcm3l, mcm4, mcm6, mcm7, mms22l, parpbp, rad51, rad54b, rad54l, rec8b, recql, …
GO:0006289	nucleotide-excision repair	Group181	GO_BiologicalProcess-EBI-UniProt-GOA-ACAP-ARAP_01.05.2024_00h00	0.0083371	0.0290979	4.18413e-09	1.74897e-08	[6, 7, 8]	26.4151	14	[LOC106605109, LOC106606382, LOC106612933, LOC123723805, brip1, ercc6l, gtf2h2, pold1, pole, rad54b, rad54l, rfa1, rpa2, rpa3]
GO:0006302	double-strand break repair	Group181	GO_BiologicalProcess-EBI-UniProt-GOA-ACAP-ARAP_01.05.2024_00h00	2.88298e-08	3.65349e-07	4.18413e-09	1.74897e-08	[6, 7, 8]	27.5701	59	[LOC100380341, LOC106560392, LOC106563463, LOC106564589, LOC106565577, LOC106569128, LOC106571315, LOC106571380, LOC106579155, LOC106579578, LOC106588962, LOC106600722, LOC106603463, LOC106605109, LOC106606998, LOC106607002, LOC106607888, LOC106608315, LOC106609453, LOC106612933, LOC123723805, ankle1, babam1, blm, brca2, brip1, cdc45, cdca5, cgasa, eme1, ercc6l, exo1, fancd2, gins4, mc6zb, mcm2, …
KEGG:04060	Cytokine-cytokine receptor interaction	Group182	KEGG_01.05.2024	0.00325293	0.0129207	0.00579188	0.00712061	[-1]	17.6817	90	[LOC100136449, LOC106563758, LOC106563802, LOC106567045, LOC106567318, LOC106569003, LOC106569623, LOC106570815, LOC106570886, LOC106571074, LOC106571911, LOC106572181, LOC106572390, LOC106572816, LOC106574301, LOC106575190, LOC106575635, LOC106575644, LOC106576872, LOC106576947, LOC106578371, LOC106579494, LOC106579980, LOC106581115, LOC106581397, LOC106582103, LOC106582166, LOC106582173, LOC106…
GO:0042330	taxis	Group182	GO_BiologicalProcess-EBI-UniProt-GOA-ACAP-ARAP_01.05.2024_00h00	0.000218852	0.00119778	0.00579188	0.00712061	[2, 3]	20.4204	68	[LOC100136449, LOC100380851, LOC106561202, LOC106562116, LOC106563734, LOC106566791, LOC106566829, LOC106569916, LOC106570815, LOC106570886, LOC106571431, LOC106572278, LOC106572382, LOC106573450, LOC106573451, LOC106573452, LOC106575635, LOC106575644, LOC106575804, LOC106576426, LOC106576872, LOC106579494, LOC106579928, LOC106580489, LOC106581080, LOC106582103, LOC106582759, LOC106584182, LOC106…
GO:0005126	cytokine receptor binding	Group182	GO_MolecularFunction-EBI-UniProt-GOA-ACAP-ARAP_01.05.2024_00h00	0.00616093	0.0223452	0.00579188	0.00712061	[4]	19.0114	50	[LOC100136449, LOC106563020, LOC106563734, LOC106570815, LOC106570886, LOC106571074, LOC106573113, LOC106576872, LOC106577561, LOC106578044, LOC106578371, LOC106579494, LOC106579980, LOC106582173, LOC106582251, LOC106582280, LOC106584161, LOC106584182, LOC106587941, LOC106590519, LOC106590795, LOC106596271, LOC106598436, LOC106600142, LOC106600447, LOC106601371, LOC106603304, LOC106604225, LOC106…
GO:0048018	receptor ligand activity	Group182	GO_BiologicalProcess-EBI-UniProt-GOA-ACAP-ARAP_01.05.2024_00h00	0.0115478	0.0382949	0.00579188	0.00712061	[3, 4, 5]	16.2371	126	[LOC100136449, LOC100136517, LOC106561075, LOC106561202, LOC106562116, LOC106563734, LOC106566211, LOC106566248, LOC106566606, LOC106566791, LOC106566829, LOC106568186, LOC106569003, LOC106569623, LOC106569916, LOC106570815, LOC106570886, LOC106571074, LOC106571899, LOC106571911, LOC106572278, LOC106572382, LOC106572563, LOC106573113, LOC106573450, LOC106573451, LOC106573452, LOC106575190, LOC106…
GO:0005125	cytokine activity	Group182	GO_BiologicalProcess-EBI-UniProt-GOA-ACAP-ARAP_01.05.2024_00h00	0.00120113	0.00541781	0.00579188	0.00712061	[4, 5, 6]	19.7987	59	[LOC100136449, LOC106566606, LOC106569003, LOC106569623, LOC106570815, LOC106570886, LOC106571074, LOC106571899, LOC106571911, LOC106573113, LOC106575190, LOC106576872, LOC106578371, LOC106579325, LOC106579494, LOC106581835, LOC106581837, LOC106581941, LOC106582303, LOC106584161, LOC106586153, LOC106586810, LOC106587941, LOC106589299, LOC106590519, LOC106590795, LOC106596271, LOC106597855, LOC106…
GO:0008009	chemokine activity	Group182	GO_BiologicalProcess-EBI-UniProt-GOA-ACAP-ARAP_01.05.2024_00h00	0.00246016	0.0102099	0.00579188	0.00712061	[5, 6, 7]	26.8657	18	[LOC106570886, LOC106576872, LOC106579494, LOC106587941, LOC106596271, LOC106600142, LOC106600447, LOC106601371, LOC106604225, LOC106604935, LOC106608548, LOC106613702, LOC106613704, ccl19a.1, ccl25a, ccl27a, groa, mip2a]
GO:0016043	cellular component organization	Group183	GO_BiologicalProcess-EBI-UniProt-GOA-ACAP-ARAP_01.05.2024_00h00	2.5489e-13	8.22214e-12	2.23294e-22	5.18539e-21	[3]	16.0697	1153	[LOC100136430, LOC100136483, LOC100194666, LOC100195113, LOC100195150, LOC100195200, LOC100195680, LOC100195918, LOC100286508, LOC100306849, LOC100380299, LOC100380341, LOC100380625, LOC100380681, LOC100380699, LOC100380747, LOC100380768, LOC100380772, LOC106560237, LOC106560289, LOC106560324, LOC106560435, LOC106560444, LOC106560578, LOC106560807, LOC106560849, LOC106560901, LOC106560903, LOC106…
GO:0006996	organelle organization	Group183	GO_BiologicalProcess-EBI-UniProt-GOA-ACAP-ARAP_01.05.2024_00h00	1.63001e-09	2.53306e-08	2.23294e-22	5.18539e-21	[4]	16.4723	664	[LOC100136430, LOC100136483, LOC100194666, LOC100195113, LOC100195150, LOC100195200, LOC100195680, LOC100195918, LOC100286508, LOC100306849, LOC100380299, LOC100380341, LOC100380625, LOC100380681, LOC100380747, LOC100380768, LOC106560435, LOC106560444, LOC106560578, LOC106560807, LOC106560901, LOC106560903, LOC106560912, LOC106560914, LOC106561064, LOC106561256, LOC106561604, LOC106561691, LOC106…
GO:0022607	cellular component assembly	Group183	GO_BiologicalProcess-EBI-UniProt-GOA-ACAP-ARAP_01.05.2024_00h00	0.011118	0.0369849	2.23294e-22	5.18539e-21	[4]	14.9046	375	[LOC100195150, LOC100195200, LOC100286508, LOC100380625, LOC100380699, LOC100380768, LOC106560237, LOC106560324, LOC106560435, LOC106560903, LOC106560912, LOC106560914, LOC106561534, LOC106561691, LOC106561782, LOC106562057, LOC106562060, LOC106562296, LOC106562332, LOC106562699, LOC106563120, LOC106563136, LOC106563157, LOC106563215, LOC106563511, LOC106563631, LOC106563809, LOC106563812, LOC106…
GO:0043232	intracellular non-membrane-bounded organelle	Group183	GO_CellularComponent-EBI-UniProt-GOA-ACAP-ARAP_01.05.2024_00h00	4.9223e-21	4.76344e-19	2.23294e-22	5.18539e-21	[4]	17.8074	869	[LOC100136483, LOC100136587, LOC100136926, LOC100195150, LOC100195197, LOC100195680, LOC100195918, LOC100195964, LOC100196545, LOC100196562, LOC100286441, LOC100286508, LOC100286669, LOC100286733, LOC100306849, LOC100380299, LOC100380519, LOC100380625, LOC100380648, LOC100380681, LOC100380711, LOC100380740, LOC100380747, LOC100380787, LOC106560392, LOC106560807, LOC106560903, LOC106560912, LOC106…
GO:0005856	cytoskeleton	Group183	GO_CellularComponent-EBI-UniProt-GOA-ACAP-ARAP_01.05.2024_00h00	0.000157825	0.000886571	2.23294e-22	5.18539e-21	[5]	15.6618	439	[LOC100136483, LOC100136587, LOC100195150, LOC100195197, LOC100195680, LOC100195918, LOC100286508, LOC100380299, LOC100380519, LOC100380625, LOC100380681, LOC100380747, LOC106560807, LOC106560903, LOC106560912, LOC106560914, LOC106560985, LOC106561604, LOC106561782, LOC106561804, LOC106561897, LOC106561913, LOC106562005, LOC106562413, LOC106562493, LOC106562699, LOC106562719, LOC106562770, LOC106…
GO:0007010	cytoskeleton organization	Group183	GO_BiologicalProcess-EBI-UniProt-GOA-ACAP-ARAP_01.05.2024_00h00	1.46356e-06	1.34307e-05	2.23294e-22	5.18539e-21	[5]	16.8906	352	[LOC100136483, LOC100195150, LOC100195200, LOC100195680, LOC100195918, LOC100286508, LOC100380299, LOC100380625, LOC100380681, LOC100380747, LOC100380768, LOC106560444, LOC106560807, LOC106560903, LOC106560912, LOC106561064, LOC106561604, LOC106561782, LOC106561804, LOC106561897, LOC106562413, LOC106562493, LOC106562699, LOC106562854, LOC106562989, LOC106563136, LOC106563326, LOC106563511, LOC106…
KEGG:00250	Alanine, aspartate and glutamate metabolism	Group184	KEGG_01.05.2024	0.00101146	0.00466102	1.06351e-12	6.53749e-12	[-1]	26.1364	23	[LOC106560816, LOC106562243, LOC106563757, LOC106564367, LOC106565542, LOC106569508, LOC106570297, LOC106571444, LOC106573756, LOC106577818, LOC106581773, LOC106587404, LOC106590406, LOC106592407, LOC106600892, LOC106606089, LOC106611946, aldh4a1, asns, gdh2, gfpt1, glna, il4i1]
GO:0170039	proteinogenic amino acid metabolic process	Group184	GO_BiologicalProcess-EBI-UniProt-GOA-ACAP-ARAP_01.05.2024_00h00	1.98437e-12	5.34774e-11	1.06351e-12	6.53749e-12	[4, 6]	31.5315	70	[LOC100137092, LOC100194600, LOC100500786, LOC106560816, LOC106561216, LOC106562243, LOC106563757, LOC106564349, LOC106564367, LOC106565542, LOC106570266, LOC106570297, LOC106571444, LOC106572991, LOC106573440, LOC106573680, LOC106573756, LOC106573862, LOC106575213, LOC106576281, LOC106577298, LOC106577392, LOC106579029, LOC106579929, LOC106580033, LOC106581456, LOC106581777, LOC106582148, LOC106…
GO:1901605	alpha-amino acid metabolic process	Group184	GO_BiologicalProcess-EBI-UniProt-GOA-ACAP-ARAP_01.05.2024_00h00	7.22595e-13	2.19772e-11	1.06351e-12	6.53749e-12	[4, 6]	30.1887	80	[LOC100137092, LOC100194600, LOC100500786, LOC106560816, LOC106561216, LOC106562243, LOC106563757, LOC106564349, LOC106564367, LOC106565542, LOC106570066, LOC106570266, LOC106570297, LOC106571444, LOC106572991, LOC106573440, LOC106573680, LOC106573756, LOC106573862, LOC106575213, LOC106576281, LOC106577298, LOC106577392, LOC106579029, LOC106579929, LOC106580033, LOC106580795, LOC106581456, LOC106…
GO:0170033	L-amino acid metabolic process	Group184	GO_BiologicalProcess-EBI-UniProt-GOA-ACAP-ARAP_01.05.2024_00h00	6.37795e-12	1.61651e-10	1.06351e-12	6.53749e-12	[5, 7]	30.837	70	[LOC100137092, LOC100194600, LOC100500786, LOC106560816, LOC106561216, LOC106562243, LOC106563757, LOC106564349, LOC106564367, LOC106565542, LOC106570266, LOC106570297, LOC106571444, LOC106572991, LOC106573440, LOC106573680, LOC106573756, LOC106573862, LOC106575213, LOC106576281, LOC106577298, LOC106577392, LOC106579029, LOC106579929, LOC106580033, LOC106581456, LOC106581777, LOC106582148, LOC106…
GO:0009064	glutamine family amino acid metabolic process	Group184	GO_BiologicalProcess-EBI-UniProt-GOA-ACAP-ARAP_01.05.2024_00h00	2.43275e-05	0.000174388	1.06351e-12	6.53749e-12	[5, 6, 7, 8]	30.3371	27	[LOC100500786, LOC106563757, LOC106564349, LOC106565542, LOC106570266, LOC106570297, LOC106571444, LOC106575213, LOC106577392, LOC106579029, LOC106581456, LOC106589322, LOC106599105, LOC106606089, LOC106608869, LOC106611946, aldh4a1, arg2, asns, dao, ftcd, gdh2, gfpt1, glna, nags, p5cr2, uroc1]
GO:0006560	proline metabolic process	Group184	GO_BiologicalProcess-EBI-UniProt-GOA-ACAP-ARAP_01.05.2024_00h00	0.00564905	0.0208077	1.06351e-12	6.53749e-12	[6, 7, 8, 9]	36.3636	8	[LOC106564349, LOC106577392, LOC106579029, LOC106589322, LOC106608869, aldh4a1, dao, p5cr2]
GO:0031012	extracellular matrix	Group185	GO_CellularComponent-EBI-UniProt-GOA-ACAP-ARAP_01.05.2024_00h00	2.25312e-13	7.49516e-12	2.26132e-09	1.05026e-08	[3, 4]	21.6953	215	[LOC100136434, LOC100196274, LOC100380761, LOC106560287, LOC106560968, LOC106561100, LOC106561446, LOC106561484, LOC106561516, LOC106561811, LOC106561857, LOC106562293, LOC106562344, LOC106562426, LOC106562591, LOC106562791, LOC106562962, LOC106563133, LOC106563158, LOC106563762, LOC106564677, LOC106565443, LOC106565565, LOC106565647, LOC106565747, LOC106566246, LOC106566248, LOC106566399, LOC106…
GO:0004175	endopeptidase activity	Group185	GO_MolecularFunction-EBI-UniProt-GOA-ACAP-ARAP_01.05.2024_00h00	0.00176076	0.00755776	2.26132e-09	1.05026e-08	[4]	17.1622	127	[LOC100194696, LOC100196094, LOC106560968, LOC106561446, LOC106562248, LOC106562344, LOC106562591, LOC106562791, LOC106563110, LOC106563158, LOC106563424, LOC106563762, LOC106564727, LOC106565443, LOC106566399, LOC106566469, LOC106566877, LOC106567192, LOC106567924, LOC106568012, LOC106568319, LOC106568831, LOC106569072, LOC106569443, LOC106569780, LOC106569939, LOC106571140, LOC106571155, LOC106…
GO:0008237	metallopeptidase activity	Group185	GO_MolecularFunction-EBI-UniProt-GOA-ACAP-ARAP_01.05.2024_00h00	1.37526e-05	0.000102734	2.26132e-09	1.05026e-08	[4]	21.0526	84	[LOC100196677, LOC100380699, LOC106560968, LOC106561439, LOC106561446, LOC106562344, LOC106562591, LOC106562791, LOC106563158, LOC106563762, LOC106565443, LOC106566399, LOC106566877, LOC106567192, LOC106567924, LOC106568319, LOC106568831, LOC106569072, LOC106569443, LOC106569863, LOC106571140, LOC106573210, LOC106573613, LOC106573760, LOC106574337, LOC106574401, LOC106575116, LOC106576033, LOC106…
GO:0062023	collagen-containing extracellular matrix	Group185	GO_CellularComponent-EBI-UniProt-GOA-ACAP-ARAP_01.05.2024_00h00	1.61518e-10	3.01641e-09	2.26132e-09	1.05026e-08	[4, 5]	22.7953	137	[LOC100136434, LOC100196274, LOC106560287, LOC106561100, LOC106561857, LOC106562426, LOC106562962, LOC106563133, LOC106564677, LOC106565565, LOC106565647, LOC106566484, LOC106566949, LOC106566950, LOC106567148, LOC106568264, LOC106568394, LOC106568813, LOC106568853, LOC106569065, LOC106569077, LOC106569208, LOC106569411, LOC106569492, LOC106569929, LOC106569942, LOC106569953, LOC106570047, LOC106…
GO:0004222	metalloendopeptidase activity	Group185	GO_MolecularFunction-EBI-UniProt-GOA-ACAP-ARAP_01.05.2024_00h00	7.67722e-07	7.42946e-06	2.26132e-09	1.05026e-08	[5]	25.1046	60	[LOC106560968, LOC106561446, LOC106562344, LOC106562591, LOC106562791, LOC106563158, LOC106563762, LOC106565443, LOC106566399, LOC106566877, LOC106567192, LOC106567924, LOC106568319, LOC106568831, LOC106569072, LOC106569443, LOC106571140, LOC106573210, LOC106573613, LOC106574337, LOC106575116, LOC106577433, LOC106579287, LOC106580017, LOC106581219, LOC106581480, LOC106582002, LOC106582826, LOC106…
GO:0030198	extracellular matrix organization	Group185	GO_BiologicalProcess-EBI-UniProt-GOA-ACAP-ARAP_01.05.2024_00h00	8.60749e-19	5.72667e-17	2.26132e-09	1.05026e-08	[5]	31.7784	109	[LOC106560968, LOC106561446, LOC106562344, LOC106562591, LOC106562791, LOC106562962, LOC106563133, LOC106563158, LOC106563762, LOC106565443, LOC106565565, LOC106566246, LOC106566399, LOC106566877, LOC106567192, LOC106567924, LOC106568319, LOC106568813, LOC106569208, LOC106569443, LOC106569492, LOC106569953, LOC106570460, LOC106570545, LOC106571140, LOC106573210, LOC106573613, LOC106574332, LOC106…
GO:0005604	basement membrane	Group185	GO_CellularComponent-EBI-UniProt-GOA-ACAP-ARAP_01.05.2024_00h00	6.68451e-05	0.000412502	2.26132e-09	1.05026e-08	[5, 6]	25.7143	36	[LOC106561857, LOC106564677, LOC106565647, LOC106566484, LOC106566949, LOC106567148, LOC106569065, LOC106570460, LOC106570545, LOC106571319, LOC106574963, LOC106575787, LOC106577638, LOC106577876, LOC106577877, LOC106583063, LOC106583477, LOC106585132, LOC106586824, LOC106588939, LOC106599435, LOC106599664, LOC106604192, LOC106608769, LOC106610502, LOC106612255, ccdc80l2, col11a1a, col1a1b, col21…
KEGG:03008	Ribosome biogenesis in eukaryotes	Group186	KEGG_01.05.2024	1.14755e-06	1.08103e-05	2.6209e-06	7.50368e-06	[-1]	28.9855	40	[LOC100195964, LOC106562085, LOC106563393, LOC106565861, LOC106568870, LOC106570061, LOC106573694, LOC106574871, LOC106575044, LOC106576677, LOC106578539, LOC106581843, LOC106585800, LOC106585804, LOC106588218, LOC106588967, LOC106589607, LOC106591255, LOC106594422, LOC106604513, LOC106606613, LOC106609990, LOC106610597, fbrl, gar1, heatr1, if6, nat10, nhp2, nol5, nop56, pwp2, riok2, rpp38, rpp40…
GO:0005732	sno(s)RNA-containing ribonucleoprotein complex	Group186	GO_CellularComponent-EBI-UniProt-GOA-ACAP-ARAP_01.05.2024_00h00	0.000880066	0.0041089	2.6209e-06	7.50368e-06	[3]	34.2105	13	[LOC106563393, LOC106575044, LOC106578539, LOC106589607, LOC106594422, LOC106604513, LOC106609990, gar1, nhp2, nol5, nop56, rpp38, rpp40]
GO:0032040	small-subunit processome	Group186	GO_CellularComponent-EBI-UniProt-GOA-ACAP-ARAP_01.05.2024_00h00	1.16348e-05	8.94241e-05	2.6209e-06	7.50368e-06	[4]	34.9206	22	[LOC100195964, LOC106562085, LOC106573694, LOC106574871, LOC106575044, LOC106576530, LOC106576677, LOC106578539, LOC106579564, LOC106585800, LOC106589607, LOC106594422, LOC106600602, LOC106609767, LOC106609990, heatr1, nol5, nop14, nop56, pwp2, utp20, utp6]
GO:0030515	snoRNA binding	Group186	GO_MolecularFunction-EBI-UniProt-GOA-ACAP-ARAP_01.05.2024_00h00	0.000813526	0.00384888	2.6209e-06	7.50368e-06	[5]	37.931	11	[LOC100195964, LOC106575044, LOC106594422, LOC106604513, bysl, gar1, heatr1, nhp2, nol5, nop56, utp6]
GO:0031428	box C/D methylation guide snoRNP complex	Group186	GO_CellularComponent-EBI-UniProt-GOA-ACAP-ARAP_01.05.2024_00h00	2.13027e-05	0.00015479	2.6209e-06	7.50368e-06	[5]	77.7778	7	[LOC106575044, LOC106578539, LOC106589607, LOC106594422, LOC106609990, nol5, nop56]
GO:0031429	box H/ACA snoRNP complex	Group186	GO_CellularComponent-EBI-UniProt-GOA-ACAP-ARAP_01.05.2024_00h00	0.00795856	0.027914	2.6209e-06	7.50368e-06	[3, 5, 6, 7, 8]	57.1429	4	[LOC106563393, LOC106604513, gar1, nhp2]
GO:0034513	box H/ACA snoRNA binding	Group186	GO_MolecularFunction-EBI-UniProt-GOA-ACAP-ARAP_01.05.2024_00h00	0.00858447	0.0298146	2.6209e-06	7.50368e-06	[6]	75	3	[LOC106604513, gar1, nhp2]
GO:0016043	cellular component organization	Group187	GO_BiologicalProcess-EBI-UniProt-GOA-ACAP-ARAP_01.05.2024_00h00	2.5489e-13	8.22214e-12	1.48153e-16	1.47447e-15	[3]	16.0697	1153	[LOC100136430, LOC100136483, LOC100194666, LOC100195113, LOC100195150, LOC100195200, LOC100195680, LOC100195918, LOC100286508, LOC100306849, LOC100380299, LOC100380341, LOC100380625, LOC100380681, LOC100380699, LOC100380747, LOC100380768, LOC100380772, LOC106560237, LOC106560289, LOC106560324, LOC106560435, LOC106560444, LOC106560578, LOC106560807, LOC106560849, LOC106560901, LOC106560903, LOC106…
GO:0044085	cellular component biogenesis	Group187	GO_BiologicalProcess-EBI-UniProt-GOA-ACAP-ARAP_01.05.2024_00h00	7.33369e-05	0.000446098	1.48153e-16	1.47447e-15	[3]	15.7764	446	[LOC100195150, LOC100195200, LOC100195964, LOC100286441, LOC100286508, LOC100380625, LOC100380648, LOC100380699, LOC100380768, LOC100380787, LOC106560237, LOC106560324, LOC106560435, LOC106560903, LOC106560912, LOC106560914, LOC106561534, LOC106561691, LOC106561782, LOC106562057, LOC106562060, LOC106562085, LOC106562296, LOC106562332, LOC106562380, LOC106562699, LOC106563120, LOC106563136, LOC106…
GO:0006996	organelle organization	Group187	GO_BiologicalProcess-EBI-UniProt-GOA-ACAP-ARAP_01.05.2024_00h00	1.63001e-09	2.53306e-08	1.48153e-16	1.47447e-15	[4]	16.4723	664	[LOC100136430, LOC100136483, LOC100194666, LOC100195113, LOC100195150, LOC100195200, LOC100195680, LOC100195918, LOC100286508, LOC100306849, LOC100380299, LOC100380341, LOC100380625, LOC100380681, LOC100380747, LOC100380768, LOC106560435, LOC106560444, LOC106560578, LOC106560807, LOC106560901, LOC106560903, LOC106560912, LOC106560914, LOC106561064, LOC106561256, LOC106561604, LOC106561691, LOC106…
GO:0022607	cellular component assembly	Group187	GO_BiologicalProcess-EBI-UniProt-GOA-ACAP-ARAP_01.05.2024_00h00	0.011118	0.0369849	1.48153e-16	1.47447e-15	[4]	14.9046	375	[LOC100195150, LOC100195200, LOC100286508, LOC100380625, LOC100380699, LOC100380768, LOC106560237, LOC106560324, LOC106560435, LOC106560903, LOC106560912, LOC106560914, LOC106561534, LOC106561691, LOC106561782, LOC106562057, LOC106562060, LOC106562296, LOC106562332, LOC106562699, LOC106563120, LOC106563136, LOC106563157, LOC106563215, LOC106563511, LOC106563631, LOC106563809, LOC106563812, LOC106…
GO:0043933	protein-containing complex organization	Group187	GO_BiologicalProcess-EBI-UniProt-GOA-ACAP-ARAP_01.05.2024_00h00	0.00056554	0.00279358	1.48153e-16	1.47447e-15	[4]	15.8124	327	[LOC100380625, LOC100380699, LOC100380772, LOC106560324, LOC106560435, LOC106560849, LOC106560903, LOC106561305, LOC106561369, LOC106561534, LOC106561744, LOC106561897, LOC106562060, LOC106562296, LOC106562332, LOC106562493, LOC106563120, LOC106563215, LOC106563383, LOC106564013, LOC106564193, LOC106564261, LOC106564490, LOC106564821, LOC106565058, LOC106565198, LOC106565430, LOC106565432, LOC106…
GO:0065003	protein-containing complex assembly	Group187	GO_BiologicalProcess-EBI-UniProt-GOA-ACAP-ARAP_01.05.2024_00h00	0.00491678	0.0183646	1.48153e-16	1.47447e-15	[5]	15.9763	189	[LOC100380625, LOC100380699, LOC106560324, LOC106560435, LOC106560903, LOC106561534, LOC106562060, LOC106562296, LOC106562332, LOC106563120, LOC106563215, LOC106564013, LOC106564821, LOC106565058, LOC106565430, LOC106565620, LOC106566046, LOC106566080, LOC106566721, LOC106567202, LOC106567531, LOC106567542, LOC106567986, LOC106568292, LOC106568330, LOC106568365, LOC106569472, LOC106569963, LOC106…
GO:0071824	protein-DNA complex organization	Group187	GO_BiologicalProcess-EBI-UniProt-GOA-ACAP-ARAP_01.05.2024_00h00	0.00145485	0.00636012	1.48153e-16	1.47447e-15	[5]	17.1103	135	[LOC100380772, LOC106560324, LOC106560435, LOC106561305, LOC106561369, LOC106561744, LOC106562060, LOC106562296, LOC106563383, LOC106564261, LOC106564490, LOC106566641, LOC106566827, LOC106567492, LOC106568226, LOC106568365, LOC106569427, LOC106569771, LOC106569963, LOC106569987, LOC106570503, LOC106570688, LOC106572223, LOC106572303, LOC106572377, LOC106572586, LOC106573190, LOC106574054, LOC106…
GO:0019838	growth factor binding	Group188	GO_MolecularFunction-EBI-UniProt-GOA-ACAP-ARAP_01.05.2024_00h00	2.49407e-05	0.000178184	3.14559e-06	8.88417e-06	[3]	25.8065	40	[LOC100194498, LOC100194500, LOC100380851, LOC106560212, LOC106560270, LOC106564953, LOC106567054, LOC106568122, LOC106569355, LOC106575566, LOC106576891, LOC106579428, LOC106580092, LOC106582280, LOC106583220, LOC106583289, LOC106585563, LOC106590453, LOC106598245, LOC106599513, LOC106601618, LOC106601645, LOC106603480, ccn1, cef10, fgfp1, fgfr1a, flt3, igfbp-1a2, igfbp-6a2, igfbp-6b2, igfbp1a, …
GO:0071363	cellular response to growth factor stimulus	Group188	GO_BiologicalProcess-EBI-UniProt-GOA-ACAP-ARAP_01.05.2024_00h00	0.014131	0.0453086	3.14559e-06	8.88417e-06	[4]	17.1233	75	[LOC100195363, LOC100195512, LOC100380851, LOC106560212, LOC106561252, LOC106562005, LOC106563420, LOC106563534, LOC106563734, LOC106564754, LOC106565780, LOC106565969, LOC106567045, LOC106569393, LOC106571074, LOC106571911, LOC106573775, LOC106574301, LOC106575102, LOC106576290, LOC106576891, LOC106578326, LOC106579428, LOC106579643, LOC106579714, LOC106580092, LOC106580167, LOC106580569, LOC106…
GO:0004713	protein tyrosine kinase activity	Group188	GO_MolecularFunction-EBI-UniProt-GOA-ACAP-ARAP_01.05.2024_00h00	0.000453896	0.00227375	3.14559e-06	8.88417e-06	[4, 6]	20.2572	63	[LOC100380819, LOC100380851, LOC106560212, LOC106560270, LOC106560289, LOC106565894, LOC106565994, LOC106566804, LOC106567054, LOC106568122, LOC106568728, LOC106569453, LOC106569756, LOC106569995, LOC106571329, LOC106572252, LOC106572901, LOC106573028, LOC106573120, LOC106574219, LOC106575102, LOC106576787, LOC106576891, LOC106578163, LOC106579428, LOC106580092, LOC106580871, LOC106581317, LOC106…
GO:0007167	enzyme-linked receptor protein signaling pathway	Group188	GO_BiologicalProcess-EBI-UniProt-GOA-ACAP-ARAP_01.05.2024_00h00	4.80496e-05	0.0003072	3.14559e-06	8.88417e-06	[4, 5, 6]	17.8125	171	[LOC100136517, LOC100194498, LOC100194500, LOC100195363, LOC100195512, LOC100196534, LOC100380768, LOC100380851, LOC106560212, LOC106560270, LOC106560289, LOC106561252, LOC106562005, LOC106563018, LOC106563326, LOC106563420, LOC106563534, LOC106563734, LOC106564754, LOC106564953, LOC106565780, LOC106565894, LOC106565969, LOC106565994, LOC106566796, LOC106567045, LOC106567054, LOC106568017, LOC106…
GO:0019199	transmembrane receptor protein kinase activity	Group188	GO_MolecularFunction-EBI-UniProt-GOA-ACAP-ARAP_01.05.2024_00h00	0.000657209	0.00320182	3.14559e-06	8.88417e-06	[4, 6]	20.8835	52	[LOC100380851, LOC106560212, LOC106560270, LOC106560289, LOC106565894, LOC106565994, LOC106567045, LOC106567054, LOC106568122, LOC106568728, LOC106569453, LOC106569756, LOC106569995, LOC106571329, LOC106573120, LOC106574219, LOC106574301, LOC106575102, LOC106576787, LOC106576891, LOC106579428, LOC106580092, LOC106581317, LOC106582280, LOC106582764, LOC106582868, LOC106583220, LOC106584138, LOC106…
GO:0004714	transmembrane receptor protein tyrosine kinase activity	Group188	GO_MolecularFunction-EBI-UniProt-GOA-ACAP-ARAP_01.05.2024_00h00	0.000116727	0.000678994	3.14559e-06	8.88417e-06	[5, 7]	23.3161	45	[LOC100380851, LOC106560212, LOC106560270, LOC106560289, LOC106565894, LOC106565994, LOC106567054, LOC106568122, LOC106568728, LOC106569453, LOC106569756, LOC106569995, LOC106571329, LOC106573120, LOC106574219, LOC106575102, LOC106576787, LOC106576891, LOC106579428, LOC106580092, LOC106581317, LOC106582764, LOC106582868, LOC106583220, LOC106584138, LOC106585563, LOC106588437, LOC106590453, LOC106…
GO:0007169	cell surface receptor protein tyrosine kinase signaling pathway	Group188	GO_BiologicalProcess-EBI-UniProt-GOA-ACAP-ARAP_01.05.2024_00h00	0.000194662	0.00107646	3.14559e-06	8.88417e-06	[5, 6, 7]	18.2635	122	[LOC100136517, LOC100194498, LOC100194500, LOC100196534, LOC100380768, LOC100380851, LOC106560212, LOC106560270, LOC106560289, LOC106562005, LOC106563018, LOC106563326, LOC106563734, LOC106564754, LOC106564953, LOC106565780, LOC106565894, LOC106565994, LOC106566796, LOC106567054, LOC106568017, LOC106568122, LOC106568728, LOC106568949, LOC106569411, LOC106569453, LOC106569756, LOC106569995, LOC106…
GO:0032036	myosin heavy chain binding	Group189	GO_MolecularFunction-EBI-UniProt-GOA-ACAP-ARAP_01.05.2024_00h00	0.00795856	0.027914	0.000593894	0.00103437	[5]	57.1429	4	[LOC106573078, LOC106595830, LOC106604545, LOC106611539]
GO:0031032	actomyosin structure organization	Group189	GO_BiologicalProcess-EBI-UniProt-GOA-ACAP-ARAP_01.05.2024_00h00	0.000819803	0.00386998	0.000593894	0.00103437	[4, 7]	22.2857	39	[LOC100195200, LOC100380768, LOC106560912, LOC106563136, LOC106564681, LOC106565198, LOC106566812, LOC106569441, LOC106570296, LOC106577845, LOC106578353, LOC106580158, LOC106581050, LOC106583413, LOC106584307, LOC106585475, LOC106587011, LOC106588679, LOC106589103, LOC106589493, LOC106589989, LOC106590347, LOC106590645, LOC106593976, LOC106595472, LOC106595683, LOC106595830, LOC106599141, LOC106…
GO:0110020	regulation of actomyosin structure organization	Group189	GO_BiologicalProcess-EBI-UniProt-GOA-ACAP-ARAP_01.05.2024_00h00	0.000266716	0.00141605	0.000593894	0.00103437	[5, 6, 7, 8]	42.3077	11	[LOC100195200, LOC106566812, LOC106577845, LOC106581050, LOC106584307, LOC106590347, LOC106595830, LOC106604545, LOC106608865, LOC106611539, LOC106613922]
GO:0032034	myosin II head/neck binding	Group189	GO_MolecularFunction-EBI-UniProt-GOA-ACAP-ARAP_01.05.2024_00h00	0.00858447	0.0298146	0.000593894	0.00103437	[7]	75	3	[LOC106595830, LOC106604545, LOC106611539]
GO:0032231	regulation of actin filament bundle assembly	Group189	GO_BiologicalProcess-EBI-UniProt-GOA-ACAP-ARAP_01.05.2024_00h00	0.00719235	0.0257353	0.000593894	0.00103437	[4, 5, 6, 7, 8, 9, 10]	27.6596	13	[LOC100195200, LOC106566812, LOC106577845, LOC106581050, LOC106588358, LOC106590347, LOC106595830, LOC106602736, LOC106604545, LOC106606175, LOC106608612, LOC106608865, LOC106611539]
GO:0043149	stress fiber assembly	Group189	GO_BiologicalProcess-EBI-UniProt-GOA-ACAP-ARAP_01.05.2024_00h00	0.0137601	0.0442526	0.000593894	0.00103437	[5, 7, 8, 9, 11]	30	9	[LOC100195200, LOC106566812, LOC106577845, LOC106581050, LOC106590347, LOC106595830, LOC106604545, LOC106608865, LOC106611539]
GO:0051492	regulation of stress fiber assembly	Group189	GO_BiologicalProcess-EBI-UniProt-GOA-ACAP-ARAP_01.05.2024_00h00	0.00264773	0.0108613	0.000593894	0.00103437	[5, 6, 7, 8, 9, 10, 11, 12]	37.5	9	[LOC100195200, LOC106566812, LOC106577845, LOC106581050, LOC106590347, LOC106595830, LOC106604545, LOC106608865, LOC106611539]
GO:0009123	nucleoside monophosphate metabolic process	Group190	GO_BiologicalProcess-EBI-UniProt-GOA-ACAP-ARAP_01.05.2024_00h00	0.00906712	0.0311856	0.00592281	0.00719691	[5, 6, 7]	21.4876	26	[LOC106561496, LOC106562484, LOC106562547, LOC106564352, LOC106571444, LOC106581456, LOC106582434, LOC106584056, LOC106587250, LOC106588465, LOC106588790, LOC106600892, LOC106604323, adkb, ak4, ak8, aprt, cmpk, cmpk2, dck, impdh2, nudt2, pyr5, tk1, tyms, zgc:110540]
GO:0009124	nucleoside monophosphate biosynthetic process	Group190	GO_BiologicalProcess-EBI-UniProt-GOA-ACAP-ARAP_01.05.2024_00h00	0.00754082	0.0267128	0.00592281	0.00719691	[6, 7, 8]	23.5294	20	[LOC106561496, LOC106562484, LOC106562547, LOC106564352, LOC106571444, LOC106581456, LOC106582434, LOC106584056, LOC106587250, LOC106600892, LOC106604323, adkb, aprt, dck, impdh2, nudt2, pyr5, tk1, tyms, zgc:110540]
GO:0009157	deoxyribonucleoside monophosphate biosynthetic process	Group190	GO_BiologicalProcess-EBI-UniProt-GOA-ACAP-ARAP_01.05.2024_00h00	0.000142993	0.000811821	0.00592281	0.00719691	[7, 8, 9]	57.1429	8	[LOC106562484, LOC106562547, LOC106564352, LOC106582434, dck, tk1, tyms, zgc:110540]
GO:0009211	pyrimidine deoxyribonucleoside triphosphate metabolic process	Group190	GO_BiologicalProcess-EBI-UniProt-GOA-ACAP-ARAP_01.05.2024_00h00	0.000705957	0.00340812	0.00592281	0.00719691	[7, 8, 9]	71.4286	5	[LOC106562484, LOC106562547, LOC106602394, cmpk2, tyms]
GO:0009219	pyrimidine deoxyribonucleotide metabolic process	Group190	GO_BiologicalProcess-EBI-UniProt-GOA-ACAP-ARAP_01.05.2024_00h00	0.00167459	0.00726109	0.00592281	0.00719691	[6, 7, 8, 9, 10]	62.5	5	[LOC106562484, LOC106562547, LOC106602394, cmpk2, tyms]
GO:0009177	pyrimidine deoxyribonucleoside monophosphate biosynthetic process	Group190	GO_BiologicalProcess-EBI-UniProt-GOA-ACAP-ARAP_01.05.2024_00h00	0.00238504	0.00991748	0.00592281	0.00719691	[8, 9, 10]	100	3	[LOC106562484, LOC106562547, tyms]
GO:0019136	deoxynucleoside kinase activity	Group190	GO_BiologicalProcess-EBI-UniProt-GOA-ACAP-ARAP_01.05.2024_00h00	0.00975165	0.033165	0.00592281	0.00719691	[8, 9, 10]	45.4545	5	[LOC106564352, LOC106582434, dck, tk1, zgc:110540]
GO:0016817	hydrolase activity, acting on acid anhydrides	Group191	GO_MolecularFunction-EBI-UniProt-GOA-ACAP-ARAP_01.05.2024_00h00	7.12289e-06	5.5958e-05	1.94198e-15	1.62349e-14	[3]	17.5112	235	[LOC100136483, LOC100136587, LOC100195113, LOC100196545, LOC100196679, LOC100380633, LOC100380648, LOC100380869, LOC106560267, LOC106560901, LOC106560914, LOC106561706, LOC106561966, LOC106561976, LOC106562041, LOC106562484, LOC106562547, LOC106562699, LOC106562755, LOC106563153, LOC106563214, LOC106563621, LOC106564654, LOC106564657, LOC106564750, LOC106564778, LOC106564821, LOC106565109, LOC106…
GO:0016818	hydrolase activity, acting on acid anhydrides, in phosphorus-containing anhydrides	Group191	GO_MolecularFunction-EBI-UniProt-GOA-ACAP-ARAP_01.05.2024_00h00	1.20581e-05	9.20132e-05	1.94198e-15	1.62349e-14	[4]	17.401	233	[LOC100136483, LOC100136587, LOC100195113, LOC100196545, LOC100196679, LOC100380633, LOC100380648, LOC100380869, LOC106560267, LOC106560901, LOC106560914, LOC106561706, LOC106561966, LOC106561976, LOC106562041, LOC106562484, LOC106562547, LOC106562699, LOC106562755, LOC106563153, LOC106563214, LOC106563621, LOC106564654, LOC106564657, LOC106564750, LOC106564778, LOC106564821, LOC106565109, LOC106…
GO:0032553	ribonucleotide binding	Group191	GO_MolecularFunction-EBI-UniProt-GOA-ACAP-ARAP_01.05.2024_00h00	2.01524e-15	8.5809e-14	1.94198e-15	1.62349e-14	[3, 5]	17.4553	723	[LOC100136430, LOC100136483, LOC100136587, LOC100195113, LOC100195200, LOC100195900, LOC100195918, LOC100196545, LOC100196679, LOC100306849, LOC100380341, LOC100380633, LOC100380648, LOC100380681, LOC100380711, LOC100380717, LOC100380749, LOC100380819, LOC100380851, LOC100380869, LOC106560267, LOC106560270, LOC106560289, LOC106560444, LOC106560901, LOC106560914, LOC106560931, LOC106561002, LOC106…
GO:0016887	ATP hydrolysis activity	Group191	GO_MolecularFunction-EBI-UniProt-GOA-ACAP-ARAP_01.05.2024_00h00	2.11294e-09	3.2363e-08	1.94198e-15	1.62349e-14	[2, 7]	22.9126	118	[LOC100196545, LOC100196679, LOC100380633, LOC100380648, LOC100380869, LOC106560901, LOC106561706, LOC106561966, LOC106562699, LOC106563153, LOC106563214, LOC106563621, LOC106564654, LOC106564750, LOC106564821, LOC106566024, LOC106568669, LOC106569128, LOC106569895, LOC106569932, LOC106569987, LOC106571380, LOC106572303, LOC106572629, LOC106573239, LOC106574543, LOC106574724, LOC106576265, LOC106…
GO:0035639	purine ribonucleoside triphosphate binding	Group191	GO_MolecularFunction-EBI-UniProt-GOA-ACAP-ARAP_01.05.2024_00h00	8.27411e-16	3.82947e-14	1.94198e-15	1.62349e-14	[4, 5]	17.5871	707	[LOC100136430, LOC100136483, LOC100136587, LOC100195113, LOC100195200, LOC100195900, LOC100195918, LOC100196545, LOC100196679, LOC100306849, LOC100380341, LOC100380633, LOC100380648, LOC100380681, LOC100380711, LOC100380717, LOC100380749, LOC100380819, LOC100380851, LOC100380869, LOC106560267, LOC106560270, LOC106560289, LOC106560901, LOC106560914, LOC106560931, LOC106561002, LOC106561328, LOC106…
GO:0016462	pyrophosphatase activity	Group191	GO_MolecularFunction-EBI-UniProt-GOA-ACAP-ARAP_01.05.2024_00h00	2.1855e-05	0.000158263	1.94198e-15	1.62349e-14	[5]	17.2802	230	[LOC100136483, LOC100136587, LOC100195113, LOC100196545, LOC100196679, LOC100380633, LOC100380648, LOC100380869, LOC106560267, LOC106560901, LOC106560914, LOC106561706, LOC106561966, LOC106561976, LOC106562041, LOC106562484, LOC106562547, LOC106562699, LOC106562755, LOC106563153, LOC106563214, LOC106563621, LOC106564654, LOC106564657, LOC106564750, LOC106564778, LOC106564821, LOC106565109, LOC106…
GO:0017111	ribonucleoside triphosphate phosphatase activity	Group191	GO_MolecularFunction-EBI-UniProt-GOA-ACAP-ARAP_01.05.2024_00h00	3.23049e-05	0.000221149	1.94198e-15	1.62349e-14	[6]	17.3387	215	[LOC100136483, LOC100136587, LOC100195113, LOC100196545, LOC100196679, LOC100380633, LOC100380648, LOC100380869, LOC106560267, LOC106560901, LOC106560914, LOC106561706, LOC106561966, LOC106561976, LOC106562041, LOC106562699, LOC106562755, LOC106563153, LOC106563214, LOC106563621, LOC106564654, LOC106564657, LOC106564750, LOC106564778, LOC106564821, LOC106565109, LOC106565449, LOC106566024, LOC106…
GO:0070469	respirasome	Group192	GO_CellularComponent-EBI-UniProt-GOA-ACAP-ARAP_01.05.2024_00h00	9.85113e-13	2.87302e-11	1.99419e-23	5.95408e-22	[2, 3]	36.1842	55	[LOC106561396, LOC106562120, LOC106562286, LOC106565051, LOC106567989, LOC106568019, LOC106569530, LOC106569998, LOC106572044, LOC106572113, LOC106573095, LOC106573685, LOC106577308, LOC106578447, LOC106578938, LOC106579596, LOC106579942, LOC106581904, LOC106582434, LOC106582467, LOC106582630, LOC106584709, LOC106585487, LOC106585766, LOC106586251, LOC106586849, LOC106587304, LOC106591659, LOC106…
GO:1990204	oxidoreductase complex	Group192	GO_CellularComponent-EBI-UniProt-GOA-ACAP-ARAP_01.05.2024_00h00	3.24293e-12	8.41976e-11	1.99419e-23	5.95408e-22	[3]	36.3636	52	[LOC106561216, LOC106561396, LOC106561658, LOC106562274, LOC106565051, LOC106566713, LOC106567863, LOC106569530, LOC106572044, LOC106573440, LOC106574437, LOC106577308, LOC106578447, LOC106580033, LOC106581904, LOC106582434, LOC106582630, LOC106584548, LOC106585394, LOC106586849, LOC106587183, LOC106587304, LOC106591659, LOC106592348, LOC106596057, LOC106598937, LOC106599655, LOC106602078, LOC106…
GO:0098803	respiratory chain complex	Group192	GO_CellularComponent-EBI-UniProt-GOA-ACAP-ARAP_01.05.2024_00h00	1.16304e-12	3.30149e-11	1.99419e-23	5.95408e-22	[3, 4]	36.8056	53	[LOC106561396, LOC106562120, LOC106562286, LOC106565051, LOC106567989, LOC106568019, LOC106569530, LOC106569998, LOC106572044, LOC106572113, LOC106573095, LOC106573685, LOC106577308, LOC106578447, LOC106578938, LOC106579596, LOC106579942, LOC106581904, LOC106582434, LOC106582630, LOC106584709, LOC106585487, LOC106585766, LOC106586849, LOC106587304, LOC106591659, LOC106592348, LOC106596057, LOC106…
GO:0005746	mitochondrial respirasome	Group192	GO_CellularComponent-EBI-UniProt-GOA-ACAP-ARAP_01.05.2024_00h00	9.03877e-13	2.71036e-11	1.99419e-23	5.95408e-22	[3, 4, 5, 6, 7, 8, 9]	37.4101	52	[LOC106561396, LOC106562120, LOC106562286, LOC106565051, LOC106567989, LOC106568019, LOC106569530, LOC106572044, LOC106572113, LOC106573095, LOC106573685, LOC106577308, LOC106578447, LOC106578938, LOC106579596, LOC106579942, LOC106581904, LOC106582434, LOC106582630, LOC106584709, LOC106585487, LOC106585766, LOC106586849, LOC106587304, LOC106591659, LOC106592348, LOC106596057, LOC106598937, LOC106…
GO:0098800	inner mitochondrial membrane protein complex	Group192	GO_CellularComponent-EBI-UniProt-GOA-ACAP-ARAP_01.05.2024_00h00	1.73918e-20	1.48109e-18	1.99419e-23	5.95408e-22	[3, 4, 5, 6, 7, 8, 9]	37.0833	89	[LOC100194724, LOC100196679, LOC106561396, LOC106562120, LOC106562286, LOC106565051, LOC106566053, LOC106566373, LOC106567989, LOC106569424, LOC106569530, LOC106572044, LOC106572113, LOC106573095, LOC106573602, LOC106573685, LOC106574334, LOC106576202, LOC106577308, LOC106578227, LOC106578447, LOC106578916, LOC106578938, LOC106579596, LOC106579942, LOC106580568, LOC106580763, LOC106581904, LOC106…
GO:0005747	mitochondrial respiratory chain complex I	Group192	GO_CellularComponent-EBI-UniProt-GOA-ACAP-ARAP_01.05.2024_00h00	1.09396e-06	1.03513e-05	1.99419e-23	5.95408e-22	[4, 5, 6, 7, 8, 9, 10]	37.5	24	[LOC106572044, LOC106577308, LOC106578447, LOC106581904, LOC106582434, LOC106586849, LOC106591659, LOC106592348, LOC106596057, LOC106599655, LOC106602078, LOC106602580, LOC106609477, LOC106609902, LOC106610322, LOC123724035, LOC123743162, ndub7, ndufa2, ndufa8, ndufb3, ndufs2, ndufs4, ndufv1]
GO:0006120	mitochondrial electron transport, NADH to ubiquinone	Group192	GO_BiologicalProcess-EBI-UniProt-GOA-ACAP-ARAP_01.05.2024_00h00	0.000587484	0.00289526	1.99419e-23	5.95408e-22	[7, 8, 9, 10]	41.6667	10	[LOC106577308, LOC106582434, LOC106592348, LOC106596057, LOC106602580, LOC106609902, LOC106610322, ndufa8, ndufs2, ndufv1]
KEGG:00900	Terpenoid backbone biosynthesis	Group193	KEGG_01.05.2024	2.97235e-09	4.45642e-08	1.55862e-09	7.57562e-09	[-1]	57.5758	19	[LOC106570829, LOC106571088, LOC106572246, LOC106579710, LOC106582847, LOC106585666, LOC106605152, LOC106605924, LOC106611536, acat2, erg19, face1, fnta, fpps, hmdh, hmgcs1, idi1, mvda, ngbr]
GO:0004659	prenyltransferase activity	Group193	GO_MolecularFunction-EBI-UniProt-GOA-ACAP-ARAP_01.05.2024_00h00	2.51017e-06	2.18129e-05	1.55862e-09	7.57562e-09	[4]	54.1667	13	[LOC106571088, LOC106579710, LOC106580034, LOC106582847, LOC106584890, LOC106589628, LOC106605152, LOC106605924, LOC106611536, fdft1, fnta, fpps, ngbr]
GO:0005965	protein farnesyltransferase complex	Group193	GO_CellularComponent-EBI-UniProt-GOA-ACAP-ARAP_01.05.2024_00h00	0.00858447	0.0298146	1.55862e-09	7.57562e-09	[3, 4, 5]	75	3	[LOC106571088, LOC106611536, fnta]
GO:0032476	polyprenyl diphosphate synthase complex	Group193	GO_CellularComponent-EBI-UniProt-GOA-ACAP-ARAP_01.05.2024_00h00	0.004195	0.0159201	1.55862e-09	7.57562e-09	[4]	46.1538	6	[LOC106571088, LOC106582847, LOC106605152, LOC106611536, fnta, ngbr]
GO:0002094	polyprenyltransferase activity	Group193	GO_MolecularFunction-EBI-UniProt-GOA-ACAP-ARAP_01.05.2024_00h00	0.00238504	0.00991748	1.55862e-09	7.57562e-09	[5]	100	3	[LOC106580034, LOC106582847, LOC106605152]
GO:0045547	dehydrodolichyl diphosphate synthase activity	Group193	GO_MolecularFunction-EBI-UniProt-GOA-ACAP-ARAP_01.05.2024_00h00	0.00858447	0.0298146	1.55862e-09	7.57562e-09	[5]	75	3	[LOC106582847, LOC106605152, ngbr]
GO:1904423	dehydrodolichyl diphosphate synthase complex	Group193	GO_CellularComponent-EBI-UniProt-GOA-ACAP-ARAP_01.05.2024_00h00	0.00858447	0.0298146	1.55862e-09	7.57562e-09	[5]	75	3	[LOC106582847, LOC106605152, ngbr]
GO:0044391	ribosomal subunit	Group194	GO_CellularComponent-EBI-UniProt-GOA-ACAP-ARAP_01.05.2024_00h00	0.0101721	0.03443	3.11239e-09	1.35519e-08	[3, 6]	18.7251	47	[LOC106560988, LOC106561938, LOC106563509, LOC106566598, LOC106568849, LOC106568981, LOC106571483, LOC106572990, LOC106576397, LOC106578875, LOC106582956, LOC106583050, LOC106583175, LOC106589607, LOC106590151, LOC106598916, LOC106598958, LOC106605120, LOC106608896, LOC106609990, LOC106612239, mrpl1, mrpl11, mrpl12, mrpl16, mrpl17, mrpl18, mrpl19, mrpl2, mrpl3, mrpl30, mrpl32, mrpl36, mrpl40, mrp…
GO:0005759	mitochondrial matrix	Group194	GO_CellularComponent-EBI-UniProt-GOA-ACAP-ARAP_01.05.2024_00h00	1.1647e-15	5.16594e-14	3.11239e-09	1.35519e-08	[4, 5, 6]	33.3333	81	[LOC100136430, LOC106560988, LOC106561938, LOC106563248, LOC106565643, LOC106566237, LOC106566708, LOC106567406, LOC106568831, LOC106568849, LOC106570467, LOC106571483, LOC106572524, LOC106576397, LOC106577204, LOC106578507, LOC106578875, LOC106582434, LOC106582677, LOC106582956, LOC106583050, LOC106583175, LOC106583348, LOC106586369, LOC106589826, LOC106590151, LOC106598828, LOC106598958, LOC106…
GO:0005840	ribosome	Group194	GO_CellularComponent-EBI-UniProt-GOA-ACAP-ARAP_01.05.2024_00h00	0.000138418	0.000790058	3.11239e-09	1.35519e-08	[5]	20.6587	69	[LOC100380711, LOC106560988, LOC106561938, LOC106563509, LOC106565643, LOC106566598, LOC106568849, LOC106568981, LOC106571483, LOC106572990, LOC106576397, LOC106577204, LOC106578875, LOC106580952, LOC106582956, LOC106583050, LOC106583175, LOC106585031, LOC106587683, LOC106589607, LOC106590151, LOC106591238, LOC106595188, LOC106598916, LOC106598958, LOC106603914, LOC106605120, LOC106608896, LOC106…
GO:0005761	mitochondrial ribosome	Group194	GO_CellularComponent-EBI-UniProt-GOA-ACAP-ARAP_01.05.2024_00h00	2.06512e-11	4.83148e-10	3.11239e-09	1.35519e-08	[4, 5, 6, 7]	42.5287	37	[LOC106560988, LOC106561938, LOC106565643, LOC106568849, LOC106571483, LOC106576397, LOC106577204, LOC106578875, LOC106582956, LOC106583050, LOC106583175, LOC106590151, LOC106598958, LOC106605120, LOC106608896, LOC106612239, chchd1, mrpl1, mrpl11, mrpl12, mrpl16, mrpl17, mrpl19, mrpl2, mrpl3, mrpl32, mrpl36, mrpl40, mrpl46, mrpl47, mrpl52, mrps10, mrps11, mrps14, mrps26, mrps6, nsun4]
GO:0015934	large ribosomal subunit	Group194	GO_CellularComponent-EBI-UniProt-GOA-ACAP-ARAP_01.05.2024_00h00	0.00306482	0.0122881	3.11239e-09	1.35519e-08	[4, 7]	21.7105	33	[LOC106561938, LOC106568981, LOC106572990, LOC106576397, LOC106578875, LOC106589607, LOC106590151, LOC106598916, LOC106598958, LOC106608896, LOC106609990, LOC106612239, mrpl1, mrpl11, mrpl12, mrpl16, mrpl17, mrpl18, mrpl19, mrpl2, mrpl3, mrpl30, mrpl32, mrpl36, mrpl40, mrpl46, mrpl47, mrpl52, mrpl9, nhp2, nsun4, rpl7l1, rsl1d1]
GO:0005762	mitochondrial large ribosomal subunit	Group194	GO_CellularComponent-EBI-UniProt-GOA-ACAP-ARAP_01.05.2024_00h00	7.23151e-08	8.50602e-07	3.11239e-09	1.35519e-08	[3, 5, 6, 7, 8, 9]	44.898	22	[LOC106561938, LOC106576397, LOC106578875, LOC106590151, LOC106598958, LOC106608896, LOC106612239, mrpl1, mrpl11, mrpl12, mrpl16, mrpl17, mrpl19, mrpl2, mrpl3, mrpl32, mrpl36, mrpl40, mrpl46, mrpl47, mrpl52, nsun4]
GO:0005763	mitochondrial small ribosomal subunit	Group194	GO_CellularComponent-EBI-UniProt-GOA-ACAP-ARAP_01.05.2024_00h00	0.000381262	0.00193725	3.11239e-09	1.35519e-08	[3, 5, 6, 7, 8, 9]	38.7097	12	[LOC106560988, LOC106568849, LOC106571483, LOC106582956, LOC106583050, LOC106583175, LOC106605120, mrps10, mrps11, mrps14, mrps26, mrps6]
GO:0007059	chromosome segregation	Group195	GO_BiologicalProcess-EBI-UniProt-GOA-ACAP-ARAP_01.05.2024_00h00	1.02316e-21	1.21017e-19	3.72497e-22	7.78519e-21	[3, 4]	33.4302	115	[LOC100195150, LOC100306849, LOC106561782, LOC106562296, LOC106562699, LOC106563313, LOC106563463, LOC106563511, LOC106565211, LOC106566708, LOC106568912, LOC106569084, LOC106575478, LOC106576175, LOC106577137, LOC106577502, LOC106579277, LOC106580963, LOC106583511, LOC106583587, LOC106583830, LOC106584748, LOC106585098, LOC106585119, LOC106585681, LOC106586549, LOC106587175, LOC106587227, LOC106…
GO:0098687	chromosomal region	Group195	GO_CellularComponent-EBI-UniProt-GOA-ACAP-ARAP_01.05.2024_00h00	1.85068e-13	6.45917e-12	3.72497e-22	7.78519e-21	[2, 6]	30.2158	84	[LOC100195918, LOC100306849, LOC106560914, LOC106561604, LOC106564087, LOC106566827, LOC106567527, LOC106569079, LOC106569084, LOC106569963, LOC106572223, LOC106572377, LOC106572586, LOC106573105, LOC106575478, LOC106576686, LOC106577502, LOC106577580, LOC106581094, LOC106582342, LOC106583807, LOC106583830, LOC106585026, LOC106586226, LOC106586549, LOC106587035, LOC106587056, LOC106587175, LOC106…
GO:0000775	chromosome, centromeric region	Group195	GO_CellularComponent-EBI-UniProt-GOA-ACAP-ARAP_01.05.2024_00h00	9.14804e-16	4.14387e-14	3.72497e-22	7.78519e-21	[3, 7]	35.0711	74	[LOC100195918, LOC100306849, LOC106560914, LOC106561604, LOC106566827, LOC106567527, LOC106569079, LOC106569084, LOC106569963, LOC106572223, LOC106572377, LOC106572586, LOC106573105, LOC106575478, LOC106576686, LOC106577502, LOC106583807, LOC106583830, LOC106585026, LOC106586549, LOC106587035, LOC106587056, LOC106587175, LOC106587227, LOC106587408, LOC106588403, LOC106590979, LOC106592455, LOC106…
GO:0005694	chromosome	Group195	GO_CellularComponent-EBI-UniProt-GOA-ACAP-ARAP_01.05.2024_00h00	1.13441e-14	4.39118e-13	3.72497e-22	7.78519e-21	[5]	21.875	231	[LOC100136926, LOC100195918, LOC100196545, LOC100196562, LOC100286669, LOC100306849, LOC106560392, LOC106560914, LOC106561369, LOC106561604, LOC106563463, LOC106564005, LOC106564070, LOC106564087, LOC106564271, LOC106565441, LOC106565577, LOC106565971, LOC106566563, LOC106566827, LOC106567288, LOC106567527, LOC106567587, LOC106569070, LOC106569079, LOC106569084, LOC106569128, LOC106569698, LOC106…
GO:0000793	condensed chromosome	Group195	GO_CellularComponent-EBI-UniProt-GOA-ACAP-ARAP_01.05.2024_00h00	2.95549e-08	3.72322e-07	3.72497e-22	7.78519e-21	[6]	28.1407	56	[LOC100195918, LOC100306849, LOC106560914, LOC106561604, LOC106569079, LOC106569084, LOC106573105, LOC106575478, LOC106577502, LOC106583830, LOC106585026, LOC106587056, LOC106587227, LOC106587408, LOC106590979, LOC106592455, LOC106596747, LOC106597351, LOC106599389, LOC106601996, LOC106606306, LOC106606316, LOC106607046, LOC106607888, LOC106610996, LOC106611716, aurka, bub1, bub3, cenph, cenpi, c…
GO:0000776	kinetochore	Group195	GO_CellularComponent-EBI-UniProt-GOA-ACAP-ARAP_01.05.2024_00h00	4.56394e-10	7.96444e-09	3.72497e-22	7.78519e-21	[3, 5, 8, 9]	33.3333	49	[LOC100195918, LOC100306849, LOC106560914, LOC106561604, LOC106569079, LOC106569084, LOC106573105, LOC106575478, LOC106577502, LOC106583830, LOC106585026, LOC106587056, LOC106587227, LOC106587408, LOC106590979, LOC106592455, LOC106596747, LOC106597351, LOC106599389, LOC106601996, LOC106606306, LOC106606316, LOC106607046, LOC106610996, LOC106611716, aurka, bub1, bub3, cenph, cenpi, cenpo, incenp, …
GO:0000779	condensed chromosome, centromeric region	Group195	GO_CellularComponent-EBI-UniProt-GOA-ACAP-ARAP_01.05.2024_00h00	9.05419e-11	1.90855e-09	3.72497e-22	7.78519e-21	[4, 7, 8]	34	51	[LOC100195918, LOC100306849, LOC106560914, LOC106561604, LOC106569079, LOC106569084, LOC106573105, LOC106575478, LOC106577502, LOC106583830, LOC106585026, LOC106587056, LOC106587227, LOC106587408, LOC106590979, LOC106592455, LOC106596747, LOC106597351, LOC106599389, LOC106601996, LOC106606306, LOC106606316, LOC106607046, LOC106610996, LOC106611716, aurka, bub1, bub3, cenph, cenpi, cenpo, incenp, …
KEGG:00020	Citrate cycle (TCA cycle)	Group196	KEGG_01.05.2024	5.90071e-10	1.00501e-08	5.90063e-11	3.16213e-10	[-1]	43.0556	31	[LOC100194640, LOC100196673, LOC106563498, LOC106564857, LOC106565197, LOC106572524, LOC106577388, LOC106582376, LOC106583348, LOC106583814, LOC106584548, LOC106586335, LOC106586493, LOC106589533, LOC106590260, LOC106593044, LOC106595310, LOC106601015, LOC106602756, LOC106604067, LOC106609344, LOC106611056, LOC106612556, aco1, cs, idh2, ogdha, pdha1a, sdha, sdhb, sdhdb]
GO:0045239	tricarboxylic acid cycle heteromeric enzyme complex	Group196	GO_CellularComponent-EBI-UniProt-GOA-ACAP-ARAP_01.05.2024_00h00	0.00653309	0.0235346	5.90063e-11	3.16213e-10	[3, 4]	33.3333	9	[LOC106561658, LOC106584548, LOC106586493, LOC106602756, LOC106611056, LOC106612556, ogdha, sdha, sdhdb]
GO:0015980	energy derivation by oxidation of organic compounds	Group196	GO_BiologicalProcess-EBI-UniProt-GOA-ACAP-ARAP_01.05.2024_00h00	9.02518e-10	1.47805e-08	5.90063e-11	3.16213e-10	[4]	26.0062	84	[LOC100194640, LOC100194724, LOC100196673, LOC100196679, LOC106561396, LOC106561658, LOC106562120, LOC106562286, LOC106562302, LOC106564857, LOC106565051, LOC106565197, LOC106567989, LOC106568019, LOC106568163, LOC106568905, LOC106569530, LOC106571458, LOC106572113, LOC106572524, LOC106573095, LOC106573685, LOC106577308, LOC106577388, LOC106578938, LOC106579596, LOC106579942, LOC106581904, LOC106…
GO:0006099	tricarboxylic acid cycle	Group196	GO_BiologicalProcess-EBI-UniProt-GOA-ACAP-ARAP_01.05.2024_00h00	3.40132e-06	2.83977e-05	5.90063e-11	3.16213e-10	[3, 7]	34.7222	25	[LOC100194640, LOC100196673, LOC106561658, LOC106564857, LOC106565197, LOC106572524, LOC106577388, LOC106582376, LOC106583348, LOC106586335, LOC106586493, LOC106589533, LOC106593044, LOC106595310, LOC106602756, LOC106609344, LOC106611056, LOC106612556, aco1, cs, idh2, ogdha, sdha, sdhb, sdhdb]
GO:0045333	cellular respiration	Group196	GO_BiologicalProcess-EBI-UniProt-GOA-ACAP-ARAP_01.05.2024_00h00	2.04503e-13	6.9109e-12	5.90063e-11	3.16213e-10	[5]	32.4324	72	[LOC100194640, LOC100194724, LOC100196673, LOC100196679, LOC106561396, LOC106561658, LOC106562120, LOC106562286, LOC106564857, LOC106565051, LOC106565197, LOC106567989, LOC106568019, LOC106569530, LOC106572113, LOC106572524, LOC106573095, LOC106573685, LOC106577308, LOC106577388, LOC106578938, LOC106579596, LOC106579942, LOC106581904, LOC106582376, LOC106582434, LOC106582467, LOC106582630, LOC106…
GO:0009060	aerobic respiration	Group196	GO_BiologicalProcess-EBI-UniProt-GOA-ACAP-ARAP_01.05.2024_00h00	1.20177e-15	5.22157e-14	5.90063e-11	3.16213e-10	[6]	36.5591	68	[LOC100194640, LOC100194724, LOC100196673, LOC100196679, LOC106561396, LOC106561658, LOC106562120, LOC106562286, LOC106564857, LOC106565051, LOC106565197, LOC106567989, LOC106568019, LOC106569530, LOC106572113, LOC106572524, LOC106573095, LOC106573685, LOC106577308, LOC106577388, LOC106578938, LOC106579596, LOC106579942, LOC106581904, LOC106582376, LOC106582434, LOC106582467, LOC106582630, LOC106…
GO:0072350	tricarboxylic acid metabolic process	Group196	GO_BiologicalProcess-EBI-UniProt-GOA-ACAP-ARAP_01.05.2024_00h00	0.000266716	0.00141605	5.90063e-11	3.16213e-10	[6]	42.3077	11	[LOC100194640, LOC106565197, LOC106572524, LOC106582376, LOC106583348, LOC106586335, LOC106595310, LOC106601015, aco1, cs, idh2]
KEGG:03030	DNA replication	Group197	KEGG_01.05.2024	1.52817e-18	9.56904e-17	2.27001e-21	3.95361e-20	[-1]	64.2857	36	[LOC100196545, LOC100380341, LOC106564474, LOC106569128, LOC106580445, LOC106585071, LOC106605109, LOC106606382, LOC106607002, LOC106609216, LOC106612933, fen1, lig1, mc6zb, mcm2, mcm3, mcm3l, mcm4, mcm5, mcm6, mcm7, pola1, pola2, pold1, pole, pole2, pole3, prim1, prim2, rfa1, rfc2, rfc3, rfc4, rnaseh2c, rpa2, rpa3]
GO:0033260	nuclear DNA replication	Group197	GO_BiologicalProcess-EBI-UniProt-GOA-ACAP-ARAP_01.05.2024_00h00	9.47137e-12	2.31776e-10	2.27001e-21	3.95361e-20	[4, 5, 9, 10]	68.9655	20	[LOC100380341, LOC106562060, LOC106569128, LOC106574730, LOC106587264, LOC106607888, LOC106608315, cdc45, dbf4b, gins1, gins3, lig1, mc6zb, mcm2, mcm3, mcm3l, mcm4, mcm6, pola1, rad51]
GO:1902969	mitotic DNA replication	Group197	GO_BiologicalProcess-EBI-UniProt-GOA-ACAP-ARAP_01.05.2024_00h00	1.05719e-10	2.14358e-09	2.27001e-21	3.95361e-20	[4, 5, 6, 10, 11]	76.1905	16	[LOC100380341, LOC106569128, LOC106607888, LOC106608315, cdc45, gins1, gins3, lig1, mc6zb, mcm2, mcm3, mcm3l, mcm4, mcm6, pola1, rad51]
GO:0006271	DNA strand elongation involved in DNA replication	Group197	GO_BiologicalProcess-EBI-UniProt-GOA-ACAP-ARAP_01.05.2024_00h00	1.31808e-07	1.48476e-06	2.27001e-21	3.95361e-20	[7, 8, 9]	65	13	[LOC106569128, LOC106580445, LOC106585071, LOC106608315, gins1, lig1, mcm3, mcm3l, mcm4, mcm7, pola1, pole, pole3]
GO:1902975	mitotic DNA replication initiation	Group197	GO_BiologicalProcess-EBI-UniProt-GOA-ACAP-ARAP_01.05.2024_00h00	5.75448e-07	5.64576e-06	2.27001e-21	3.95361e-20	[5, 6, 7, 9, 10, 11, 12]	81.8182	9	[LOC100380341, LOC106569128, LOC106608315, gins3, mcm2, mcm3, mcm3l, mcm4, pola1]
GO:0000727	double-strand break repair via break-induced replication	Group197	GO_BiologicalProcess-EBI-UniProt-GOA-ACAP-ARAP_01.05.2024_00h00	1.31808e-07	1.48476e-06	2.27001e-21	3.95361e-20	[8, 9, 10]	65	13	[LOC100380341, LOC106569128, LOC106607002, LOC106608315, cdc45, gins4, mc6zb, mcm2, mcm3, mcm3l, mcm4, mcm6, mcm7]
GO:0006272	leading strand elongation	Group197	GO_BiologicalProcess-EBI-UniProt-GOA-ACAP-ARAP_01.05.2024_00h00	0.000705957	0.00340812	2.27001e-21	3.95361e-20	[8, 9, 10]	71.4286	5	[LOC106580445, LOC106585071, pola1, pole, pole3]
KEGG:00900	Terpenoid backbone biosynthesis	Group198	KEGG_01.05.2024	2.97235e-09	4.45642e-08	4.30035e-06	1.13769e-05	[-1]	57.5758	19	[LOC106570829, LOC106571088, LOC106572246, LOC106579710, LOC106582847, LOC106585666, LOC106605152, LOC106605924, LOC106611536, acat2, erg19, face1, fnta, fpps, hmdh, hmgcs1, idi1, mvda, ngbr]
GO:0016765	transferase activity, transferring alkyl or aryl (other than methyl) groups	Group198	GO_MolecularFunction-EBI-UniProt-GOA-ACAP-ARAP_01.05.2024_00h00	2.47879e-07	2.66532e-06	4.30035e-06	1.13769e-05	[3]	35.2941	30	[LOC100136484, LOC106564841, LOC106571088, LOC106579710, LOC106580034, LOC106580346, LOC106582148, LOC106582847, LOC106584890, LOC106585265, LOC106586691, LOC106589628, LOC106600407, LOC106605152, LOC106605924, LOC106609889, LOC106611534, LOC106611536, agps, dph1, fdft1, fnta, fpps, gsto1, hmbsb, mat2aa, nansa, ngbr, spsy, trit1]
GO:0004659	prenyltransferase activity	Group198	GO_MolecularFunction-EBI-UniProt-GOA-ACAP-ARAP_01.05.2024_00h00	2.51017e-06	2.18129e-05	4.30035e-06	1.13769e-05	[4]	54.1667	13	[LOC106571088, LOC106579710, LOC106580034, LOC106582847, LOC106584890, LOC106589628, LOC106605152, LOC106605924, LOC106611536, fdft1, fnta, fpps, ngbr]
GO:0032476	polyprenyl diphosphate synthase complex	Group198	GO_CellularComponent-EBI-UniProt-GOA-ACAP-ARAP_01.05.2024_00h00	0.004195	0.0159201	4.30035e-06	1.13769e-05	[4]	46.1538	6	[LOC106571088, LOC106582847, LOC106605152, LOC106611536, fnta, ngbr]
GO:0006720	isoprenoid metabolic process	Group198	GO_BiologicalProcess-EBI-UniProt-GOA-ACAP-ARAP_01.05.2024_00h00	0.00824835	0.0288354	4.30035e-06	1.13769e-05	[4, 5]	22.6804	22	[LOC106570829, LOC106579710, LOC106580034, LOC106582847, LOC106585666, LOC106586205, LOC106593202, LOC106605152, LOC106605668, LOC106605924, LOC106605973, bco2b, dhrs3, erg19, fdft1, fpps, hmdh, hmgcs1, idi1, lss, mvda, ngbr]
GO:0008299	isoprenoid biosynthetic process	Group198	GO_BiologicalProcess-EBI-UniProt-GOA-ACAP-ARAP_01.05.2024_00h00	1.84846e-07	2.02854e-06	4.30035e-06	1.13769e-05	[4, 5, 6]	51.5152	17	[LOC106570829, LOC106579710, LOC106580034, LOC106582847, LOC106585666, LOC106593202, LOC106605152, LOC106605668, LOC106605924, erg19, fpps, hmdh, hmgcs1, idi1, lss, mvda, ngbr]
GO:0016114	terpenoid biosynthetic process	Group198	GO_BiologicalProcess-EBI-UniProt-GOA-ACAP-ARAP_01.05.2024_00h00	0.00254515	0.0105012	4.30035e-06	1.13769e-05	[5, 6, 7]	50	6	[LOC106593202, LOC106605668, LOC106605924, fpps, hmgcs1, lss]
GO:0045338	farnesyl diphosphate metabolic process	Group198	GO_BiologicalProcess-EBI-UniProt-GOA-ACAP-ARAP_01.05.2024_00h00	0.000318563	0.00165824	4.30035e-06	1.13769e-05	[5, 6, 7]	100	4	[LOC106605924, fdft1, fpps, hmgcs1]
GO:0070182	DNA polymerase binding	Group199	GO_MolecularFunction-EBI-UniProt-GOA-ACAP-ARAP_01.05.2024_00h00	4.2543e-05	0.00027614	4.06824e-08	1.49169e-07	[4]	100	5	[LOC106562060, LOC106587264, fancd2, fanci, rtel1]
GO:0051053	negative regulation of DNA metabolic process	Group199	GO_BiologicalProcess-EBI-UniProt-GOA-ACAP-ARAP_01.05.2024_00h00	0.00236981	0.00987344	4.06824e-08	1.49169e-07	[4, 5, 6, 7, 8]	35.7143	10	[LOC106565441, LOC106570548, LOC106588823, LOC106606998, acd, cgasa, parpbp, rtel1, terf1, tipin]
GO:0071163	DNA replication preinitiation complex assembly	Group199	GO_BiologicalProcess-EBI-UniProt-GOA-ACAP-ARAP_01.05.2024_00h00	0.00238504	0.00991748	4.06824e-08	1.49169e-07	[3, 4, 5, 6, 7, 10, 11]	100	3	[LOC106562060, LOC106587264, cdc45]
GO:0006275	regulation of DNA replication	Group199	GO_BiologicalProcess-EBI-UniProt-GOA-ACAP-ARAP_01.05.2024_00h00	0.000395941	0.00200704	4.06824e-08	1.49169e-07	[5, 6, 7, 8]	40.7407	11	[LOC106562060, LOC106565441, LOC106570548, LOC106580445, LOC106584655, LOC106585071, LOC106587264, LOC106588823, dbf4b, terf1, tipin]
GO:0008156	negative regulation of DNA replication	Group199	GO_BiologicalProcess-EBI-UniProt-GOA-ACAP-ARAP_01.05.2024_00h00	0.00167459	0.00726109	4.06824e-08	1.49169e-07	[5, 6, 7, 8, 9]	62.5	5	[LOC106565441, LOC106570548, LOC106588823, terf1, tipin]
GO:0090329	regulation of DNA-templated DNA replication	Group199	GO_BiologicalProcess-EBI-UniProt-GOA-ACAP-ARAP_01.05.2024_00h00	0.00012478	0.000717991	4.06824e-08	1.49169e-07	[6, 7, 8, 9]	75	6	[LOC106562060, LOC106565441, LOC106584655, LOC106587264, dbf4b, tipin]
GO:0000076	DNA replication checkpoint signaling	Group199	GO_BiologicalProcess-EBI-UniProt-GOA-ACAP-ARAP_01.05.2024_00h00	2.71311e-07	2.8881e-06	4.06824e-08	1.49169e-07	[6, 7, 8, 9, 10]	66.6667	12	[LOC106562060, LOC106564750, LOC106565441, LOC106570037, LOC106584655, LOC106587264, LOC106588468, cdc6, orc1, rad9a, tipin, topbp1]
GO:0030174	regulation of DNA-templated DNA replication initiation	Group199	GO_BiologicalProcess-EBI-UniProt-GOA-ACAP-ARAP_01.05.2024_00h00	0.00238504	0.00991748	4.06824e-08	1.49169e-07	[7, 8, 9, 10]	100	3	[LOC106562060, LOC106584655, LOC106587264]
KEGG:00240	Pyrimidine metabolism	Group200	KEGG_01.05.2024	2.6734e-07	2.86014e-06	3.28987e-09	1.40323e-08	[-1]	31.6239	37	[LOC106562484, LOC106562547, LOC106564352, LOC106565719, LOC106567863, LOC106570266, LOC106571444, LOC106579923, LOC106581194, LOC106584056, LOC106587250, LOC106588790, LOC106601014, LOC106602441, LOC106606400, LOC106607664, LOC106608205, cdd, cmpk, cmpk2, dck, dctpp1, enpp1, entpd5a, hddc2, ndka, nme2a, nt5c3, nudt2, pyr5, rir1, rir2, tk1, tyms, upb1, upp1, zgc:110540]
KEGG:00983	Drug metabolism	Group200	KEGG_01.05.2024	0.00157857	0.00685872	3.28987e-09	1.40323e-08	[-1]	24.2991	26	[LOC100136484, LOC106562484, LOC106562547, LOC106564352, LOC106565719, LOC106567102, LOC106567841, LOC106567863, LOC106581456, LOC106581954, LOC106584056, LOC106600407, LOC106607664, LOC106611534, cdd, cmpk, gsto1, impdh2, ndka, nme2a, pyr5, rir1, rir2, tk1, upb1, upp1]
GO:0009123	nucleoside monophosphate metabolic process	Group200	GO_BiologicalProcess-EBI-UniProt-GOA-ACAP-ARAP_01.05.2024_00h00	0.00906712	0.0311856	3.28987e-09	1.40323e-08	[5, 6, 7]	21.4876	26	[LOC106561496, LOC106562484, LOC106562547, LOC106564352, LOC106571444, LOC106581456, LOC106582434, LOC106584056, LOC106587250, LOC106588465, LOC106588790, LOC106600892, LOC106604323, adkb, ak4, ak8, aprt, cmpk, cmpk2, dck, impdh2, nudt2, pyr5, tk1, tyms, zgc:110540]
GO:0006220	pyrimidine nucleotide metabolic process	Group200	GO_BiologicalProcess-EBI-UniProt-GOA-ACAP-ARAP_01.05.2024_00h00	0.00868159	0.0301028	3.28987e-09	1.40323e-08	[5, 6, 7, 8]	27.0833	13	[LOC106562484, LOC106562547, LOC106565719, LOC106570266, LOC106571444, LOC106584056, LOC106587250, LOC106602394, cmpk, cmpk2, nme2a, pyr5, tyms]
GO:0009124	nucleoside monophosphate biosynthetic process	Group200	GO_BiologicalProcess-EBI-UniProt-GOA-ACAP-ARAP_01.05.2024_00h00	0.00754082	0.0267128	3.28987e-09	1.40323e-08	[6, 7, 8]	23.5294	20	[LOC106561496, LOC106562484, LOC106562547, LOC106564352, LOC106571444, LOC106581456, LOC106582434, LOC106584056, LOC106587250, LOC106600892, LOC106604323, adkb, aprt, dck, impdh2, nudt2, pyr5, tk1, tyms, zgc:110540]
GO:0009165	nucleotide biosynthetic process	Group200	GO_BiologicalProcess-EBI-UniProt-GOA-ACAP-ARAP_01.05.2024_00h00	2.64297e-08	3.41023e-07	3.28987e-09	1.40323e-08	[6, 7, 8]	24.2165	85	[LOC100194724, LOC100196679, LOC106561496, LOC106562484, LOC106562547, LOC106564352, LOC106565719, LOC106566373, LOC106567013, LOC106567863, LOC106569200, LOC106569424, LOC106570266, LOC106570343, LOC106571348, LOC106571444, LOC106573602, LOC106574334, LOC106576202, LOC106577008, LOC106577988, LOC106580110, LOC106580568, LOC106580590, LOC106581456, LOC106582434, LOC106583814, LOC106584056, LOC106…
GO:0009130	pyrimidine nucleoside monophosphate biosynthetic process	Group200	GO_BiologicalProcess-EBI-UniProt-GOA-ACAP-ARAP_01.05.2024_00h00	0.00877852	0.0303894	3.28987e-09	1.40323e-08	[7, 8, 9]	36.8421	7	[LOC106562484, LOC106562547, LOC106571444, LOC106584056, LOC106587250, pyr5, tyms]
GO:0009157	deoxyribonucleoside monophosphate biosynthetic process	Group200	GO_BiologicalProcess-EBI-UniProt-GOA-ACAP-ARAP_01.05.2024_00h00	0.000142993	0.000811821	3.28987e-09	1.40323e-08	[7, 8, 9]	57.1429	8	[LOC106562484, LOC106562547, LOC106564352, LOC106582434, dck, tk1, tyms, zgc:110540]
KEGG:03030	DNA replication	Group201	KEGG_01.05.2024	1.52817e-18	9.56904e-17	2.91597e-09	1.29667e-08	[-1]	64.2857	36	[LOC100196545, LOC100380341, LOC106564474, LOC106569128, LOC106580445, LOC106585071, LOC106605109, LOC106606382, LOC106607002, LOC106609216, LOC106612933, fen1, lig1, mc6zb, mcm2, mcm3, mcm3l, mcm4, mcm5, mcm6, mcm7, pola1, pola2, pold1, pole, pole2, pole3, prim1, prim2, rfa1, rfc2, rfc3, rfc4, rnaseh2c, rpa2, rpa3]
GO:0006974	DNA damage response	Group201	GO_BiologicalProcess-EBI-UniProt-GOA-ACAP-ARAP_01.05.2024_00h00	2.21982e-11	5.13695e-10	2.91597e-09	1.29667e-08	[4]	22.9329	147	[LOC100136508, LOC100196545, LOC100196562, LOC100380341, LOC106560392, LOC106560897, LOC106561084, LOC106561706, LOC106563463, LOC106564474, LOC106564589, LOC106565282, LOC106565441, LOC106565577, LOC106566563, LOC106567592, LOC106568974, LOC106569079, LOC106569128, LOC106569189, LOC106569546, LOC106570037, LOC106571315, LOC106571380, LOC106572968, LOC106572971, LOC106573334, LOC106579155, LOC106…
GO:0006259	DNA metabolic process	Group201	GO_BiologicalProcess-EBI-UniProt-GOA-ACAP-ARAP_01.05.2024_00h00	1.15383e-09	1.83322e-08	2.91597e-09	1.29667e-08	[5, 6]	20.5327	185	[LOC100136508, LOC100196545, LOC100380341, LOC106560392, LOC106560897, LOC106561084, LOC106561305, LOC106562060, LOC106563463, LOC106564087, LOC106564352, LOC106564474, LOC106564490, LOC106564589, LOC106564750, LOC106565282, LOC106565441, LOC106565577, LOC106566468, LOC106566563, LOC106566721, LOC106567592, LOC106569128, LOC106569698, LOC106570548, LOC106571050, LOC106571315, LOC106571380, LOC106…
GO:0006281	DNA repair	Group201	GO_BiologicalProcess-EBI-UniProt-GOA-ACAP-ARAP_01.05.2024_00h00	3.53007e-10	6.26294e-09	2.91597e-09	1.29667e-08	[5, 6, 7]	23.7603	115	[LOC100136508, LOC100196545, LOC100380341, LOC106560392, LOC106560897, LOC106561084, LOC106563463, LOC106564474, LOC106564589, LOC106565282, LOC106565441, LOC106565577, LOC106566563, LOC106567592, LOC106569128, LOC106571315, LOC106571380, LOC106573334, LOC106579155, LOC106579578, LOC106580170, LOC106580445, LOC106584399, LOC106585071, LOC106585835, LOC106588677, LOC106588962, LOC106591291, LOC106…
GO:0000228	nuclear chromosome	Group201	GO_CellularComponent-EBI-UniProt-GOA-ACAP-ARAP_01.05.2024_00h00	1.65294e-05	0.000122191	2.91597e-09	1.29667e-08	[6, 7]	25.7669	42	[LOC106565441, LOC106583247, LOC106585998, LOC106603093, LOC106604953, LOC106605109, LOC106606382, LOC106607888, LOC106608459, LOC106612933, LOC123723805, dmap1, etaa1a, gins1, gins3, gins4, lrwd1, mcm10, mms22l, orc1, orc3, orc5, pola1, pola2, pold1, pole, pole2, pole3, prim1, prim2, rad51, rad9a, rfa1, rpa2, rpa3, ruvb1, ruvbl2, swi5, tipin, tonsl, uchl5, wdhd1]
GO:0006260	DNA replication	Group201	GO_BiologicalProcess-EBI-UniProt-GOA-ACAP-ARAP_01.05.2024_00h00	3.05119e-28	1.08267e-25	2.91597e-09	1.29667e-08	[6, 7]	43.3036	97	[LOC100196545, LOC100380341, LOC106562060, LOC106564474, LOC106564589, LOC106564750, LOC106565441, LOC106566563, LOC106569128, LOC106569698, LOC106570548, LOC106574075, LOC106574730, LOC106576675, LOC106579040, LOC106580445, LOC106581094, LOC106584399, LOC106584655, LOC106585071, LOC106585998, LOC106586546, LOC106587264, LOC106588823, LOC106588962, LOC106591291, LOC106594603, LOC106605109, LOC106…
GO:0033260	nuclear DNA replication	Group201	GO_BiologicalProcess-EBI-UniProt-GOA-ACAP-ARAP_01.05.2024_00h00	9.47137e-12	2.31776e-10	2.91597e-09	1.29667e-08	[4, 5, 9, 10]	68.9655	20	[LOC100380341, LOC106562060, LOC106569128, LOC106574730, LOC106587264, LOC106607888, LOC106608315, cdc45, dbf4b, gins1, gins3, lig1, mc6zb, mcm2, mcm3, mcm3l, mcm4, mcm6, pola1, rad51]
GO:0006261	DNA-templated DNA replication	Group201	GO_BiologicalProcess-EBI-UniProt-GOA-ACAP-ARAP_01.05.2024_00h00	1.15341e-24	1.88893e-22	2.91597e-09	1.29667e-08	[7, 8]	50	68	[LOC100196545, LOC100380341, LOC106562060, LOC106564750, LOC106565441, LOC106569128, LOC106574730, LOC106579040, LOC106580445, LOC106584655, LOC106585071, LOC106585998, LOC106586546, LOC106587264, LOC106588962, LOC106606382, LOC106606518, LOC106607002, LOC106607888, LOC106608315, LOC106609216, blm, cdc45, cdc6, cenps, chrc1, dbf4b, eme1, etaa1a, gins1, gins3, gins4, lig1, mc6zb, mcm10, mcm2, mcm3…
GO:0006270	DNA replication initiation	Group201	GO_BiologicalProcess-EBI-UniProt-GOA-ACAP-ARAP_01.05.2024_00h00	3.78407e-17	1.91816e-15	2.91597e-09	1.29667e-08	[6, 7, 8, 9]	73.6842	28	[LOC100380341, LOC106562060, LOC106564750, LOC106569128, LOC106579040, LOC106584655, LOC106587264, LOC106607002, LOC106608315, cdc45, cdc6, gins3, mc6zb, mcm10, mcm2, mcm3, mcm3l, mcm4, mcm6, mcm7, noc3l, orc1, orc3, orc5, pola1, pola2, prim2, topbp1]
GO:0043604	amide biosynthetic process	Group202	GO_BiologicalProcess-EBI-UniProt-GOA-ACAP-ARAP_01.05.2024_00h00	0.000147662	0.000836099	1.04817e-05	2.63936e-05	[3]	23.9521	40	[LOC100500786, LOC106562576, LOC106562609, LOC106563165, LOC106566192, LOC106567925, LOC106568572, LOC106569200, LOC106570297, LOC106571348, LOC106573186, LOC106578226, LOC106580110, LOC106580590, LOC106583814, LOC106584335, LOC106585590, LOC106585658, LOC106587687, LOC106591118, LOC106599105, LOC106599266, LOC106601015, LOC106603271, LOC106603795, LOC106604067, LOC106604799, LOC106604853, LOC106…
GO:0006643	membrane lipid metabolic process	Group202	GO_BiologicalProcess-EBI-UniProt-GOA-ACAP-ARAP_01.05.2024_00h00	0.00817516	0.0286265	1.04817e-05	2.63936e-05	[4, 5]	18.9516	47	[LOC106562576, LOC106562609, LOC106562668, LOC106563165, LOC106563418, LOC106566192, LOC106567925, LOC106568572, LOC106568911, LOC106569200, LOC106571348, LOC106571371, LOC106572704, LOC106573186, LOC106574012, LOC106576971, LOC106578226, LOC106580590, LOC106584439, LOC106587687, LOC106588251, LOC106590825, LOC106591118, LOC106596630, LOC106599266, LOC106601398, LOC106602712, LOC106603094, LOC106…
GO:0006665	sphingolipid metabolic process	Group202	GO_BiologicalProcess-EBI-UniProt-GOA-ACAP-ARAP_01.05.2024_00h00	0.00392439	0.0151359	1.04817e-05	2.63936e-05	[4, 5, 6]	20.5263	39	[LOC106562576, LOC106562609, LOC106562668, LOC106563165, LOC106563418, LOC106566192, LOC106567925, LOC106568572, LOC106568911, LOC106569200, LOC106571348, LOC106571371, LOC106572704, LOC106573186, LOC106574012, LOC106576971, LOC106578226, LOC106580590, LOC106587687, LOC106588251, LOC106590825, LOC106591118, LOC106599266, LOC106601398, LOC106602712, LOC106603094, LOC106603795, LOC106606991, LOC106…
GO:0046467	membrane lipid biosynthetic process	Group202	GO_BiologicalProcess-EBI-UniProt-GOA-ACAP-ARAP_01.05.2024_00h00	0.00957012	0.0327043	1.04817e-05	2.63936e-05	[4, 5, 6]	19.5876	38	[LOC106562576, LOC106562609, LOC106562668, LOC106563165, LOC106566192, LOC106567925, LOC106568572, LOC106569200, LOC106571348, LOC106573186, LOC106574012, LOC106576971, LOC106578226, LOC106580590, LOC106584439, LOC106587687, LOC106588251, LOC106590825, LOC106591118, LOC106596630, LOC106599266, LOC106601398, LOC106602712, LOC106603795, LOC106606991, LOC106611586, acer1, cers2a, elovl6l, gpaa1, hac…
GO:0030148	sphingolipid biosynthetic process	Group202	GO_BiologicalProcess-EBI-UniProt-GOA-ACAP-ARAP_01.05.2024_00h00	0.00501967	0.0186834	1.04817e-05	2.63936e-05	[5, 6, 7]	21.5827	30	[LOC106562576, LOC106562609, LOC106562668, LOC106563165, LOC106566192, LOC106567925, LOC106568572, LOC106569200, LOC106571348, LOC106573186, LOC106574012, LOC106576971, LOC106578226, LOC106580590, LOC106587687, LOC106588251, LOC106590825, LOC106591118, LOC106599266, LOC106601398, LOC106602712, LOC106603795, LOC106606991, LOC106611586, acer1, cers2a, elovl6l, hacd3, sc5d, tlcd3bb]
GO:0000038	very long-chain fatty acid metabolic process	Group202	GO_BiologicalProcess-EBI-UniProt-GOA-ACAP-ARAP_01.05.2024_00h00	0.0116858	0.0386322	1.04817e-05	2.63936e-05	[5, 6, 8]	25.4545	14	[LOC106561537, LOC106562668, LOC106568426, LOC106569200, LOC106571348, LOC106574012, LOC106580590, LOC106595986, LOC106599266, LOC106611586, elovl6l, hacd3, tecrb, zgc:101540]
GO:0030497	fatty acid elongation	Group202	GO_BiologicalProcess-EBI-UniProt-GOA-ACAP-ARAP_01.05.2024_00h00	0.0137601	0.0442526	1.04817e-05	2.63936e-05	[6, 7, 8, 9]	30	9	[LOC106562668, LOC106569200, LOC106571348, LOC106574012, LOC106580590, LOC106599266, LOC106611586, elovl6l, hacd3]
GO:0042761	very long-chain fatty acid biosynthetic process	Group202	GO_BiologicalProcess-EBI-UniProt-GOA-ACAP-ARAP_01.05.2024_00h00	0.00457467	0.0172075	1.04817e-05	2.63936e-05	[6, 7, 8, 9]	31.4286	11	[LOC106562668, LOC106569200, LOC106571348, LOC106574012, LOC106580590, LOC106595986, LOC106599266, LOC106611586, elovl6l, hacd3, tecrb]
GO:0046512	sphingosine biosynthetic process	Group202	GO_BiologicalProcess-EBI-UniProt-GOA-ACAP-ARAP_01.05.2024_00h00	0.0132356	0.0430209	1.04817e-05	2.63936e-05	[7, 8, 9]	32	8	[LOC106567925, LOC106573186, LOC106588251, LOC106591118, LOC106601398, LOC106602712, LOC106606991, acer1]
GO:0031967	organelle envelope	Group203	GO_CellularComponent-EBI-UniProt-GOA-ACAP-ARAP_01.05.2024_00h00	5.03226e-28	1.53053e-25	2.74705e-07	9.11323e-07	[2, 4]	25.5455	281	[LOC100136430, LOC100136926, LOC100194554, LOC100194666, LOC100194724, LOC100195113, LOC100195319, LOC100196679, LOC106560578, LOC106561396, LOC106561671, LOC106561967, LOC106562041, LOC106562120, LOC106562286, LOC106562356, LOC106562460, LOC106562837, LOC106563918, LOC106564657, LOC106564728, LOC106565051, LOC106565383, LOC106565446, LOC106565560, LOC106565588, LOC106566053, LOC106566056, LOC106…
GO:0042175	nuclear outer membrane-endoplasmic reticulum membrane network	Group203	GO_CellularComponent-EBI-UniProt-GOA-ACAP-ARAP_01.05.2024_00h00	0.0045968	0.0172603	2.74705e-07	9.11323e-07	[3]	16.1056	177	[LOC100136926, LOC106560925, LOC106561439, LOC106561537, LOC106562054, LOC106562280, LOC106562360, LOC106562632, LOC106562668, LOC106563153, LOC106564604, LOC106565266, LOC106565532, LOC106565561, LOC106565722, LOC106565749, LOC106565820, LOC106566192, LOC106566469, LOC106566485, LOC106567841, LOC106567865, LOC106568426, LOC106569008, LOC106569200, LOC106569608, LOC106570050, LOC106570209, LOC106…
GO:0031090	organelle membrane	Group203	GO_CellularComponent-EBI-UniProt-GOA-ACAP-ARAP_01.05.2024_00h00	2.86336e-05	0.000200529	2.74705e-07	9.11323e-07	[3, 4]	15.6375	547	[LOC100136430, LOC100136926, LOC100137092, LOC100194554, LOC100194666, LOC100194724, LOC100194851, LOC100195113, LOC100195319, LOC100195769, LOC100196679, LOC106560341, LOC106560578, LOC106560804, LOC106560901, LOC106560903, LOC106560925, LOC106561396, LOC106561439, LOC106561537, LOC106561671, LOC106561691, LOC106561784, LOC106561967, LOC106562041, LOC106562054, LOC106562120, LOC106562280, LOC106…
GO:0005783	endoplasmic reticulum	Group203	GO_CellularComponent-EBI-UniProt-GOA-ACAP-ARAP_01.05.2024_00h00	0.000755591	0.00360684	2.74705e-07	9.11323e-07	[3, 4, 5]	15.8824	297	[LOC100136538, LOC100136926, LOC100194666, LOC100380749, LOC106560925, LOC106561439, LOC106561537, LOC106561706, LOC106561935, LOC106562054, LOC106562280, LOC106562360, LOC106562418, LOC106562632, LOC106562668, LOC106563153, LOC106563185, LOC106563496, LOC106564143, LOC106564604, LOC106565171, LOC106565266, LOC106565415, LOC106565486, LOC106565532, LOC106565535, LOC106565561, LOC106565722, LOC106…
GO:0019866	organelle inner membrane	Group203	GO_CellularComponent-EBI-UniProt-GOA-ACAP-ARAP_01.05.2024_00h00	9.10348e-26	1.61511e-23	2.74705e-07	9.11323e-07	[3, 4, 5]	30.916	162	[LOC100136430, LOC100194554, LOC100194724, LOC100196679, LOC106560578, LOC106561396, LOC106561671, LOC106562120, LOC106562286, LOC106562460, LOC106562837, LOC106565051, LOC106565383, LOC106565446, LOC106566053, LOC106566237, LOC106566373, LOC106567989, LOC106568019, LOC106568941, LOC106569424, LOC106569530, LOC106572044, LOC106572113, LOC106572492, LOC106573095, LOC106573186, LOC106573602, LOC106…
GO:0005740	mitochondrial envelope	Group203	GO_CellularComponent-EBI-UniProt-GOA-ACAP-ARAP_01.05.2024_00h00	3.26616e-26	6.3215e-24	2.74705e-07	9.11323e-07	[3, 4, 5, 6]	27.2059	222	[LOC100136430, LOC100194554, LOC100194666, LOC100194724, LOC100195113, LOC100196679, LOC106560578, LOC106561396, LOC106561671, LOC106561967, LOC106562120, LOC106562286, LOC106562460, LOC106562837, LOC106564657, LOC106565051, LOC106565383, LOC106565446, LOC106565560, LOC106566053, LOC106566237, LOC106566373, LOC106567372, LOC106567964, LOC106567989, LOC106568019, LOC106568941, LOC106569189, LOC106…
GO:0098827	endoplasmic reticulum subcompartment	Group203	GO_CellularComponent-EBI-UniProt-GOA-ACAP-ARAP_01.05.2024_00h00	0.00393955	0.0151395	2.74705e-07	9.11323e-07	[3, 4, 5, 6]	16.1765	176	[LOC100136926, LOC106560925, LOC106561439, LOC106561537, LOC106562054, LOC106562280, LOC106562360, LOC106562632, LOC106562668, LOC106563153, LOC106564604, LOC106565266, LOC106565532, LOC106565561, LOC106565722, LOC106565749, LOC106565820, LOC106566192, LOC106566469, LOC106566485, LOC106567841, LOC106567865, LOC106568426, LOC106569008, LOC106569200, LOC106569608, LOC106570050, LOC106570209, LOC106…
GO:0031966	mitochondrial membrane	Group203	GO_CellularComponent-EBI-UniProt-GOA-ACAP-ARAP_01.05.2024_00h00	2.65736e-26	5.65753e-24	2.74705e-07	9.11323e-07	[4, 5, 6, 7]	27.6486	214	[LOC100136430, LOC100194554, LOC100194666, LOC100194724, LOC100195113, LOC100196679, LOC106560578, LOC106561396, LOC106561671, LOC106561967, LOC106562120, LOC106562286, LOC106562460, LOC106562837, LOC106564657, LOC106565051, LOC106565383, LOC106565446, LOC106566053, LOC106566237, LOC106566373, LOC106567372, LOC106567964, LOC106567989, LOC106568019, LOC106568941, LOC106569189, LOC106569424, LOC106…
GO:0005743	mitochondrial inner membrane	Group203	GO_CellularComponent-EBI-UniProt-GOA-ACAP-ARAP_01.05.2024_00h00	3.3057e-27	7.81982e-25	2.74705e-07	9.11323e-07	[4, 5, 6, 7, 8]	32.0564	159	[LOC100136430, LOC100194554, LOC100194724, LOC100196679, LOC106560578, LOC106561396, LOC106561671, LOC106562120, LOC106562286, LOC106562460, LOC106562837, LOC106565051, LOC106565383, LOC106565446, LOC106566053, LOC106566237, LOC106566373, LOC106567989, LOC106568019, LOC106568941, LOC106569424, LOC106569530, LOC106572044, LOC106572113, LOC106572492, LOC106573095, LOC106573186, LOC106573602, LOC106…
GO:0000226	microtubule cytoskeleton organization	Group204	GO_BiologicalProcess-EBI-UniProt-GOA-ACAP-ARAP_01.05.2024_00h00	3.78127e-07	3.90793e-06	8.62595e-06	2.19856e-05	[3, 6]	19.695	155	[LOC100136483, LOC100195150, LOC100195680, LOC100195918, LOC100286508, LOC100380681, LOC106560444, LOC106560903, LOC106561064, LOC106561604, LOC106561782, LOC106561897, LOC106562493, LOC106562699, LOC106562989, LOC106563511, LOC106563572, LOC106564193, LOC106564821, LOC106565211, LOC106565432, LOC106565740, LOC106566024, LOC106567084, LOC106567942, LOC106568912, LOC106569079, LOC106572477, LOC106…
GO:0007051	spindle organization	Group204	GO_BiologicalProcess-EBI-UniProt-GOA-ACAP-ARAP_01.05.2024_00h00	9.44072e-13	2.79157e-11	8.62595e-06	2.19856e-05	[3, 4, 7]	33.1633	65	[LOC100195150, LOC100195680, LOC100195918, LOC106561604, LOC106561782, LOC106562699, LOC106563511, LOC106565211, LOC106568912, LOC106569079, LOC106573105, LOC106574078, LOC106577137, LOC106579277, LOC106580383, LOC106583508, LOC106583511, LOC106583587, LOC106584748, LOC106585012, LOC106585026, LOC106585681, LOC106586881, LOC106587056, LOC106587227, LOC106587689, LOC106587728, LOC106589265, LOC106…
GO:0000922	spindle pole	Group204	GO_CellularComponent-EBI-UniProt-GOA-ACAP-ARAP_01.05.2024_00h00	4.83175e-05	0.000307988	8.62595e-06	2.19856e-05	[2, 6, 8]	26.087	36	[LOC100195150, LOC100195918, LOC106561604, LOC106564902, LOC106565780, LOC106567527, LOC106569079, LOC106573105, LOC106577137, LOC106582365, LOC106582888, LOC106585026, LOC106586525, LOC106587035, LOC106587056, LOC106589265, LOC106589585, LOC106590979, LOC106591360, LOC106592455, LOC106597351, LOC106599453, LOC106603816, LOC106607864, LOC106610996, LOC106613229, aspm, aurka, cdc14ab, cenpf, lats2…
GO:1902850	microtubule cytoskeleton organization involved in mitosis	Group204	GO_BiologicalProcess-EBI-UniProt-GOA-ACAP-ARAP_01.05.2024_00h00	1.39079e-12	3.84545e-11	8.62595e-06	2.19856e-05	[4, 5, 7]	34.2857	60	[LOC100195150, LOC100195680, LOC100195918, LOC106560444, LOC106561064, LOC106561604, LOC106561782, LOC106562699, LOC106563511, LOC106565211, LOC106565740, LOC106568912, LOC106569079, LOC106573105, LOC106574078, LOC106577137, LOC106580383, LOC106583508, LOC106583511, LOC106583587, LOC106584748, LOC106585012, LOC106585026, LOC106585681, LOC106586881, LOC106587056, LOC106587227, LOC106587689, LOC106…
GO:0005813	centrosome	Group204	GO_CellularComponent-EBI-UniProt-GOA-ACAP-ARAP_01.05.2024_00h00	0.00131259	0.00583405	8.62595e-06	2.19856e-05	[3, 8]	18.9119	73	[LOC100195918, LOC106561604, LOC106562719, LOC106564821, LOC106564902, LOC106566439, LOC106567492, LOC106568877, LOC106569079, LOC106570503, LOC106572118, LOC106573105, LOC106574078, LOC106574275, LOC106575208, LOC106576715, LOC106579277, LOC106579578, LOC106580218, LOC106580467, LOC106582089, LOC106582365, LOC106583511, LOC106585026, LOC106585650, LOC106586611, LOC106587056, LOC106588347, LOC106…
GO:0007052	mitotic spindle organization	Group204	GO_BiologicalProcess-EBI-UniProt-GOA-ACAP-ARAP_01.05.2024_00h00	2.7479e-12	7.31286e-11	8.62595e-06	2.19856e-05	[4, 5, 6, 8]	37.3134	50	[LOC100195150, LOC100195680, LOC100195918, LOC106561604, LOC106561782, LOC106562699, LOC106563511, LOC106565211, LOC106568912, LOC106569079, LOC106573105, LOC106574078, LOC106577137, LOC106580383, LOC106583508, LOC106583511, LOC106583587, LOC106584748, LOC106585012, LOC106585026, LOC106585681, LOC106586881, LOC106587056, LOC106587227, LOC106587689, LOC106587728, LOC106589585, LOC106589940, LOC106…
GO:0005819	spindle	Group204	GO_CellularComponent-EBI-UniProt-GOA-ACAP-ARAP_01.05.2024_00h00	7.49102e-10	1.25578e-08	8.62595e-06	2.19856e-05	[5, 7]	26.5781	80	[LOC100195150, LOC100195918, LOC106561604, LOC106561782, LOC106562005, LOC106563511, LOC106563520, LOC106564821, LOC106564902, LOC106565211, LOC106565780, LOC106567492, LOC106567527, LOC106569079, LOC106573105, LOC106577137, LOC106582365, LOC106582888, LOC106583511, LOC106583587, LOC106584748, LOC106584981, LOC106585026, LOC106586525, LOC106586917, LOC106587035, LOC106587056, LOC106587175, LOC106…
GO:0015630	microtubule cytoskeleton	Group204	GO_CellularComponent-EBI-UniProt-GOA-ACAP-ARAP_01.05.2024_00h00	5.85311e-07	5.69008e-06	8.62595e-06	2.19856e-05	[6]	18.2559	224	[LOC100136483, LOC100136587, LOC100195150, LOC100195918, LOC100286508, LOC100380681, LOC106560914, LOC106561604, LOC106561782, LOC106561897, LOC106562005, LOC106562493, LOC106562699, LOC106562719, LOC106562989, LOC106563511, LOC106563520, LOC106563621, LOC106564193, LOC106564821, LOC106564902, LOC106565211, LOC106565432, LOC106565780, LOC106566024, LOC106566439, LOC106567084, LOC106567492, LOC106…
GO:0072686	mitotic spindle	Group204	GO_CellularComponent-EBI-UniProt-GOA-ACAP-ARAP_01.05.2024_00h00	2.91142e-05	0.000203226	8.62595e-06	2.19856e-05	[6, 8]	30.5882	26	[LOC106561782, LOC106563511, LOC106565211, LOC106565780, LOC106577137, LOC106582888, LOC106583587, LOC106584748, LOC106586525, LOC106587689, LOC106589940, LOC106594936, LOC106607864, LOC106608807, LOC106611473, cdc14ab, ckap2l, eml3, espl1, fa29a, haus2, kif20ba, mad1l1, prc1b, racgap1, ska1]
GO:0090559	regulation of membrane permeability	Group205	GO_BiologicalProcess-EBI-UniProt-GOA-ACAP-ARAP_01.05.2024_00h00	0.00264773	0.0108613	5.71981e-08	2.02617e-07	[3]	37.5	9	[LOC100194666, LOC106560694, LOC106577374, LOC106579879, LOC106589992, LOC106604721, LOC106614017, bada, bnip3l]
GO:0006839	mitochondrial transport	Group205	GO_BiologicalProcess-EBI-UniProt-GOA-ACAP-ARAP_01.05.2024_00h00	1.97751e-08	2.63132e-07	5.71981e-08	2.02617e-07	[4]	28.877	54	[LOC100136430, LOC100194554, LOC100194666, LOC106561671, LOC106565560, LOC106566053, LOC106568941, LOC106576021, LOC106576153, LOC106577374, LOC106577478, LOC106578227, LOC106578916, LOC106579879, LOC106580422, LOC106580763, LOC106586159, LOC106586223, LOC106586369, LOC106589949, LOC106589992, LOC106591638, LOC106599036, LOC106599039, LOC106600641, LOC106601335, LOC106602140, LOC106604721, LOC106…
GO:0007005	mitochondrion organization	Group205	GO_BiologicalProcess-EBI-UniProt-GOA-ACAP-ARAP_01.05.2024_00h00	2.92194e-05	0.000203294	5.71981e-08	2.02617e-07	[5]	21.5152	71	[LOC100136430, LOC100194666, LOC100195113, LOC106560578, LOC106563216, LOC106564522, LOC106564657, LOC106564754, LOC106567260, LOC106570202, LOC106573685, LOC106576153, LOC106576797, LOC106577374, LOC106578938, LOC106579879, LOC106581057, LOC106582647, LOC106583266, LOC106584447, LOC106586369, LOC106586546, LOC106587732, LOC106588347, LOC106589992, LOC106590396, LOC106590570, LOC106591638, LOC106…
GO:0007006	mitochondrial membrane organization	Group205	GO_BiologicalProcess-EBI-UniProt-GOA-ACAP-ARAP_01.05.2024_00h00	5.75275e-06	4.58712e-05	5.71981e-08	2.02617e-07	[5, 6]	35.3846	23	[LOC100194666, LOC106567260, LOC106576153, LOC106577374, LOC106579879, LOC106584447, LOC106589992, LOC106591638, LOC106602140, LOC106604721, LOC106609324, LOC106610469, LOC106612556, LOC106614017, apooa, bada, bnip3l, dcj11, immt, oxa1l, sdhdb, timm22, timm29]
GO:0008637	apoptotic mitochondrial changes	Group205	GO_BiologicalProcess-EBI-UniProt-GOA-ACAP-ARAP_01.05.2024_00h00	0.011095	0.036966	5.71981e-08	2.02617e-07	[5, 6]	28.2051	11	[LOC100136430, LOC100194666, LOC106577374, LOC106579879, LOC106586369, LOC106588347, LOC106602855, LOC106604721, LOC106614017, bada, bnip3l]
GO:0090151	establishment of protein localization to mitochondrial membrane	Group205	GO_BiologicalProcess-EBI-UniProt-GOA-ACAP-ARAP_01.05.2024_00h00	0.000154755	0.000873933	5.71981e-08	2.02617e-07	[4, 5, 6, 7, 8]	47.619	10	[LOC106576153, LOC106591638, LOC106602140, LOC106609324, LOC106610469, LOC106612556, oxa1l, sdhdb, timm22, timm29]
GO:0007007	inner mitochondrial membrane organization	Group205	GO_BiologicalProcess-EBI-UniProt-GOA-ACAP-ARAP_01.05.2024_00h00	0.00116017	0.00526654	5.71981e-08	2.02617e-07	[6, 7]	33.3333	13	[LOC106567260, LOC106584447, LOC106591638, LOC106602140, LOC106610469, LOC106612556, apooa, dcj11, immt, oxa1l, sdhdb, timm22, timm29]
GO:0045039	protein insertion into mitochondrial inner membrane	Group205	GO_BiologicalProcess-EBI-UniProt-GOA-ACAP-ARAP_01.05.2024_00h00	6.27501e-05	0.000391774	5.71981e-08	2.02617e-07	[5, 6, 7, 8, 9]	70	7	[LOC106591638, LOC106602140, LOC106610469, LOC106612556, sdhdb, timm22, timm29]
GO:0097345	mitochondrial outer membrane permeabilization	Group205	GO_BiologicalProcess-EBI-UniProt-GOA-ACAP-ARAP_01.05.2024_00h00	0.0137185	0.0441857	5.71981e-08	2.02617e-07	[4, 5, 6, 7, 8, 9, 10, 11]	37.5	6	[LOC100194666, LOC106577374, LOC106579879, LOC106604721, LOC106614017, bnip3l]
GO:0008652	amino acid biosynthetic process	Group206	GO_BiologicalProcess-EBI-UniProt-GOA-ACAP-ARAP_01.05.2024_00h00	4.86329e-08	5.91654e-07	2.04805e-12	1.22298e-11	[4]	32.2581	40	[LOC100194600, LOC106560816, LOC106562243, LOC106564349, LOC106564367, LOC106565542, LOC106569508, LOC106570297, LOC106571444, LOC106572991, LOC106573756, LOC106573862, LOC106576281, LOC106577298, LOC106577392, LOC106579029, LOC106581773, LOC106581777, LOC106582148, LOC106586211, LOC106586691, LOC106587404, LOC106589322, LOC106591425, LOC106595636, LOC106604853, LOC106605075, LOC106608869, LOC106…
GO:0004069	L-aspartate:2-oxoglutarate aminotransferase activity	Group206	GO_MolecularFunction-EBI-UniProt-GOA-ACAP-ARAP_01.05.2024_00h00	0.00335315	0.013294	2.04805e-12	1.22298e-11	[5]	55.5556	5	[LOC106560816, LOC106562243, LOC106564367, LOC106573756, LOC106587404]
GO:0170039	proteinogenic amino acid metabolic process	Group206	GO_BiologicalProcess-EBI-UniProt-GOA-ACAP-ARAP_01.05.2024_00h00	1.98437e-12	5.34774e-11	2.04805e-12	1.22298e-11	[4, 6]	31.5315	70	[LOC100137092, LOC100194600, LOC100500786, LOC106560816, LOC106561216, LOC106562243, LOC106563757, LOC106564349, LOC106564367, LOC106565542, LOC106570266, LOC106570297, LOC106571444, LOC106572991, LOC106573440, LOC106573680, LOC106573756, LOC106573862, LOC106575213, LOC106576281, LOC106577298, LOC106577392, LOC106579029, LOC106579929, LOC106580033, LOC106581456, LOC106581777, LOC106582148, LOC106…
GO:0170033	L-amino acid metabolic process	Group206	GO_BiologicalProcess-EBI-UniProt-GOA-ACAP-ARAP_01.05.2024_00h00	6.37795e-12	1.61651e-10	2.04805e-12	1.22298e-11	[5, 7]	30.837	70	[LOC100137092, LOC100194600, LOC100500786, LOC106560816, LOC106561216, LOC106562243, LOC106563757, LOC106564349, LOC106564367, LOC106565542, LOC106570266, LOC106570297, LOC106571444, LOC106572991, LOC106573440, LOC106573680, LOC106573756, LOC106573862, LOC106575213, LOC106576281, LOC106577298, LOC106577392, LOC106579029, LOC106579929, LOC106580033, LOC106581456, LOC106581777, LOC106582148, LOC106…
GO:0170038	proteinogenic amino acid biosynthetic process	Group206	GO_BiologicalProcess-EBI-UniProt-GOA-ACAP-ARAP_01.05.2024_00h00	1.15064e-07	1.30303e-06	2.04805e-12	1.22298e-11	[5, 6, 7]	34	34	[LOC100194600, LOC106560816, LOC106562243, LOC106564349, LOC106564367, LOC106565542, LOC106570297, LOC106572991, LOC106573756, LOC106573862, LOC106576281, LOC106577298, LOC106577392, LOC106579029, LOC106581777, LOC106582148, LOC106586211, LOC106586691, LOC106587404, LOC106589322, LOC106591425, LOC106595636, LOC106608869, LOC106612829, aass, asns, cgl, glna, mri1, mthfr, nags, p5cr2, psat1, sephs1]
GO:1901607	alpha-amino acid biosynthetic process	Group206	GO_BiologicalProcess-EBI-UniProt-GOA-ACAP-ARAP_01.05.2024_00h00	1.91144e-07	2.07626e-06	2.04805e-12	1.22298e-11	[5, 6, 7]	32.4324	36	[LOC100194600, LOC106560816, LOC106562243, LOC106564349, LOC106564367, LOC106565542, LOC106570297, LOC106571444, LOC106572991, LOC106573756, LOC106573862, LOC106576281, LOC106577298, LOC106577392, LOC106579029, LOC106581777, LOC106582148, LOC106586211, LOC106586691, LOC106587404, LOC106589322, LOC106591425, LOC106595636, LOC106605075, LOC106608869, LOC106612829, aass, asns, cgl, glna, mri1, mthfr…
GO:0009066	aspartate family amino acid metabolic process	Group206	GO_BiologicalProcess-EBI-UniProt-GOA-ACAP-ARAP_01.05.2024_00h00	0.00293475	0.0118335	2.04805e-12	1.22298e-11	[5, 6, 7, 8]	26.4706	18	[LOC100194600, LOC106560816, LOC106562243, LOC106564367, LOC106570297, LOC106573756, LOC106577298, LOC106587404, LOC106595288, LOC106595636, LOC106605075, LOC106608345, LOC106611056, aass, asns, lpp60, mri1, mthfr]
GO:0170034	L-amino acid biosynthetic process	Group206	GO_BiologicalProcess-EBI-UniProt-GOA-ACAP-ARAP_01.05.2024_00h00	1.15064e-07	1.30303e-06	2.04805e-12	1.22298e-11	[6, 7, 8]	34	34	[LOC100194600, LOC106560816, LOC106562243, LOC106564349, LOC106564367, LOC106565542, LOC106570297, LOC106572991, LOC106573756, LOC106573862, LOC106576281, LOC106577298, LOC106577392, LOC106579029, LOC106581777, LOC106582148, LOC106586211, LOC106586691, LOC106587404, LOC106589322, LOC106591425, LOC106595636, LOC106608869, LOC106612829, aass, asns, cgl, glna, mri1, mthfr, nags, p5cr2, psat1, sephs1]
GO:0006531	aspartate metabolic process	Group206	GO_BiologicalProcess-EBI-UniProt-GOA-ACAP-ARAP_01.05.2024_00h00	0.00597109	0.0218052	2.04805e-12	1.22298e-11	[6, 7, 8, 9]	50	5	[LOC106560816, LOC106562243, LOC106564367, LOC106573756, LOC106587404]
GO:0008544	epidermis development	Group207	GO_BiologicalProcess-EBI-UniProt-GOA-ACAP-ARAP_01.05.2024_00h00	0.00411364	0.0156671	6.5933e-09	2.6e-08	[4]	25.7143	18	[LOC106565226, LOC106565365, LOC106566665, LOC106566973, LOC106571274, LOC106572213, LOC106572750, LOC106575629, LOC106583605, LOC106584295, LOC106602071, LOC106608479, LOC106613944, anxa1, casp3, casp3b, scel, tgm1l1]
GO:0043588	skin development	Group207	GO_BiologicalProcess-EBI-UniProt-GOA-ACAP-ARAP_01.05.2024_00h00	7.95363e-05	0.000479697	6.5933e-09	2.6e-08	[4]	38.4615	15	[LOC106565226, LOC106566665, LOC106566973, LOC106572213, LOC106572750, LOC106575629, LOC106583605, LOC106584295, LOC106613944, anxa1, casp3, casp3b, col1a1a, dspa, tgm1l1]
GO:0045104	intermediate filament cytoskeleton organization	Group207	GO_BiologicalProcess-EBI-UniProt-GOA-ACAP-ARAP_01.05.2024_00h00	0.000221701	0.00121026	6.5933e-09	2.6e-08	[3, 6]	25.6198	31	[LOC106560807, LOC106564908, LOC106564958, LOC106565226, LOC106565780, LOC106566027, LOC106566665, LOC106566973, LOC106569778, LOC106571488, LOC106572750, LOC106572756, LOC106575629, LOC106576836, LOC106577632, LOC106582888, LOC106583605, LOC106586525, LOC106587813, LOC106588289, LOC106601393, LOC106601521, LOC106606188, LOC106607014, LOC106608781, LOC106609524, dspa, eppk1, nefl, pleca, zgc:1369…
GO:0045109	intermediate filament organization	Group207	GO_BiologicalProcess-EBI-UniProt-GOA-ACAP-ARAP_01.05.2024_00h00	0.00614416	0.0223224	6.5933e-09	2.6e-08	[4, 5, 7]	24.359	19	[LOC106564958, LOC106565226, LOC106566027, LOC106566665, LOC106566973, LOC106569778, LOC106571488, LOC106572750, LOC106575629, LOC106577632, LOC106583605, LOC106587813, LOC106601521, LOC106608781, LOC106609524, eppk1, nefl, pleca, zgc:136930]
GO:0009913	epidermal cell differentiation	Group207	GO_BiologicalProcess-EBI-UniProt-GOA-ACAP-ARAP_01.05.2024_00h00	0.00749604	0.0266429	6.5933e-09	2.6e-08	[5, 6]	25.3968	16	[LOC106565226, LOC106565365, LOC106566665, LOC106566973, LOC106571274, LOC106572213, LOC106572750, LOC106575629, LOC106583605, LOC106584295, LOC106608479, LOC106613944, anxa1, casp3, casp3b, tgm1l1]
GO:0099513	polymeric cytoskeletal fiber	Group207	GO_CellularComponent-EBI-UniProt-GOA-ACAP-ARAP_01.05.2024_00h00	9.00381e-08	1.05325e-06	6.5933e-09	2.6e-08	[5, 6]	19.7661	169	[LOC100136483, LOC100136587, LOC100195150, LOC100195197, LOC100380681, LOC106560807, LOC106561604, LOC106561804, LOC106561897, LOC106562493, LOC106562699, LOC106562989, LOC106563520, LOC106563621, LOC106564193, LOC106564757, LOC106564821, LOC106564908, LOC106564957, LOC106564958, LOC106564959, LOC106564961, LOC106565226, LOC106565432, LOC106565780, LOC106566665, LOC106566973, LOC106567084, LOC106…
GO:0031424	keratinization	Group207	GO_BiologicalProcess-EBI-UniProt-GOA-ACAP-ARAP_01.05.2024_00h00	0.000118657	0.00068647	6.5933e-09	2.6e-08	[2, 6, 7, 8]	52.9412	9	[LOC106565226, LOC106566665, LOC106566973, LOC106572750, LOC106575629, LOC106583605, LOC106584295, LOC106613944, tgm1l1]
GO:0030216	keratinocyte differentiation	Group207	GO_BiologicalProcess-EBI-UniProt-GOA-ACAP-ARAP_01.05.2024_00h00	0.000253183	0.00135434	6.5933e-09	2.6e-08	[5, 6, 7]	38.2353	13	[LOC106565226, LOC106566665, LOC106566973, LOC106572213, LOC106572750, LOC106575629, LOC106583605, LOC106584295, LOC106613944, anxa1, casp3, casp3b, tgm1l1]
GO:0005882	intermediate filament	Group207	GO_CellularComponent-EBI-UniProt-GOA-ACAP-ARAP_01.05.2024_00h00	3.21077e-06	2.71259e-05	6.5933e-09	2.6e-08	[6, 7]	26.4368	46	[LOC100195197, LOC106560807, LOC106564757, LOC106564908, LOC106564957, LOC106564958, LOC106564959, LOC106564961, LOC106565226, LOC106565780, LOC106566665, LOC106566973, LOC106569771, LOC106569778, LOC106571488, LOC106572250, LOC106572750, LOC106572756, LOC106575629, LOC106576836, LOC106580679, LOC106582888, LOC106582958, LOC106583605, LOC106586525, LOC106587813, LOC106587847, LOC106588289, LOC106…
GO:0045095	keratin filament	Group207	GO_CellularComponent-EBI-UniProt-GOA-ACAP-ARAP_01.05.2024_00h00	0.00127265	0.00568024	6.5933e-09	2.6e-08	[7, 8]	31.8182	14	[LOC106565226, LOC106565780, LOC106566665, LOC106566973, LOC106569778, LOC106572750, LOC106572756, LOC106575629, LOC106576836, LOC106582888, LOC106583605, LOC106586525, eppk1, pleca]
KEGG:00970	Aminoacyl-tRNA biosynthesis	Group208	KEGG_01.05.2024	2.97932e-08	3.73116e-07	4.82806e-16	4.58666e-15	[-1]	36.2637	33	[LOC100195197, LOC106564101, LOC106567354, LOC106568002, LOC106568532, LOC106572754, LOC106579727, LOC106580835, LOC106585996, LOC106593340, LOC106605401, aars1, cars1, dars1, eprs1, fars2, gars1, hars, iars1, iars2, kars1, lars1b, mars1, qars1, qrsl1, sars2, sycc, syfb, syrc, tars3, vars2, wars2, yars1]
GO:0006520	amino acid metabolic process	Group208	GO_BiologicalProcess-EBI-UniProt-GOA-ACAP-ARAP_01.05.2024_00h00	1.44422e-20	1.28115e-18	4.82806e-16	4.58666e-15	[3]	31.6754	121	[LOC100137092, LOC100194600, LOC100500786, LOC106560341, LOC106560816, LOC106561216, LOC106562243, LOC106563757, LOC106564101, LOC106564349, LOC106564367, LOC106565542, LOC106567354, LOC106568002, LOC106568532, LOC106569508, LOC106570066, LOC106570266, LOC106570297, LOC106571444, LOC106572754, LOC106572991, LOC106573440, LOC106573680, LOC106573756, LOC106573862, LOC106575213, LOC106576281, LOC106…
GO:0140098	catalytic activity, acting on RNA	Group208	GO_MolecularFunction-EBI-UniProt-GOA-ACAP-ARAP_01.05.2024_00h00	1.74676e-06	1.56255e-05	4.82806e-16	4.58666e-15	[3]	20.8171	107	[LOC100380648, LOC106564101, LOC106564474, LOC106564644, LOC106564866, LOC106567354, LOC106568002, LOC106568532, LOC106568870, LOC106569462, LOC106572754, LOC106573946, LOC106576677, LOC106577153, LOC106578539, LOC106579246, LOC106579727, LOC106580835, LOC106580952, LOC106581870, LOC106582679, LOC106585996, LOC106586794, LOC106587357, LOC106588694, LOC106589826, LOC106590374, LOC106598828, LOC106…
GO:0003724	RNA helicase activity	Group208	GO_MolecularFunction-EBI-UniProt-GOA-ACAP-ARAP_01.05.2024_00h00	4.7324e-05	0.000303472	4.82806e-16	4.58666e-15	[3, 4]	28.866	28	[LOC100380648, LOC106564644, LOC106577153, LOC106581870, LOC106582679, LOC106586794, LOC106587357, LOC106589826, LOC106601200, LOC106602719, LOC106607064, LOC106607118, LOC106607291, LOC106609999, LOC106612469, ddx10, ddx17, ddx24, ddx54, ddx55, ddx56, dhx29, dhx30, dhx37, dhx58, eif4a1a, if4a3, supv3l1]
GO:0140101	catalytic activity, acting on a tRNA	Group208	GO_MolecularFunction-EBI-UniProt-GOA-ACAP-ARAP_01.05.2024_00h00	4.42079e-07	4.5468e-06	4.82806e-16	4.58666e-15	[4]	28.2209	46	[LOC106564101, LOC106564866, LOC106567354, LOC106568002, LOC106568532, LOC106572754, LOC106579246, LOC106579727, LOC106580835, LOC106585996, LOC106588694, LOC106598828, LOC106605401, LOC106605537, LOC106607856, LOC106612204, aars1, cars1, eprs1, fars2, gars1, hars, iars1, iars2, kars1, lars1b, mars1, mettl2a, ptrhd1, qars1, qrsl1, rpp38, rpp40, sars2, sycc, syfb, syrc, tars3, thg1l, thumpd3, trit…
GO:0004812	aminoacyl-tRNA ligase activity	Group208	GO_MolecularFunction-EBI-UniProt-GOA-ACAP-ARAP_01.05.2024_00h00	8.34257e-10	1.3876e-08	4.82806e-16	4.58666e-15	[4, 5]	43.4783	30	[LOC106564101, LOC106567354, LOC106568002, LOC106568532, LOC106572754, LOC106579727, LOC106580835, LOC106585996, LOC106605401, LOC106612204, aars1, cars1, eprs1, fars2, gars1, hars, iars1, iars2, kars1, lars1b, mars1, qars1, sars2, sycc, syfb, syrc, tars3, vars2, wars2, yars1]
GO:0000049	tRNA binding	Group208	GO_MolecularFunction-EBI-UniProt-GOA-ACAP-ARAP_01.05.2024_00h00	0.000910408	0.004232	4.82806e-16	4.58666e-15	[5]	27.2727	21	[LOC100194708, LOC106564101, LOC106567354, LOC106572754, LOC106579246, LOC106580835, LOC106583263, LOC106588694, LOC106605537, aars1, aimp1a, elp5, fars2, iars1, iars2, kars1, nat10, ptcd1, sars2, trmt1l, yars1]
GO:0009451	RNA modification	Group208	GO_BiologicalProcess-EBI-UniProt-GOA-ACAP-ARAP_01.05.2024_00h00	0.0109454	0.0366395	4.82806e-16	4.58666e-15	[5, 6, 7]	19.883	34	[LOC106563393, LOC106564866, LOC106571741, LOC106572268, LOC106576590, LOC106576677, LOC106576760, LOC106578539, LOC106588694, LOC106593758, LOC106598828, LOC106599618, LOC106604513, adarb1b, elp2, elp5, ftsj3, gar1, mettl2a, mettl3, mto1, nat10, nhp2, nsun4, pus7, rnmt, tfb2m, thg1l, thumpd3, trit1, trm61, trmt112, trmt1l, wdr4]
GO:0006399	tRNA metabolic process	Group208	GO_BiologicalProcess-EBI-UniProt-GOA-ACAP-ARAP_01.05.2024_00h00	4.82799e-06	3.93823e-05	4.82806e-16	4.58666e-15	[6, 7]	23.8095	60	[LOC106564101, LOC106564866, LOC106567354, LOC106568002, LOC106568532, LOC106571741, LOC106572268, LOC106572754, LOC106576590, LOC106576760, LOC106579727, LOC106580835, LOC106585996, LOC106588694, LOC106593758, LOC106598828, LOC106601222, LOC106604637, LOC106605401, LOC106611664, LOC106612204, aars1, cars1, elp2, elp5, eprs1, exosc8, fars2, gars1, hars, iars1, iars2, kars1, lars1b, mars1, mettl2a…
GO:0043039	tRNA aminoacylation	Group208	GO_BiologicalProcess-EBI-UniProt-GOA-ACAP-ARAP_01.05.2024_00h00	1.34197e-09	2.11634e-08	4.82806e-16	4.58666e-15	[5, 7, 8]	41.8919	31	[LOC106564101, LOC106567354, LOC106568002, LOC106568532, LOC106572754, LOC106579727, LOC106580835, LOC106585996, LOC106605401, LOC106612204, aars1, cars1, eprs1, fars2, gars1, hars, iars1, iars2, kars1, lars1b, mars1, qars1, qrsl1, sars2, sycc, syfb, syrc, tars3, vars2, wars2, yars1]
GO:0030684	preribosome	Group209	GO_CellularComponent-EBI-UniProt-GOA-ACAP-ARAP_01.05.2024_00h00	1.30296e-08	1.76688e-07	2.43906e-09	1.10818e-08	[3]	32.8125	42	[LOC100195964, LOC100380787, LOC106562085, LOC106570061, LOC106573694, LOC106574871, LOC106575042, LOC106575044, LOC106575933, LOC106576530, LOC106576677, LOC106578539, LOC106579564, LOC106585800, LOC106586854, LOC106588218, LOC106589607, LOC106594422, LOC106600602, LOC106609767, LOC106609990, bop1, bysl, cmss1, ebna1bp2, ftsj3, heatr1, if6, nat10, nip7, noc2l, nol5, nop14, nop56, pes, ppan, pwp2…
GO:0030687	preribosome, large subunit precursor	Group209	GO_CellularComponent-EBI-UniProt-GOA-ACAP-ARAP_01.05.2024_00h00	0.000740977	0.00355302	2.43906e-09	1.10818e-08	[4]	36.3636	12	[LOC100380787, LOC106575042, LOC106575933, bop1, ebna1bp2, ftsj3, if6, nip7, noc2l, pes, ppan, znf622]
GO:0042254	ribosome biogenesis	Group209	GO_BiologicalProcess-EBI-UniProt-GOA-ACAP-ARAP_01.05.2024_00h00	1.3325e-07	1.4931e-06	2.43906e-09	1.10818e-08	[5]	23.7537	81	[LOC100195964, LOC100286441, LOC100380648, LOC100380787, LOC106562085, LOC106562380, LOC106563393, LOC106567406, LOC106567676, LOC106571313, LOC106573694, LOC106573904, LOC106574871, LOC106575042, LOC106575933, LOC106576530, LOC106576677, LOC106577888, LOC106578539, LOC106579564, LOC106580777, LOC106581843, LOC106581870, LOC106585723, LOC106585800, LOC106585804, LOC106586854, LOC106587425, LOC106…
GO:0042273	ribosomal large subunit biogenesis	Group209	GO_BiologicalProcess-EBI-UniProt-GOA-ACAP-ARAP_01.05.2024_00h00	3.25904e-05	0.000222387	2.43906e-09	1.10818e-08	[5, 6]	31.5789	24	[LOC100380648, LOC100380787, LOC106562380, LOC106571313, LOC106575042, LOC106575933, LOC106581870, LOC106587425, LOC106589607, LOC106603211, LOC106609990, LOC106613349, bop1, ebna1bp2, ftsj3, if6, nhp2, nip7, noc2l, npm, pes, rpl7l1, rsl1d1, znf622]
GO:0070545	PeBoW complex	Group209	GO_CellularComponent-EBI-UniProt-GOA-ACAP-ARAP_01.05.2024_00h00	0.000226855	0.00123523	2.43906e-09	1.10818e-08	[3, 5, 6, 7, 8]	83.3333	5	[LOC100380787, LOC106575042, LOC106575933, bop1, pes]
GO:0006364	rRNA processing	Group209	GO_BiologicalProcess-EBI-UniProt-GOA-ACAP-ARAP_01.05.2024_00h00	9.02064e-08	1.04945e-06	2.43906e-09	1.10818e-08	[6, 7, 8]	26.2712	62	[LOC100195964, LOC100380648, LOC100380787, LOC106562085, LOC106563393, LOC106571313, LOC106573694, LOC106574871, LOC106575042, LOC106575933, LOC106576530, LOC106576677, LOC106577888, LOC106578539, LOC106579564, LOC106580777, LOC106581843, LOC106581870, LOC106585723, LOC106585800, LOC106586854, LOC106589607, LOC106600602, LOC106604513, LOC106604637, LOC106609767, LOC106609990, LOC106610597, LOC106…
GO:0000470	maturation of LSU-rRNA	Group209	GO_BiologicalProcess-EBI-UniProt-GOA-ACAP-ARAP_01.05.2024_00h00	0.000248104	0.00133725	2.43906e-09	1.10818e-08	[6, 7, 8, 9]	34.0426	16	[LOC100380648, LOC100380787, LOC106571313, LOC106575042, LOC106575933, LOC106581870, LOC106589607, LOC106609990, LOC106613349, bop1, ftsj3, if6, nhp2, pes, rpl7l1, rsl1d1]
GO:0000460	maturation of 5.8S rRNA	Group209	GO_BiologicalProcess-EBI-UniProt-GOA-ACAP-ARAP_01.05.2024_00h00	0.0129989	0.0423808	2.43906e-09	1.10818e-08	[7, 8, 9]	26.6667	12	[LOC100380787, LOC106575042, LOC106575933, LOC106604637, LOC106613349, bop1, c1d, exosc8, ftsj3, if6, pes, rpp40]
GO:0000463	maturation of LSU-rRNA from tricistronic rRNA transcript (SSU-rRNA, 5.8S rRNA, LSU-rRNA)	Group209	GO_BiologicalProcess-EBI-UniProt-GOA-ACAP-ARAP_01.05.2024_00h00	0.000174945	0.000972477	2.43906e-09	1.10818e-08	[7, 8, 9, 10]	44	11	[LOC100380648, LOC100380787, LOC106571313, LOC106575042, LOC106575933, LOC106581870, LOC106613349, bop1, ftsj3, pes, rpl7l1]
GO:0000466	maturation of 5.8S rRNA from tricistronic rRNA transcript (SSU-rRNA, 5.8S rRNA, LSU-rRNA)	Group209	GO_BiologicalProcess-EBI-UniProt-GOA-ACAP-ARAP_01.05.2024_00h00	0.00549203	0.0202643	2.43906e-09	1.10818e-08	[8, 9, 10]	32.2581	10	[LOC100380787, LOC106575042, LOC106575933, LOC106604637, LOC106613349, bop1, exosc8, ftsj3, pes, rpp40]
KEGG:00062	Fatty acid elongation	Group210	KEGG_01.05.2024	0.00114188	0.00520572	1.66354e-06	4.89689e-06	[-1]	27.9412	19	[LOC106562668, LOC106565402, LOC106569200, LOC106571348, LOC106574012, LOC106575342, LOC106580590, LOC106592246, LOC106599266, LOC106605110, LOC106611334, LOC106611586, acot7, echs1, elovl6l, hacd3, hadhb, hsd17b12a, tecrb]
GO:0030148	sphingolipid biosynthetic process	Group210	GO_BiologicalProcess-EBI-UniProt-GOA-ACAP-ARAP_01.05.2024_00h00	0.00501967	0.0186834	1.66354e-06	4.89689e-06	[5, 6, 7]	21.5827	30	[LOC106562576, LOC106562609, LOC106562668, LOC106563165, LOC106566192, LOC106567925, LOC106568572, LOC106569200, LOC106571348, LOC106573186, LOC106574012, LOC106576971, LOC106578226, LOC106580590, LOC106587687, LOC106588251, LOC106590825, LOC106591118, LOC106599266, LOC106601398, LOC106602712, LOC106603795, LOC106606991, LOC106611586, acer1, cers2a, elovl6l, hacd3, sc5d, tlcd3bb]
GO:0000038	very long-chain fatty acid metabolic process	Group210	GO_BiologicalProcess-EBI-UniProt-GOA-ACAP-ARAP_01.05.2024_00h00	0.0116858	0.0386322	1.66354e-06	4.89689e-06	[5, 6, 8]	25.4545	14	[LOC106561537, LOC106562668, LOC106568426, LOC106569200, LOC106571348, LOC106574012, LOC106580590, LOC106595986, LOC106599266, LOC106611586, elovl6l, hacd3, tecrb, zgc:101540]
GO:0006633	fatty acid biosynthetic process	Group210	GO_BiologicalProcess-EBI-UniProt-GOA-ACAP-ARAP_01.05.2024_00h00	4.16008e-05	0.00027085	1.66354e-06	4.89689e-06	[5, 6, 7, 8]	24.8521	42	[LOC106560925, LOC106562668, LOC106566721, LOC106569200, LOC106569629, LOC106571348, LOC106571940, LOC106573544, LOC106573546, LOC106574012, LOC106574322, LOC106579155, LOC106580110, LOC106580590, LOC106582073, LOC106583179, LOC106585658, LOC106585939, LOC106589887, LOC106595986, LOC106599098, LOC106599266, LOC106599655, LOC106601015, LOC106602078, LOC106602268, LOC106602285, LOC106603271, LOC106…
GO:0030497	fatty acid elongation	Group210	GO_BiologicalProcess-EBI-UniProt-GOA-ACAP-ARAP_01.05.2024_00h00	0.0137601	0.0442526	1.66354e-06	4.89689e-06	[6, 7, 8, 9]	30	9	[LOC106562668, LOC106569200, LOC106571348, LOC106574012, LOC106580590, LOC106599266, LOC106611586, elovl6l, hacd3]
GO:0034033	purine nucleoside bisphosphate biosynthetic process	Group210	GO_BiologicalProcess-EBI-UniProt-GOA-ACAP-ARAP_01.05.2024_00h00	0.000141592	0.000806014	1.66354e-06	4.89689e-06	[6, 7, 8, 9]	30.8824	21	[LOC106569200, LOC106571348, LOC106577008, LOC106580110, LOC106580590, LOC106583814, LOC106585590, LOC106585658, LOC106599266, LOC106601015, LOC106602291, LOC106603271, LOC106604067, LOC106608304, LOC106610336, LOC106611586, acaca, acss1, elovl6l, pdha1a, ppcs]
GO:0042761	very long-chain fatty acid biosynthetic process	Group210	GO_BiologicalProcess-EBI-UniProt-GOA-ACAP-ARAP_01.05.2024_00h00	0.00457467	0.0172075	1.66354e-06	4.89689e-06	[6, 7, 8, 9]	31.4286	11	[LOC106562668, LOC106569200, LOC106571348, LOC106574012, LOC106580590, LOC106595986, LOC106599266, LOC106611586, elovl6l, hacd3, tecrb]
GO:0071616	acyl-CoA biosynthetic process	Group210	GO_BiologicalProcess-EBI-UniProt-GOA-ACAP-ARAP_01.05.2024_00h00	0.000214581	0.00117743	1.66354e-06	4.89689e-06	[4, 5, 6, 7, 8, 9, 10, 11]	33.3333	17	[LOC106569200, LOC106571348, LOC106580110, LOC106580590, LOC106583814, LOC106585590, LOC106585658, LOC106599266, LOC106601015, LOC106603271, LOC106604067, LOC106608304, LOC106611586, acaca, acss1, elovl6l, pdha1a]
GO:0034030	ribonucleoside bisphosphate biosynthetic process	Group210	GO_BiologicalProcess-EBI-UniProt-GOA-ACAP-ARAP_01.05.2024_00h00	0.000141592	0.000806014	1.66354e-06	4.89689e-06	[7, 8, 9]	30.8824	21	[LOC106569200, LOC106571348, LOC106577008, LOC106580110, LOC106580590, LOC106583814, LOC106585590, LOC106585658, LOC106599266, LOC106601015, LOC106602291, LOC106603271, LOC106604067, LOC106608304, LOC106610336, LOC106611586, acaca, acss1, elovl6l, pdha1a, ppcs]
GO:0035338	long-chain fatty-acyl-CoA biosynthetic process	Group210	GO_BiologicalProcess-EBI-UniProt-GOA-ACAP-ARAP_01.05.2024_00h00	0.0119726	0.0393965	1.66354e-06	4.89689e-06	[6, 7, 8, 9, 10, 11, 12, 13]	35	7	[LOC106569200, LOC106571348, LOC106580590, LOC106585590, LOC106599266, LOC106611586, elovl6l]
GO:1901566	organonitrogen compound biosynthetic process	Group211	GO_BiologicalProcess-EBI-UniProt-GOA-ACAP-ARAP_01.05.2024_00h00	1.9024e-19	1.39662e-17	6.78559e-16	6.16603e-15	[4]	20.2077	428	[LOC100194600, LOC100194724, LOC100195769, LOC100196494, LOC100196679, LOC100286733, LOC100380746, LOC100500786, LOC106560816, LOC106560988, LOC106561496, LOC106561935, LOC106562105, LOC106562243, LOC106562317, LOC106562484, LOC106562547, LOC106562576, LOC106562599, LOC106562609, LOC106562668, LOC106563165, LOC106563325, LOC106563509, LOC106563608, LOC106563757, LOC106564013, LOC106564101, LOC106…
GO:0051246	regulation of protein metabolic process	Group211	GO_BiologicalProcess-EBI-UniProt-GOA-ACAP-ARAP_01.05.2024_00h00	0.00792649	0.0278474	6.78559e-16	6.16603e-15	[4, 5]	16.0444	159	[LOC100136517, LOC100194647, LOC100286733, LOC100380576, LOC100380746, LOC106561897, LOC106561935, LOC106561966, LOC106562105, LOC106562317, LOC106563325, LOC106563734, LOC106564013, LOC106564143, LOC106564755, LOC106564778, LOC106565058, LOC106565419, LOC106567449, LOC106568098, LOC106568292, LOC106568864, LOC106569325, LOC106570533, LOC106571016, LOC106571123, LOC106571519, LOC106571672, LOC106…
GO:0006412	translation	Group211	GO_BiologicalProcess-EBI-UniProt-GOA-ACAP-ARAP_01.05.2024_00h00	2.56146e-10	4.70116e-09	6.78559e-16	6.16603e-15	[4, 5, 6]	21.0526	180	[LOC100286733, LOC100380746, LOC106560988, LOC106561935, LOC106562105, LOC106562317, LOC106563325, LOC106563509, LOC106564013, LOC106564101, LOC106564778, LOC106565058, LOC106565643, LOC106566598, LOC106567354, LOC106567449, LOC106568002, LOC106568098, LOC106568292, LOC106568532, LOC106568849, LOC106568864, LOC106568981, LOC106570533, LOC106571016, LOC106571123, LOC106571483, LOC106571672, LOC106…
GO:0006413	translational initiation	Group211	GO_BiologicalProcess-EBI-UniProt-GOA-ACAP-ARAP_01.05.2024_00h00	0.0013734	0.00606634	6.78559e-16	6.16603e-15	[3, 5, 6, 7]	21.0526	44	[LOC100286733, LOC100380746, LOC106561935, LOC106562105, LOC106563325, LOC106564013, LOC106565058, LOC106568292, LOC106568864, LOC106571016, LOC106571123, LOC106571672, LOC106572212, LOC106574628, LOC106577251, LOC106581983, LOC106582627, LOC106587155, LOC106590197, LOC106590461, LOC106600818, LOC106602525, LOC106602737, LOC106604141, LOC106604162, LOC106608291, LOC106610219, LOC106610842, LOC106…
GO:0006417	regulation of translation	Group211	GO_BiologicalProcess-EBI-UniProt-GOA-ACAP-ARAP_01.05.2024_00h00	0.000307997	0.00161112	6.78559e-16	6.16603e-15	[5, 6, 7, 8, 9]	18.8235	96	[LOC100286733, LOC100380746, LOC106561935, LOC106562105, LOC106562317, LOC106563325, LOC106564013, LOC106564778, LOC106565058, LOC106567449, LOC106568098, LOC106568292, LOC106568864, LOC106570533, LOC106571016, LOC106571123, LOC106571672, LOC106572212, LOC106572789, LOC106573200, LOC106574282, LOC106574628, LOC106575212, LOC106576995, LOC106577251, LOC106579947, LOC106581197, LOC106581983, LOC106…
GO:0010608	post-transcriptional regulation of gene expression	Group211	GO_BiologicalProcess-EBI-UniProt-GOA-ACAP-ARAP_01.05.2024_00h00	0.00127769	0.0056908	6.78559e-16	6.16603e-15	[6, 7, 8]	17.5573	115	[LOC100286553, LOC100286733, LOC100380746, LOC106561935, LOC106562105, LOC106562317, LOC106563248, LOC106563325, LOC106564013, LOC106564778, LOC106564860, LOC106565058, LOC106567372, LOC106567449, LOC106568098, LOC106568292, LOC106568864, LOC106570483, LOC106570533, LOC106571016, LOC106571123, LOC106571672, LOC106572136, LOC106572212, LOC106572789, LOC106573200, LOC106574282, LOC106574628, LOC106…
GO:0045182	translation regulator activity	Group211	GO_BiologicalProcess-EBI-UniProt-GOA-ACAP-ARAP_01.05.2024_00h00	0.0022895	0.00955756	6.78559e-16	6.16603e-15	[6, 7, 8, 9, 10]	19.0332	63	[LOC100380746, LOC106561935, LOC106562105, LOC106564013, LOC106564778, LOC106565058, LOC106567449, LOC106568098, LOC106568292, LOC106568864, LOC106571016, LOC106571123, LOC106571672, LOC106572212, LOC106574628, LOC106576995, LOC106577251, LOC106581197, LOC106582627, LOC106587155, LOC106587851, LOC106588478, LOC106590197, LOC106590461, LOC106590672, LOC106591425, LOC106600818, LOC106601640, LOC106…
GO:0008135	translation factor activity, RNA binding	Group211	GO_BiologicalProcess-EBI-UniProt-GOA-ACAP-ARAP_01.05.2024_00h00	0.000314146	0.00163925	6.78559e-16	6.16603e-15	[5, 6, 7, 8, 9, 10, 11, 12]	20.8481	59	[LOC100380746, LOC106561935, LOC106562105, LOC106564013, LOC106564778, LOC106565058, LOC106567449, LOC106568098, LOC106568292, LOC106568864, LOC106571016, LOC106571123, LOC106571672, LOC106572212, LOC106574628, LOC106576995, LOC106577251, LOC106581197, LOC106582627, LOC106587155, LOC106587851, LOC106588478, LOC106590197, LOC106590461, LOC106590672, LOC106600818, LOC106601640, LOC106602525, LOC106…
GO:0003743	translation initiation factor activity	Group211	GO_BiologicalProcess-EBI-UniProt-GOA-ACAP-ARAP_01.05.2024_00h00	0.00319069	0.0127209	6.78559e-16	6.16603e-15	[4, 6, 7, 8, 9, 10, 11, 12, 13]	21.1765	36	[LOC100380746, LOC106561935, LOC106562105, LOC106564013, LOC106565058, LOC106568292, LOC106568864, LOC106571016, LOC106571123, LOC106571672, LOC106572212, LOC106574628, LOC106577251, LOC106582627, LOC106587155, LOC106590197, LOC106590461, LOC106600818, LOC106602525, LOC106602737, LOC106608291, LOC106610842, denr, dhx29, ei2bg, eif2b5, eif2s1a, eif4a1a, eif4eb, eif4ebp3, eif4h, gtf2b, if4a3, if4e,…
GO:0090079	translation regulator activity, nucleic acid binding	Group211	GO_BiologicalProcess-EBI-UniProt-GOA-ACAP-ARAP_01.05.2024_00h00	0.000596764	0.00292744	6.78559e-16	6.16603e-15	[7, 8, 9, 10, 11]	20.1987	61	[LOC100380746, LOC106561935, LOC106562105, LOC106564013, LOC106564778, LOC106565058, LOC106567449, LOC106568098, LOC106568292, LOC106568864, LOC106571016, LOC106571123, LOC106571672, LOC106572212, LOC106574628, LOC106576995, LOC106577251, LOC106581197, LOC106582627, LOC106587155, LOC106587851, LOC106588478, LOC106590197, LOC106590461, LOC106590672, LOC106591425, LOC106600818, LOC106601640, LOC106…
KEGG:00630	Glyoxylate and dicarboxylate metabolism	Group212	KEGG_01.05.2024	3.74589e-07	3.89025e-06	9.49601e-12	5.36396e-11	[-1]	38.4615	25	[LOC100196673, LOC106561216, LOC106564857, LOC106565542, LOC106572524, LOC106573440, LOC106577388, LOC106580033, LOC106583348, LOC106584548, LOC106585394, LOC106587183, LOC106589533, LOC106591425, LOC106593044, LOC106593318, LOC106608304, LOC106609344, LOC106611699, acat2, aco1, acss1, cs, gcshb, glna]
KEGG:00785	Lipoic acid metabolism	Group212	KEGG_01.05.2024	8.2929e-05	0.000498746	9.49601e-12	5.36396e-11	[-1]	40	14	[LOC106561216, LOC106561658, LOC106573440, LOC106580033, LOC106583814, LOC106584548, LOC106585394, LOC106587183, LOC106604067, LOC106611056, bckdha, gcshb, ogdha, pdha1a]
GO:0005960	glycine cleavage complex	Group212	GO_CellularComponent-EBI-UniProt-GOA-ACAP-ARAP_01.05.2024_00h00	5.6806e-06	4.54662e-05	9.49601e-12	5.36396e-11	[3, 4]	100	6	[LOC106561216, LOC106573440, LOC106580033, LOC106585394, LOC106587183, gcshb]
GO:0170040	proteinogenic amino acid catabolic process	Group212	GO_BiologicalProcess-EBI-UniProt-GOA-ACAP-ARAP_01.05.2024_00h00	2.15496e-06	1.90369e-05	9.49601e-12	5.36396e-11	[5, 6, 7]	30.8411	33	[LOC100500786, LOC106560816, LOC106561216, LOC106562243, LOC106573440, LOC106573680, LOC106573756, LOC106576281, LOC106577392, LOC106579929, LOC106580033, LOC106585394, LOC106585509, LOC106587183, LOC106587404, LOC106590406, LOC106591425, LOC106599105, LOC106605075, LOC106606089, LOC106608345, LOC106608869, LOC106611056, aass, acad9, aldh4a1, arg2, cdo1, dao, gcshb, gdh2, mccc2, qdpra]
GO:1901606	alpha-amino acid catabolic process	Group212	GO_BiologicalProcess-EBI-UniProt-GOA-ACAP-ARAP_01.05.2024_00h00	3.00115e-05	0.00020745	9.49601e-12	5.36396e-11	[5, 6, 7]	26.9231	35	[LOC100500786, LOC106560816, LOC106561216, LOC106562243, LOC106573440, LOC106573680, LOC106573756, LOC106576281, LOC106577392, LOC106579929, LOC106580033, LOC106580795, LOC106585394, LOC106585509, LOC106587183, LOC106587404, LOC106590406, LOC106591425, LOC106599105, LOC106605075, LOC106606089, LOC106608345, LOC106608869, LOC106611056, LOC106612652, aass, acad9, aldh4a1, arg2, cdo1, dao, gcshb, gd…
GO:0009069	serine family amino acid metabolic process	Group212	GO_BiologicalProcess-EBI-UniProt-GOA-ACAP-ARAP_01.05.2024_00h00	4.84102e-07	4.90787e-06	9.49601e-12	5.36396e-11	[5, 6, 7, 8]	45.2381	19	[LOC106561216, LOC106572991, LOC106573440, LOC106573862, LOC106580033, LOC106581777, LOC106582148, LOC106585394, LOC106586211, LOC106586691, LOC106587183, LOC106591425, LOC106605075, LOC106612829, cdo1, cgl, gcshb, psat1, sephs1]
GO:0170035	L-amino acid catabolic process	Group212	GO_BiologicalProcess-EBI-UniProt-GOA-ACAP-ARAP_01.05.2024_00h00	3.38776e-06	2.83958e-05	9.49601e-12	5.36396e-11	[6, 7, 8]	30.2752	33	[LOC100500786, LOC106560816, LOC106561216, LOC106562243, LOC106573440, LOC106573680, LOC106573756, LOC106576281, LOC106577392, LOC106579929, LOC106580033, LOC106585394, LOC106585509, LOC106587183, LOC106587404, LOC106590406, LOC106591425, LOC106599105, LOC106605075, LOC106606089, LOC106608345, LOC106608869, LOC106611056, aass, acad9, aldh4a1, arg2, cdo1, dao, gcshb, gdh2, mccc2, qdpra]
GO:0006544	glycine metabolic process	Group212	GO_BiologicalProcess-EBI-UniProt-GOA-ACAP-ARAP_01.05.2024_00h00	0.00286669	0.011603	9.49601e-12	5.36396e-11	[6, 7, 8, 9]	43.75	7	[LOC106561216, LOC106573440, LOC106580033, LOC106585394, LOC106587183, LOC106591425, gcshb]
GO:0009071	serine family amino acid catabolic process	Group212	GO_BiologicalProcess-EBI-UniProt-GOA-ACAP-ARAP_01.05.2024_00h00	0.000866611	0.00406391	9.49601e-12	5.36396e-11	[6, 7, 8, 9]	42.8571	9	[LOC106561216, LOC106573440, LOC106580033, LOC106585394, LOC106587183, LOC106591425, LOC106605075, cdo1, gcshb]
GO:0019464	glycine decarboxylation via glycine cleavage system	Group212	GO_BiologicalProcess-EBI-UniProt-GOA-ACAP-ARAP_01.05.2024_00h00	5.6806e-06	4.54662e-05	9.49601e-12	5.36396e-11	[8, 9, 10, 11]	100	6	[LOC106561216, LOC106573440, LOC106580033, LOC106585394, LOC106587183, gcshb]
GO:0000910	cytokinesis	Group213	GO_BiologicalProcess-EBI-UniProt-GOA-ACAP-ARAP_01.05.2024_00h00	0.000166645	0.000928762	0.000489825	0.000882529	[3, 4]	23.4637	42	[LOC100380768, LOC106560903, LOC106560912, LOC106560914, LOC106561604, LOC106561784, LOC106563136, LOC106564681, LOC106564821, LOC106565211, LOC106568349, LOC106569441, LOC106570296, LOC106573105, LOC106579209, LOC106579277, LOC106580158, LOC106583587, LOC106584307, LOC106585048, LOC106585475, LOC106585650, LOC106587011, LOC106588679, LOC106588745, LOC106589493, LOC106594936, LOC106599453, LOC106…
GO:0032506	cytokinetic process	Group213	GO_BiologicalProcess-EBI-UniProt-GOA-ACAP-ARAP_01.05.2024_00h00	0.000210601	0.00115858	0.000489825	0.000882529	[3, 4, 5]	35.7143	15	[LOC100380768, LOC106560903, LOC106560912, LOC106561784, LOC106563136, LOC106564821, LOC106569441, LOC106570296, LOC106580158, LOC106584307, LOC106588679, LOC106589493, LOC106613922, cntrob, iqgap3]
GO:0061640	cytoskeleton-dependent cytokinesis	Group213	GO_BiologicalProcess-EBI-UniProt-GOA-ACAP-ARAP_01.05.2024_00h00	0.000338321	0.00174403	0.000489825	0.000882529	[4, 5]	24.2857	34	[LOC100380768, LOC106560903, LOC106560912, LOC106560914, LOC106561784, LOC106563136, LOC106564681, LOC106565211, LOC106568349, LOC106569441, LOC106570296, LOC106579277, LOC106580158, LOC106583587, LOC106584307, LOC106585048, LOC106585475, LOC106587011, LOC106588679, LOC106588745, LOC106589493, LOC106594936, LOC106605745, LOC106611473, LOC106613922, cep55l, cita, cntrob, incenp, iqgap3, rac3b, rac…
GO:0000281	mitotic cytokinesis	Group213	GO_BiologicalProcess-EBI-UniProt-GOA-ACAP-ARAP_01.05.2024_00h00	1.32425e-06	1.23115e-05	0.000489825	0.000882529	[4, 5, 6]	34.1463	28	[LOC100380768, LOC106560912, LOC106563136, LOC106564681, LOC106565211, LOC106569441, LOC106570296, LOC106579277, LOC106580158, LOC106583587, LOC106584307, LOC106585475, LOC106587011, LOC106588679, LOC106588745, LOC106589493, LOC106594936, LOC106605745, LOC106611473, LOC106613922, cep55l, cita, cntrob, incenp, iqgap3, rac3b, racgap1, tpm4]
GO:0044837	actomyosin contractile ring organization	Group213	GO_BiologicalProcess-EBI-UniProt-GOA-ACAP-ARAP_01.05.2024_00h00	1.364e-06	1.25713e-05	0.000489825	0.000882529	[3, 4, 5, 6, 8]	64.7059	11	[LOC100380768, LOC106560912, LOC106563136, LOC106569441, LOC106570296, LOC106580158, LOC106584307, LOC106588679, LOC106589493, LOC106613922, iqgap3]
GO:0031032	actomyosin structure organization	Group213	GO_BiologicalProcess-EBI-UniProt-GOA-ACAP-ARAP_01.05.2024_00h00	0.000819803	0.00386998	0.000489825	0.000882529	[4, 7]	22.2857	39	[LOC100195200, LOC100380768, LOC106560912, LOC106563136, LOC106564681, LOC106565198, LOC106566812, LOC106569441, LOC106570296, LOC106577845, LOC106578353, LOC106580158, LOC106581050, LOC106583413, LOC106584307, LOC106585475, LOC106587011, LOC106588679, LOC106589103, LOC106589493, LOC106589989, LOC106590347, LOC106590645, LOC106593976, LOC106595472, LOC106595683, LOC106595830, LOC106599141, LOC106…
GO:1902410	mitotic cytokinetic process	Group213	GO_BiologicalProcess-EBI-UniProt-GOA-ACAP-ARAP_01.05.2024_00h00	0.00597109	0.0218052	0.000489825	0.000882529	[4, 5, 6, 7]	50	5	[LOC100380768, LOC106569441, LOC106589493, cntrob, iqgap3]
GO:0005826	actomyosin contractile ring	Group213	GO_CellularComponent-EBI-UniProt-GOA-ACAP-ARAP_01.05.2024_00h00	0.00564905	0.0208077	0.000489825	0.000882529	[3, 6, 7, 8]	36.3636	8	[LOC106560912, LOC106563136, LOC106569441, LOC106570296, LOC106580158, LOC106588679, LOC106589493, tpm4]
GO:0000915	actomyosin contractile ring assembly	Group213	GO_BiologicalProcess-EBI-UniProt-GOA-ACAP-ARAP_01.05.2024_00h00	3.14731e-05	0.000216149	0.000489825	0.000882529	[4, 5, 6, 7, 9]	60	9	[LOC100380768, LOC106560912, LOC106563136, LOC106570296, LOC106580158, LOC106584307, LOC106588679, LOC106613922, iqgap3]
GO:0031106	septin ring organization	Group213	GO_BiologicalProcess-EBI-UniProt-GOA-ACAP-ARAP_01.05.2024_00h00	0.000705957	0.00340812	0.000489825	0.000882529	[7]	71.4286	5	[LOC106560912, LOC106563136, LOC106570296, LOC106580158, LOC106588679]
GO:0006629	lipid metabolic process	Group214	GO_BiologicalProcess-EBI-UniProt-GOA-ACAP-ARAP_01.05.2024_00h00	2.67114e-05	0.000188932	1.89754e-08	7.34418e-08	[3]	16.8758	269	[LOC100136415, LOC100136926, LOC100194560, LOC100195769, LOC106560399, LOC106560849, LOC106560925, LOC106561537, LOC106562054, LOC106562418, LOC106562576, LOC106562609, LOC106562668, LOC106563018, LOC106563165, LOC106563418, LOC106565402, LOC106565409, LOC106565446, LOC106565623, LOC106566192, LOC106566721, LOC106566779, LOC106567151, LOC106567181, LOC106567289, LOC106567586, LOC106567925, LOC106…
GO:0044283	small molecule biosynthetic process	Group214	GO_BiologicalProcess-EBI-UniProt-GOA-ACAP-ARAP_01.05.2024_00h00	8.6824e-21	8.03689e-19	1.89754e-08	7.34418e-08	[3]	28.1195	160	[LOC100194600, LOC100196494, LOC106560816, LOC106560925, LOC106562054, LOC106562243, LOC106562668, LOC106563498, LOC106564349, LOC106564367, LOC106565393, LOC106565446, LOC106565542, LOC106566721, LOC106567925, LOC106568020, LOC106568356, LOC106569008, LOC106569200, LOC106569508, LOC106569629, LOC106570209, LOC106570297, LOC106570829, LOC106571348, LOC106571444, LOC106571940, LOC106572563, LOC106…
GO:1901615	organic hydroxy compound metabolic process	Group214	GO_BiologicalProcess-EBI-UniProt-GOA-ACAP-ARAP_01.05.2024_00h00	0.00034246	0.0017611	1.89754e-08	7.34418e-08	[3]	19.3396	82	[LOC100137092, LOC100194640, LOC106560849, LOC106562054, LOC106565197, LOC106565446, LOC106567925, LOC106569008, LOC106570209, LOC106570829, LOC106571110, LOC106573186, LOC106573721, LOC106575499, LOC106576971, LOC106578238, LOC106578605, LOC106579093, LOC106580502, LOC106581857, LOC106582376, LOC106582847, LOC106583351, LOC106585111, LOC106585666, LOC106586205, LOC106586335, LOC106586420, LOC106…
GO:0044255	cellular lipid metabolic process	Group214	GO_BiologicalProcess-EBI-UniProt-GOA-ACAP-ARAP_01.05.2024_00h00	0.0103562	0.0349974	1.89754e-08	7.34418e-08	[3, 4]	15.6375	195	[LOC100136415, LOC106560399, LOC106560849, LOC106560925, LOC106561537, LOC106562418, LOC106562576, LOC106562609, LOC106562668, LOC106563018, LOC106563165, LOC106563418, LOC106565402, LOC106565409, LOC106565623, LOC106566192, LOC106566721, LOC106566779, LOC106567151, LOC106567181, LOC106567289, LOC106567925, LOC106568363, LOC106568426, LOC106568572, LOC106568911, LOC106568933, LOC106568949, LOC106…
GO:0008610	lipid biosynthetic process	Group214	GO_BiologicalProcess-EBI-UniProt-GOA-ACAP-ARAP_01.05.2024_00h00	2.7488e-08	3.50431e-07	1.89754e-08	7.34418e-08	[4]	20.4724	156	[LOC100194560, LOC106560925, LOC106562054, LOC106562576, LOC106562609, LOC106562668, LOC106563018, LOC106563165, LOC106565446, LOC106565623, LOC106566192, LOC106566721, LOC106567151, LOC106567289, LOC106567925, LOC106568572, LOC106568933, LOC106568949, LOC106569008, LOC106569200, LOC106569629, LOC106570209, LOC106570829, LOC106571348, LOC106571633, LOC106571940, LOC106573186, LOC106573544, LOC106…
GO:1901617	organic hydroxy compound biosynthetic process	Group214	GO_BiologicalProcess-EBI-UniProt-GOA-ACAP-ARAP_01.05.2024_00h00	1.11334e-07	1.26754e-06	1.89754e-08	7.34418e-08	[4]	27.551	54	[LOC100137092, LOC106562054, LOC106565446, LOC106567925, LOC106569008, LOC106570209, LOC106570829, LOC106573186, LOC106576971, LOC106578605, LOC106579093, LOC106580502, LOC106581857, LOC106582847, LOC106585111, LOC106585666, LOC106586420, LOC106587139, LOC106588251, LOC106588568, LOC106590260, LOC106590825, LOC106590888, LOC106591118, LOC106601398, LOC106602712, LOC106602973, LOC106603135, LOC106…
GO:0006694	steroid biosynthetic process	Group214	GO_BiologicalProcess-EBI-UniProt-GOA-ACAP-ARAP_01.05.2024_00h00	6.74453e-09	9.44678e-08	1.89754e-08	7.34418e-08	[5]	33.8843	41	[LOC106562054, LOC106565446, LOC106569008, LOC106570209, LOC106570829, LOC106576971, LOC106578605, LOC106579093, LOC106580502, LOC106581857, LOC106585111, LOC106585666, LOC106586420, LOC106587139, LOC106588568, LOC106590825, LOC106590888, LOC106603135, LOC106603480, LOC106604248, LOC106605546, LOC106607853, LOC106607865, LOC106612199, acat2, c25ha, ebp, erg19, faxdc2, fdft1, hmdh, hmgcs1, hsd17b1…
GO:0006631	fatty acid metabolic process	Group214	GO_BiologicalProcess-EBI-UniProt-GOA-ACAP-ARAP_01.05.2024_00h00	0.00537838	0.019914	1.89754e-08	7.34418e-08	[4, 5, 7]	17.9551	72	[LOC100136415, LOC106560925, LOC106561537, LOC106562668, LOC106565402, LOC106566721, LOC106568363, LOC106568426, LOC106569200, LOC106569629, LOC106571348, LOC106571805, LOC106571940, LOC106573544, LOC106573546, LOC106574012, LOC106574322, LOC106576069, LOC106579155, LOC106580110, LOC106580590, LOC106580755, LOC106582073, LOC106582677, LOC106583179, LOC106585590, LOC106585658, LOC106585738, LOC106…
GO:0006633	fatty acid biosynthetic process	Group214	GO_BiologicalProcess-EBI-UniProt-GOA-ACAP-ARAP_01.05.2024_00h00	4.16008e-05	0.00027085	1.89754e-08	7.34418e-08	[5, 6, 7, 8]	24.8521	42	[LOC106560925, LOC106562668, LOC106566721, LOC106569200, LOC106569629, LOC106571348, LOC106571940, LOC106573544, LOC106573546, LOC106574012, LOC106574322, LOC106579155, LOC106580110, LOC106580590, LOC106582073, LOC106583179, LOC106585658, LOC106585939, LOC106589887, LOC106595986, LOC106599098, LOC106599266, LOC106599655, LOC106601015, LOC106602078, LOC106602268, LOC106602285, LOC106603271, LOC106…
GO:0072330	monocarboxylic acid biosynthetic process	Group214	GO_BiologicalProcess-EBI-UniProt-GOA-ACAP-ARAP_01.05.2024_00h00	2.33119e-06	2.04243e-05	1.89754e-08	7.34418e-08	[6, 7]	25.9067	50	[LOC100196494, LOC106560925, LOC106562668, LOC106566721, LOC106569008, LOC106569200, LOC106569629, LOC106570209, LOC106571348, LOC106571940, LOC106573544, LOC106573546, LOC106574012, LOC106574322, LOC106579155, LOC106580110, LOC106580590, LOC106582073, LOC106583179, LOC106585658, LOC106585939, LOC106588568, LOC106589887, LOC106595986, LOC106599098, LOC106599266, LOC106599655, LOC106601015, LOC106…
GO:0043170	macromolecule metabolic process	Group215	GO_BiologicalProcess-EBI-UniProt-GOA-ACAP-ARAP_01.05.2024_00h00	2.21916e-05	0.000160156	2.40929e-30	1.67847e-28	[3]	14.4256	1783	[LOC100136415, LOC100136428, LOC100136430, LOC100136439, LOC100136449, LOC100136453, LOC100136508, LOC100136517, LOC100192336, LOC100194646, LOC100194647, LOC100194696, LOC100194880, LOC100195319, LOC100195459, LOC100195694, LOC100195769, LOC100195964, LOC100196094, LOC100196131, LOC100196545, LOC100196581, LOC100196677, LOC100286553, LOC100286669, LOC100286733, LOC100380341, LOC100380463, LOC100…
GO:0043227	membrane-bounded organelle	Group215	GO_CellularComponent-EBI-UniProt-GOA-ACAP-ARAP_01.05.2024_00h00	3.3984e-19	2.33394e-17	2.40929e-30	1.67847e-28	[3]	15.1122	2667	[LOC100136415, LOC100136428, LOC100136430, LOC100136449, LOC100136484, LOC100136508, LOC100136538, LOC100136587, LOC100136926, LOC100137092, LOC100192336, LOC100194554, LOC100194560, LOC100194632, LOC100194640, LOC100194646, LOC100194666, LOC100194696, LOC100194723, LOC100194724, LOC100194851, LOC100194880, LOC100195113, LOC100195150, LOC100195200, LOC100195319, LOC100195405, LOC100195459, LOC100…
GO:0043229	intracellular organelle	Group215	GO_CellularComponent-EBI-UniProt-GOA-ACAP-ARAP_01.05.2024_00h00	2.10126e-24	3.19542e-22	2.40929e-30	1.67847e-28	[3]	15.1719	2979	[LOC100136415, LOC100136428, LOC100136430, LOC100136449, LOC100136483, LOC100136484, LOC100136508, LOC100136538, LOC100136587, LOC100136926, LOC100137092, LOC100192336, LOC100194554, LOC100194560, LOC100194632, LOC100194640, LOC100194646, LOC100194666, LOC100194696, LOC100194723, LOC100194724, LOC100194851, LOC100194880, LOC100195113, LOC100195150, LOC100195197, LOC100195200, LOC100195319, LOC100…
GO:0044249	cellular biosynthetic process	Group215	GO_BiologicalProcess-EBI-UniProt-GOA-ACAP-ARAP_01.05.2024_00h00	5.12289e-07	5.14464e-06	2.40929e-30	1.67847e-28	[3]	14.8352	1485	[LOC100136415, LOC100136428, LOC100136430, LOC100136439, LOC100136449, LOC100136453, LOC100192336, LOC100194600, LOC100194880, LOC100195319, LOC100195459, LOC100195694, LOC100195769, LOC100195964, LOC100196131, LOC100196494, LOC100196581, LOC100286553, LOC100286669, LOC100286733, LOC100380463, LOC100380519, LOC100380648, LOC100380672, LOC100380699, LOC100380711, LOC100380717, LOC100380746, LOC100…
GO:1901360	organic cyclic compound metabolic process	Group215	GO_BiologicalProcess-EBI-UniProt-GOA-ACAP-ARAP_01.05.2024_00h00	5.23151e-07	5.22905e-06	2.40929e-30	1.67847e-28	[3]	14.9658	1314	[LOC100136415, LOC100136428, LOC100136508, LOC100136926, LOC100137092, LOC100192336, LOC100194624, LOC100194640, LOC100194644, LOC100194724, LOC100194880, LOC100195459, LOC100195694, LOC100195964, LOC100196131, LOC100196545, LOC100196581, LOC100196679, LOC100196702, LOC100286553, LOC100286669, LOC100286733, LOC100380341, LOC100380463, LOC100380519, LOC100380648, LOC100380672, LOC100380699, LOC100…
GO:1901576	organic substance biosynthetic process	Group215	GO_BiologicalProcess-EBI-UniProt-GOA-ACAP-ARAP_01.05.2024_00h00	1.50244e-10	2.83071e-09	2.40929e-30	1.67847e-28	[3]	15.1892	1614	[LOC100136415, LOC100136428, LOC100136430, LOC100136439, LOC100136449, LOC100136453, LOC100137092, LOC100192336, LOC100194560, LOC100194600, LOC100194724, LOC100194880, LOC100195319, LOC100195459, LOC100195694, LOC100195769, LOC100195964, LOC100196131, LOC100196494, LOC100196581, LOC100196679, LOC100286553, LOC100286669, LOC100286733, LOC100380463, LOC100380519, LOC100380648, LOC100380672, LOC100…
GO:0006139	nucleobase-containing compound metabolic process	Group215	GO_BiologicalProcess-EBI-UniProt-GOA-ACAP-ARAP_01.05.2024_00h00	0.000115717	0.000674965	2.40929e-30	1.67847e-28	[3, 4]	14.6065	1223	[LOC100136415, LOC100136428, LOC100136508, LOC100192336, LOC100194624, LOC100194640, LOC100194644, LOC100194724, LOC100194880, LOC100195459, LOC100195694, LOC100195964, LOC100196131, LOC100196545, LOC100196581, LOC100196679, LOC100196702, LOC100286553, LOC100286669, LOC100286733, LOC100380341, LOC100380463, LOC100380519, LOC100380648, LOC100380672, LOC100380699, LOC100380787, LOC100380869, LOC101…
GO:0019538	protein metabolic process	Group215	GO_BiologicalProcess-EBI-UniProt-GOA-ACAP-ARAP_01.05.2024_00h00	5.33286e-07	5.28077e-06	2.40929e-30	1.67847e-28	[3, 4]	15.7466	716	[LOC100136430, LOC100136508, LOC100136517, LOC100194646, LOC100194647, LOC100194696, LOC100195769, LOC100196094, LOC100196677, LOC100286733, LOC100380576, LOC100380711, LOC100380717, LOC100380746, LOC100380749, LOC100380795, LOC106560346, LOC106560931, LOC106560968, LOC106560988, LOC106561328, LOC106561439, LOC106561446, LOC106561706, LOC106561897, LOC106561935, LOC106561966, LOC106561997, LOC106…
GO:0009059	macromolecule biosynthetic process	Group215	GO_BiologicalProcess-EBI-UniProt-GOA-ACAP-ARAP_01.05.2024_00h00	0.00791539	0.0278543	2.40929e-30	1.67847e-28	[4]	14.1278	1304	[LOC100136415, LOC100136428, LOC100136430, LOC100136439, LOC100136449, LOC100136453, LOC100192336, LOC100194880, LOC100195319, LOC100195459, LOC100195694, LOC100195769, LOC100195964, LOC100196131, LOC100196581, LOC100286553, LOC100286669, LOC100286733, LOC100380463, LOC100380519, LOC100380648, LOC100380672, LOC100380699, LOC100380711, LOC100380717, LOC100380746, LOC100380749, LOC100380772, LOC100…
GO:0043231	intracellular membrane-bounded organelle	Group215	GO_CellularComponent-EBI-UniProt-GOA-ACAP-ARAP_01.05.2024_00h00	4.53272e-24	6.43345e-22	2.40929e-30	1.67847e-28	[4]	15.4178	2609	[LOC100136415, LOC100136428, LOC100136430, LOC100136449, LOC100136484, LOC100136508, LOC100136538, LOC100136587, LOC100136926, LOC100137092, LOC100192336, LOC100194554, LOC100194560, LOC100194632, LOC100194640, LOC100194646, LOC100194666, LOC100194696, LOC100194723, LOC100194724, LOC100194851, LOC100194880, LOC100195113, LOC100195150, LOC100195200, LOC100195319, LOC100195405, LOC100195459, LOC100…
GO:0005634	nucleus	Group215	GO_CellularComponent-EBI-UniProt-GOA-ACAP-ARAP_01.05.2024_00h00	1.48058e-10	2.81441e-09	2.40929e-30	1.67847e-28	[5]	15.2286	1569	[LOC100136415, LOC100136428, LOC100136484, LOC100136508, LOC100136538, LOC100136587, LOC100136926, LOC100192336, LOC100194560, LOC100194632, LOC100194646, LOC100194666, LOC100194696, LOC100194880, LOC100195150, LOC100195200, LOC100195319, LOC100195405, LOC100195459, LOC100195694, LOC100195918, LOC100195964, LOC100196131, LOC100196494, LOC100196545, LOC100196562, LOC100196581, LOC100286441, LOC100…
GO:0009653	anatomical structure morphogenesis	Group216	GO_BiologicalProcess-EBI-UniProt-GOA-ACAP-ARAP_01.05.2024_00h00	0.00119069	0.00538211	0.00326651	0.00446209	[2, 3]	15.7092	309	[LOC100196274, LOC100380851, LOC101448029, LOC106560237, LOC106560332, LOC106561202, LOC106561252, LOC106561640, LOC106561641, LOC106561691, LOC106561882, LOC106562057, LOC106562116, LOC106562493, LOC106563157, LOC106563326, LOC106563492, LOC106563534, LOC106563734, LOC106564005, LOC106564089, LOC106564480, LOC106564516, LOC106564677, LOC106564681, LOC106564821, LOC106565198, LOC106565237, LOC106…
GO:0040008	regulation of growth	Group216	GO_BiologicalProcess-EBI-UniProt-GOA-ACAP-ARAP_01.05.2024_00h00	0.00422181	0.0159933	0.00326651	0.00446209	[2, 3]	21.2903	33	[LOC106561202, LOC106562116, LOC106563157, LOC106566791, LOC106566829, LOC106567986, LOC106569546, LOC106569916, LOC106572278, LOC106572382, LOC106573450, LOC106573451, LOC106573452, LOC106575804, LOC106576426, LOC106578426, LOC106580489, LOC106582759, LOC106584391, LOC106585847, LOC106587207, LOC106587727, LOC106590611, LOC106600438, LOC106609494, LOC106609664, lats2, orc1, sema3fb, sema4d, sema…
GO:0048638	regulation of developmental growth	Group216	GO_BiologicalProcess-EBI-UniProt-GOA-ACAP-ARAP_01.05.2024_00h00	0.000259634	0.00138536	0.00326651	0.00446209	[3, 4]	25.4098	31	[LOC106561202, LOC106562116, LOC106563157, LOC106566791, LOC106566829, LOC106567986, LOC106569916, LOC106572278, LOC106572382, LOC106573450, LOC106573451, LOC106573452, LOC106575804, LOC106576426, LOC106580489, LOC106582759, LOC106584391, LOC106585847, LOC106587207, LOC106587727, LOC106590611, LOC106600438, LOC106609494, LOC106609664, lats2, orc1, sema3fb, sema4d, sema5a, si:dkey-40c11.2, si:dkey…
GO:0001558	regulation of cell growth	Group216	GO_BiologicalProcess-EBI-UniProt-GOA-ACAP-ARAP_01.05.2024_00h00	0.00118053	0.00534757	0.00326651	0.00446209	[3, 4, 5]	23.622	30	[LOC106561202, LOC106562116, LOC106563157, LOC106566791, LOC106566829, LOC106567986, LOC106569546, LOC106569916, LOC106572278, LOC106572382, LOC106573450, LOC106573451, LOC106573452, LOC106575804, LOC106576426, LOC106580489, LOC106582759, LOC106584391, LOC106585847, LOC106587207, LOC106587727, LOC106590611, LOC106600438, LOC106609494, LOC106609664, sema3fb, sema4d, sema5a, si:dkey-40c11.2, si:dke…
GO:0050919	negative chemotaxis	Group216	GO_BiologicalProcess-EBI-UniProt-GOA-ACAP-ARAP_01.05.2024_00h00	2.02863e-05	0.000147909	0.00326651	0.00446209	[4, 5]	30.1075	28	[LOC106561202, LOC106562116, LOC106566791, LOC106566829, LOC106569916, LOC106572278, LOC106572382, LOC106573450, LOC106573451, LOC106573452, LOC106575804, LOC106576426, LOC106580489, LOC106582759, LOC106584391, LOC106585847, LOC106587207, LOC106587727, LOC106589770, LOC106590611, LOC106609494, LOC106609664, LOC106610964, LOC106612875, sema3fb, sema4d, sema5a, si:dkey-49n23.1]
GO:0008361	regulation of cell size	Group216	GO_BiologicalProcess-EBI-UniProt-GOA-ACAP-ARAP_01.05.2024_00h00	0.00106316	0.00486769	0.00326651	0.00446209	[5]	23.0769	33	[LOC106561202, LOC106562116, LOC106562900, LOC106563157, LOC106565077, LOC106566791, LOC106566829, LOC106567881, LOC106567986, LOC106569916, LOC106572278, LOC106572382, LOC106573450, LOC106573451, LOC106573452, LOC106575804, LOC106576426, LOC106580489, LOC106582759, LOC106584391, LOC106585847, LOC106587207, LOC106587727, LOC106590611, LOC106600438, LOC106603998, LOC106609494, LOC106609664, sema3f…
GO:0071526	semaphorin-plexin signaling pathway	Group216	GO_BiologicalProcess-EBI-UniProt-GOA-ACAP-ARAP_01.05.2024_00h00	0.00101237	0.00465516	0.00326651	0.00446209	[4, 5, 6]	23.3577	32	[LOC106561202, LOC106562116, LOC106565878, LOC106566791, LOC106566829, LOC106567158, LOC106569916, LOC106572278, LOC106572382, LOC106572568, LOC106573120, LOC106573450, LOC106573451, LOC106573452, LOC106575102, LOC106575804, LOC106576426, LOC106580489, LOC106582759, LOC106584391, LOC106584474, LOC106585847, LOC106587207, LOC106587727, LOC106590611, LOC106599513, LOC106609494, LOC106609664, sema3f…
GO:0007409	axonogenesis	Group216	GO_BiologicalProcess-EBI-UniProt-GOA-ACAP-ARAP_01.05.2024_00h00	0.00644174	0.0232843	0.00326651	0.00446209	[5, 6, 7, 8, 9, 10, 11, 12]	16.9082	105	[LOC106561202, LOC106561640, LOC106561641, LOC106561882, LOC106562116, LOC106562493, LOC106563157, LOC106563326, LOC106564089, LOC106564821, LOC106565878, LOC106565894, LOC106565994, LOC106566791, LOC106566829, LOC106567148, LOC106567158, LOC106567542, LOC106567986, LOC106568544, LOC106569171, LOC106569393, LOC106569453, LOC106569916, LOC106571081, LOC106571329, LOC106572278, LOC106572382, LOC106…
GO:0050770	regulation of axonogenesis	Group216	GO_BiologicalProcess-EBI-UniProt-GOA-ACAP-ARAP_01.05.2024_00h00	0.0131613	0.0428448	0.00326651	0.00446209	[4, 5, 6, 7, 8, 9, 10, 11, 12, 13]	19.7605	33	[LOC106561202, LOC106562116, LOC106563157, LOC106565878, LOC106566791, LOC106566829, LOC106567158, LOC106567986, LOC106569171, LOC106569916, LOC106572278, LOC106572382, LOC106572568, LOC106573450, LOC106573451, LOC106573452, LOC106575804, LOC106576426, LOC106580489, LOC106582759, LOC106584391, LOC106585847, LOC106587207, LOC106587727, LOC106590611, LOC106600438, LOC106609494, LOC106609664, sema3f…
GO:0048675	axon extension	Group216	GO_BiologicalProcess-EBI-UniProt-GOA-ACAP-ARAP_01.05.2024_00h00	0.000273235	0.00144706	0.00326651	0.00446209	[5, 6, 7, 8, 9, 10, 11, 12, 13]	25.641	30	[LOC106561202, LOC106562116, LOC106563157, LOC106566791, LOC106566829, LOC106567986, LOC106569916, LOC106572278, LOC106572382, LOC106573450, LOC106573451, LOC106573452, LOC106575804, LOC106576426, LOC106580489, LOC106582759, LOC106584391, LOC106585847, LOC106587207, LOC106587727, LOC106590611, LOC106600438, LOC106603358, LOC106609494, LOC106609664, sema3fb, sema4d, sema5a, si:dkey-40c11.2, si:dke…
GO:0007411	axon guidance	Group216	GO_BiologicalProcess-EBI-UniProt-GOA-ACAP-ARAP_01.05.2024_00h00	2.64345e-05	0.000187597	0.00326651	0.00446209	[6, 7, 8, 9, 10, 11, 12, 13]	20.2174	93	[LOC106561202, LOC106561640, LOC106561641, LOC106561882, LOC106562116, LOC106563326, LOC106564089, LOC106565878, LOC106565894, LOC106565994, LOC106566791, LOC106566829, LOC106567148, LOC106567158, LOC106567542, LOC106568544, LOC106569393, LOC106569453, LOC106569916, LOC106571329, LOC106572278, LOC106572382, LOC106572568, LOC106572685, LOC106572978, LOC106573083, LOC106573120, LOC106573450, LOC106…
GO:0006839	mitochondrial transport	Group217	GO_BiologicalProcess-EBI-UniProt-GOA-ACAP-ARAP_01.05.2024_00h00	1.97751e-08	2.63132e-07	1.60729e-07	5.41811e-07	[4]	28.877	54	[LOC100136430, LOC100194554, LOC100194666, LOC106561671, LOC106565560, LOC106566053, LOC106568941, LOC106576021, LOC106576153, LOC106577374, LOC106577478, LOC106578227, LOC106578916, LOC106579879, LOC106580422, LOC106580763, LOC106586159, LOC106586223, LOC106586369, LOC106589949, LOC106589992, LOC106591638, LOC106599036, LOC106599039, LOC106600641, LOC106601335, LOC106602140, LOC106604721, LOC106…
GO:1990542	mitochondrial transmembrane transport	Group217	GO_BiologicalProcess-EBI-UniProt-GOA-ACAP-ARAP_01.05.2024_00h00	0.000127569	0.000732059	1.60729e-07	5.41811e-07	[3, 5]	24.5161	38	[LOC100136430, LOC100194554, LOC106561671, LOC106565560, LOC106566053, LOC106568941, LOC106576021, LOC106577478, LOC106578227, LOC106578916, LOC106580422, LOC106580763, LOC106586159, LOC106586223, LOC106586369, LOC106589949, LOC106591638, LOC106599036, LOC106599039, LOC106600641, LOC106601335, LOC106604721, LOC106610305, LOC106613176, LOC106613715, abcb9, chchd4a, grpel1, mcu, micu2, pam16, sfxn2…
GO:0022884	macromolecule transmembrane transporter activity	Group217	GO_BiologicalProcess-EBI-UniProt-GOA-ACAP-ARAP_01.05.2024_00h00	5.49731e-05	0.000346266	1.60729e-07	5.41811e-07	[4, 6]	43.3333	13	[LOC106565561, LOC106566053, LOC106577478, LOC106578916, LOC106580818, LOC106583199, LOC106586159, LOC106591638, LOC106612556, sdhdb, timm22, timm23a, tomm40l]
GO:0072594	establishment of protein localization to organelle	Group217	GO_BiologicalProcess-EBI-UniProt-GOA-ACAP-ARAP_01.05.2024_00h00	1.69744e-05	0.000125046	1.60729e-07	5.41811e-07	[4, 6]	20.7059	88	[LOC100136430, LOC100195319, LOC106560709, LOC106562356, LOC106562380, LOC106563918, LOC106564728, LOC106564868, LOC106564880, LOC106565560, LOC106565561, LOC106565588, LOC106566053, LOC106566056, LOC106567641, LOC106567676, LOC106567693, LOC106567908, LOC106568513, LOC106568941, LOC106570230, LOC106571295, LOC106571933, LOC106573723, LOC106575667, LOC106576153, LOC106576166, LOC106577478, LOC106…
GO:0170036	import into the mitochondrion	Group217	GO_BiologicalProcess-EBI-UniProt-GOA-ACAP-ARAP_01.05.2024_00h00	0.000281267	0.0014859	1.60729e-07	5.41811e-07	[4, 6]	28.9474	22	[LOC106566053, LOC106568941, LOC106577478, LOC106578227, LOC106578916, LOC106580763, LOC106586159, LOC106589949, LOC106591638, LOC106599036, LOC106599039, LOC106601335, LOC106610305, LOC106613715, grpel1, mcu, micu2, pam16, sfxn2, smdt1b, timm23a, tomm40l]
GO:0071806	protein transmembrane transport	Group217	GO_BiologicalProcess-EBI-UniProt-GOA-ACAP-ARAP_01.05.2024_00h00	0.000853555	0.00402039	1.60729e-07	5.41811e-07	[3, 5, 6, 7]	26.4368	23	[LOC100136430, LOC106565560, LOC106565561, LOC106566053, LOC106568941, LOC106571933, LOC106577478, LOC106578916, LOC106580763, LOC106583199, LOC106586159, LOC106586369, LOC106591638, LOC106599036, LOC106612556, LOC106613715, chchd4a, grpel1, pam16, sdhdb, timm22, timm23a, tomm40l]
GO:0007006	mitochondrial membrane organization	Group217	GO_BiologicalProcess-EBI-UniProt-GOA-ACAP-ARAP_01.05.2024_00h00	5.75275e-06	4.58712e-05	1.60729e-07	5.41811e-07	[5, 6]	35.3846	23	[LOC100194666, LOC106567260, LOC106576153, LOC106577374, LOC106579879, LOC106584447, LOC106589992, LOC106591638, LOC106602140, LOC106604721, LOC106609324, LOC106610469, LOC106612556, LOC106614017, apooa, bada, bnip3l, dcj11, immt, oxa1l, sdhdb, timm22, timm29]
GO:0044743	protein transmembrane import into intracellular organelle	Group217	GO_BiologicalProcess-EBI-UniProt-GOA-ACAP-ARAP_01.05.2024_00h00	0.00172329	0.00742689	1.60729e-07	5.41811e-07	[4, 5, 6, 7, 8]	28.3333	17	[LOC100136430, LOC106565560, LOC106566053, LOC106568941, LOC106577478, LOC106578916, LOC106580763, LOC106586159, LOC106586369, LOC106591638, LOC106599036, LOC106613715, chchd4a, grpel1, pam16, timm23a, tomm40l]
GO:0072655	establishment of protein localization to mitochondrion	Group217	GO_BiologicalProcess-EBI-UniProt-GOA-ACAP-ARAP_01.05.2024_00h00	9.99006e-07	9.58056e-06	1.60729e-07	5.41811e-07	[5, 7]	34.5679	28	[LOC100136430, LOC106565560, LOC106566053, LOC106568941, LOC106576153, LOC106577478, LOC106578916, LOC106580017, LOC106580763, LOC106586159, LOC106586369, LOC106591638, LOC106599036, LOC106602140, LOC106609324, LOC106610469, LOC106611697, LOC106612556, LOC106613715, chchd4a, grpel1, oxa1l, pam16, sdhdb, timm22, timm23a, timm29, tomm40l]
GO:0090151	establishment of protein localization to mitochondrial membrane	Group217	GO_BiologicalProcess-EBI-UniProt-GOA-ACAP-ARAP_01.05.2024_00h00	0.000154755	0.000873933	1.60729e-07	5.41811e-07	[4, 5, 6, 7, 8]	47.619	10	[LOC106576153, LOC106591638, LOC106602140, LOC106609324, LOC106610469, LOC106612556, oxa1l, sdhdb, timm22, timm29]
GO:0030150	protein import into mitochondrial matrix	Group217	GO_BiologicalProcess-EBI-UniProt-GOA-ACAP-ARAP_01.05.2024_00h00	0.000658901	0.00320274	1.60729e-07	5.41811e-07	[5, 6, 7, 8, 9]	35.1351	13	[LOC106566053, LOC106568941, LOC106577478, LOC106578916, LOC106580763, LOC106586159, LOC106591638, LOC106599036, LOC106613715, grpel1, pam16, timm23a, tomm40l]
GO:1990246	uniplex complex	Group217	GO_CellularComponent-EBI-UniProt-GOA-ACAP-ARAP_01.05.2024_00h00	0.0137185	0.0441857	1.60729e-07	5.41811e-07	[4, 5, 6, 7, 8, 9, 10]	37.5	6	[LOC106578227, LOC106589949, LOC106610305, mcu, micu2, smdt1b]
GO:0003723	RNA binding	Group218	GO_MolecularFunction-EBI-UniProt-GOA-ACAP-ARAP_01.05.2024_00h00	1.13993e-10	2.28954e-09	5.84272e-13	3.93913e-12	[4]	18.5326	341	[LOC100194708, LOC100194880, LOC100195694, LOC100195964, LOC100286553, LOC100286733, LOC100380296, LOC100380519, LOC100380648, LOC100380672, LOC100380699, LOC100380746, LOC106560884, LOC106561085, LOC106562105, LOC106562230, LOC106562317, LOC106562684, LOC106562977, LOC106563120, LOC106563248, LOC106563325, LOC106563393, LOC106563727, LOC106564013, LOC106564101, LOC106564255, LOC106564474, LOC106…
GO:0022613	ribonucleoprotein complex biogenesis	Group218	GO_BiologicalProcess-EBI-UniProt-GOA-ACAP-ARAP_01.05.2024_00h00	2.71368e-07	2.87434e-06	5.84272e-13	3.93913e-12	[4]	21.5569	108	[LOC100195964, LOC100286441, LOC100380648, LOC100380699, LOC100380787, LOC106562085, LOC106562380, LOC106563120, LOC106563393, LOC106564013, LOC106565058, LOC106565620, LOC106566080, LOC106566721, LOC106567406, LOC106567676, LOC106568292, LOC106571123, LOC106571313, LOC106571940, LOC106573694, LOC106573904, LOC106574871, LOC106575042, LOC106575933, LOC106576293, LOC106576530, LOC106576677, LOC106…
GO:0042254	ribosome biogenesis	Group218	GO_BiologicalProcess-EBI-UniProt-GOA-ACAP-ARAP_01.05.2024_00h00	1.3325e-07	1.4931e-06	5.84272e-13	3.93913e-12	[5]	23.7537	81	[LOC100195964, LOC100286441, LOC100380648, LOC100380787, LOC106562085, LOC106562380, LOC106563393, LOC106567406, LOC106567676, LOC106571313, LOC106573694, LOC106573904, LOC106574871, LOC106575042, LOC106575933, LOC106576530, LOC106576677, LOC106577888, LOC106578539, LOC106579564, LOC106580777, LOC106581843, LOC106581870, LOC106585723, LOC106585800, LOC106585804, LOC106586854, LOC106587425, LOC106…
GO:0141188	nucleic acid catabolic process	Group218	GO_BiologicalProcess-EBI-UniProt-GOA-ACAP-ARAP_01.05.2024_00h00	4.49613e-07	4.60204e-06	5.84272e-13	3.93913e-12	[5, 6]	19.891	146	[LOC100195694, LOC100195964, LOC100286553, LOC100380648, LOC100380787, LOC106562085, LOC106562230, LOC106563248, LOC106563393, LOC106564474, LOC106564860, LOC106564866, LOC106566468, LOC106567372, LOC106568098, LOC106568870, LOC106570483, LOC106571313, LOC106571741, LOC106572136, LOC106572268, LOC106573200, LOC106573694, LOC106574282, LOC106574871, LOC106575042, LOC106575212, LOC106575933, LOC106…
GO:0006396	RNA processing	Group218	GO_BiologicalProcess-EBI-UniProt-GOA-ACAP-ARAP_01.05.2024_00h00	1.79944e-08	2.42469e-07	5.84272e-13	3.93913e-12	[6, 7]	19.1176	221	[LOC100195694, LOC100195964, LOC100286733, LOC100380519, LOC100380648, LOC100380672, LOC100380699, LOC100380787, LOC106562085, LOC106562230, LOC106563120, LOC106563248, LOC106563325, LOC106563393, LOC106563727, LOC106564255, LOC106564644, LOC106564866, LOC106565620, LOC106566080, LOC106567406, LOC106567630, LOC106568347, LOC106568675, LOC106570187, LOC106570483, LOC106570614, LOC106571313, LOC106…
GO:0016071	mRNA metabolic process	Group218	GO_BiologicalProcess-EBI-UniProt-GOA-ACAP-ARAP_01.05.2024_00h00	0.00203322	0.00858876	5.84272e-13	3.93913e-12	[6, 7]	16.9598	135	[LOC100195694, LOC100286553, LOC100380519, LOC100380672, LOC100380699, LOC106562230, LOC106563120, LOC106563248, LOC106563393, LOC106564255, LOC106564644, LOC106564860, LOC106565620, LOC106566080, LOC106567372, LOC106567406, LOC106567630, LOC106568098, LOC106568347, LOC106568675, LOC106568870, LOC106570187, LOC106570483, LOC106572136, LOC106572778, LOC106573200, LOC106573542, LOC106573928, LOC106…
GO:0016072	rRNA metabolic process	Group218	GO_BiologicalProcess-EBI-UniProt-GOA-ACAP-ARAP_01.05.2024_00h00	1.84483e-07	2.03505e-06	5.84272e-13	3.93913e-12	[6, 7]	25.498	64	[LOC100195964, LOC100380648, LOC100380787, LOC106562085, LOC106563393, LOC106571313, LOC106573694, LOC106574871, LOC106575042, LOC106575933, LOC106576530, LOC106576677, LOC106577888, LOC106578539, LOC106579564, LOC106580777, LOC106581843, LOC106581870, LOC106585723, LOC106585800, LOC106586854, LOC106589607, LOC106600602, LOC106604513, LOC106604637, LOC106609767, LOC106609990, LOC106610597, LOC106…
GO:0006364	rRNA processing	Group218	GO_BiologicalProcess-EBI-UniProt-GOA-ACAP-ARAP_01.05.2024_00h00	9.02064e-08	1.04945e-06	5.84272e-13	3.93913e-12	[6, 7, 8]	26.2712	62	[LOC100195964, LOC100380648, LOC100380787, LOC106562085, LOC106563393, LOC106571313, LOC106573694, LOC106574871, LOC106575042, LOC106575933, LOC106576530, LOC106576677, LOC106577888, LOC106578539, LOC106579564, LOC106580777, LOC106581843, LOC106581870, LOC106585723, LOC106585800, LOC106586854, LOC106589607, LOC106600602, LOC106604513, LOC106604637, LOC106609767, LOC106609990, LOC106610597, LOC106…
GO:0006397	mRNA processing	Group218	GO_BiologicalProcess-EBI-UniProt-GOA-ACAP-ARAP_01.05.2024_00h00	0.0026479	0.0108411	5.84272e-13	3.93913e-12	[7, 8]	17.5043	101	[LOC100195694, LOC100380519, LOC100380672, LOC100380699, LOC106562230, LOC106563120, LOC106564255, LOC106564644, LOC106565620, LOC106566080, LOC106567406, LOC106567630, LOC106568347, LOC106568675, LOC106570187, LOC106570483, LOC106572778, LOC106573542, LOC106573928, LOC106576293, LOC106576737, LOC106577097, LOC106578914, LOC106580748, LOC106580777, LOC106580849, LOC106581107, LOC106581844, LOC106…
GO:0008380	RNA splicing	Group218	GO_BiologicalProcess-EBI-UniProt-GOA-ACAP-ARAP_01.05.2024_00h00	0.00026022	0.00138502	5.84272e-13	3.93913e-12	[7, 8]	18.638	104	[LOC100195694, LOC100286733, LOC100380519, LOC100380672, LOC100380699, LOC106563120, LOC106563325, LOC106563727, LOC106564255, LOC106564644, LOC106565620, LOC106566080, LOC106567406, LOC106567630, LOC106568347, LOC106568675, LOC106570187, LOC106570483, LOC106570614, LOC106572778, LOC106573928, LOC106574331, LOC106576293, LOC106576737, LOC106576941, LOC106577097, LOC106578914, LOC106580742, LOC106…
GO:0000375	RNA splicing, via transesterification reactions	Group218	GO_BiologicalProcess-EBI-UniProt-GOA-ACAP-ARAP_01.05.2024_00h00	0.00439127	0.0165469	5.84272e-13	3.93913e-12	[8, 9]	17.9856	75	[LOC100195694, LOC100380672, LOC100380699, LOC106563120, LOC106564255, LOC106564644, LOC106565620, LOC106566080, LOC106567406, LOC106568347, LOC106568675, LOC106570187, LOC106570483, LOC106576293, LOC106576737, LOC106578914, LOC106580748, LOC106580777, LOC106581107, LOC106582233, LOC106584057, LOC106584470, LOC106586502, LOC106587357, LOC106587425, LOC106588579, LOC106589607, LOC106589849, LOC106…
GO:0000398	mRNA splicing, via spliceosome	Group218	GO_BiologicalProcess-EBI-UniProt-GOA-ACAP-ARAP_01.05.2024_00h00	0.00439127	0.0165469	5.84272e-13	3.93913e-12	[8, 9, 10, 11]	17.9856	75	[LOC100195694, LOC100380672, LOC100380699, LOC106563120, LOC106564255, LOC106564644, LOC106565620, LOC106566080, LOC106567406, LOC106568347, LOC106568675, LOC106570187, LOC106570483, LOC106576293, LOC106576737, LOC106578914, LOC106580748, LOC106580777, LOC106581107, LOC106582233, LOC106584057, LOC106584470, LOC106586502, LOC106587357, LOC106587425, LOC106588579, LOC106589607, LOC106589849, LOC106…
KEGG:03050	Proteasome	Group219	KEGG_01.05.2024	1.57275e-18	9.5668e-17	3.09389e-07	9.79732e-07	[-1]	47.3684	54	[LOC100194646, LOC100194647, LOC100194696, LOC100196677, LOC100380795, LOC106560346, LOC106561966, LOC106562664, LOC106563424, LOC106564948, LOC106565847, LOC106569904, LOC106569939, LOC106570036, LOC106574401, LOC106583025, LOC106585705, LOC106587952, LOC106588160, LOC106588382, LOC106588400, LOC106588490, LOC106589296, LOC106589654, LOC106592786, LOC106600937, LOC106601249, LOC106602205, LOC106…
GO:1905368	peptidase complex	Group219	GO_CellularComponent-EBI-UniProt-GOA-ACAP-ARAP_01.05.2024_00h00	9.76566e-11	2.01855e-09	3.09389e-07	9.79732e-07	[3]	30.8458	62	[LOC100194646, LOC100194647, LOC100194696, LOC100196677, LOC100380795, LOC106560346, LOC106561966, LOC106562664, LOC106563424, LOC106565847, LOC106569325, LOC106569904, LOC106569939, LOC106570036, LOC106572212, LOC106574401, LOC106580759, LOC106580760, LOC106583025, LOC106584530, LOC106585705, LOC106587952, LOC106588003, LOC106588160, LOC106588382, LOC106588400, LOC106588490, LOC106589296, LOC106…
GO:0022624	proteasome accessory complex	Group219	GO_CellularComponent-EBI-UniProt-GOA-ACAP-ARAP_01.05.2024_00h00	1.6642e-14	6.32692e-13	3.09389e-07	9.79732e-07	[2, 3, 4, 6]	58.4906	31	[LOC100194646, LOC100194647, LOC100196677, LOC100380795, LOC106561966, LOC106565847, LOC106574401, LOC106583025, LOC106585705, LOC106588160, LOC106589296, LOC106600937, LOC106601249, LOC106605234, LOC106605937, LOC106607192, LOC106608168, LOC106608224, LOC106613117, LOC106613492, adrm1, prs6b, prs8, psd12, psd3, psmc2, psmc6, psmd1, psmd2, psmd8, psme3]
GO:0000502	proteasome complex	Group219	GO_CellularComponent-EBI-UniProt-GOA-ACAP-ARAP_01.05.2024_00h00	1.08695e-13	3.92222e-12	3.09389e-07	9.79732e-07	[3, 5]	38.2979	54	[LOC100194646, LOC100194647, LOC100194696, LOC100196677, LOC100380795, LOC106560346, LOC106561966, LOC106562664, LOC106563424, LOC106565847, LOC106569325, LOC106569904, LOC106569939, LOC106570036, LOC106574401, LOC106583025, LOC106585705, LOC106587952, LOC106588160, LOC106588382, LOC106588400, LOC106588490, LOC106589296, LOC106589654, LOC106600937, LOC106601249, LOC106602205, LOC106605234, LOC106…
GO:0034515	proteasome storage granule	Group219	GO_CellularComponent-EBI-UniProt-GOA-ACAP-ARAP_01.05.2024_00h00	0.00142264	0.00625786	3.09389e-07	9.79732e-07	[3, 4, 5]	80	4	[LOC106613117, LOC106613492, psmd1, psmd2]
GO:1905369	endopeptidase complex	Group219	GO_CellularComponent-EBI-UniProt-GOA-ACAP-ARAP_01.05.2024_00h00	8.5448e-14	3.13653e-12	3.09389e-07	9.79732e-07	[4]	36.9427	58	[LOC100194646, LOC100194647, LOC100194696, LOC100196677, LOC100380795, LOC106560346, LOC106561966, LOC106562664, LOC106563424, LOC106565847, LOC106569325, LOC106569904, LOC106569939, LOC106570036, LOC106574401, LOC106580759, LOC106580760, LOC106583025, LOC106585705, LOC106587952, LOC106588160, LOC106588382, LOC106588400, LOC106588490, LOC106589296, LOC106589654, LOC106600937, LOC106601249, LOC106…
GO:0005838	proteasome regulatory particle	Group219	GO_CellularComponent-EBI-UniProt-GOA-ACAP-ARAP_01.05.2024_00h00	3.0155e-15	1.25882e-13	3.09389e-07	9.79732e-07	[2, 3, 4, 5, 7]	64.4444	29	[LOC100194646, LOC100194647, LOC100196677, LOC100380795, LOC106561966, LOC106565847, LOC106574401, LOC106583025, LOC106585705, LOC106588160, LOC106589296, LOC106600937, LOC106601249, LOC106605234, LOC106605937, LOC106608168, LOC106608224, LOC106613117, LOC106613492, adrm1, prs6b, prs8, psd12, psd3, psmc2, psmc6, psmd1, psmd2, psmd8]
GO:0005839	proteasome core complex	Group219	GO_CellularComponent-EBI-UniProt-GOA-ACAP-ARAP_01.05.2024_00h00	2.96473e-05	0.000205599	3.09389e-07	9.79732e-07	[3, 4, 6]	35.8491	19	[LOC100194696, LOC106560346, LOC106562664, LOC106563424, LOC106569904, LOC106569939, LOC106570036, LOC106587952, LOC106588382, LOC106588400, LOC106588490, LOC106589654, LOC106602205, LOC106611176, LOC106612618, psma4, psma5, psmb7, psmb8b]
GO:0008540	proteasome regulatory particle, base subcomplex	Group219	GO_CellularComponent-EBI-UniProt-GOA-ACAP-ARAP_01.05.2024_00h00	1.28544e-08	1.7543e-07	3.09389e-07	9.79732e-07	[2, 3, 4, 5, 6, 8]	65.2174	15	[LOC106561966, LOC106588160, LOC106601249, LOC106605234, LOC106605937, LOC106608168, LOC106608224, LOC106613117, LOC106613492, prs6b, prs8, psmc2, psmc6, psmd1, psmd2]
GO:0008541	proteasome regulatory particle, lid subcomplex	Group219	GO_CellularComponent-EBI-UniProt-GOA-ACAP-ARAP_01.05.2024_00h00	1.364e-06	1.25713e-05	3.09389e-07	9.79732e-07	[2, 3, 4, 5, 6, 8]	64.7059	11	[LOC100194646, LOC100194647, LOC100380795, LOC106574401, LOC106585705, LOC106589296, LOC106600937, adrm1, psd12, psd3, psmd8]
GO:0004298	threonine-type endopeptidase activity	Group219	GO_MolecularFunction-EBI-UniProt-GOA-ACAP-ARAP_01.05.2024_00h00	0.00877852	0.0303894	3.09389e-07	9.79732e-07	[5]	36.8421	7	[LOC100194696, LOC106563424, LOC106569939, LOC106588382, LOC106588400, psmb7, psmb8b]
GO:0042176	regulation of protein catabolic process	Group219	GO_BiologicalProcess-EBI-UniProt-GOA-ACAP-ARAP_01.05.2024_00h00	0.00749253	0.0266749	3.09389e-07	9.79732e-07	[4, 5, 6]	20	37	[LOC100194647, LOC100380576, LOC106561897, LOC106561966, LOC106564755, LOC106569325, LOC106571519, LOC106573240, LOC106576228, LOC106579287, LOC106589124, LOC106589265, LOC106601114, LOC106601249, LOC106601521, LOC106603309, LOC106605234, LOC106606418, LOC106606432, LOC106607192, LOC106608168, LOC106608224, LOC106609153, LOC106613117, LOC106613492, cdc20, prs6b, prs8, psd3, psmc2, psmc6, psmd1, p…
GO:0036402	proteasome-activating activity	Group219	GO_BiologicalProcess-EBI-UniProt-GOA-ACAP-ARAP_01.05.2024_00h00	5.79729e-06	4.60538e-05	3.09389e-07	9.79732e-07	[6, 7, 8, 9, 10]	69.2308	9	[LOC106561966, LOC106601249, LOC106605234, LOC106608168, LOC106608224, prs6b, prs8, psmc2, psmc6]
GO:0016860	intramolecular oxidoreductase activity	Group220	GO_MolecularFunction-EBI-UniProt-GOA-ACAP-ARAP_01.05.2024_00h00	0.000717429	0.00345567	2.17111e-05	5.0418e-05	[3]	26.7442	23	[LOC100137092, LOC100380296, LOC106560745, LOC106566721, LOC106571177, LOC106571940, LOC106583179, LOC106583351, LOC106592647, LOC106595636, LOC106605545, LOC106606037, ebp, gpia, idi1, mri1, p4hb, pdia1, pdia2, pdia3, ptgis, tpi1a, tpi1b]
GO:0005996	monosaccharide metabolic process	Group220	GO_BiologicalProcess-EBI-UniProt-GOA-ACAP-ARAP_01.05.2024_00h00	0.00215674	0.00902104	2.17111e-05	5.0418e-05	[3, 4]	21.3483	38	[LOC100196702, LOC100380519, LOC106563498, LOC106568020, LOC106568356, LOC106570467, LOC106572354, LOC106572563, LOC106576192, LOC106578183, LOC106580495, LOC106583351, LOC106583814, LOC106589825, LOC106590260, LOC106605545, LOC106607477, LOC106610806, LOC123723662, c1qtnf12, f262, f264, fbp1a, fuom, galk1, gapdhs, gpia, gsto1, hk1, hk2, k6pp, pdha1a, pdk4, pfkfb3, pofut1, rgn, tpi1a, tpi1b]
GO:0016861	intramolecular oxidoreductase activity, interconverting aldoses and ketoses	Group220	GO_MolecularFunction-EBI-UniProt-GOA-ACAP-ARAP_01.05.2024_00h00	0.0132356	0.0430209	2.17111e-05	5.0418e-05	[4]	32	8	[LOC106560745, LOC106583351, LOC106595636, LOC106605545, gpia, mri1, tpi1a, tpi1b]
GO:0019318	hexose metabolic process	Group220	GO_BiologicalProcess-EBI-UniProt-GOA-ACAP-ARAP_01.05.2024_00h00	0.00102169	0.00468791	2.17111e-05	5.0418e-05	[4, 5]	22.7273	35	[LOC100196702, LOC100380519, LOC106563498, LOC106568020, LOC106568356, LOC106570467, LOC106572354, LOC106572563, LOC106576192, LOC106578183, LOC106580495, LOC106583351, LOC106583814, LOC106589825, LOC106590260, LOC106607477, LOC106610806, LOC123723662, c1qtnf12, f262, f264, fbp1a, fuom, galk1, gapdhs, gpia, hk1, hk2, k6pp, pdha1a, pdk4, pfkfb3, pofut1, tpi1a, tpi1b]
GO:0046164	alcohol catabolic process	Group220	GO_BiologicalProcess-EBI-UniProt-GOA-ACAP-ARAP_01.05.2024_00h00	0.00564905	0.0208077	2.17111e-05	5.0418e-05	[4, 5]	36.3636	8	[LOC106569008, LOC106571110, LOC106583351, LOC106586902, LOC106605689, glpk3, tpi1a, tpi1b]
GO:0046364	monosaccharide biosynthetic process	Group220	GO_BiologicalProcess-EBI-UniProt-GOA-ACAP-ARAP_01.05.2024_00h00	0.0059286	0.0216873	2.17111e-05	5.0418e-05	[4, 5]	29.2683	12	[LOC106563498, LOC106568020, LOC106568356, LOC106572563, LOC106583351, LOC106590260, c1qtnf12, fbp1a, gpia, rgn, tpi1a, tpi1b]
GO:0004807	triose-phosphate isomerase activity	Group220	GO_MolecularFunction-EBI-UniProt-GOA-ACAP-ARAP_01.05.2024_00h00	0.00238504	0.00991748	2.17111e-05	5.0418e-05	[5]	100	3	[LOC106583351, tpi1a, tpi1b]
GO:0008929	methylglyoxal synthase activity	Group220	GO_MolecularFunction-EBI-UniProt-GOA-ACAP-ARAP_01.05.2024_00h00	0.00238504	0.00991748	2.17111e-05	5.0418e-05	[5]	100	3	[LOC106583351, tpi1a, tpi1b]
GO:0006006	glucose metabolic process	Group220	GO_BiologicalProcess-EBI-UniProt-GOA-ACAP-ARAP_01.05.2024_00h00	0.00338173	0.0133823	2.17111e-05	5.0418e-05	[5, 6]	23.3645	25	[LOC100196702, LOC100380519, LOC106563498, LOC106568020, LOC106568356, LOC106570467, LOC106572563, LOC106580495, LOC106583351, LOC106583814, LOC106589825, LOC106590260, LOC106607477, LOC123723662, c1qtnf12, fbp1a, gapdhs, gpia, hk1, hk2, k6pp, pdha1a, pdk4, tpi1a, tpi1b]
GO:0046166	glyceraldehyde-3-phosphate biosynthetic process	Group220	GO_BiologicalProcess-EBI-UniProt-GOA-ACAP-ARAP_01.05.2024_00h00	0.00238504	0.00991748	2.17111e-05	5.0418e-05	[5, 6]	100	3	[LOC106583351, tpi1a, tpi1b]
GO:0006071	glycerol metabolic process	Group220	GO_BiologicalProcess-EBI-UniProt-GOA-ACAP-ARAP_01.05.2024_00h00	0.00406527	0.0155385	2.17111e-05	5.0418e-05	[5, 6, 7]	38.0952	8	[LOC106578238, LOC106583351, LOC106586902, LOC106590260, glpk3, pudp, tpi1a, tpi1b]
GO:0006094	gluconeogenesis	Group220	GO_BiologicalProcess-EBI-UniProt-GOA-ACAP-ARAP_01.05.2024_00h00	0.00273441	0.0111311	2.17111e-05	5.0418e-05	[6, 7]	33.3333	11	[LOC106563498, LOC106568020, LOC106568356, LOC106572563, LOC106583351, LOC106590260, c1qtnf12, fbp1a, gpia, tpi1a, tpi1b]
GO:0019563	glycerol catabolic process	Group220	GO_BiologicalProcess-EBI-UniProt-GOA-ACAP-ARAP_01.05.2024_00h00	0.00335315	0.013294	2.17111e-05	5.0418e-05	[6, 7, 8]	55.5556	5	[LOC106583351, LOC106586902, glpk3, tpi1a, tpi1b]
KEGG:03040	Spliceosome	Group221	KEGG_01.05.2024	3.58627e-05	0.000241619	1.5733e-09	7.4732e-09	[-1]	21.8855	65	[LOC100195694, LOC100380519, LOC100380699, LOC106563120, LOC106564930, LOC106565620, LOC106567641, LOC106568192, LOC106568347, LOC106570187, LOC106570614, LOC106576293, LOC106580678, LOC106581107, LOC106581844, LOC106584057, LOC106588091, LOC106588579, LOC106588760, LOC106589607, LOC106589648, LOC106589849, LOC106595233, LOC106596967, LOC106600990, LOC106601201, LOC106601423, LOC106601453, LOC106…
GO:0034715	pICln-Sm protein complex	Group221	GO_CellularComponent-EBI-UniProt-GOA-ACAP-ARAP_01.05.2024_00h00	0.0137185	0.0441857	1.5733e-09	7.4732e-09	[3, 4]	37.5	6	[LOC106563120, LOC106565620, LOC106576293, LOC106581107, LOC106609479, LOC106612977]
GO:0071013	catalytic step 2 spliceosome	Group221	GO_CellularComponent-EBI-UniProt-GOA-ACAP-ARAP_01.05.2024_00h00	0.000435584	0.00219753	1.5733e-09	7.4732e-09	[3, 4, 8]	25.9615	27	[LOC100195694, LOC100380699, LOC106563120, LOC106563727, LOC106569884, LOC106570614, LOC106576293, LOC106580325, LOC106581107, LOC106584057, LOC106588321, LOC106600990, LOC106602566, LOC106604938, LOC106604941, LOC106607257, LOC106609479, LOC106611971, LOC106612977, aqr, cdc40, if4a3, ppwd1, prpf8, roa1, sf3a2, snrpb]
GO:0097525	spliceosomal snRNP complex	Group221	GO_CellularComponent-EBI-UniProt-GOA-ACAP-ARAP_01.05.2024_00h00	0.00321007	0.0127743	1.5733e-09	7.4732e-09	[4, 8]	24.4444	22	[LOC100195694, LOC100380699, LOC106563120, LOC106565620, LOC106570187, LOC106576293, LOC106581107, LOC106584976, LOC106588579, LOC106589607, LOC106600990, LOC106607257, LOC106609479, LOC106609990, LOC106612977, LOC106613629, ppp1r42, prpf8, sf3a2, sf3b3, snrpa, snrpb]
GO:0006396	RNA processing	Group221	GO_BiologicalProcess-EBI-UniProt-GOA-ACAP-ARAP_01.05.2024_00h00	1.79944e-08	2.42469e-07	1.5733e-09	7.4732e-09	[6, 7]	19.1176	221	[LOC100195694, LOC100195964, LOC100286733, LOC100380519, LOC100380648, LOC100380672, LOC100380699, LOC100380787, LOC106562085, LOC106562230, LOC106563120, LOC106563248, LOC106563325, LOC106563393, LOC106563727, LOC106564255, LOC106564644, LOC106564866, LOC106565620, LOC106566080, LOC106567406, LOC106567630, LOC106568347, LOC106568675, LOC106570187, LOC106570483, LOC106570614, LOC106571313, LOC106…
GO:0016071	mRNA metabolic process	Group221	GO_BiologicalProcess-EBI-UniProt-GOA-ACAP-ARAP_01.05.2024_00h00	0.00203322	0.00858876	1.5733e-09	7.4732e-09	[6, 7]	16.9598	135	[LOC100195694, LOC100286553, LOC100380519, LOC100380672, LOC100380699, LOC106562230, LOC106563120, LOC106563248, LOC106563393, LOC106564255, LOC106564644, LOC106564860, LOC106565620, LOC106566080, LOC106567372, LOC106567406, LOC106567630, LOC106568098, LOC106568347, LOC106568675, LOC106568870, LOC106570187, LOC106570483, LOC106572136, LOC106572778, LOC106573200, LOC106573542, LOC106573928, LOC106…
GO:0005682	U5 snRNP	Group221	GO_CellularComponent-EBI-UniProt-GOA-ACAP-ARAP_01.05.2024_00h00	0.0119726	0.0393965	1.5733e-09	7.4732e-09	[5, 9]	35	7	[LOC100380699, LOC106563120, LOC106565620, LOC106581107, LOC106612977, prpf8, snrpb]
GO:0005686	U2 snRNP	Group221	GO_CellularComponent-EBI-UniProt-GOA-ACAP-ARAP_01.05.2024_00h00	0.00356053	0.0140118	1.5733e-09	7.4732e-09	[5, 9]	32.3529	11	[LOC106563120, LOC106565620, LOC106570187, LOC106581107, LOC106584976, LOC106588579, LOC106612977, ppp1r42, sf3a2, sf3b3, snrpb]
GO:0006397	mRNA processing	Group221	GO_BiologicalProcess-EBI-UniProt-GOA-ACAP-ARAP_01.05.2024_00h00	0.0026479	0.0108411	1.5733e-09	7.4732e-09	[7, 8]	17.5043	101	[LOC100195694, LOC100380519, LOC100380672, LOC100380699, LOC106562230, LOC106563120, LOC106564255, LOC106564644, LOC106565620, LOC106566080, LOC106567406, LOC106567630, LOC106568347, LOC106568675, LOC106570187, LOC106570483, LOC106572778, LOC106573542, LOC106573928, LOC106576293, LOC106576737, LOC106577097, LOC106578914, LOC106580748, LOC106580777, LOC106580849, LOC106581107, LOC106581844, LOC106…
GO:0008380	RNA splicing	Group221	GO_BiologicalProcess-EBI-UniProt-GOA-ACAP-ARAP_01.05.2024_00h00	0.00026022	0.00138502	1.5733e-09	7.4732e-09	[7, 8]	18.638	104	[LOC100195694, LOC100286733, LOC100380519, LOC100380672, LOC100380699, LOC106563120, LOC106563325, LOC106563727, LOC106564255, LOC106564644, LOC106565620, LOC106566080, LOC106567406, LOC106567630, LOC106568347, LOC106568675, LOC106570187, LOC106570483, LOC106570614, LOC106572778, LOC106573928, LOC106574331, LOC106576293, LOC106576737, LOC106576941, LOC106577097, LOC106578914, LOC106580742, LOC106…
GO:0000375	RNA splicing, via transesterification reactions	Group221	GO_BiologicalProcess-EBI-UniProt-GOA-ACAP-ARAP_01.05.2024_00h00	0.00439127	0.0165469	1.5733e-09	7.4732e-09	[8, 9]	17.9856	75	[LOC100195694, LOC100380672, LOC100380699, LOC106563120, LOC106564255, LOC106564644, LOC106565620, LOC106566080, LOC106567406, LOC106568347, LOC106568675, LOC106570187, LOC106570483, LOC106576293, LOC106576737, LOC106578914, LOC106580748, LOC106580777, LOC106581107, LOC106582233, LOC106584057, LOC106584470, LOC106586502, LOC106587357, LOC106587425, LOC106588579, LOC106589607, LOC106589849, LOC106…
GO:0000387	spliceosomal snRNP assembly	Group221	GO_BiologicalProcess-EBI-UniProt-GOA-ACAP-ARAP_01.05.2024_00h00	0.00247654	0.0102579	1.5733e-09	7.4732e-09	[6, 7, 9, 10, 11, 12]	30.9524	13	[LOC100380699, LOC106563120, LOC106565620, LOC106576293, LOC106580777, LOC106581107, LOC106609479, LOC106612668, LOC106612977, LOC106613629, gemin5, gemin6, prpf8]
GO:0000398	mRNA splicing, via spliceosome	Group221	GO_BiologicalProcess-EBI-UniProt-GOA-ACAP-ARAP_01.05.2024_00h00	0.00439127	0.0165469	1.5733e-09	7.4732e-09	[8, 9, 10, 11]	17.9856	75	[LOC100195694, LOC100380672, LOC100380699, LOC106563120, LOC106564255, LOC106564644, LOC106565620, LOC106566080, LOC106567406, LOC106568347, LOC106568675, LOC106570187, LOC106570483, LOC106576293, LOC106576737, LOC106578914, LOC106580748, LOC106580777, LOC106581107, LOC106582233, LOC106584057, LOC106584470, LOC106586502, LOC106587357, LOC106587425, LOC106588579, LOC106589607, LOC106589849, LOC106…
KEGG:00670	One carbon pool by folate	Group222	KEGG_01.05.2024	3.54902e-05	0.000239869	0.00287536	0.00406047	[-1]	44.8276	13	[LOC106575213, LOC106577298, LOC106585270, LOC106591425, LOC106609325, dhfr, ftcd, mthfd1b, mthfd1l, mthfd2, mthfr, tyms, zgc:153031]
GO:0006730	one-carbon metabolic process	Group222	GO_BiologicalProcess-EBI-UniProt-GOA-ACAP-ARAP_01.05.2024_00h00	0.0116858	0.0386322	0.00287536	0.00406047	[3]	25.4545	14	[LOC100194597, LOC106564841, LOC106565661, LOC106580346, LOC106585265, LOC106585270, LOC106591425, LOC106609325, mat2aa, mthfd1b, mthfd1l, mthfd2, mthfr, zgc:153031]
GO:0016645	oxidoreductase activity, acting on the CH-NH group of donors	Group222	GO_MolecularFunction-EBI-UniProt-GOA-ACAP-ARAP_01.05.2024_00h00	0.000283724	0.00149517	0.00287536	0.00406047	[3]	34.8837	15	[LOC106564349, LOC106581857, LOC106585270, LOC106609325, aass, dhfr, etfdh, mthfd1b, mthfd1l, mthfd2, mthfr, p5cr2, qdpra, tyms, zgc:153031]
GO:0048269	methionine adenosyltransferase complex	Group222	GO_CellularComponent-EBI-UniProt-GOA-ACAP-ARAP_01.05.2024_00h00	0.00381421	0.0148184	0.00287536	0.00406047	[3, 4]	66.6667	4	[LOC106564841, LOC106580346, LOC106585265, mat2aa]
GO:0004478	methionine adenosyltransferase activity	Group222	GO_MolecularFunction-EBI-UniProt-GOA-ACAP-ARAP_01.05.2024_00h00	0.0142425	0.0455975	0.00287536	0.00406047	[4]	50	4	[LOC106564841, LOC106580346, LOC106585265, mat2aa]
GO:0016646	oxidoreductase activity, acting on the CH-NH group of donors, NAD or NADP as acceptor	Group222	GO_MolecularFunction-EBI-UniProt-GOA-ACAP-ARAP_01.05.2024_00h00	5.49731e-05	0.000346266	0.00287536	0.00406047	[4]	43.3333	13	[LOC106564349, LOC106585270, LOC106609325, aass, dhfr, mthfd1b, mthfd1l, mthfd2, mthfr, p5cr2, qdpra, tyms, zgc:153031]
GO:0042558	pteridine-containing compound metabolic process	Group222	GO_BiologicalProcess-EBI-UniProt-GOA-ACAP-ARAP_01.05.2024_00h00	0.003897	0.0150576	0.00287536	0.00406047	[4]	29.5455	13	[LOC106577298, LOC106585270, LOC106591425, LOC106602973, LOC106605086, LOC106609325, dhfr, mthfd1b, mthfd1l, mthfd2, mthfr, qdpra, zgc:153031]
GO:0019238	cyclohydrolase activity	Group222	GO_MolecularFunction-EBI-UniProt-GOA-ACAP-ARAP_01.05.2024_00h00	0.004195	0.0159201	0.00287536	0.00406047	[5]	46.1538	6	[LOC106585270, LOC106602973, LOC106605086, mthfd1b, mthfd1l, mthfd2]
GO:0046653	tetrahydrofolate metabolic process	Group222	GO_BiologicalProcess-EBI-UniProt-GOA-ACAP-ARAP_01.05.2024_00h00	7.87512e-05	0.000476311	0.00287536	0.00406047	[5, 6]	44.4444	12	[LOC106577298, LOC106585270, LOC106591425, LOC106602973, LOC106605086, LOC106609325, dhfr, mthfd1b, mthfd1l, mthfd2, mthfr, zgc:153031]
GO:0035999	tetrahydrofolate interconversion	Group222	GO_BiologicalProcess-EBI-UniProt-GOA-ACAP-ARAP_01.05.2024_00h00	0.004195	0.0159201	0.00287536	0.00406047	[4, 6, 7]	46.1538	6	[LOC106585270, LOC106591425, mthfd1b, mthfd1l, mthfd2, mthfr]
GO:0004477	methenyltetrahydrofolate cyclohydrolase activity	Group222	GO_MolecularFunction-EBI-UniProt-GOA-ACAP-ARAP_01.05.2024_00h00	0.00381421	0.0148184	0.00287536	0.00406047	[6]	66.6667	4	[LOC106585270, mthfd1b, mthfd1l, mthfd2]
GO:0004488	methylenetetrahydrofolate dehydrogenase (NADP+) activity	Group222	GO_MolecularFunction-EBI-UniProt-GOA-ACAP-ARAP_01.05.2024_00h00	0.00381421	0.0148184	0.00287536	0.00406047	[6]	66.6667	4	[LOC106585270, mthfd1b, mthfd1l, mthfd2]
GO:0046654	tetrahydrofolate biosynthetic process	Group222	GO_BiologicalProcess-EBI-UniProt-GOA-ACAP-ARAP_01.05.2024_00h00	0.00381421	0.0148184	0.00287536	0.00406047	[6, 7]	66.6667	4	[LOC106602973, LOC106605086, dhfr, zgc:153031]
GO:0016817	hydrolase activity, acting on acid anhydrides	Group223	GO_MolecularFunction-EBI-UniProt-GOA-ACAP-ARAP_01.05.2024_00h00	7.12289e-06	5.5958e-05	4.19304e-14	3.1298e-13	[3]	17.5112	235	[LOC100136483, LOC100136587, LOC100195113, LOC100196545, LOC100196679, LOC100380633, LOC100380648, LOC100380869, LOC106560267, LOC106560901, LOC106560914, LOC106561706, LOC106561966, LOC106561976, LOC106562041, LOC106562484, LOC106562547, LOC106562699, LOC106562755, LOC106563153, LOC106563214, LOC106563621, LOC106564654, LOC106564657, LOC106564750, LOC106564778, LOC106564821, LOC106565109, LOC106…
GO:0043167	ion binding	Group223	GO_MolecularFunction-EBI-UniProt-GOA-ACAP-ARAP_01.05.2024_00h00	1.54744e-13	5.49084e-12	4.19304e-14	3.1298e-13	[3]	15.4172	1711	[LOC100136415, LOC100136428, LOC100136430, LOC100136434, LOC100136483, LOC100136538, LOC100136587, LOC100136926, LOC100137092, LOC100194600, LOC100194629, LOC100194640, LOC100195113, LOC100195200, LOC100195512, LOC100195900, LOC100195918, LOC100196534, LOC100196545, LOC100196679, LOC100286407, LOC100286508, LOC100306849, LOC100380299, LOC100380341, LOC100380633, LOC100380648, LOC100380672, LOC100…
GO:1901363	heterocyclic compound binding	Group223	GO_MolecularFunction-EBI-UniProt-GOA-ACAP-ARAP_01.05.2024_00h00	1.79749e-20	1.47187e-18	4.19304e-14	3.1298e-13	[3]	17.8427	837	[LOC100136430, LOC100136483, LOC100136587, LOC100194640, LOC100195113, LOC100195200, LOC100195900, LOC100195918, LOC100196545, LOC100196679, LOC100196702, LOC100286579, LOC100306849, LOC100380341, LOC100380519, LOC100380633, LOC100380648, LOC100380681, LOC100380711, LOC100380717, LOC100380749, LOC100380819, LOC100380851, LOC100380869, LOC106560267, LOC106560270, LOC106560289, LOC106560444, LOC106…
GO:0000166	nucleotide binding	Group223	GO_MolecularFunction-EBI-UniProt-GOA-ACAP-ARAP_01.05.2024_00h00	1.39748e-18	9.01585e-17	4.19304e-14	3.1298e-13	[4]	17.7019	798	[LOC100136430, LOC100136483, LOC100136587, LOC100194640, LOC100195113, LOC100195200, LOC100195900, LOC100195918, LOC100196545, LOC100196679, LOC100196702, LOC100286579, LOC100306849, LOC100380341, LOC100380519, LOC100380633, LOC100380648, LOC100380681, LOC100380711, LOC100380717, LOC100380749, LOC100380819, LOC100380851, LOC100380869, LOC106560267, LOC106560270, LOC106560289, LOC106560444, LOC106…
GO:0016818	hydrolase activity, acting on acid anhydrides, in phosphorus-containing anhydrides	Group223	GO_MolecularFunction-EBI-UniProt-GOA-ACAP-ARAP_01.05.2024_00h00	1.20581e-05	9.20132e-05	4.19304e-14	3.1298e-13	[4]	17.401	233	[LOC100136483, LOC100136587, LOC100195113, LOC100196545, LOC100196679, LOC100380633, LOC100380648, LOC100380869, LOC106560267, LOC106560901, LOC106560914, LOC106561706, LOC106561966, LOC106561976, LOC106562041, LOC106562484, LOC106562547, LOC106562699, LOC106562755, LOC106563153, LOC106563214, LOC106563621, LOC106564654, LOC106564657, LOC106564750, LOC106564778, LOC106564821, LOC106565109, LOC106…
GO:0032553	ribonucleotide binding	Group223	GO_MolecularFunction-EBI-UniProt-GOA-ACAP-ARAP_01.05.2024_00h00	2.01524e-15	8.5809e-14	4.19304e-14	3.1298e-13	[3, 5]	17.4553	723	[LOC100136430, LOC100136483, LOC100136587, LOC100195113, LOC100195200, LOC100195900, LOC100195918, LOC100196545, LOC100196679, LOC100306849, LOC100380341, LOC100380633, LOC100380648, LOC100380681, LOC100380711, LOC100380717, LOC100380749, LOC100380819, LOC100380851, LOC100380869, LOC106560267, LOC106560270, LOC106560289, LOC106560444, LOC106560901, LOC106560914, LOC106560931, LOC106561002, LOC106…
GO:0043168	anion binding	Group223	GO_MolecularFunction-EBI-UniProt-GOA-ACAP-ARAP_01.05.2024_00h00	1.004e-17	5.4808e-16	4.19304e-14	3.1298e-13	[4]	17.4867	821	[LOC100136430, LOC100136483, LOC100136587, LOC100195113, LOC100195200, LOC100195900, LOC100195918, LOC100196545, LOC100196679, LOC100306849, LOC100380341, LOC100380633, LOC100380648, LOC100380681, LOC100380711, LOC100380717, LOC100380749, LOC100380819, LOC100380851, LOC100380869, LOC106560267, LOC106560270, LOC106560289, LOC106560444, LOC106560816, LOC106560901, LOC106560914, LOC106560931, LOC106…
GO:0043169	cation binding	Group223	GO_MolecularFunction-EBI-UniProt-GOA-ACAP-ARAP_01.05.2024_00h00	0.000976367	0.00450908	4.19304e-14	3.1298e-13	[4]	14.5152	1039	[LOC100136415, LOC100136428, LOC100136434, LOC100136538, LOC100136926, LOC100137092, LOC100194600, LOC100194629, LOC100194640, LOC100195512, LOC100195900, LOC100196534, LOC100286407, LOC100286508, LOC100380299, LOC100380341, LOC100380633, LOC100380672, LOC100380761, LOC100380772, LOC100380819, LOC100380851, LOC100500786, LOC106560237, LOC106560270, LOC106560341, LOC106560392, LOC106560399, LOC106…
GO:0035639	purine ribonucleoside triphosphate binding	Group223	GO_MolecularFunction-EBI-UniProt-GOA-ACAP-ARAP_01.05.2024_00h00	8.27411e-16	3.82947e-14	4.19304e-14	3.1298e-13	[4, 5]	17.5871	707	[LOC100136430, LOC100136483, LOC100136587, LOC100195113, LOC100195200, LOC100195900, LOC100195918, LOC100196545, LOC100196679, LOC100306849, LOC100380341, LOC100380633, LOC100380648, LOC100380681, LOC100380711, LOC100380717, LOC100380749, LOC100380819, LOC100380851, LOC100380869, LOC106560267, LOC106560270, LOC106560289, LOC106560901, LOC106560914, LOC106560931, LOC106561002, LOC106561328, LOC106…
GO:0016462	pyrophosphatase activity	Group223	GO_MolecularFunction-EBI-UniProt-GOA-ACAP-ARAP_01.05.2024_00h00	2.1855e-05	0.000158263	4.19304e-14	3.1298e-13	[5]	17.2802	230	[LOC100136483, LOC100136587, LOC100195113, LOC100196545, LOC100196679, LOC100380633, LOC100380648, LOC100380869, LOC106560267, LOC106560901, LOC106560914, LOC106561706, LOC106561966, LOC106561976, LOC106562041, LOC106562484, LOC106562547, LOC106562699, LOC106562755, LOC106563153, LOC106563214, LOC106563621, LOC106564654, LOC106564657, LOC106564750, LOC106564778, LOC106564821, LOC106565109, LOC106…
GO:0017076	purine nucleotide binding	Group223	GO_MolecularFunction-EBI-UniProt-GOA-ACAP-ARAP_01.05.2024_00h00	1.61505e-17	8.5961e-16	4.19304e-14	3.1298e-13	[5]	17.6939	755	[LOC100136430, LOC100136483, LOC100136587, LOC100194640, LOC100195113, LOC100195200, LOC100195900, LOC100195918, LOC100196545, LOC100196679, LOC100196702, LOC100306849, LOC100380341, LOC100380519, LOC100380633, LOC100380648, LOC100380681, LOC100380711, LOC100380717, LOC100380749, LOC100380819, LOC100380851, LOC100380869, LOC106560267, LOC106560270, LOC106560289, LOC106560444, LOC106560901, LOC106…
GO:0046872	metal ion binding	Group223	GO_MolecularFunction-EBI-UniProt-GOA-ACAP-ARAP_01.05.2024_00h00	0.00350297	0.0138108	4.19304e-14	3.1298e-13	[5]	14.3772	1010	[LOC100136415, LOC100136428, LOC100136434, LOC100136538, LOC100136926, LOC100137092, LOC100194600, LOC100194629, LOC100194640, LOC100195512, LOC100195900, LOC100196534, LOC100286407, LOC100286508, LOC100380299, LOC100380341, LOC100380633, LOC100380672, LOC100380761, LOC100380772, LOC100380819, LOC100380851, LOC100500786, LOC106560237, LOC106560270, LOC106560341, LOC106560392, LOC106560399, LOC106…
GO:0017111	ribonucleoside triphosphate phosphatase activity	Group223	GO_MolecularFunction-EBI-UniProt-GOA-ACAP-ARAP_01.05.2024_00h00	3.23049e-05	0.000221149	4.19304e-14	3.1298e-13	[6]	17.3387	215	[LOC100136483, LOC100136587, LOC100195113, LOC100196545, LOC100196679, LOC100380633, LOC100380648, LOC100380869, LOC106560267, LOC106560901, LOC106560914, LOC106561706, LOC106561966, LOC106561976, LOC106562041, LOC106562699, LOC106562755, LOC106563153, LOC106563214, LOC106563621, LOC106564654, LOC106564657, LOC106564750, LOC106564778, LOC106564821, LOC106565109, LOC106565449, LOC106566024, LOC106…
GO:0030554	adenyl nucleotide binding	Group223	GO_MolecularFunction-EBI-UniProt-GOA-ACAP-ARAP_01.05.2024_00h00	1.86121e-21	2.08553e-19	4.19304e-14	3.1298e-13	[6]	19.0476	620	[LOC100136430, LOC100194640, LOC100195200, LOC100195900, LOC100195918, LOC100196545, LOC100196679, LOC100196702, LOC100306849, LOC100380341, LOC100380519, LOC100380633, LOC100380648, LOC100380711, LOC100380717, LOC100380749, LOC100380819, LOC100380851, LOC100380869, LOC106560270, LOC106560289, LOC106560901, LOC106560931, LOC106561002, LOC106561328, LOC106561388, LOC106561604, LOC106561677, LOC106…
GO:0032559	adenyl ribonucleotide binding	Group223	GO_MolecularFunction-EBI-UniProt-GOA-ACAP-ARAP_01.05.2024_00h00	2.82847e-19	2.00727e-17	4.19304e-14	3.1298e-13	[5, 7]	18.8443	587	[LOC100136430, LOC100195200, LOC100195900, LOC100195918, LOC100196545, LOC100196679, LOC100306849, LOC100380341, LOC100380633, LOC100380648, LOC100380711, LOC100380717, LOC100380749, LOC100380819, LOC100380851, LOC100380869, LOC106560270, LOC106560289, LOC106560901, LOC106560931, LOC106561002, LOC106561328, LOC106561388, LOC106561604, LOC106561677, LOC106561706, LOC106561966, LOC106561997, LOC106…
GO:0005524	ATP binding	Group223	GO_MolecularFunction-EBI-UniProt-GOA-ACAP-ARAP_01.05.2024_00h00	1.72836e-19	1.31417e-17	4.19304e-14	3.1298e-13	[5, 6, 8]	18.9446	578	[LOC100136430, LOC100195200, LOC100195900, LOC100195918, LOC100196545, LOC100196679, LOC100306849, LOC100380341, LOC100380633, LOC100380648, LOC100380711, LOC100380717, LOC100380749, LOC100380819, LOC100380851, LOC100380869, LOC106560270, LOC106560289, LOC106560901, LOC106560931, LOC106561002, LOC106561328, LOC106561388, LOC106561604, LOC106561677, LOC106561706, LOC106561966, LOC106561997, LOC106…
KEGG:00100	Steroid biosynthesis	Group224	KEGG_01.05.2024	2.96793e-11	6.79433e-10	1.24984e-11	6.87412e-11	[-1]	63.6364	21	[LOC106562054, LOC106565446, LOC106570209, LOC106576971, LOC106579093, LOC106587139, LOC106587531, LOC106588568, LOC106590825, LOC106603135, LOC106604248, LOC106605546, LOC106607865, LOC106612199, dhcr24, ebp, fdft1, hsd17b7, lss, sc5d, soat1]
GO:0044283	small molecule biosynthetic process	Group224	GO_BiologicalProcess-EBI-UniProt-GOA-ACAP-ARAP_01.05.2024_00h00	8.6824e-21	8.03689e-19	1.24984e-11	6.87412e-11	[3]	28.1195	160	[LOC100194600, LOC100196494, LOC106560816, LOC106560925, LOC106562054, LOC106562243, LOC106562668, LOC106563498, LOC106564349, LOC106564367, LOC106565393, LOC106565446, LOC106565542, LOC106566721, LOC106567925, LOC106568020, LOC106568356, LOC106569008, LOC106569200, LOC106569508, LOC106569629, LOC106570209, LOC106570297, LOC106570829, LOC106571348, LOC106571444, LOC106571940, LOC106572563, LOC106…
GO:1901615	organic hydroxy compound metabolic process	Group224	GO_BiologicalProcess-EBI-UniProt-GOA-ACAP-ARAP_01.05.2024_00h00	0.00034246	0.0017611	1.24984e-11	6.87412e-11	[3]	19.3396	82	[LOC100137092, LOC100194640, LOC106560849, LOC106562054, LOC106565197, LOC106565446, LOC106567925, LOC106569008, LOC106570209, LOC106570829, LOC106571110, LOC106573186, LOC106573721, LOC106575499, LOC106576971, LOC106578238, LOC106578605, LOC106579093, LOC106580502, LOC106581857, LOC106582376, LOC106582847, LOC106583351, LOC106585111, LOC106585666, LOC106586205, LOC106586335, LOC106586420, LOC106…
GO:0006066	alcohol metabolic process	Group224	GO_BiologicalProcess-EBI-UniProt-GOA-ACAP-ARAP_01.05.2024_00h00	2.98675e-06	2.55374e-05	1.24984e-11	6.87412e-11	[3, 4]	22.7414	73	[LOC100194640, LOC106560849, LOC106562054, LOC106565197, LOC106565446, LOC106567925, LOC106569008, LOC106570209, LOC106570829, LOC106571110, LOC106573186, LOC106573721, LOC106575499, LOC106576971, LOC106578238, LOC106578605, LOC106579093, LOC106580502, LOC106581857, LOC106582376, LOC106582847, LOC106583351, LOC106585111, LOC106585666, LOC106586205, LOC106586335, LOC106586420, LOC106586453, LOC106…
GO:0008202	steroid metabolic process	Group224	GO_BiologicalProcess-EBI-UniProt-GOA-ACAP-ARAP_01.05.2024_00h00	2.22235e-09	3.37956e-08	1.24984e-11	6.87412e-11	[4]	29.5918	58	[LOC100136926, LOC106560849, LOC106562054, LOC106565446, LOC106569008, LOC106570209, LOC106570829, LOC106571110, LOC106573721, LOC106576971, LOC106578605, LOC106579093, LOC106580502, LOC106581857, LOC106585111, LOC106585666, LOC106586205, LOC106586420, LOC106586453, LOC106587139, LOC106588007, LOC106588568, LOC106590115, LOC106590825, LOC106590888, LOC106603135, LOC106603480, LOC106604248, LOC106…
GO:0008610	lipid biosynthetic process	Group224	GO_BiologicalProcess-EBI-UniProt-GOA-ACAP-ARAP_01.05.2024_00h00	2.7488e-08	3.50431e-07	1.24984e-11	6.87412e-11	[4]	20.4724	156	[LOC100194560, LOC106560925, LOC106562054, LOC106562576, LOC106562609, LOC106562668, LOC106563018, LOC106563165, LOC106565446, LOC106565623, LOC106566192, LOC106566721, LOC106567151, LOC106567289, LOC106567925, LOC106568572, LOC106568933, LOC106568949, LOC106569008, LOC106569200, LOC106569629, LOC106570209, LOC106570829, LOC106571348, LOC106571633, LOC106571940, LOC106573186, LOC106573544, LOC106…
GO:1901617	organic hydroxy compound biosynthetic process	Group224	GO_BiologicalProcess-EBI-UniProt-GOA-ACAP-ARAP_01.05.2024_00h00	1.11334e-07	1.26754e-06	1.24984e-11	6.87412e-11	[4]	27.551	54	[LOC100137092, LOC106562054, LOC106565446, LOC106567925, LOC106569008, LOC106570209, LOC106570829, LOC106573186, LOC106576971, LOC106578605, LOC106579093, LOC106580502, LOC106581857, LOC106582847, LOC106585111, LOC106585666, LOC106586420, LOC106587139, LOC106588251, LOC106588568, LOC106590260, LOC106590825, LOC106590888, LOC106591118, LOC106601398, LOC106602712, LOC106602973, LOC106603135, LOC106…
GO:0016125	sterol metabolic process	Group224	GO_BiologicalProcess-EBI-UniProt-GOA-ACAP-ARAP_01.05.2024_00h00	1.72504e-09	2.66132e-08	1.24984e-11	6.87412e-11	[4, 5]	34.4	43	[LOC106560849, LOC106562054, LOC106565446, LOC106569008, LOC106570209, LOC106570829, LOC106571110, LOC106573721, LOC106576971, LOC106578605, LOC106579093, LOC106580502, LOC106581857, LOC106585111, LOC106585666, LOC106586420, LOC106586453, LOC106587139, LOC106588568, LOC106590115, LOC106590825, LOC106603135, LOC106605546, LOC106605689, LOC106607865, LOC106610345, acat2, apof, arv1, c25ha, ebp, erg…
GO:0046165	alcohol biosynthetic process	Group224	GO_BiologicalProcess-EBI-UniProt-GOA-ACAP-ARAP_01.05.2024_00h00	5.74018e-08	6.86564e-07	1.24984e-11	6.87412e-11	[4, 5]	31.3433	42	[LOC106562054, LOC106565446, LOC106567925, LOC106570829, LOC106573186, LOC106576971, LOC106578605, LOC106579093, LOC106581857, LOC106582847, LOC106585666, LOC106586420, LOC106587139, LOC106588251, LOC106590260, LOC106590825, LOC106591118, LOC106601398, LOC106602712, LOC106602973, LOC106603135, LOC106605086, LOC106605152, LOC106605546, LOC106606991, LOC106607865, acat2, acer1, ebp, erg19, fdft1, h…
GO:0097384	cellular lipid biosynthetic process	Group224	GO_BiologicalProcess-EBI-UniProt-GOA-ACAP-ARAP_01.05.2024_00h00	6.57037e-08	7.77129e-07	1.24984e-11	6.87412e-11	[4, 5]	60	15	[LOC106570829, LOC106576971, LOC106579093, LOC106585666, LOC106590825, LOC106605546, LOC106607865, acat2, agps, fdft1, hmdh, hmgcs1, lss, sc5d, sigmar1]
GO:1902652	secondary alcohol metabolic process	Group224	GO_BiologicalProcess-EBI-UniProt-GOA-ACAP-ARAP_01.05.2024_00h00	1.45897e-10	2.79833e-09	1.24984e-11	6.87412e-11	[4, 5]	35.0746	47	[LOC100194640, LOC106560849, LOC106562054, LOC106565197, LOC106565446, LOC106569008, LOC106570209, LOC106570829, LOC106571110, LOC106573721, LOC106576971, LOC106578605, LOC106579093, LOC106580502, LOC106581857, LOC106582376, LOC106585111, LOC106585666, LOC106586335, LOC106586420, LOC106586453, LOC106587139, LOC106588568, LOC106590115, LOC106590825, LOC106595310, LOC106603135, LOC106605546, LOC106…
GO:0000254	C-4 methylsterol oxidase activity	Group224	GO_MolecularFunction-EBI-UniProt-GOA-ACAP-ARAP_01.05.2024_00h00	0.000620314	0.00302901	1.24984e-11	6.87412e-11	[5]	53.8462	7	[LOC106576971, LOC106580502, LOC106585111, LOC106590825, c25ha, faxdc2, sc5d]
GO:0006694	steroid biosynthetic process	Group224	GO_BiologicalProcess-EBI-UniProt-GOA-ACAP-ARAP_01.05.2024_00h00	6.74453e-09	9.44678e-08	1.24984e-11	6.87412e-11	[5]	33.8843	41	[LOC106562054, LOC106565446, LOC106569008, LOC106570209, LOC106570829, LOC106576971, LOC106578605, LOC106579093, LOC106580502, LOC106581857, LOC106585111, LOC106585666, LOC106586420, LOC106587139, LOC106588568, LOC106590825, LOC106590888, LOC106603135, LOC106603480, LOC106604248, LOC106605546, LOC106607853, LOC106607865, LOC106612199, acat2, c25ha, ebp, erg19, faxdc2, fdft1, hmdh, hmgcs1, hsd17b1…
GO:0008203	cholesterol metabolic process	Group224	GO_BiologicalProcess-EBI-UniProt-GOA-ACAP-ARAP_01.05.2024_00h00	4.47459e-08	5.50659e-07	1.24984e-11	6.87412e-11	[5, 6]	33.6364	37	[LOC106560849, LOC106562054, LOC106565446, LOC106569008, LOC106570209, LOC106571110, LOC106573721, LOC106576971, LOC106578605, LOC106579093, LOC106580502, LOC106581857, LOC106585111, LOC106585666, LOC106586420, LOC106586453, LOC106587139, LOC106588568, LOC106590115, LOC106590825, LOC106603135, LOC106605546, LOC106605689, LOC106607865, LOC106610345, apof, c25ha, ebp, erg19, fdft1, hmgcs1, hsd17b7,…
GO:0016126	sterol biosynthetic process	Group224	GO_BiologicalProcess-EBI-UniProt-GOA-ACAP-ARAP_01.05.2024_00h00	8.13493e-11	1.74942e-09	1.24984e-11	6.87412e-11	[5, 6]	52	26	[LOC106562054, LOC106570829, LOC106576971, LOC106578605, LOC106579093, LOC106580502, LOC106585111, LOC106585666, LOC106587139, LOC106590825, LOC106603135, LOC106605546, LOC106607865, acat2, c25ha, ebp, erg19, faxdc2, fdft1, hmdh, hmgcs1, hsd17b7, lss, mvda, sc5d, sigmar1]
GO:0016129	phytosteroid biosynthetic process	Group224	GO_BiologicalProcess-EBI-UniProt-GOA-ACAP-ARAP_01.05.2024_00h00	1.81927e-11	4.30358e-10	1.24984e-11	6.87412e-11	[5, 6]	77.2727	17	[LOC106562054, LOC106570829, LOC106576971, LOC106579093, LOC106585666, LOC106587139, LOC106590825, LOC106590888, LOC106605546, LOC106607865, acat2, fdft1, hmdh, hmgcs1, lss, sc5d, sigmar1]
GO:1902653	secondary alcohol biosynthetic process	Group224	GO_BiologicalProcess-EBI-UniProt-GOA-ACAP-ARAP_01.05.2024_00h00	5.57669e-10	9.57482e-09	1.24984e-11	6.87412e-11	[5, 6]	55	22	[LOC106562054, LOC106570829, LOC106576971, LOC106578605, LOC106579093, LOC106585666, LOC106587139, LOC106590825, LOC106603135, LOC106605546, LOC106607865, acat2, ebp, erg19, fdft1, hmdh, hmgcs1, hsd17b7, lss, mvda, sc5d, sigmar1]
GO:0006695	cholesterol biosynthetic process	Group224	GO_BiologicalProcess-EBI-UniProt-GOA-ACAP-ARAP_01.05.2024_00h00	1.22464e-06	1.14858e-05	1.24984e-11	6.87412e-11	[6, 7]	48.4848	16	[LOC106562054, LOC106576971, LOC106578605, LOC106585666, LOC106587139, LOC106590825, LOC106603135, LOC106607865, ebp, erg19, fdft1, hmgcs1, hsd17b7, lss, mvda, sc5d]
GO:0034312	diol biosynthetic process	Group224	GO_BiologicalProcess-EBI-UniProt-GOA-ACAP-ARAP_01.05.2024_00h00	0.00728102	0.0260089	1.24984e-11	6.87412e-11	[6, 7]	29.7297	11	[LOC106567925, LOC106573186, LOC106588251, LOC106591118, LOC106601398, LOC106602712, LOC106602973, LOC106605086, LOC106606991, acer1, qdpra]
KEGG:00240	Pyrimidine metabolism	Group225	KEGG_01.05.2024	2.6734e-07	2.86014e-06	2.02163e-05	4.74743e-05	[-1]	31.6239	37	[LOC106562484, LOC106562547, LOC106564352, LOC106565719, LOC106567863, LOC106570266, LOC106571444, LOC106579923, LOC106581194, LOC106584056, LOC106587250, LOC106588790, LOC106601014, LOC106602441, LOC106606400, LOC106607664, LOC106608205, cdd, cmpk, cmpk2, dck, dctpp1, enpp1, entpd5a, hddc2, ndka, nme2a, nt5c3, nudt2, pyr5, rir1, rir2, tk1, tyms, upb1, upp1, zgc:110540]
GO:0046386	deoxyribose phosphate catabolic process	Group225	GO_BiologicalProcess-EBI-UniProt-GOA-ACAP-ARAP_01.05.2024_00h00	0.00597109	0.0218052	2.02163e-05	4.74743e-05	[5, 6]	50	5	[LOC106562484, LOC106562547, LOC106566563, LOC106591291, LOC106602394]
GO:0004748	ribonucleoside-diphosphate reductase activity, thioredoxin disulfide as acceptor	Group225	GO_MolecularFunction-EBI-UniProt-GOA-ACAP-ARAP_01.05.2024_00h00	0.00142264	0.00625786	2.02163e-05	4.74743e-05	[6]	80	4	[LOC106567863, LOC106607664, rir1, rir2]
GO:0009123	nucleoside monophosphate metabolic process	Group225	GO_BiologicalProcess-EBI-UniProt-GOA-ACAP-ARAP_01.05.2024_00h00	0.00906712	0.0311856	2.02163e-05	4.74743e-05	[5, 6, 7]	21.4876	26	[LOC106561496, LOC106562484, LOC106562547, LOC106564352, LOC106571444, LOC106581456, LOC106582434, LOC106584056, LOC106587250, LOC106588465, LOC106588790, LOC106600892, LOC106604323, adkb, ak4, ak8, aprt, cmpk, cmpk2, dck, impdh2, nudt2, pyr5, tk1, tyms, zgc:110540]
GO:0009262	deoxyribonucleotide metabolic process	Group225	GO_BiologicalProcess-EBI-UniProt-GOA-ACAP-ARAP_01.05.2024_00h00	1.25539e-05	9.51148e-05	2.02163e-05	4.74743e-05	[4, 6, 7, 8]	55	11	[LOC106562484, LOC106562547, LOC106566563, LOC106567863, LOC106591291, LOC106602394, LOC106607664, cmpk2, rir1, rir2, tyms]
GO:0006220	pyrimidine nucleotide metabolic process	Group225	GO_BiologicalProcess-EBI-UniProt-GOA-ACAP-ARAP_01.05.2024_00h00	0.00868159	0.0301028	2.02163e-05	4.74743e-05	[5, 6, 7, 8]	27.0833	13	[LOC106562484, LOC106562547, LOC106565719, LOC106570266, LOC106571444, LOC106584056, LOC106587250, LOC106602394, cmpk, cmpk2, nme2a, pyr5, tyms]
GO:0009124	nucleoside monophosphate biosynthetic process	Group225	GO_BiologicalProcess-EBI-UniProt-GOA-ACAP-ARAP_01.05.2024_00h00	0.00754082	0.0267128	2.02163e-05	4.74743e-05	[6, 7, 8]	23.5294	20	[LOC106561496, LOC106562484, LOC106562547, LOC106564352, LOC106571444, LOC106581456, LOC106582434, LOC106584056, LOC106587250, LOC106600892, LOC106604323, adkb, aprt, dck, impdh2, nudt2, pyr5, tk1, tyms, zgc:110540]
GO:0009143	nucleoside triphosphate catabolic process	Group225	GO_BiologicalProcess-EBI-UniProt-GOA-ACAP-ARAP_01.05.2024_00h00	0.00254515	0.0105012	2.02163e-05	4.74743e-05	[6, 7, 8]	50	6	[LOC106562484, LOC106562547, LOC106566563, LOC106591291, LOC106602394, enpp1]
GO:0009147	pyrimidine nucleoside triphosphate metabolic process	Group225	GO_BiologicalProcess-EBI-UniProt-GOA-ACAP-ARAP_01.05.2024_00h00	0.00892279	0.0307887	2.02163e-05	4.74743e-05	[6, 7, 8]	30.303	10	[LOC106562484, LOC106562547, LOC106565719, LOC106570266, LOC106571444, LOC106584056, LOC106602394, cmpk2, nme2a, tyms]
GO:0009394	2'-deoxyribonucleotide metabolic process	Group225	GO_BiologicalProcess-EBI-UniProt-GOA-ACAP-ARAP_01.05.2024_00h00	0.000620314	0.00302901	2.02163e-05	4.74743e-05	[5, 6, 7, 8, 9]	53.8462	7	[LOC106562484, LOC106562547, LOC106566563, LOC106591291, LOC106602394, cmpk2, tyms]
GO:0019856	pyrimidine nucleobase biosynthetic process	Group225	GO_BiologicalProcess-EBI-UniProt-GOA-ACAP-ARAP_01.05.2024_00h00	0.00597109	0.0218052	2.02163e-05	4.74743e-05	[6, 7, 8]	50	5	[LOC106570266, LOC106571444, LOC106587250, cmpk, pyr5]
GO:0009263	deoxyribonucleotide biosynthetic process	Group225	GO_BiologicalProcess-EBI-UniProt-GOA-ACAP-ARAP_01.05.2024_00h00	1.14439e-05	8.82754e-05	2.02163e-05	4.74743e-05	[5, 7, 8, 9]	72.7273	8	[LOC106562484, LOC106562547, LOC106567863, LOC106607664, cmpk2, rir1, rir2, tyms]
GO:0009264	deoxyribonucleotide catabolic process	Group225	GO_BiologicalProcess-EBI-UniProt-GOA-ACAP-ARAP_01.05.2024_00h00	0.00975165	0.033165	2.02163e-05	4.74743e-05	[5, 7, 8, 9]	45.4545	5	[LOC106562484, LOC106562547, LOC106566563, LOC106591291, LOC106602394]
GO:0009130	pyrimidine nucleoside monophosphate biosynthetic process	Group225	GO_BiologicalProcess-EBI-UniProt-GOA-ACAP-ARAP_01.05.2024_00h00	0.00877852	0.0303894	2.02163e-05	4.74743e-05	[7, 8, 9]	36.8421	7	[LOC106562484, LOC106562547, LOC106571444, LOC106584056, LOC106587250, pyr5, tyms]
GO:0009157	deoxyribonucleoside monophosphate biosynthetic process	Group225	GO_BiologicalProcess-EBI-UniProt-GOA-ACAP-ARAP_01.05.2024_00h00	0.000142993	0.000811821	2.02163e-05	4.74743e-05	[7, 8, 9]	57.1429	8	[LOC106562484, LOC106562547, LOC106564352, LOC106582434, dck, tk1, tyms, zgc:110540]
GO:0009211	pyrimidine deoxyribonucleoside triphosphate metabolic process	Group225	GO_BiologicalProcess-EBI-UniProt-GOA-ACAP-ARAP_01.05.2024_00h00	0.000705957	0.00340812	2.02163e-05	4.74743e-05	[7, 8, 9]	71.4286	5	[LOC106562484, LOC106562547, LOC106602394, cmpk2, tyms]
GO:0009219	pyrimidine deoxyribonucleotide metabolic process	Group225	GO_BiologicalProcess-EBI-UniProt-GOA-ACAP-ARAP_01.05.2024_00h00	0.00167459	0.00726109	2.02163e-05	4.74743e-05	[6, 7, 8, 9, 10]	62.5	5	[LOC106562484, LOC106562547, LOC106602394, cmpk2, tyms]
GO:0009223	pyrimidine deoxyribonucleotide catabolic process	Group225	GO_BiologicalProcess-EBI-UniProt-GOA-ACAP-ARAP_01.05.2024_00h00	0.00858447	0.0298146	2.02163e-05	4.74743e-05	[6, 7, 8, 9, 10, 11]	75	3	[LOC106562484, LOC106562547, LOC106602394]
GO:0009177	pyrimidine deoxyribonucleoside monophosphate biosynthetic process	Group225	GO_BiologicalProcess-EBI-UniProt-GOA-ACAP-ARAP_01.05.2024_00h00	0.00238504	0.00991748	2.02163e-05	4.74743e-05	[8, 9, 10]	100	3	[LOC106562484, LOC106562547, tyms]
GO:0009213	pyrimidine deoxyribonucleoside triphosphate catabolic process	Group225	GO_BiologicalProcess-EBI-UniProt-GOA-ACAP-ARAP_01.05.2024_00h00	0.00238504	0.00991748	2.02163e-05	4.74743e-05	[8, 9, 10]	100	3	[LOC106562484, LOC106562547, LOC106602394]
KEGG:03013	Nucleocytoplasmic transport	Group226	KEGG_01.05.2024	9.48716e-11	1.98021e-09	0.000295863	0.00057255	[-1]	30	66	[LOC100194851, LOC100195319, LOC106562356, LOC106563918, LOC106564728, LOC106564868, LOC106564930, LOC106565588, LOC106566056, LOC106567676, LOC106567693, LOC106567908, LOC106573125, LOC106573723, LOC106575667, LOC106576166, LOC106578419, LOC106581844, LOC106582498, LOC106582552, LOC106582679, LOC106582748, LOC106583177, LOC106584057, LOC106585010, LOC106585804, LOC106586023, LOC106588091, LOC106…
GO:0008139	nuclear localization sequence binding	Group226	GO_MolecularFunction-EBI-UniProt-GOA-ACAP-ARAP_01.05.2024_00h00	0.00868159	0.0301028	0.000295863	0.00057255	[4]	27.0833	13	[LOC106564868, LOC106567693, LOC106567908, LOC106575667, LOC106578419, LOC106590255, LOC106590573, LOC106601395, LOC106607066, ima2, kpnb1, kpnb3, nup214]
GO:0071705	nitrogen compound transport	Group226	GO_BiologicalProcess-EBI-UniProt-GOA-ACAP-ARAP_01.05.2024_00h00	0.00170724	0.00737265	0.000295863	0.00057255	[4]	15.633	305	[LOC100136430, LOC100195319, LOC100196543, LOC106560709, LOC106560903, LOC106561024, LOC106561281, LOC106561784, LOC106562280, LOC106562356, LOC106562380, LOC106562421, LOC106562632, LOC106562755, LOC106562837, LOC106562900, LOC106563501, LOC106563685, LOC106563918, LOC106564558, LOC106564604, LOC106564644, LOC106564728, LOC106564868, LOC106564880, LOC106564930, LOC106565109, LOC106565344, LOC106…
GO:0005635	nuclear envelope	Group226	GO_CellularComponent-EBI-UniProt-GOA-ACAP-ARAP_01.05.2024_00h00	3.90867e-05	0.000257634	0.000295863	0.00057255	[3, 5, 6]	21.9178	64	[LOC100136926, LOC100194666, LOC100195319, LOC106562041, LOC106562356, LOC106563918, LOC106564728, LOC106565588, LOC106566056, LOC106567426, LOC106567676, LOC106567693, LOC106567908, LOC106568912, LOC106569771, LOC106570230, LOC106570930, LOC106573125, LOC106573723, LOC106576166, LOC106577374, LOC106577820, LOC106577847, LOC106578419, LOC106579821, LOC106579879, LOC106580467, LOC106580679, LOC106…
GO:0005643	nuclear pore	Group226	GO_CellularComponent-EBI-UniProt-GOA-ACAP-ARAP_01.05.2024_00h00	3.77121e-05	0.00025169	0.000295863	0.00057255	[3, 4, 6, 7]	29.6703	27	[LOC100195319, LOC106563918, LOC106564728, LOC106567676, LOC106567693, LOC106567908, LOC106568912, LOC106570230, LOC106573125, LOC106573723, LOC106578419, LOC106580467, LOC106582498, LOC106588586, LOC106590573, LOC106599100, LOC106606607, LOC106609455, ndc1, nu107, nup188, nup205, nup214, nup85, rae1, ranbp2, sec13]
GO:0015931	nucleobase-containing compound transport	Group226	GO_BiologicalProcess-EBI-UniProt-GOA-ACAP-ARAP_01.05.2024_00h00	5.20445e-09	7.53761e-08	0.000295863	0.00057255	[5]	28	63	[LOC100195319, LOC100196543, LOC106562837, LOC106563918, LOC106564644, LOC106564728, LOC106564930, LOC106567676, LOC106567693, LOC106567908, LOC106568741, LOC106568912, LOC106570230, LOC106570533, LOC106573723, LOC106578419, LOC106580818, LOC106581844, LOC106581852, LOC106582498, LOC106582679, LOC106583515, LOC106584057, LOC106585010, LOC106585185, LOC106585451, LOC106585800, LOC106586159, LOC106…
GO:0033365	protein localization to organelle	Group226	GO_BiologicalProcess-EBI-UniProt-GOA-ACAP-ARAP_01.05.2024_00h00	3.90787e-05	0.000258381	0.000295863	0.00057255	[5]	18.8341	126	[LOC100136430, LOC100195319, LOC106560709, LOC106562356, LOC106562380, LOC106562528, LOC106563918, LOC106564728, LOC106564868, LOC106564880, LOC106565560, LOC106565561, LOC106565588, LOC106565780, LOC106566053, LOC106566056, LOC106566641, LOC106567641, LOC106567676, LOC106567693, LOC106567908, LOC106568513, LOC106568941, LOC106569771, LOC106570230, LOC106571295, LOC106571893, LOC106571933, LOC106…
GO:0072594	establishment of protein localization to organelle	Group226	GO_BiologicalProcess-EBI-UniProt-GOA-ACAP-ARAP_01.05.2024_00h00	1.69744e-05	0.000125046	0.000295863	0.00057255	[4, 6]	20.7059	88	[LOC100136430, LOC100195319, LOC106560709, LOC106562356, LOC106562380, LOC106563918, LOC106564728, LOC106564868, LOC106564880, LOC106565560, LOC106565561, LOC106565588, LOC106566053, LOC106566056, LOC106567641, LOC106567676, LOC106567693, LOC106567908, LOC106568513, LOC106568941, LOC106570230, LOC106571295, LOC106571933, LOC106573723, LOC106575667, LOC106576153, LOC106576166, LOC106577478, LOC106…
GO:0071806	protein transmembrane transport	Group226	GO_BiologicalProcess-EBI-UniProt-GOA-ACAP-ARAP_01.05.2024_00h00	0.000853555	0.00402039	0.000295863	0.00057255	[3, 5, 6, 7]	26.4368	23	[LOC100136430, LOC106565560, LOC106565561, LOC106566053, LOC106568941, LOC106571933, LOC106577478, LOC106578916, LOC106580763, LOC106583199, LOC106586159, LOC106586369, LOC106591638, LOC106599036, LOC106612556, LOC106613715, chchd4a, grpel1, pam16, sdhdb, timm22, timm23a, tomm40l]
GO:0050658	RNA transport	Group226	GO_BiologicalProcess-EBI-UniProt-GOA-ACAP-ARAP_01.05.2024_00h00	7.0821e-09	9.85477e-08	0.000295863	0.00057255	[4, 5, 7]	31.9444	46	[LOC100195319, LOC106563918, LOC106564644, LOC106564728, LOC106564930, LOC106567676, LOC106567693, LOC106567908, LOC106568741, LOC106568912, LOC106570230, LOC106570533, LOC106573723, LOC106578419, LOC106580818, LOC106581844, LOC106581852, LOC106582498, LOC106582679, LOC106583515, LOC106584057, LOC106585010, LOC106585800, LOC106586159, LOC106587357, LOC106588091, LOC106588586, LOC106590573, LOC106…
GO:0006886	intracellular protein transport	Group226	GO_BiologicalProcess-EBI-UniProt-GOA-ACAP-ARAP_01.05.2024_00h00	0.00478403	0.0179317	0.000295863	0.00057255	[4, 5, 6, 7]	16.6038	132	[LOC100195319, LOC106560709, LOC106562280, LOC106562356, LOC106562380, LOC106562632, LOC106562755, LOC106563918, LOC106564558, LOC106564604, LOC106564728, LOC106564868, LOC106564880, LOC106565458, LOC106565561, LOC106565588, LOC106566056, LOC106567531, LOC106567641, LOC106567676, LOC106567693, LOC106567908, LOC106568513, LOC106568931, LOC106569002, LOC106570230, LOC106571745, LOC106571933, LOC106…
GO:0006913	nucleocytoplasmic transport	Group226	GO_BiologicalProcess-EBI-UniProt-GOA-ACAP-ARAP_01.05.2024_00h00	1.33411e-06	1.23492e-05	0.000295863	0.00057255	[5, 6]	24.0741	65	[LOC100195319, LOC106562356, LOC106562380, LOC106563918, LOC106564644, LOC106564728, LOC106564868, LOC106564930, LOC106565588, LOC106566056, LOC106567676, LOC106567693, LOC106567908, LOC106568741, LOC106568912, LOC106570230, LOC106573125, LOC106573723, LOC106575667, LOC106576166, LOC106578419, LOC106579277, LOC106580467, LOC106581852, LOC106582498, LOC106582679, LOC106582748, LOC106583177, LOC106…
GO:0034504	protein localization to nucleus	Group226	GO_BiologicalProcess-EBI-UniProt-GOA-ACAP-ARAP_01.05.2024_00h00	3.06584e-06	2.61087e-05	0.000295863	0.00057255	[6]	27.972	40	[LOC100195319, LOC106562356, LOC106562380, LOC106563918, LOC106564728, LOC106564868, LOC106565588, LOC106566056, LOC106567676, LOC106567693, LOC106567908, LOC106569771, LOC106570230, LOC106573723, LOC106575667, LOC106576166, LOC106580467, LOC106580679, LOC106582498, LOC106582748, LOC106583177, LOC106588586, LOC106590255, LOC106599100, LOC106601395, LOC106606607, LOC106607066, LOC106609131, ima2, …
GO:0072655	establishment of protein localization to mitochondrion	Group226	GO_BiologicalProcess-EBI-UniProt-GOA-ACAP-ARAP_01.05.2024_00h00	9.99006e-07	9.58056e-06	0.000295863	0.00057255	[5, 7]	34.5679	28	[LOC100136430, LOC106565560, LOC106566053, LOC106568941, LOC106576153, LOC106577478, LOC106578916, LOC106580017, LOC106580763, LOC106586159, LOC106586369, LOC106591638, LOC106599036, LOC106602140, LOC106609324, LOC106610469, LOC106611697, LOC106612556, LOC106613715, chchd4a, grpel1, oxa1l, pam16, sdhdb, timm22, timm23a, timm29, tomm40l]
GO:0051028	mRNA transport	Group226	GO_BiologicalProcess-EBI-UniProt-GOA-ACAP-ARAP_01.05.2024_00h00	3.90013e-08	4.85578e-07	0.000295863	0.00057255	[5, 6, 8]	33.3333	38	[LOC100195319, LOC106564644, LOC106564728, LOC106564930, LOC106567676, LOC106567908, LOC106568741, LOC106568912, LOC106570230, LOC106570533, LOC106573723, LOC106578419, LOC106581844, LOC106581852, LOC106582498, LOC106582679, LOC106583515, LOC106584057, LOC106585010, LOC106587357, LOC106588091, LOC106588586, LOC106590573, LOC106599100, LOC106601423, LOC106605126, LOC106606607, LOC106606979, LOC106…
GO:0006405	RNA export from nucleus	Group226	GO_BiologicalProcess-EBI-UniProt-GOA-ACAP-ARAP_01.05.2024_00h00	0.000252905	0.00135626	0.000295863	0.00057255	[5, 6, 7, 8]	26.4151	28	[LOC100195319, LOC106563918, LOC106564644, LOC106564728, LOC106564930, LOC106567676, LOC106567693, LOC106567908, LOC106568741, LOC106568912, LOC106573723, LOC106581852, LOC106582679, LOC106583515, LOC106585010, LOC106585800, LOC106587357, LOC106588091, LOC106599100, LOC106601423, LOC106606607, LOC106606979, LOC106611634, nu107, nup188, nup214, nup85, rae1]
GO:0006606	protein import into nucleus	Group226	GO_BiologicalProcess-EBI-UniProt-GOA-ACAP-ARAP_01.05.2024_00h00	1.63463e-06	1.48091e-05	0.000295863	0.00057255	[5, 6, 7, 8]	29.6	37	[LOC100195319, LOC106562356, LOC106562380, LOC106563918, LOC106564728, LOC106564868, LOC106565588, LOC106566056, LOC106567676, LOC106567693, LOC106567908, LOC106570230, LOC106573723, LOC106575667, LOC106576166, LOC106580467, LOC106582498, LOC106582748, LOC106583177, LOC106588586, LOC106590255, LOC106599100, LOC106601395, LOC106606607, LOC106607066, LOC106609131, ima2, ipo7, kpnb1, kpnb3, nu107, n…
GO:0017056	structural constituent of nuclear pore	Group226	GO_BiologicalProcess-EBI-UniProt-GOA-ACAP-ARAP_01.05.2024_00h00	1.86013e-07	2.03088e-06	0.000295863	0.00057255	[6, 7]	47.5	19	[LOC100195319, LOC106563918, LOC106564728, LOC106567676, LOC106567693, LOC106567908, LOC106568912, LOC106573125, LOC106573723, LOC106578419, LOC106582498, LOC106590573, LOC106599100, LOC106606607, nu107, nup188, nup205, nup214, nup85]
GO:0051168	nuclear export	Group226	GO_BiologicalProcess-EBI-UniProt-GOA-ACAP-ARAP_01.05.2024_00h00	0.00122659	0.00552095	0.000295863	0.00057255	[6, 7]	22.1557	37	[LOC100195319, LOC106563918, LOC106564644, LOC106564728, LOC106564930, LOC106565588, LOC106567676, LOC106567693, LOC106567908, LOC106568741, LOC106568912, LOC106573723, LOC106579277, LOC106581852, LOC106582679, LOC106583177, LOC106583515, LOC106585010, LOC106585800, LOC106585804, LOC106587357, LOC106588091, LOC106599100, LOC106601423, LOC106603211, LOC106606607, LOC106606979, LOC106610219, LOC106…
GO:0006406	mRNA export from nucleus	Group226	GO_BiologicalProcess-EBI-UniProt-GOA-ACAP-ARAP_01.05.2024_00h00	0.00215307	0.00902341	0.000295863	0.00057255	[6, 7, 8, 9]	25.6098	21	[LOC100195319, LOC106564644, LOC106564728, LOC106564930, LOC106567676, LOC106568741, LOC106568912, LOC106573723, LOC106581852, LOC106582679, LOC106583515, LOC106585010, LOC106587357, LOC106588091, LOC106599100, LOC106601423, LOC106606607, LOC106606979, LOC106611634, nu107, nup85]
GO:0000278	mitotic cell cycle	Group227	GO_BiologicalProcess-EBI-UniProt-GOA-ACAP-ARAP_01.05.2024_00h00	2.8026e-45	3.18095e-42	7.07256e-26	2.46361e-24	[3]	33.4688	247	[LOC100136483, LOC100195150, LOC100195405, LOC100195680, LOC100195918, LOC100306849, LOC100380341, LOC100380681, LOC100380768, LOC100380819, LOC106560444, LOC106560912, LOC106561064, LOC106561604, LOC106561782, LOC106561784, LOC106562060, LOC106562699, LOC106562989, LOC106563136, LOC106563313, LOC106563463, LOC106563511, LOC106563618, LOC106563680, LOC106564681, LOC106564750, LOC106565211, LOC106…
GO:0016043	cellular component organization	Group227	GO_BiologicalProcess-EBI-UniProt-GOA-ACAP-ARAP_01.05.2024_00h00	2.5489e-13	8.22214e-12	7.07256e-26	2.46361e-24	[3]	16.0697	1153	[LOC100136430, LOC100136483, LOC100194666, LOC100195113, LOC100195150, LOC100195200, LOC100195680, LOC100195918, LOC100286508, LOC100306849, LOC100380299, LOC100380341, LOC100380625, LOC100380681, LOC100380699, LOC100380747, LOC100380768, LOC100380772, LOC106560237, LOC106560289, LOC106560324, LOC106560435, LOC106560444, LOC106560578, LOC106560807, LOC106560849, LOC106560901, LOC106560903, LOC106…
GO:0099081	supramolecular polymer	Group227	GO_CellularComponent-EBI-UniProt-GOA-ACAP-ARAP_01.05.2024_00h00	0.00029369	0.00154006	7.07256e-26	2.46361e-24	[3]	16.7324	212	[LOC100136483, LOC100136587, LOC100195150, LOC100195197, LOC100196274, LOC100380299, LOC100380681, LOC106560807, LOC106561604, LOC106561804, LOC106561897, LOC106562493, LOC106562699, LOC106562989, LOC106563520, LOC106563621, LOC106564193, LOC106564681, LOC106564757, LOC106564821, LOC106564908, LOC106564957, LOC106564958, LOC106564959, LOC106564961, LOC106565226, LOC106565432, LOC106565780, LOC106…
GO:0006996	organelle organization	Group227	GO_BiologicalProcess-EBI-UniProt-GOA-ACAP-ARAP_01.05.2024_00h00	1.63001e-09	2.53306e-08	7.07256e-26	2.46361e-24	[4]	16.4723	664	[LOC100136430, LOC100136483, LOC100194666, LOC100195113, LOC100195150, LOC100195200, LOC100195680, LOC100195918, LOC100286508, LOC100306849, LOC100380299, LOC100380341, LOC100380625, LOC100380681, LOC100380747, LOC100380768, LOC106560435, LOC106560444, LOC106560578, LOC106560807, LOC106560901, LOC106560903, LOC106560912, LOC106560914, LOC106561064, LOC106561256, LOC106561604, LOC106561691, LOC106…
GO:0015631	tubulin binding	Group227	GO_MolecularFunction-EBI-UniProt-GOA-ACAP-ARAP_01.05.2024_00h00	3.53586e-05	0.00023974	7.07256e-26	2.46361e-24	[4]	19.5212	106	[LOC100136587, LOC100195150, LOC100286508, LOC106561782, LOC106561804, LOC106561897, LOC106562493, LOC106562699, LOC106563511, LOC106563520, LOC106563621, LOC106564193, LOC106564821, LOC106569018, LOC106569084, LOC106571044, LOC106574164, LOC106574165, LOC106574275, LOC106575208, LOC106575505, LOC106577137, LOC106580218, LOC106582089, LOC106583652, LOC106584748, LOC106585345, LOC106585681, LOC106…
GO:0043232	intracellular non-membrane-bounded organelle	Group227	GO_CellularComponent-EBI-UniProt-GOA-ACAP-ARAP_01.05.2024_00h00	4.9223e-21	4.76344e-19	7.07256e-26	2.46361e-24	[4]	17.8074	869	[LOC100136483, LOC100136587, LOC100136926, LOC100195150, LOC100195197, LOC100195680, LOC100195918, LOC100195964, LOC100196545, LOC100196562, LOC100286441, LOC100286508, LOC100286669, LOC100286733, LOC100306849, LOC100380299, LOC100380519, LOC100380625, LOC100380648, LOC100380681, LOC100380711, LOC100380740, LOC100380747, LOC100380787, LOC106560392, LOC106560807, LOC106560903, LOC106560912, LOC106…
GO:0097435	supramolecular fiber organization	Group227	GO_BiologicalProcess-EBI-UniProt-GOA-ACAP-ARAP_01.05.2024_00h00	0.0122372	0.0399585	7.07256e-26	2.46361e-24	[4]	15.7273	173	[LOC100195200, LOC100380625, LOC100380747, LOC100380768, LOC106560903, LOC106561804, LOC106561897, LOC106562493, LOC106563594, LOC106564193, LOC106564821, LOC106564849, LOC106564958, LOC106565198, LOC106565226, LOC106565365, LOC106565430, LOC106565432, LOC106566027, LOC106566046, LOC106566665, LOC106566812, LOC106566973, LOC106567074, LOC106567084, LOC106567513, LOC106567542, LOC106567840, LOC106…
GO:0099512	supramolecular fiber	Group227	GO_CellularComponent-EBI-UniProt-GOA-ACAP-ARAP_01.05.2024_00h00	0.000752415	0.00359975	7.07256e-26	2.46361e-24	[4]	16.4932	206	[LOC100136483, LOC100136587, LOC100195150, LOC100195197, LOC100196274, LOC100380299, LOC100380681, LOC106560807, LOC106561604, LOC106561804, LOC106561897, LOC106562493, LOC106562699, LOC106562989, LOC106563520, LOC106563621, LOC106564193, LOC106564681, LOC106564757, LOC106564821, LOC106564908, LOC106564957, LOC106564958, LOC106564959, LOC106564961, LOC106565226, LOC106565432, LOC106565780, LOC106…
GO:0000226	microtubule cytoskeleton organization	Group227	GO_BiologicalProcess-EBI-UniProt-GOA-ACAP-ARAP_01.05.2024_00h00	3.78127e-07	3.90793e-06	7.07256e-26	2.46361e-24	[3, 6]	19.695	155	[LOC100136483, LOC100195150, LOC100195680, LOC100195918, LOC100286508, LOC100380681, LOC106560444, LOC106560903, LOC106561064, LOC106561604, LOC106561782, LOC106561897, LOC106562493, LOC106562699, LOC106562989, LOC106563511, LOC106563572, LOC106564193, LOC106564821, LOC106565211, LOC106565432, LOC106565740, LOC106566024, LOC106567084, LOC106567942, LOC106568912, LOC106569079, LOC106572477, LOC106…
GO:0007051	spindle organization	Group227	GO_BiologicalProcess-EBI-UniProt-GOA-ACAP-ARAP_01.05.2024_00h00	9.44072e-13	2.79157e-11	7.07256e-26	2.46361e-24	[3, 4, 7]	33.1633	65	[LOC100195150, LOC100195680, LOC100195918, LOC106561604, LOC106561782, LOC106562699, LOC106563511, LOC106565211, LOC106568912, LOC106569079, LOC106573105, LOC106574078, LOC106577137, LOC106579277, LOC106580383, LOC106583508, LOC106583511, LOC106583587, LOC106584748, LOC106585012, LOC106585026, LOC106585681, LOC106586881, LOC106587056, LOC106587227, LOC106587689, LOC106587728, LOC106589265, LOC106…
GO:0005856	cytoskeleton	Group227	GO_CellularComponent-EBI-UniProt-GOA-ACAP-ARAP_01.05.2024_00h00	0.000157825	0.000886571	7.07256e-26	2.46361e-24	[5]	15.6618	439	[LOC100136483, LOC100136587, LOC100195150, LOC100195197, LOC100195680, LOC100195918, LOC100286508, LOC100380299, LOC100380519, LOC100380625, LOC100380681, LOC100380747, LOC106560807, LOC106560903, LOC106560912, LOC106560914, LOC106560985, LOC106561604, LOC106561782, LOC106561804, LOC106561897, LOC106561913, LOC106562005, LOC106562413, LOC106562493, LOC106562699, LOC106562719, LOC106562770, LOC106…
GO:0007010	cytoskeleton organization	Group227	GO_BiologicalProcess-EBI-UniProt-GOA-ACAP-ARAP_01.05.2024_00h00	1.46356e-06	1.34307e-05	7.07256e-26	2.46361e-24	[5]	16.8906	352	[LOC100136483, LOC100195150, LOC100195200, LOC100195680, LOC100195918, LOC100286508, LOC100380299, LOC100380625, LOC100380681, LOC100380747, LOC100380768, LOC106560444, LOC106560807, LOC106560903, LOC106560912, LOC106561064, LOC106561604, LOC106561782, LOC106561804, LOC106561897, LOC106562413, LOC106562493, LOC106562699, LOC106562854, LOC106562989, LOC106563136, LOC106563326, LOC106563511, LOC106…
GO:0008017	microtubule binding	Group227	GO_MolecularFunction-EBI-UniProt-GOA-ACAP-ARAP_01.05.2024_00h00	4.37114e-05	0.000282005	7.07256e-26	2.46361e-24	[5]	19.9153	94	[LOC100136587, LOC100195150, LOC100286508, LOC106561782, LOC106561804, LOC106561897, LOC106562493, LOC106562699, LOC106563511, LOC106563520, LOC106563621, LOC106564193, LOC106564821, LOC106569018, LOC106569084, LOC106571044, LOC106574164, LOC106574165, LOC106575505, LOC106577137, LOC106584748, LOC106585345, LOC106585681, LOC106587056, LOC106587071, LOC106587227, LOC106587484, LOC106587689, LOC106…
GO:1902850	microtubule cytoskeleton organization involved in mitosis	Group227	GO_BiologicalProcess-EBI-UniProt-GOA-ACAP-ARAP_01.05.2024_00h00	1.39079e-12	3.84545e-11	7.07256e-26	2.46361e-24	[4, 5, 7]	34.2857	60	[LOC100195150, LOC100195680, LOC100195918, LOC106560444, LOC106561064, LOC106561604, LOC106561782, LOC106562699, LOC106563511, LOC106565211, LOC106565740, LOC106568912, LOC106569079, LOC106573105, LOC106574078, LOC106577137, LOC106580383, LOC106583508, LOC106583511, LOC106583587, LOC106584748, LOC106585012, LOC106585026, LOC106585681, LOC106586881, LOC106587056, LOC106587227, LOC106587689, LOC106…
GO:0005813	centrosome	Group227	GO_CellularComponent-EBI-UniProt-GOA-ACAP-ARAP_01.05.2024_00h00	0.00131259	0.00583405	7.07256e-26	2.46361e-24	[3, 8]	18.9119	73	[LOC100195918, LOC106561604, LOC106562719, LOC106564821, LOC106564902, LOC106566439, LOC106567492, LOC106568877, LOC106569079, LOC106570503, LOC106572118, LOC106573105, LOC106574078, LOC106574275, LOC106575208, LOC106576715, LOC106579277, LOC106579578, LOC106580218, LOC106580467, LOC106582089, LOC106582365, LOC106583511, LOC106585026, LOC106585650, LOC106586611, LOC106587056, LOC106588347, LOC106…
GO:0099513	polymeric cytoskeletal fiber	Group227	GO_CellularComponent-EBI-UniProt-GOA-ACAP-ARAP_01.05.2024_00h00	9.00381e-08	1.05325e-06	7.07256e-26	2.46361e-24	[5, 6]	19.7661	169	[LOC100136483, LOC100136587, LOC100195150, LOC100195197, LOC100380681, LOC106560807, LOC106561604, LOC106561804, LOC106561897, LOC106562493, LOC106562699, LOC106562989, LOC106563520, LOC106563621, LOC106564193, LOC106564757, LOC106564821, LOC106564908, LOC106564957, LOC106564958, LOC106564959, LOC106564961, LOC106565226, LOC106565432, LOC106565780, LOC106566665, LOC106566973, LOC106567084, LOC106…
GO:0007052	mitotic spindle organization	Group227	GO_BiologicalProcess-EBI-UniProt-GOA-ACAP-ARAP_01.05.2024_00h00	2.7479e-12	7.31286e-11	7.07256e-26	2.46361e-24	[4, 5, 6, 8]	37.3134	50	[LOC100195150, LOC100195680, LOC100195918, LOC106561604, LOC106561782, LOC106562699, LOC106563511, LOC106565211, LOC106568912, LOC106569079, LOC106573105, LOC106574078, LOC106577137, LOC106580383, LOC106583508, LOC106583511, LOC106583587, LOC106584748, LOC106585012, LOC106585026, LOC106585681, LOC106586881, LOC106587056, LOC106587227, LOC106587689, LOC106587728, LOC106589585, LOC106589940, LOC106…
GO:0005819	spindle	Group227	GO_CellularComponent-EBI-UniProt-GOA-ACAP-ARAP_01.05.2024_00h00	7.49102e-10	1.25578e-08	7.07256e-26	2.46361e-24	[5, 7]	26.5781	80	[LOC100195150, LOC100195918, LOC106561604, LOC106561782, LOC106562005, LOC106563511, LOC106563520, LOC106564821, LOC106564902, LOC106565211, LOC106565780, LOC106567492, LOC106567527, LOC106569079, LOC106573105, LOC106577137, LOC106582365, LOC106582888, LOC106583511, LOC106583587, LOC106584748, LOC106584981, LOC106585026, LOC106586525, LOC106586917, LOC106587035, LOC106587056, LOC106587175, LOC106…
GO:0015630	microtubule cytoskeleton	Group227	GO_CellularComponent-EBI-UniProt-GOA-ACAP-ARAP_01.05.2024_00h00	5.85311e-07	5.69008e-06	7.07256e-26	2.46361e-24	[6]	18.2559	224	[LOC100136483, LOC100136587, LOC100195150, LOC100195918, LOC100286508, LOC100380681, LOC106560914, LOC106561604, LOC106561782, LOC106561897, LOC106562005, LOC106562493, LOC106562699, LOC106562719, LOC106562989, LOC106563511, LOC106563520, LOC106563621, LOC106564193, LOC106564821, LOC106564902, LOC106565211, LOC106565432, LOC106565780, LOC106566024, LOC106566439, LOC106567084, LOC106567492, LOC106…
GO:0005874	microtubule	Group227	GO_CellularComponent-EBI-UniProt-GOA-ACAP-ARAP_01.05.2024_00h00	5.2275e-06	4.24784e-05	7.07256e-26	2.46361e-24	[6, 7]	20.428	105	[LOC100136483, LOC100136587, LOC100195150, LOC100380681, LOC106561604, LOC106561897, LOC106562493, LOC106562699, LOC106562989, LOC106563520, LOC106563621, LOC106564193, LOC106564821, LOC106565432, LOC106567084, LOC106567546, LOC106569084, LOC106569778, LOC106571044, LOC106572477, LOC106573105, LOC106574165, LOC106574252, LOC106574319, LOC106575281, LOC106575781, LOC106577137, LOC106579277, LOC106…
GO:0005882	intermediate filament	Group227	GO_CellularComponent-EBI-UniProt-GOA-ACAP-ARAP_01.05.2024_00h00	3.21077e-06	2.71259e-05	7.07256e-26	2.46361e-24	[6, 7]	26.4368	46	[LOC100195197, LOC106560807, LOC106564757, LOC106564908, LOC106564957, LOC106564958, LOC106564959, LOC106564961, LOC106565226, LOC106565780, LOC106566665, LOC106566973, LOC106569771, LOC106569778, LOC106571488, LOC106572250, LOC106572750, LOC106572756, LOC106575629, LOC106576836, LOC106580679, LOC106582888, LOC106582958, LOC106583605, LOC106586525, LOC106587813, LOC106587847, LOC106588289, LOC106…
KEGG:00220	Arginine biosynthesis	Group228	KEGG_01.05.2024	0.00256527	0.0105637	4.30591e-07	1.34319e-06	[-1]	29.7872	14	[LOC100500786, LOC106560816, LOC106562243, LOC106564367, LOC106565542, LOC106573756, LOC106587404, LOC106590406, LOC106599105, LOC106606089, arg2, gdh2, glna, nags]
KEGG:00250	Alanine, aspartate and glutamate metabolism	Group228	KEGG_01.05.2024	0.00101146	0.00466102	4.30591e-07	1.34319e-06	[-1]	26.1364	23	[LOC106560816, LOC106562243, LOC106563757, LOC106564367, LOC106565542, LOC106569508, LOC106570297, LOC106571444, LOC106573756, LOC106577818, LOC106581773, LOC106587404, LOC106590406, LOC106592407, LOC106600892, LOC106606089, LOC106611946, aldh4a1, asns, gdh2, gfpt1, glna, il4i1]
KEGG:00350	Tyrosine metabolism	Group228	KEGG_01.05.2024	0.0036391	0.0142682	4.30591e-07	1.34319e-06	[-1]	26.5625	17	[LOC100137092, LOC106560816, LOC106562243, LOC106564367, LOC106573680, LOC106573756, LOC106579929, LOC106585509, LOC106586788, LOC106587404, LOC106596374, LOC106601652, LOC106601716, aox6, epx, il4i1, si:ch211-127i16.2]
KEGG:00360	Phenylalanine metabolism	Group228	KEGG_01.05.2024	8.2929e-05	0.000498746	4.30591e-07	1.34319e-06	[-1]	40	14	[LOC106560816, LOC106562243, LOC106564367, LOC106573680, LOC106573756, LOC106576281, LOC106579929, LOC106585509, LOC106586788, LOC106587404, LOC106596374, LOC106601716, il4i1, si:ch211-127i16.2]
KEGG:00400	Phenylalanine, tyrosine and tryptophan biosynthesis	Group228	KEGG_01.05.2024	0.000477517	0.00238647	4.30591e-07	1.34319e-06	[-1]	50	8	[LOC106560816, LOC106562243, LOC106564367, LOC106573680, LOC106573756, LOC106576281, LOC106587404, il4i1]
GO:0019842	vitamin binding	Group228	GO_MolecularFunction-EBI-UniProt-GOA-ACAP-ARAP_01.05.2024_00h00	0.0122073	0.0399837	4.30591e-07	1.34319e-06	[3]	19.2893	38	[LOC106560816, LOC106561658, LOC106562243, LOC106564367, LOC106565486, LOC106566237, LOC106569508, LOC106573680, LOC106573756, LOC106573862, LOC106575213, LOC106575607, LOC106577060, LOC106577298, LOC106577392, LOC106578982, LOC106579083, LOC106579751, LOC106580033, LOC106581773, LOC106583563, LOC106585394, LOC106587404, LOC106590406, LOC106591118, LOC106591425, LOC106592407, LOC106594092, LOC106…
GO:0008483	transaminase activity	Group228	GO_MolecularFunction-EBI-UniProt-GOA-ACAP-ARAP_01.05.2024_00h00	0.00318284	0.0127374	4.30591e-07	1.34319e-06	[4]	29.1667	14	[LOC106560816, LOC106562243, LOC106563757, LOC106564367, LOC106573680, LOC106573756, LOC106577392, LOC106587404, LOC106590406, LOC106592407, LOC106608869, LOC106611946, gfpt1, psat1]
GO:0030170	pyridoxal phosphate binding	Group228	GO_MolecularFunction-EBI-UniProt-GOA-ACAP-ARAP_01.05.2024_00h00	0.00418007	0.0158917	4.30591e-07	1.34319e-06	[4, 5]	23.301	24	[LOC106560816, LOC106562243, LOC106564367, LOC106566237, LOC106569508, LOC106573680, LOC106573756, LOC106573862, LOC106577392, LOC106579083, LOC106580033, LOC106581773, LOC106585394, LOC106587404, LOC106590406, LOC106591118, LOC106591425, LOC106592407, LOC106594092, LOC106605019, LOC106608869, cgl, gadl1, psat1]
GO:0004069	L-aspartate:2-oxoglutarate aminotransferase activity	Group228	GO_MolecularFunction-EBI-UniProt-GOA-ACAP-ARAP_01.05.2024_00h00	0.00335315	0.013294	4.30591e-07	1.34319e-06	[5]	55.5556	5	[LOC106560816, LOC106562243, LOC106564367, LOC106573756, LOC106587404]
GO:0004838	L-tyrosine:2-oxoglutarate aminotransferase activity	Group228	GO_MolecularFunction-EBI-UniProt-GOA-ACAP-ARAP_01.05.2024_00h00	0.000226855	0.00123523	4.30591e-07	1.34319e-06	[6]	83.3333	5	[LOC106560816, LOC106562243, LOC106573680, LOC106573756, LOC106587404]
GO:0043648	dicarboxylic acid metabolic process	Group228	GO_BiologicalProcess-EBI-UniProt-GOA-ACAP-ARAP_01.05.2024_00h00	0.000228942	0.00124341	4.30591e-07	1.34319e-06	[6]	27.7778	25	[LOC100196673, LOC106560816, LOC106562243, LOC106564367, LOC106564857, LOC106573756, LOC106575213, LOC106577388, LOC106577392, LOC106585031, LOC106587404, LOC106590260, LOC106591425, LOC106593044, LOC106606089, LOC106608869, LOC106609325, aldh4a1, dhfr, ftcd, gdh2, kgd4, nags, uroc1, zgc:153031]
GO:0170040	proteinogenic amino acid catabolic process	Group228	GO_BiologicalProcess-EBI-UniProt-GOA-ACAP-ARAP_01.05.2024_00h00	2.15496e-06	1.90369e-05	4.30591e-07	1.34319e-06	[5, 6, 7]	30.8411	33	[LOC100500786, LOC106560816, LOC106561216, LOC106562243, LOC106573440, LOC106573680, LOC106573756, LOC106576281, LOC106577392, LOC106579929, LOC106580033, LOC106585394, LOC106585509, LOC106587183, LOC106587404, LOC106590406, LOC106591425, LOC106599105, LOC106605075, LOC106606089, LOC106608345, LOC106608869, LOC106611056, aass, acad9, aldh4a1, arg2, cdo1, dao, gcshb, gdh2, mccc2, qdpra]
GO:1901606	alpha-amino acid catabolic process	Group228	GO_BiologicalProcess-EBI-UniProt-GOA-ACAP-ARAP_01.05.2024_00h00	3.00115e-05	0.00020745	4.30591e-07	1.34319e-06	[5, 6, 7]	26.9231	35	[LOC100500786, LOC106560816, LOC106561216, LOC106562243, LOC106573440, LOC106573680, LOC106573756, LOC106576281, LOC106577392, LOC106579929, LOC106580033, LOC106580795, LOC106585394, LOC106585509, LOC106587183, LOC106587404, LOC106590406, LOC106591425, LOC106599105, LOC106605075, LOC106606089, LOC106608345, LOC106608869, LOC106611056, LOC106612652, aass, acad9, aldh4a1, arg2, cdo1, dao, gcshb, gd…
GO:0009066	aspartate family amino acid metabolic process	Group228	GO_BiologicalProcess-EBI-UniProt-GOA-ACAP-ARAP_01.05.2024_00h00	0.00293475	0.0118335	4.30591e-07	1.34319e-06	[5, 6, 7, 8]	26.4706	18	[LOC100194600, LOC106560816, LOC106562243, LOC106564367, LOC106570297, LOC106573756, LOC106577298, LOC106587404, LOC106595288, LOC106595636, LOC106605075, LOC106608345, LOC106611056, aass, asns, lpp60, mri1, mthfr]
GO:1902221	erythrose 4-phosphate/phosphoenolpyruvate family amino acid metabolic process	Group228	GO_BiologicalProcess-EBI-UniProt-GOA-ACAP-ARAP_01.05.2024_00h00	0.00123488	0.00553487	4.30591e-07	1.34319e-06	[5, 6, 7, 8]	38.4615	10	[LOC100137092, LOC106560816, LOC106562243, LOC106573680, LOC106573756, LOC106576281, LOC106579929, LOC106585509, LOC106587404, qdpra]
GO:0006558	L-phenylalanine metabolic process	Group228	GO_BiologicalProcess-EBI-UniProt-GOA-ACAP-ARAP_01.05.2024_00h00	0.00286669	0.011603	4.30591e-07	1.34319e-06	[5, 6, 7, 8, 9]	43.75	7	[LOC106560816, LOC106562243, LOC106573680, LOC106573756, LOC106576281, LOC106587404, qdpra]
GO:0009095	aromatic amino acid family biosynthetic process, prephenate pathway	Group228	GO_BiologicalProcess-EBI-UniProt-GOA-ACAP-ARAP_01.05.2024_00h00	0.000226855	0.00123523	4.30591e-07	1.34319e-06	[6, 7, 8]	83.3333	5	[LOC106560816, LOC106562243, LOC106573756, LOC106576281, LOC106587404]
GO:0170035	L-amino acid catabolic process	Group228	GO_BiologicalProcess-EBI-UniProt-GOA-ACAP-ARAP_01.05.2024_00h00	3.38776e-06	2.83958e-05	4.30591e-07	1.34319e-06	[6, 7, 8]	30.2752	33	[LOC100500786, LOC106560816, LOC106561216, LOC106562243, LOC106573440, LOC106573680, LOC106573756, LOC106576281, LOC106577392, LOC106579929, LOC106580033, LOC106585394, LOC106585509, LOC106587183, LOC106587404, LOC106590406, LOC106591425, LOC106599105, LOC106605075, LOC106606089, LOC106608345, LOC106608869, LOC106611056, aass, acad9, aldh4a1, arg2, cdo1, dao, gcshb, gdh2, mccc2, qdpra]
GO:0006531	aspartate metabolic process	Group228	GO_BiologicalProcess-EBI-UniProt-GOA-ACAP-ARAP_01.05.2024_00h00	0.00597109	0.0218052	4.30591e-07	1.34319e-06	[6, 7, 8, 9]	50	5	[LOC106560816, LOC106562243, LOC106564367, LOC106573756, LOC106587404]
GO:1902223	erythrose 4-phosphate/phosphoenolpyruvate family amino acid biosynthetic process	Group228	GO_BiologicalProcess-EBI-UniProt-GOA-ACAP-ARAP_01.05.2024_00h00	0.000226855	0.00123523	4.30591e-07	1.34319e-06	[6, 7, 8, 9]	83.3333	5	[LOC106560816, LOC106562243, LOC106573756, LOC106576281, LOC106587404]
GO:0033585	L-phenylalanine biosynthetic process from chorismate via phenylpyruvate	Group228	GO_BiologicalProcess-EBI-UniProt-GOA-ACAP-ARAP_01.05.2024_00h00	0.000318563	0.00165824	4.30591e-07	1.34319e-06	[7, 8, 9, 10, 11]	100	4	[LOC106560816, LOC106562243, LOC106573756, LOC106587404]
KEGG:03030	DNA replication	Group229	KEGG_01.05.2024	1.52817e-18	9.56904e-17	8.28838e-18	1.15485e-16	[-1]	64.2857	36	[LOC100196545, LOC100380341, LOC106564474, LOC106569128, LOC106580445, LOC106585071, LOC106605109, LOC106606382, LOC106607002, LOC106609216, LOC106612933, fen1, lig1, mc6zb, mcm2, mcm3, mcm3l, mcm4, mcm5, mcm6, mcm7, pola1, pola2, pold1, pole, pole2, pole3, prim1, prim2, rfa1, rfc2, rfc3, rfc4, rnaseh2c, rpa2, rpa3]
KEGG:03410	Base excision repair	Group229	KEGG_01.05.2024	2.31624e-05	0.000166597	8.28838e-18	1.15485e-16	[-1]	32.8571	23	[LOC100196545, LOC100286669, LOC106561084, LOC106564589, LOC106565577, LOC106580445, LOC106585071, LOC106586546, LOC106606382, fen1, lig1, neil1, neil3, parp1, pold1, pole, pole2, pole3, polg, rfc2, rfc3, rfc4, xndc1]
KEGG:03420	Nucleotide excision repair	Group229	KEGG_01.05.2024	0.000154883	0.000872345	8.28838e-18	1.15485e-16	[-1]	28.9157	24	[LOC100196545, LOC106569462, LOC106580445, LOC106585071, LOC106601222, LOC106604162, LOC106604641, LOC106605109, LOC106606382, LOC106612273, LOC106612933, ddb2, gtf2h2, lig1, pold1, pole, pole2, pole3, rfa1, rfc2, rfc3, rfc4, rpa2, rpa3]
KEGG:03430	Mismatch repair	Group229	KEGG_01.05.2024	3.09961e-09	4.61474e-08	8.28838e-18	1.15485e-16	[-1]	60	18	[LOC100196545, LOC106580445, LOC106585071, LOC106605109, LOC106606382, LOC106609216, LOC106612933, exo1, lig1, msh2, msh6, pold1, rfa1, rfc2, rfc3, rfc4, rpa2, rpa3]
KEGG:03440	Homologous recombination	Group229	KEGG_01.05.2024	5.78298e-07	5.64769e-06	8.28838e-18	1.15485e-16	[-1]	40.7407	22	[LOC106579155, LOC106579578, LOC106582297, LOC106603463, LOC106605109, LOC106606382, LOC106607888, LOC106609216, LOC106612933, babam1, blm, brca2, brip1, eme1, pold1, rad51, rad54b, rad54l, rfa1, rpa2, rpa3, topbp1]
GO:0005657	replication fork	Group229	GO_CellularComponent-EBI-UniProt-GOA-ACAP-ARAP_01.05.2024_00h00	8.90664e-11	1.89622e-09	8.28838e-18	1.15485e-16	[2, 6]	49.1228	28	[LOC100196545, LOC106565441, LOC106579578, LOC106585998, LOC106603463, LOC106605109, LOC106606382, LOC106612933, LOC123723805, blm, etaa1a, mcm10, mms22l, pola1, pola2, pold1, prim1, prim2, rfa1, rfc2, rfc3, rfc4, rpa2, rpa3, si:ch73-71d17.2, tipin, tonsl, wdhd1]
GO:0042575	DNA polymerase complex	Group229	GO_CellularComponent-EBI-UniProt-GOA-ACAP-ARAP_01.05.2024_00h00	4.07304e-05	0.000266815	8.28838e-18	1.15485e-16	[3, 5]	50	11	[LOC106571315, LOC106606382, pola1, pola2, pold1, pole, pole2, pole3, polg, prim1, prim2]
GO:0003697	single-stranded DNA binding	Group229	GO_MolecularFunction-EBI-UniProt-GOA-ACAP-ARAP_01.05.2024_00h00	1.1411e-09	1.82661e-08	8.28838e-18	1.15485e-16	[5]	37.2549	38	[LOC100194880, LOC100380341, LOC106560392, LOC106566707, LOC106569128, LOC106571380, LOC106580420, LOC106582661, LOC106584424, LOC106585065, LOC106604162, LOC106605109, LOC106607002, LOC106607888, LOC106608315, LOC106609216, LOC106609453, LOC106612273, LOC106612933, LOC123723805, cdc45, lonp1, mc6zb, mcm10, mcm2, mcm3, mcm3l, mcm4, mcm6, mcm7, pola1, rad51, rfa1, rn138, rpa2, rpa3, si:ch73-71d17.…
GO:0030894	replisome	Group229	GO_CellularComponent-EBI-UniProt-GOA-ACAP-ARAP_01.05.2024_00h00	2.51017e-06	2.18129e-05	8.28838e-18	1.15485e-16	[3, 7]	54.1667	13	[LOC106605109, LOC106606382, LOC106612933, LOC123723805, blm, pola1, pola2, pold1, prim1, prim2, rfa1, rpa2, rpa3]
GO:0043596	nuclear replication fork	Group229	GO_CellularComponent-EBI-UniProt-GOA-ACAP-ARAP_01.05.2024_00h00	5.1052e-09	7.4445e-08	8.28838e-18	1.15485e-16	[3, 7, 8]	54.0541	20	[LOC106565441, LOC106585998, LOC106605109, LOC106606382, LOC106612933, LOC123723805, etaa1a, mcm10, mms22l, pola1, pola2, pold1, prim1, prim2, rfa1, rpa2, rpa3, tipin, tonsl, wdhd1]
GO:0071897	DNA biosynthetic process	Group229	GO_BiologicalProcess-EBI-UniProt-GOA-ACAP-ARAP_01.05.2024_00h00	0.0109598	0.0366303	8.28838e-18	1.15485e-16	[5, 6, 7]	21.6216	24	[LOC106564352, LOC106564589, LOC106566721, LOC106571315, LOC106571940, LOC106573334, LOC106580445, LOC106585071, LOC106597308, LOC106606382, LOC106612933, acd, lig1, pola1, pold1, pole, pole2, pole3, polg, polq, rfa1, telo2, terf1, tk1]
GO:0005662	DNA replication factor A complex	Group229	GO_CellularComponent-EBI-UniProt-GOA-ACAP-ARAP_01.05.2024_00h00	0.000735211	0.00353333	8.28838e-18	1.15485e-16	[3, 4, 5, 7, 8, 9, 10]	60	6	[LOC106605109, LOC106612933, LOC123723805, rfa1, rpa2, rpa3]
GO:0000228	nuclear chromosome	Group229	GO_CellularComponent-EBI-UniProt-GOA-ACAP-ARAP_01.05.2024_00h00	1.65294e-05	0.000122191	8.28838e-18	1.15485e-16	[6, 7]	25.7669	42	[LOC106565441, LOC106583247, LOC106585998, LOC106603093, LOC106604953, LOC106605109, LOC106606382, LOC106607888, LOC106608459, LOC106612933, LOC123723805, dmap1, etaa1a, gins1, gins3, gins4, lrwd1, mcm10, mms22l, orc1, orc3, orc5, pola1, pola2, pold1, pole, pole2, pole3, prim1, prim2, rad51, rad9a, rfa1, rpa2, rpa3, ruvb1, ruvbl2, swi5, tipin, tonsl, uchl5, wdhd1]
GO:0006260	DNA replication	Group229	GO_BiologicalProcess-EBI-UniProt-GOA-ACAP-ARAP_01.05.2024_00h00	3.05119e-28	1.08267e-25	8.28838e-18	1.15485e-16	[6, 7]	43.3036	97	[LOC100196545, LOC100380341, LOC106562060, LOC106564474, LOC106564589, LOC106564750, LOC106565441, LOC106566563, LOC106569128, LOC106569698, LOC106570548, LOC106574075, LOC106574730, LOC106576675, LOC106579040, LOC106580445, LOC106581094, LOC106584399, LOC106584655, LOC106585071, LOC106585998, LOC106586546, LOC106587264, LOC106588823, LOC106588962, LOC106591291, LOC106594603, LOC106605109, LOC106…
GO:0005658	alpha DNA polymerase:primase complex	Group229	GO_CellularComponent-EBI-UniProt-GOA-ACAP-ARAP_01.05.2024_00h00	0.00381421	0.0148184	8.28838e-18	1.15485e-16	[4, 5, 6, 8, 9, 10]	66.6667	4	[pola1, pola2, prim1, prim2]
GO:0006289	nucleotide-excision repair	Group229	GO_BiologicalProcess-EBI-UniProt-GOA-ACAP-ARAP_01.05.2024_00h00	0.0083371	0.0290979	8.28838e-18	1.15485e-16	[6, 7, 8]	26.4151	14	[LOC106605109, LOC106606382, LOC106612933, LOC123723805, brip1, ercc6l, gtf2h2, pold1, pole, rad54b, rad54l, rfa1, rpa2, rpa3]
GO:0006298	mismatch repair	Group229	GO_BiologicalProcess-EBI-UniProt-GOA-ACAP-ARAP_01.05.2024_00h00	0.00284673	0.0115442	8.28838e-18	1.15485e-16	[6, 7, 8]	40	8	[LOC106564474, LOC106580445, LOC106585071, LOC123723805, exo1, msh2, msh6, rpa3]
GO:0006261	DNA-templated DNA replication	Group229	GO_BiologicalProcess-EBI-UniProt-GOA-ACAP-ARAP_01.05.2024_00h00	1.15341e-24	1.88893e-22	8.28838e-18	1.15485e-16	[7, 8]	50	68	[LOC100196545, LOC100380341, LOC106562060, LOC106564750, LOC106565441, LOC106569128, LOC106574730, LOC106579040, LOC106580445, LOC106584655, LOC106585071, LOC106585998, LOC106586546, LOC106587264, LOC106588962, LOC106606382, LOC106606518, LOC106607002, LOC106607888, LOC106608315, LOC106609216, blm, cdc45, cdc6, cenps, chrc1, dbf4b, eme1, etaa1a, gins1, gins3, gins4, lig1, mc6zb, mcm10, mcm2, mcm3…
GO:0006270	DNA replication initiation	Group229	GO_BiologicalProcess-EBI-UniProt-GOA-ACAP-ARAP_01.05.2024_00h00	3.78407e-17	1.91816e-15	8.28838e-18	1.15485e-16	[6, 7, 8, 9]	73.6842	28	[LOC100380341, LOC106562060, LOC106564750, LOC106569128, LOC106579040, LOC106584655, LOC106587264, LOC106607002, LOC106608315, cdc45, cdc6, gins3, mc6zb, mcm10, mcm2, mcm3, mcm3l, mcm4, mcm6, mcm7, noc3l, orc1, orc3, orc5, pola1, pola2, prim2, topbp1]
GO:0045005	DNA-templated DNA replication maintenance of fidelity	Group229	GO_BiologicalProcess-EBI-UniProt-GOA-ACAP-ARAP_01.05.2024_00h00	0.000758626	0.00361323	8.28838e-18	1.15485e-16	[6, 7, 8, 9]	33.3333	14	[LOC106565441, LOC106585998, LOC106606382, LOC106606518, LOC106607888, cenps, eme1, etaa1a, mms22l, pold1, pole, rad51, tipin, tonsl]
GO:0006271	DNA strand elongation involved in DNA replication	Group229	GO_BiologicalProcess-EBI-UniProt-GOA-ACAP-ARAP_01.05.2024_00h00	1.31808e-07	1.48476e-06	8.28838e-18	1.15485e-16	[7, 8, 9]	65	13	[LOC106569128, LOC106580445, LOC106585071, LOC106608315, gins1, lig1, mcm3, mcm3l, mcm4, mcm7, pola1, pole, pole3]
GO:0000727	double-strand break repair via break-induced replication	Group229	GO_BiologicalProcess-EBI-UniProt-GOA-ACAP-ARAP_01.05.2024_00h00	1.31808e-07	1.48476e-06	8.28838e-18	1.15485e-16	[8, 9, 10]	65	13	[LOC100380341, LOC106569128, LOC106607002, LOC106608315, cdc45, gins4, mc6zb, mcm2, mcm3, mcm3l, mcm4, mcm6, mcm7]
KEGG:03008	Ribosome biogenesis in eukaryotes	Group230	KEGG_01.05.2024	1.14755e-06	1.08103e-05	1.63592e-15	1.42462e-14	[-1]	28.9855	40	[LOC100195964, LOC106562085, LOC106563393, LOC106565861, LOC106568870, LOC106570061, LOC106573694, LOC106574871, LOC106575044, LOC106576677, LOC106578539, LOC106581843, LOC106585800, LOC106585804, LOC106588218, LOC106588967, LOC106589607, LOC106591255, LOC106594422, LOC106604513, LOC106606613, LOC106609990, LOC106610597, fbrl, gar1, heatr1, if6, nat10, nhp2, nol5, nop56, pwp2, riok2, rpp38, rpp40…
GO:0005732	sno(s)RNA-containing ribonucleoprotein complex	Group230	GO_CellularComponent-EBI-UniProt-GOA-ACAP-ARAP_01.05.2024_00h00	0.000880066	0.0041089	1.63592e-15	1.42462e-14	[3]	34.2105	13	[LOC106563393, LOC106575044, LOC106578539, LOC106589607, LOC106594422, LOC106604513, LOC106609990, gar1, nhp2, nol5, nop56, rpp38, rpp40]
[truncated: 393 more rows]

## Sheet: F1701361_SK_T20AvsT20C
ID	Term	GOGroups	Ontology Source	Term PValue	Term PValue Corrected with Benjamini-Hochberg	Group PValue	Group PValue Corrected with Benjamini-Hochberg	GOLevels	% Associated Genes	Nr. Genes	Associated Genes Found
[truncated: 1,101 more rows]

[truncated: 9 more sheets: F1701175_SK_T20AvsT20C, F1701292_SK_T20AvsT20C, F1701419|F1701361, F1701419|F1701175, F1701419|F1701292, F1701361|F1701175, F1701361|F1701292, F1701175|F1701292, All_fams_common]
