# Supplementary material for: Sea lice (Lepeophtheirus salmonis) life stage impacts atlantic salmon transcriptomic responses under different thermal profiles
Source: Front Genet. 2025 Jul 29;16:1633603. doi: 10.3389/fgene.2025.1633603 (PMC12339338; doi:10.3389/fgene.2025.1633603)
Supplement: Supplementary file 3 [file Supplementaryfile5.xlsx]

## Sheet: Contents and Descriptions
Supplementary File 5. List of differentially expressed genes (DEGs) in the head kidney of different families infected with adult compared to chalimus stages of sea lice at 20 °C (T20A vs. T20C)
F1701419_SK_T20AvsT20C is related to DEGs identified in the family F1701419
F1701361_SK_T20AvsT20C is related to DEGs identified in the family F1701361
F1701175_SK_T20AvsT20C is related to DEGs identified in the family F1701175
F1701292_SK_T20AvsT20C is related to DEGs identified in the family F1701292
F1701419|F1701361 is related to DEGs shared between the families F1701419 and F1701361
F1701419|F1701175 is related to DEGs shared between the families F1701419 and F1701175
F1701419|F1701292 is related to DEGs shared between the families F1701419 and F1701292
F1701361|F1701175 is related to DEGs shared between the families F1701361 and F1701175
F1701361|F1701292 is related to DEGs shared between the families F1701361 and F1701292
F1701175|F1701292 is related to DEGs shared between the families F1701175 and F1701292
No shared DEGs were identified among all families

## Sheet: F1701419_HK_T20AvsT20C
SYMBOL	logFC	logCPM	PValue	FDR	GENENAME
LOC123743438	5.33327	2.53818	3.67836e-30	1.08835e-25	hemoglobin subunit alpha-4-like
LOC123728247	4.13504	-1.4575	5.45629e-07	0.000212422	probable N-acetyltransferase 14
wipi2	3.58451	-1.37649	8.10574e-07	0.000288955	WD repeat domain, phosphoinositide interacting 2
cc2d1a	3.12314	2.27028	3.29392e-12	9.62975e-09	coiled-coil and C2 domain containing 1A
LOC106569950	3.12205	-1.39458	5.15818e-06	0.00113896	uncharacterized LOC106569950
LOC106605399	2.97003	3.69215	9.9253e-16	1.46835e-11	dynein axonemal heavy chain 5
LOC106572968	2.92486	1.56905	2.59649e-09	3.34022e-06	ubiquitin-like modifier-activating enzyme 1
LOC106602827	2.89521	4.83215	6.13919e-06	0.00125177	rho-related GTP-binding protein RhoG
LOC106593497	2.79436	2.03407	3.63792e-06	0.000880509	ras-related protein Rap-1b
LOC106572971	2.71312	3.26066	3.89197e-08	2.7418e-05	ubiquitin-like modifier-activating enzyme 1
LOC106594246	2.61569	2.59707	3.99165e-12	9.84207e-09	trinucleotide repeat-containing gene 18 protein
LOC106597201	2.615	6.26629	7.5057e-09	6.93996e-06	golgin subfamily A member 4-like
LOC106561741	2.61465	-1.03391	2.6556e-05	0.00375951	pleckstrin homology domain-containing family A member 5
LOC123743070	2.60209	1.14851	8.73049e-07	0.000300369	magnesium transporter protein 1-like
LOC106605512	2.59499	1.1496	1.18924e-07	6.17317e-05	E3 ubiquitin-protein ligase znrf2
LOC106563953	2.5375	-1.64304	0.000229512	0.0166441	ferredoxin-fold anticodon-binding domain-containing protein 1
LOC106590013	2.5286	2.0365	4.46968e-08	2.93887e-05	kelch domain-containing protein 3-like
kel	2.50122	4.55331	1.06303e-12	4.17682e-09	Kell metallo-endopeptidase (Kell blood group)
LOC106583669	2.47961	2.59062	1.97483e-08	1.53766e-05	transcription factor SPT20 homolog
LOC106564346	2.43838	2.07897	0.00118712	0.0460382	uncharacterized LOC106564346
LOC106579300	2.39075	4.87927	1.04148e-13	6.16305e-10	helicase SRCAP-like
LOC106588745	2.33306	4.61157	2.31921e-07	0.000102419	programmed cell death 6-interacting protein
LOC123733100	2.31571	-1.19833	0.000335087	0.0218864	uncharacterized LOC123733100
prdm10	2.28613	1.53786	1.00946e-07	5.63544e-05	PR domain containing 10
LOC106613235	2.2747	3.3749	1.86863e-07	8.77603e-05	F-BAR and double SH3 domains protein 2
LOC106606856	2.26399	5.1109	4.15114e-15	4.09413e-11	band 3 anion exchange protein
LOC106592817	2.2639	-1.38854	0.000144035	0.0123527	nematocyst expressed protein 3-like
LOC106584997	2.26228	3.02904	5.45262e-06	0.00117761	ATPase MORC2A-like
LOC106592420	2.2549	3.06424	9.54616e-06	0.00176532	coiled-coil and C2 domain-containing protein 1A-like
dip2a	2.24743	1.50793	2.99181e-06	0.000782076	disco-interacting protein 2 homolog A
aplp2	2.24138	5.02164	1.08132e-11	2.46109e-08	amyloid beta (A4) precursor-like protein 2
LOC106589417	2.211	4.81555	1.57494e-12	5.17769e-09	neuronal-specific septin-3
LOC106613976	2.20963	1.74417	3.34985e-06	0.000832901	dynamin-2-like
si:dkey-97m3.1	2.20403	2.04639	7.27743e-09	6.93996e-06	fatty acyl-CoA reductase
LOC106575047	2.19605	-1.14083	0.000183695	0.0142655	TSC22 domain family protein 1-like
LOC106594548	2.19541	4.09508	6.00852e-11	1.1852e-07	trichohyalin-like
LOC106578213	2.18431	1.07086	3.8322e-07	0.000155325	FH2 domain-containing protein 1
hdlbpb	2.18022	2.72774	4.31382e-08	2.90085e-05	high density lipoprotein binding protein b
LOC106574976	2.17953	2.19299	8.71894e-07	0.000300369	bone morphogenetic protein receptor type-2
LOC106604082	2.16089	3.22222	1.48855e-06	0.000468655	endothelin receptor type B-like
LOC106602076	2.16018	2.38159	1.07423e-07	5.75161e-05	trinucleotide repeat-containing gene 18 protein
LOC106593477	2.15137	2.83828	7.21343e-08	4.35573e-05	protein 4.1-like
LOC106574087	2.13572	3.5993	1.56796e-08	1.26835e-05	carboxypeptidase N subunit 2
LOC106585259	2.1231	5.3731	8.17699e-13	4.03235e-09	ankyrin-1
LOC106603530	2.12261	2.0271	6.35157e-07	0.000237886	C2 domain-containing protein 2
LOC106591968	2.10549	1.5608	2.22466e-06	0.000626889	disks large homolog 4
LOC123742542	2.09281	-1.18659	0.000759782	0.0357307	mastermind-like protein 3
LOC100380859	2.09104	4.95238	6.47028e-14	4.78607e-10	band 3 anion exchange protein
LOC106596609	2.08943	1.31812	0.000369469	0.0233089	trichohyalin
LOC106572811	2.06817	3.0343	9.82498e-08	5.63544e-05	G2/M phase-specific E3 ubiquitin-protein ligase
LOC123729962	2.05562	-1.49051	0.000690543	0.0341668	small nucleolar RNA SNORD16
arid4b	2.0542	2.41825	1.03974e-07	5.69701e-05	AT-rich interaction domain 4B
LOC106575483	2.05404	3.12492	6.96931e-08	4.296e-05	paralemmin-1-like
LOC106591770	2.03322	1.09344	2.37108e-05	0.00342222	trinucleotide repeat-containing gene 18 protein-like
LOC106563000	2.03302	3.33108	2.9726e-10	5.49707e-07	2-oxoglutarate dehydrogenase, mitochondrial-like
LOC106588129	2.02789	3.78422	4.0765e-08	2.80501e-05	FH1/FH2 domain-containing protein 1-like
LOC106561157	2.01432	1.89087	1.31801e-08	1.1142e-05	ras-specific guanine nucleotide-releasing factor 2
LOC106566301	1.99002	3.89281	7.21448e-09	6.93996e-06	arginine-glutamic acid dipeptide repeats protein-like
LOC106573607	1.98079	4.47398	0.000116416	0.010566	follistatin-related protein 3
LOC106595047	1.9738	1.46913	2.36588e-05	0.00342222	zinc finger CCHC domain-containing protein 7-like
LOC106592009	1.96629	1.54445	7.98517e-07	0.000288128	Fc receptor-like protein 5
LOC106582171	1.96625	3.01227	4.98071e-07	0.000199148	A-kinase anchor protein 11-like
LOC106580924	1.94815	4.90795	1.21146e-05	0.00212099	sortilin-related receptor
ddx6	1.9331	3.67253	2.74594e-08	2.08325e-05	DEAD (Asp-Glu-Ala-Asp) box helicase 6
LOC106596921	1.93127	1.69504	6.8629e-05	0.00733507	transforming growth factor-beta receptor-associated protein 1 homolog
LOC106568136	1.92732	4.17897	1.26195e-06	0.000419533	serine/threonine-protein phosphatase 2B catalytic subunit
rerea	1.92516	5.45582	1.15429e-06	0.000392566	arginine-glutamic acid dipeptide (RE) repeats a
hdac6	1.92416	2.37404	1.61506e-07	7.70749e-05	histone deacetylase 6
LOC123730729	1.92254	-1.51115	0.000871443	0.0387733	uncharacterized LOC123730729
fam91a1	1.92192	2.60152	6.62792e-05	0.0071834	family with sequence similarity 91 member A1
map4k5	1.92	3.69944	1.0024e-07	5.63544e-05	mitogen-activated protein kinase kinase kinase kinase 5
LOC106600318	1.91443	4.32484	3.99649e-10	6.95577e-07	hemoglobin subunit beta-like
rell2	1.91337	1.20836	1.89627e-05	0.00295299	RELT like 2
LOC106569409	1.91264	1.89694	0.000226597	0.0165954	vam6/Vps39-like protein
LOC106583775	1.90868	1.64758	2.58303e-06	0.000694789	E3 ubiquitin-protein ligase RNF123
ank1a	1.89948	3.29369	9.57986e-09	8.58936e-06	ankyrin 1, erythrocytic a
LOC106568373	1.89524	1.03248	0.000241051	0.0172693	C3a anaphylatoxin chemotactic receptor-like
LOC106570615	1.89051	4.21911	2.54188e-09	3.34022e-06	pumilio homolog 1-like
pik3c2g	1.88942	1.48624	4.3556e-06	0.00101475	phosphatidylinositol-4-phosphate 3-kinase catalytic subunit type 2 gamma
inppl1a	1.87885	1.29291	8.07768e-05	0.00829869	inositol polyphosphate phosphatase-like 1a
bicra	1.87263	2.72728	1.40413e-06	0.000451581	BRD4 interacting chromatin remodeling complex associated protein
LOC106563710	1.87173	-1.04975	0.000631142	0.0323644	equilibrative nucleoside transporter 2
LOC106593289	1.86819	2.44859	0.000850969	0.0382636	M-phase inducer phosphatase 1-like
LOC106584620	1.85418	2.70994	2.0013e-07	9.10992e-05	transcription factor SOX-6-like
LOC106603990	1.84817	1.91305	7.41795e-06	0.00143453	serine/threonine-protein kinase TAO1-B-like
LOC106585838	1.84421	1.01676	3.60267e-05	0.00467525	serine-rich coiled-coil domain-containing protein 1
xk	1.84377	1.99095	3.01136e-06	0.000782076	X-linked Kx blood group (McLeod syndrome)
LOC106582154	1.84126	3.6462	3.58008e-12	9.62975e-09	interphotoreceptor matrix proteoglycan 2
LOC106564541	1.83738	4.41612	9.91677e-10	1.6301e-06	neuronal-specific septin-3-like
zgc:113363	1.83654	3.25934	1.33781e-07	6.67774e-05	uncharacterized LOC106572953
LOC106590738	1.83184	1.74081	2.1667e-05	0.00322152	beta-1,4-mannosyl-glycoprotein 4-beta-N-acetylglucosaminyltransferase-like
kif1c	1.83042	2.25387	1.08254e-05	0.00195307	kinesin family member 1C
mri1	1.8291	2.27346	1.09843e-05	0.00195786	methylthioribose-1-phosphate isomerase 1
amh	1.82735	-1.0913	0.00096223	0.0409058	anti-Mullerian hormone
ddb2	1.80947	1.4265	2.40936e-07	0.000103316	damage-specific DNA binding protein 2
LOC106561060	1.80223	2.00527	3.05871e-06	0.000786966	transcription factor SOX-6
LOC123733381	1.79536	1.03917	0.00012274	0.011005	neoverrucotoxin subunit alpha-like
rps6kal	1.78897	1.83521	4.73429e-05	0.00562125	ribosomal protein S6 kinase a, like
LOC106593723	1.78683	3.53566	3.02659e-08	2.23877e-05	bromodomain-containing protein 4
herc2	1.78462	5.58576	2.21208e-07	9.91681e-05	HECT and RLD domain containing E3 ubiquitin protein ligase 2
LOC106582671	1.77698	1.93949	2.14822e-06	0.000611167	R3H domain-containing protein 2
LOC123730937	1.77676	2.90433	6.12395e-05	0.00673589	uncharacterized LOC123730937
LOC106565406	1.77242	2.94351	0.000937796	0.0403307	nuclear receptor subfamily 4 group A member 1-like
LOC106562488	1.77154	3.84173	1.35414e-07	6.67774e-05	protein FAM214A-like
LOC106593340	1.77073	1.99005	1.56038e-06	0.000480924	asparagine--tRNA ligase, cytoplasmic-like
arhgef17	1.76792	3.37175	1.40526e-05	0.00234909	Rho guanine nucleotide exchange factor 17
LOC106568395	1.76691	2.63242	3.68517e-06	0.000880509	sorting nexin-18
LOC106588662	1.7631	1.52608	6.61251e-06	0.00130643	metal regulatory transcription factor 1-like
ptpn2b	1.75426	3.1046	2.0956e-06	0.000601987	protein tyrosine phosphatase non-receptor type 2b
chordc1b	1.73004	3.95967	4.40742e-05	0.00530109	cysteine and histidine-rich domain (CHORD) containing 1b
LOC106565962	1.72634	2.0069	7.82477e-05	0.00806688	forkhead box protein J3
LOC106575142	1.71629	1.27805	6.02589e-05	0.00667767	ras-associated and pleckstrin homology domains-containing protein 1-like
LOC106592201	1.70721	3.48739	4.04626e-05	0.00511627	coatomer subunit beta'
LOC106606187	1.70037	2.976	5.94559e-06	0.00123886	putative oxidoreductase GLYR1
LOC106567511	1.69842	2.55151	4.68156e-08	3.01126e-05	serine/threonine-protein kinase 10
abcg4a	1.69553	1.01896	7.52908e-05	0.00789966	ATP-binding cassette, sub-family G (WHITE), member 4a
LOC106572985	1.69542	1.27721	0.000652322	0.0329929	uncharacterized LOC106572985
ppp2r5b	1.69513	1.34137	1.27958e-05	0.00219494	protein phosphatase 2, regulatory subunit B', beta
LOC106578106	1.68563	2.84619	3.12227e-06	0.000789588	1-phosphatidylinositol 4,5-bisphosphate phosphodiesterase beta-3-like
LOC123731684	1.6845	2.66543	9.27119e-05	0.00896457	WD repeat domain phosphoinositide-interacting protein 2-like
LOC106580304	1.67543	3.80772	1.19471e-06	0.000401694	ATPase MORC2A
dpt	1.67413	3.98899	3.75625e-07	0.000155325	dermatopontin
LOC106579293	1.6725	4.7125	7.49624e-05	0.00789713	chondroadherin-like
LOC106605348	1.67189	4.82543	3.7298e-05	0.00479814	PR domain zinc finger protein 1
LOC106591786	1.66657	1.33811	4.7496e-05	0.00562125	speckle-type POZ protein-like A
iffo2b	1.66456	1.72149	0.000134749	0.0117322	intermediate filament family orphan 2b
hsc70	1.6576	6.36847	5.01115e-09	5.49148e-06	heat shock cognate 70
LOC106582002	1.65068	3.39027	5.70315e-05	0.00641615	papilin-like
LOC106613219	1.64962	3.33761	0.000149903	0.0125533	phosphatidylinositol 3,4,5-trisphosphate 5-phosphatase 2A
rubcn	1.62949	2.24331	0.00016557	0.0133849	rubicon autophagy regulator
ndc1	1.62434	2.97337	3.8305e-07	0.000155325	NDC1 transmembrane nucleoporin
rnf2	1.62404	1.82902	0.000189817	0.0146099	ring finger protein 2
LOC106579329	1.62388	3.13023	8.44341e-06	0.00160143	thyroid hormone receptor alpha-like
LOC106593364	1.61658	1.85366	4.19939e-05	0.00522134	polypeptide N-acetylgalactosaminyltransferase 1
tmem135	1.60895	2.0103	1.28338e-05	0.00219494	transmembrane protein 135
LOC106569142	1.60811	1.63368	5.86337e-05	0.0065574	2-oxoglutarate dehydrogenase, mitochondrial-like
LOC106573055	1.60491	3.96774	6.34363e-07	0.000237886	methionine aminopeptidase 2
LOC106600922	1.6041	3.62131	5.80618e-06	0.00122686	bromodomain-containing protein 4-like
LOC106599585	1.59933	2.58841	0.000134745	0.0117322	chromodomain-helicase-DNA-binding protein 7-like
LOC106606537	1.59354	1.34144	3.7884e-05	0.00483914	Na(+)/H(+) exchange regulatory cofactor NHE-RF2-like
mark2b	1.58952	3.19407	1.27496e-05	0.00219494	MAP/microtubule affinity-regulating kinase 2b
LOC106592047	1.58539	1.87716	3.60212e-05	0.00467525	uncharacterized LOC106592047
LOC106595386	1.5802	1.44589	0.000481968	0.0269065	upstream-binding protein 1-like
LOC106567575	1.56758	1.41929	4.57723e-05	0.00546093	ceramide synthase
iigp1	1.56745	3.20694	0.000381536	0.0237161	Interferon-inducible GTPase 1
LOC106568168	1.56386	2.81626	0.000160798	0.0131792	rapamycin-insensitive companion of mTOR-like
LOC106588723	1.56125	5.61996	5.22878e-06	0.00114599	uncharacterized LOC106588723
misp	1.55757	2.89568	1.31967e-06	0.000429081	mitotic spindle positioning
LOC106613164	1.54173	2.77003	2.33981e-06	0.000653116	ephexin-1
LOC106566941	1.53996	1.50304	9.0297e-05	0.00883398	mitochondrial carrier homolog 1-like
LOC106576393	1.53745	2.60834	5.37687e-05	0.00616632	Ets2 repressor factor like 3
ints6	1.53677	2.53453	5.95722e-05	0.0066264	integrator complex subunit 6
cep63	1.53389	2.8875	0.000134193	0.0117322	centrosomal protein 63
LOC106611936	1.53287	3.02075	3.35331e-05	0.0044606	C-terminal-binding protein 1
LOC106595636	1.53041	1.73541	0.000577244	0.0305196	methylthioribose-1-phosphate isomerase
LOC106591870	1.52488	1.96272	0.000611588	0.0315806	bone morphogenetic protein receptor type-2
proser1	1.51071	1.18442	0.000264445	0.0183241	proline and serine rich 1
LOC106595994	1.506	1.62957	0.000882429	0.0390858	low-density lipoprotein receptor-related protein 6
LOC106613312	1.50452	1.50227	8.49071e-05	0.00857417	SH2B adapter protein 2-like
pinx1	1.4997	2.76151	3.01327e-06	0.000782076	PIN2 (TERF1) interacting telomerase inhibitor 1
5ntc	1.49716	5.25557	3.08794e-09	3.65464e-06	Cytosolic purine 5-nucleotidase
LOC106580372	1.49654	1.71288	9.24461e-05	0.00896457	rabphilin-3A-like
LOC106593069	1.49619	1.19775	0.000788229	0.0364408	SNF-related serine/threonine-protein kinase-like
LOC106611262	1.4961	1.69776	0.000666815	0.0334068	nesprin-3
LOC123728154	1.49459	1.82779	0.000761196	0.0357307	bromodomain adjacent to zinc finger domain protein 2B-like
LOC123738367	1.48901	1.42792	0.00123432	0.0473683	uncharacterized LOC123738367
LOC100196095	1.48158	3.39927	4.34484e-05	0.00526866	Rhesus blood group, B glycoprotein
garnl3	1.48037	1.76569	0.00030079	0.0199547	GTPase activating Rap/RanGAP domain like 3
il11ra	1.47724	1.71144	0.0011436	0.0452049	interleukin 11 receptor subunit alpha
LOC106575774	1.47692	1.14743	0.000861279	0.0385951	glycerol-3-phosphate dehydrogenase, mitochondrial
slc25a12	1.47651	3.51028	6.36528e-05	0.00694966	solute carrier family 25 member 12
slu7	1.47411	4.35361	7.62861e-05	0.00797581	SLU7 homolog, splicing factor
LOC106591123	1.47396	2.43429	0.000246687	0.0174535	glutamine and serine-rich protein 1-like
LOC106588126	1.47272	2.9602	0.000246857	0.0174535	palmitoyltransferase ZDHHC7-like
LOC106594088	1.46944	2.52881	1.58766e-05	0.00256698	protein CLEC16A
LOC106583822	1.4688	1.66608	0.000125977	0.0112586	MAP kinase-activated protein kinase 2
LOC106581451	1.46652	1.97158	0.000633761	0.0324424	TCDD-inducible poly(ADP-ribose) polymerase
LOC106572749	1.46364	3.88637	1.0346e-08	9.00348e-06	tensin-2-like
LOC106593819	1.45771	1.03138	0.000111339	0.0101766	guanine nucleotide exchange protein smcr8a
LOC106570732	1.4538	1.23802	0.000143666	0.0123527	WAS/WASL-interacting protein family member 2
LOC106605231	1.4517	2.62101	8.3437e-05	0.00848362	EMAP like 4
LOC106575446	1.44732	3.04691	0.000341506	0.0221105	cohesin subunit SA-1
LOC106591767	1.44456	2.35295	9.49354e-05	0.00909045	kelch-like protein 5
p2ry12	1.43893	2.1977	0.000104305	0.00976081	purinergic receptor P2Y12
LOC106588008	1.43668	1.38021	0.000359315	0.0228142	ras-related protein Rab-11A
LOC106599211	1.43416	2.84726	0.000317415	0.0209168	NACHT, LRR and PYD domains-containing protein 12-like
LOC106562490	1.43345	2.40706	0.000787463	0.0364408	uncharacterized LOC106562490
tssp	1.42764	5.28334	1.81913e-09	2.59701e-06	Thymus-specific serine protease
LOC106572659	1.42641	1.43835	0.000221725	0.0162789	beta-1,4 N-acetylgalactosaminyltransferase 1-like
LOC106611638	1.42586	4.70289	4.11842e-09	4.68676e-06	elongator complex protein 1-like
LOC106589436	1.42052	3.63212	5.2059e-05	0.00604048	MICAL-like protein 1
adb4c	1.41391	2.47527	3.52829e-05	0.00463241	Beta-4C adrenergic receptor
LOC106604356	1.40792	2.2987	2.98841e-05	0.0041446	centromere protein F
LOC106593375	1.40728	2.00055	0.00114957	0.0452306	zinc finger protein 710
LOC106612131	1.40656	1.82016	0.000212903	0.0158382	cysteine-rich and transmembrane domain-containing protein 1
LOC106566293	1.40617	1.7493	0.000745937	0.0353699	dnaJ homolog subfamily C member 5-like
LOC106563387	1.40561	4.24066	2.03899e-05	0.00310978	uncharacterized LOC106563387
pxk	1.4053	1.83027	0.000377683	0.0236329	PX domain containing serine/threonine kinase
snx5	1.40469	2.35711	0.0010568	0.043656	sorting nexin 5
LOC106598586	1.40262	1.97345	0.000729238	0.0349138	serine/arginine repetitive matrix protein 2-like
LOC106586296	1.39917	5.38257	4.26161e-05	0.00522747	uncharacterized LOC106586296
LOC106575466	1.39908	1.01966	0.000748516	0.0353787	TRAF2 and NCK-interacting protein kinase
LOC106593115	1.39886	1.57698	0.000804041	0.0368768	fascin
LOC106604099	1.39709	5.6314	5.14936e-06	0.00113896	transcriptional regulator ATRX-like
LOC106593833	1.39524	2.2396	0.000663166	0.0333704	multiple C2 and transmembrane domain-containing protein 2-like
sema4gb	1.3908	3.31149	0.000462683	0.0261744	sema domain, immunoglobulin domain (Ig), transmembrane domain (TM) and short cytoplasmic domain, (semaphorin) 4Gb
acod1	1.39055	3.15562	0.000935699	0.0402991	aconitate decarboxylase 1
znf831	1.38958	4.932	1.33346e-07	6.67774e-05	zinc finger protein 831
addb	1.38954	3.4461	3.09904e-06	0.000789588	Beta-adducin
LOC106586607	1.38128	3.32081	0.000174773	0.0138267	mannosidase, alpha, class 1A, member 2
LOC106590454	1.37946	3.21502	0.000427405	0.025151	PAN2-PAN3 deadenylation complex subunit pan3-like
ripor3	1.37493	4.06105	1.13806e-05	0.00201635	RIPOR family member 3
ralbp1	1.3745	3.5898	8.83413e-05	0.00874195	ralA binding protein 1
LOC106608663	1.37434	2.48408	0.000423458	0.0250586	uncharacterized LOC106608663
tlr2	1.37348	3.85373	0.0011044	0.0445191	toll-like receptor 2
LOC106576014	1.36991	4.57139	0.000142523	0.0123303	inactive histone-lysine N-methyltransferase 2E
LOC106593746	1.36969	1.7153	0.000390843	0.0239426	fibrinogen alpha-1 chain-like
LOC123728182	1.3695	1.56167	7.7366e-05	0.00803195	gastrula zinc finger protein XlCGF8.2DB-like
LOC106569614	1.36946	1.74786	0.000966094	0.0410112	unconventional myosin-IXb
LOC106612419	1.35191	4.20728	9.02783e-06	0.0016906	endothelin-converting enzyme 2
LOC106572123	1.34731	2.15655	0.00116367	0.0455553	WD repeat-containing protein 7
LOC106608345	1.33814	2.09631	0.000934971	0.0402991	L-threonine 3-dehydrogenase, mitochondrial
ub2r2	1.33677	3.52214	0.000256334	0.0180582	Ubiquitin-conjugating enzyme E2 R2
dennd1a	1.33593	3.23669	0.00012739	0.0112594	DENN/MADD domain containing 1A
ccd50	1.32994	1.62177	0.000724977	0.0348265	Coiled-coil domain-containing protein 50
LOC106578738	1.32891	1.94494	6.0897e-05	0.00672321	kelch domain-containing protein 3
LOC106584692	1.32314	3.09809	0.00102614	0.0428885	zinc finger protein 609-like
lpin2	1.32243	4.97883	1.96029e-06	0.000579073	lipin 2
hecd2	1.32089	4.33944	0.00105818	0.043656	Probable E3 ubiquitin-protein ligase HECTD2
LOC106598988	1.31765	2.08006	0.00110255	0.0445191	uncharacterized LOC106598988
LOC106563006	1.31065	4.81899	2.05557e-05	0.00311898	beta-adrenergic receptor kinase 2
LOC106590416	1.30887	3.90773	0.000420082	0.024989	ras-responsive element-binding protein 1
LOC106592162	1.30589	2.4652	5.29959e-05	0.00610133	insulin-like growth factor 1 receptor
LOC106570236	1.30124	2.62466	0.000105936	0.00982402	protein GREB1
scaf4a	1.29893	3.05013	4.08636e-05	0.00514499	SR-related CTD-associated factor 4a
LOC123729559	1.29835	2.07995	0.00058942	0.0308062	COPII coat assembly protein sec16-like
LOC106577331	1.29165	2.60516	4.17516e-05	0.00522134	uncharacterized LOC106577331
LOC106581600	1.28988	4.2756	1.43865e-05	0.00237803	BRD4-interacting chromatin-remodeling complex-associated protein-like
LOC106566730	1.28879	4.5914	6.12516e-06	0.00125177	death-inducer obliterator 1
LOC106579747	1.28849	3.31772	0.000744492	0.035358	divergent protein kinase domain 2A
kdm6ba	1.28779	3.23325	0.000183631	0.0142655	lysine (K)-specific demethylase 6B, a
LOC106578109	1.28766	3.93561	7.73607e-05	0.00803195	sodium/calcium exchanger 1-like
LOC106566326	1.28645	4.92969	0.000196634	0.0150336	ubiquitin-like modifier activating enzyme 1
hook3	1.28463	3.10383	0.000367279	0.0232202	hook microtubule-tethering protein 3
klf3	1.28416	3.01506	0.000260043	0.0181466	Kruppel-like factor 3 (basic)
LOC106607861	1.27572	3.78225	1.98488e-05	0.00304293	transcription factor 23-like
hectd1	1.27516	6.62815	5.09353e-07	0.000200943	HECT domain containing 1
LOC106563383	1.26683	5.10885	9.37046e-06	0.00174373	lysine-specific demethylase 6B
LOC106587851	1.26383	1.26932	0.000716555	0.0348135	elongation factor-like GTPase 1
LOC106560530	1.26281	2.38192	0.000726238	0.0348265	microtubule-associated serine/threonine-protein kinase 2
hsp90b1	1.26045	5.16249	0.000595707	0.0308754	heat shock protein 90, beta (grp94), member 1
LOC106602333	1.25874	3.42613	2.1906e-05	0.00323231	hemogen-like
LOC106593628	1.25571	3.96276	0.000258346	0.0181215	fibronectin-like
LOC106565012	1.25485	1.04912	0.00127031	0.0481872	CSC1-like protein 2
LOC106577760	1.25482	3.7551	5.11115e-05	0.00595388	GRB10-interacting GYF protein 1-like
LOC106568132	1.25341	2.48315	0.000221115	0.0162745	ras-specific guanine nucleotide-releasing factor 2
LOC106608737	-1.25969	2.10783	0.000161693	0.013216	uncharacterized LOC106608737
LOC106561305	-1.27104	3.91815	1.78891e-06	0.000540105	recombination activating gene 2
LOC106607809	-1.27172	1.02429	0.000695072	0.0342449	exostosin-1
apoc1	-1.28104	2.38166	0.0011035	0.0445191	Apolipoprotein C-I
LOC106573334	-1.28636	5.79443	1.83569e-06	0.000548631	PCNA-associated factor
LOC106579596	-1.28765	4.61853	1.99626e-06	0.000579073	cytochrome c oxidase subunit 4 isoform 1, mitochondrial
LOC106601255	-1.35329	3.03175	0.000106913	0.00982402	transmembrane ascorbate-dependent reductase CYB561
LOC106594007	-1.35508	5.74046	0.000280664	0.0191785	ictacalcin
mt	-1.36085	2.53709	0.000245236	0.0174535	metallothionein
tpcn2	-1.36648	4.66057	0.00129357	0.0489502	two pore segment channel 2
eomes	-1.3987	4.4187	0.000852229	0.0382636	eomesodermin
LOC106562111	-1.40083	1.08686	0.000877142	0.0389683	lymphatic vessel endothelial hyaluronic acid receptor 1
nattl	-1.41876	6.57389	0.000247162	0.0174535	Natterin-like protein
LOC123724604	-1.43411	1.5781	0.000294807	0.0196902	uncharacterized LOC123724604
LOC106577552	-1.47228	4.1749	0.000117998	0.0106768	macrophage-capping protein
LOC106578911	-1.51795	1.44049	0.00067732	0.0337952	carcinoembryonic antigen-related cell adhesion molecule 1-like
LOC123724035	-1.51837	3.4231	0.000421438	0.024989	acyl carrier protein, mitochondrial-like
ccl8	-1.53324	1.50046	0.000146705	0.0124733	C-C motif chemokine 8
pwap	-1.55445	3.92954	1.58609e-08	1.26835e-05	Perlwapin
sh2d1ab	-1.65209	5.13134	2.38479e-07	0.000103316	SH2 domain containing 1A duplicate b
LOC106611846	-1.69864	-1.01792	0.00108257	0.0441201	Usher syndrome type-1G protein homolog
LOC106596680	-1.74665	2.14619	6.17679e-06	0.00125177	membrane-spanning 4-domains subfamily A member 4D-like
LOC106584302	-1.77378	3.663	1.31567e-06	0.000429081	lysosome-associated membrane glycoprotein 3
LOC106613936	-1.79941	5.49112	3.4484e-08	2.48857e-05	lysosome-associated membrane glycoprotein 3
ptn	-1.83542	3.31017	0.000555686	0.029678	pleiotrophin
leca	-1.87764	4.98857	6.35402e-09	6.48285e-06	Lectin
LOC123732866	-1.8904	9.02585	8.62154e-05	0.00867641	28S ribosomal RNA
LOC106596230	-1.89405	-1.11002	0.00133969	0.0499592	SLIT and NTRK-like protein 5
LOC106609428	-1.93544	1.15023	0.000762518	0.0357307	gastrula zinc finger protein XlCGF7.1-like
LOC123744634	-1.96794	8.38527	9.04661e-05	0.00883398	uncharacterized LOC123744634
LOC106586192	-1.99989	-1.5712	0.000722353	0.0348265	growth factor receptor-bound protein 14-like
LOC106593010	-2.08284	-1.36075	0.000579278	0.030552	uncharacterized LOC106593010
LOC106564846	-2.10519	3.56944	1.56039e-06	0.000480924	prosaposin
LOC123728982	-2.10621	1.24577	0.00035594	0.0227463	uncharacterized LOC123728982
LOC106610447	-2.1306	1.60376	1.5337e-05	0.00249336	ecto-ADP-ribosyltransferase 5
LOC106612467	-2.20274	1.16389	0.000245021	0.0174535	high affinity cGMP-specific 3',5'-cyclic phosphodiesterase 9A-like
LOC106602888	-2.20719	-1.02375	8.39158e-05	0.00850309	uncharacterized LOC106602888
LOC106601221	-2.25631	1.48258	0.000377801	0.0236329	insulinoma-associated protein 1
prf1.3	-2.26187	5.70331	0.000142236	0.0123303	perforin 1.3
insl5a	-2.27967	3.61029	0.000197174	0.015036	insulin-like 5a
LOC123739324	-2.28341	3.77167	6.82242e-06	0.00133683	18S ribosomal RNA
th	-2.35425	3.88948	3.72897e-06	0.000882662	tyrosine hydroxylase
LOC106569122	-2.36879	-1.00365	0.000228645	0.016622	suppression of tumorigenicity 18 protein
arf3a	-2.4089	-1.4561	0.000377643	0.0236329	ADP-ribosylation factor 3a
LOC123732865	-2.42435	2.35215	0.000400059	0.0243559	18S ribosomal RNA
LOC106564353	-2.46229	3.40563	0.000704632	0.0344037	antimicrobial peptide NK-lysin-like
LOC106579371	-2.46874	4.76424	3.3526e-05	0.0044606	phenylethanolamine N-methyltransferase
LOC123739580	-2.47606	-1.61826	0.000156294	0.0128815	ubiquitin carboxyl-terminal hydrolase isozyme L1-like
rasgrf1	-2.51584	-1.05689	9.83023e-05	0.00935231	Ras protein specific guanine nucleotide releasing factor 1
gjz1	-2.57534	2.94135	1.09336e-05	0.00195786	gap junction protein zeta 1
LOC106579322	-2.59704	5.63898	1.08858e-07	5.75161e-05	uncharacterized LOC106579322
LOC123724168	-2.66645	-1.48506	0.000190104	0.0146099	small nucleolar RNA Z195/SNORD33/SNORD32 family
LOC106562097	-2.708	-1.02146	1.71321e-05	0.00272529	synaptic vesicle membrane protein VAT-1 homolog-like
aqp1	-2.72519	6.72546	3.4678e-06	0.000855044	Aquaporin-1
LOC106602257	-2.9208	1.57799	1.98158e-05	0.00304293	CD209 antigen-like protein C
LOC106589744	-3.48133	3.33157	3.00784e-09	3.65464e-06	neurexin-1a
LOC106567416	-3.48456	-1.36898	1.48216e-07	7.18921e-05	thymosin beta-11
LOC123727952	-4.28277	3.16692	2.53948e-06	0.000694789	18S ribosomal RNA

## Sheet: F1701361_HK_T20AvsT20C
SYMBOL	logFC	logCPM	PValue	FDR	GENENAME
LOC106606771	8.31776	4.98788	1.63286e-70	4.75244e-66	adhesion G protein-coupled receptor E2
atp2a1l	5.09378	3.41951	3.8227e-05	0.0327234	ATPase sarcoplasmic/endoplasmic reticulum Ca2+ transporting 1, like
LOC106598432	3.29138	4.39033	5.04622e-16	7.34352e-12	uncharacterized LOC106598432
LOC123741756	3.102	-1.6813	1.76273e-05	0.0171015	cell wall protein DAN4-like
LOC106610494	2.61356	2.84616	2.10858e-10	1.02284e-06	interferon-induced very large GTPase 1-like
fabp2	2.15975	4.64121	2.89593e-11	1.68572e-07	fatty acid binding protein 2, intestinal
LOC123724052	2.07036	2.70898	1.88649e-08	6.10071e-05	GTPase IMAP family member 8-like
LOC106582503	1.87722	1.5138	9.47684e-07	0.00204536	guanylate-binding protein 1-like
LOC106599864	1.87256	1.04168	7.94434e-06	0.010053	uncharacterized LOC106599864
kcnj11l	1.86678	2.60694	7.67993e-05	0.0496721	potassium inwardly rectifying channel subfamily J member 11, like
LOC106600234	1.77461	6.0121	2.2608e-06	0.00397354	capping protein, Arp2/3 and myosin-I linker protein 3-like
LOC106605718	1.68888	5.64639	4.05192e-06	0.0062069	chromodomain-helicase-DNA-binding protein 4
LOC100380615	1.6516	8.43341	4.94202e-06	0.00653807	complement component 1, q subcomponent, B chain
LOC106584894	1.63792	2.21305	1.89641e-05	0.0178048	uncharacterized LOC106584894
LOC123727282	1.47234	2.83181	6.84813e-05	0.0464393	calcium-binding and coiled-coil domain-containing protein 2-like
LOC106603660	1.41581	4.35833	4.89889e-05	0.0375216	heat shock cognate 70 kDa protein
LOC106561446	1.33086	3.30544	2.18773e-05	0.0198981	matrix metalloproteinase-15-like
LOC106589772	1.25392	8.5136	8.35693e-06	0.0101345	stromal cell-derived factor 1
LOC123744634	-2.13204	8.75499	1.20362e-05	0.0129745	uncharacterized LOC123744634
LOC106584072	-2.14473	1.22118	4.17884e-05	0.034015	desmoplakin
LOC123744744	-2.25807	2.60282	2.49507e-06	0.00403439	heat shock cognate 70 kDa protein-like
LOC123743726	-2.34823	1.63985	6.86099e-05	0.0464393	type I phosphatidylinositol 4,5-bisphosphate 4-phosphatase-A-like
LOC123727585	-2.60913	3.6223	7.4962e-07	0.00181814	18S ribosomal RNA
LOC123741932	-2.67989	-1.15727	7.5568e-05	0.0496721	small nucleolar RNA SNORA71
LOC106584171	-4.04119	5.429	2.09173e-09	8.69712e-06	gelsolin
LOC123737057	-4.25098	1.60468	2.27e-05	0.0200208	5S ribosomal RNA
LOC123731929	-5.57995	5.1125	8.98174e-06	0.0103149	60S ribosomal protein L18a
LOC106609424	-5.71033	1.93668	1.51174e-06	0.00293328	zinc finger protein 135
LOC106606210	-6.77468	-1.68311	9.83853e-07	0.00204536	uncharacterized LOC106606210
LOC123735051	-7.54853	-1.0649	2.21478e-11	1.61153e-07	centromere protein O-like

## Sheet: F1701175_HK_T20AvsT20C
SYMBOL	logFC	logCPM	PValue	FDR	GENENAME
LOC106569488	6.07265	3.59131	5.58223e-06	0.00796638	uncharacterized LOC106569488
pygl	5.95501	3.76511	9.30165e-05	0.0404002	phosphorylase, glycogen, liver
LOC106575194	3.73715	6.9252	3.1098e-06	0.00582485	phospholipase A2 inhibitor 31 kDa subunit-like
LOC106600447	3.37686	3.76659	1.96272e-08	9.80346e-05	C-C motif chemokine 4-like
LOC100136439	3.24514	5.52941	0.000112664	0.0462526	cathelicidin antimicrobial peptide
LOC106580394	3.24257	3.62064	5.15563e-07	0.00193136	L-serine dehydratase/L-threonine deaminase
acod1	3.17556	3.89347	0.000111064	0.0462288	aconitate decarboxylase 1
LOC106591335	3.14374	2.47864	8.37101e-07	0.0021312	uncharacterized LOC106591335
fkbp5	3.08942	3.21384	7.69087e-07	0.0021312	FKBP prolyl isomerase 5
LOC100136583	2.79588	2.29882	4.21466e-05	0.0262108	pentraxin
kcne4	2.79356	1.94707	4.13401e-05	0.0262108	potassium voltage-gated channel, Isk-related family, member 4
tl/lrr	2.76391	1.78514	0.000136201	0.0469175	toll-like leucine-rich repeat
LOC106613694	2.59125	4.18342	7.20103e-06	0.00938295	lipoprotein lipase
LOC123731986	2.47087	4.31454	6.72818e-05	0.0325221	uncharacterized LOC123731986
LOC106598617	2.32193	3.7071	4.9628e-05	0.0277224	regulator of G-protein signaling 5
LOC106583432	2.21687	2.30506	0.000117052	0.0467723	interferon-induced protein 44-like
LOC100195750	2.18028	4.14668	9.81565e-07	0.00226281	salarin
LOC106608256	2.08479	1.71533	2.02427e-05	0.0187533	formin
LOC106613695	2.04172	5.5718	0.000146299	0.0481807	lipoprotein lipase
LOC106598885	1.98418	4.10959	8.45506e-05	0.0381701	interferon-induced very large GTPase 1-like
LOC106569342	1.97986	1.4378	0.000122024	0.0469175	guanylate kinase
LOC106570833	1.79679	2.17786	0.000131946	0.0469175	titin-like
LOC106561187	1.74451	2.15804	5.54823e-05	0.0299793	zinc finger protein 180-like
LOC106589772	1.70937	9.55401	9.61763e-05	0.0411758	stromal cell-derived factor 1
LOC106586999	1.65097	4.73685	1.61307e-05	0.0166697	adhesion G-protein coupled receptor G1
LOC106570905	1.63817	3.03194	6.17008e-05	0.0308185	ras-GEF domain-containing family member 1B-A
LOC106577931	1.63454	3.84881	2.12757e-05	0.0187533	presenilin enhancer, gamma-secretase subunit
LOC106605534	1.60924	3.41935	8.39872e-07	0.0021312	matrilin-2-like
LOC106569441	1.60367	5.08009	4.9952e-05	0.0277224	putative leucine-rich repeat-containing protein DDB_G0290503
fgf10a	1.57116	2.53164	3.43192e-05	0.0244884	fibroblast growth factor 10a
LOC123744260	1.53478	3.66643	8.41959e-05	0.0381701	centromere-associated protein E-like
LOC106589383	1.49591	4.08885	0.000134806	0.0469175	ribonuclease P protein subunit p30-like
LOC123729642	1.47874	3.7581	4.32091e-05	0.0262108	uncharacterized LOC123729642
LOC106577273	1.45591	4.08739	0.000123134	0.0469175	CD209 antigen-like
hecd2	1.4244	4.24876	2.56563e-05	0.0209453	Probable E3 ubiquitin-protein ligase HECTD2
LOC106605126	1.4191	2.9574	0.000110831	0.0462288	thyroid hormone receptor-associated protein 3
LOC106613230	1.38984	3.32832	8.431e-05	0.0381701	cysteine and histidine-rich domain-containing protein 1-like
ret7	1.36791	4.98525	0.000143719	0.047857	Retinoid-binding protein 7
il15ra	1.25595	5.19934	3.19027e-05	0.0244884	interleukin 15 receptor subunit alpha
LOC106586714	-1.37468	3.37414	5.72777e-05	0.0299793	uncharacterized LOC106586714
LOC106561305	-1.42879	3.52567	7.51618e-06	0.00938552	recombination activating gene 2
LOC106561060	-1.53147	3.68464	6.08167e-05	0.0308185	transcription factor SOX-6
LOC106577552	-1.56164	3.27427	4.55781e-06	0.00718911	macrophage-capping protein
tpcn2	-1.56191	3.97671	6.50884e-06	0.00886652	two pore segment channel 2
LOC106572153	-1.56455	8.92262	3.80433e-08	0.000162874	aminolevulinate, delta-, synthase 2
LOC106592009	-1.60262	2.6523	1.58478e-05	0.0166697	Fc receptor-like protein 5
LOC106569327	-1.62419	5.2648	3.65118e-06	0.00607901	aquaporin FA-CHIP
eomes	-1.74965	3.62293	2.58593e-05	0.0209453	eomesodermin
LOC106602801	-1.81554	2.08391	0.000132092	0.0469175	TBC1 domain family member 2A
tssp	-1.87517	6.94245	8.53363e-07	0.0021312	Thymus-specific serine protease
LOC106564824	-1.95788	3.49714	3.30916e-06	0.00583367	catalase
LOC100196095	-1.99992	5.71138	8.42384e-05	0.0381701	Rhesus blood group, B glycoprotein
LOC106586175	-2.00193	6.10456	3.51553e-05	0.0245016	catalase
LOC106601078	-2.02245	5.99443	3.3789e-05	0.0244884	hemoglobin subunit alpha-like
LOC106569524	-2.04534	8.3467	2.068e-05	0.0187533	elongation factor 2
LOC106573916	-2.0819	4.4553	0.000129436	0.0469175	interferon-induced protein 44-like
col1a1b	-2.26394	6.46433	0.000124886	0.0469175	collagen, type I, alpha 1b
LOC106595268	-2.35077	7.82796	0.00011954	0.0469175	hemoglobin subunit beta-like
cahz	-2.37146	8.17991	9.19876e-06	0.0110271	carbonic anhydrase
LOC106600318	-2.44817	6.79879	4.01496e-05	0.0262108	hemoglobin subunit beta-like
LOC100196543	-2.53702	4.72375	5.40019e-06	0.00796638	equilibrative nucleoside transporter 1
LOC123723794	-2.60045	1.25426	4.47857e-05	0.0263173	endonuclease domain-containing 1 protein-like
havcr2	-2.65904	-1.46029	8.94179e-05	0.0394083	hepatitis A virus cellular receptor 2
LOC106564853	-2.79149	4.39937	0.000131448	0.0469175	eosinophil peroxidase-like
hmgb3	-2.79965	2.54165	0.000139716	0.0473818	High mobility group protein B3
LOC106607380	-2.97839	5.02449	5.80199e-05	0.0299793	hemoglobin subunit beta-1
LOC106607375	-3.04993	10.0058	4.37298e-05	0.0262108	hemoglobin subunit alpha-4
LOC106574784	-3.05432	3.17579	3.61971e-05	0.0246543	protein asteroid homolog 1
gjz1	-3.13837	1.7408	1.07378e-09	8.04501e-06	gap junction protein zeta 1
LOC123731929	-3.14107	3.70355	0.000133969	0.0469175	60S ribosomal protein L18a
LOC106573768	-3.17786	-1.04027	5.70725e-05	0.0299793	multiple C2 and transmembrane domain-containing protein 2-like
LOC106579322	-3.2527	4.52681	7.78241e-13	2.33231e-08	uncharacterized LOC106579322
LOC106564353	-3.2882	2.44902	1.94483e-05	0.0187533	antimicrobial peptide NK-lysin-like
LOC100196683	-3.34202	2.51025	3.38708e-05	0.0244884	uncharacterized LOC100196683
LOC106607373	-3.37255	9.34976	0.000116299	0.0467723	hemoglobin subunit alpha-like
aqp1	-3.47625	5.36781	3.4655e-09	2.07715e-05	Aquaporin-1
LOC106583825	-3.65892	2.24383	8.53347e-05	0.0381701	phosphatase and actin regulator 3
prf1.3	-3.77079	4.91884	1.75424e-10	1.75243e-06	perforin 1.3

## Sheet: F1701292_HK_T20AvsT20C
SYMBOL	logFC	logCPM	PValue	FDR	GENENAME
LOC106590500	6.28467	1.01792	1.0735e-09	1.55963e-06	lipase member H-like
LOC106562102	4.15995	1.69938	2.07271e-09	2.81218e-06	protein-methionine sulfoxide oxidase mical2b
LOC106583099	3.95909	-1.33945	1.01926e-08	8.46191e-06	transmembrane protein 240-like
LOC106577307	3.77774	-1.54511	1.09771e-06	0.00046906	cytochrome P450 26A1
LOC100136453	3.5777	3.56606	5.31225e-07	0.000261624	cathelicidin
LOC106575194	3.45543	6.29001	0.000105469	0.0136814	phospholipase A2 inhibitor 31 kDa subunit-like
LOC100136439	3.32627	5.39349	5.53849e-16	3.21864e-12	cathelicidin antimicrobial peptide
LOC106579570	3.26951	4.18605	1.36578e-05	0.0032529	regulating synaptic membrane exocytosis protein 2
LOC123733066	3.07411	-1.2617	5.78675e-06	0.00167659	uncharacterized LOC123733066
LOC106578511	3.04997	3.8955	1.79611e-10	3.72784e-07	putative ferric-chelate reductase 1
LOC106585327	3.00963	-1.59418	1.62247e-05	0.00354467	ectonucleoside triphosphate diphosphohydrolase 2-like
LOC106599076	2.84492	4.33222	0.000277112	0.0277138	uncharacterized LOC106599076
LOC106581497	2.83807	2.44984	0.000535985	0.0412938	immunoglobulin superfamily member 10-like
acod1	2.81321	3.10067	2.54428e-09	3.08038e-06	aconitate decarboxylase 1
LOC106563387	2.75028	5.53615	1.52191e-05	0.00345486	uncharacterized LOC106563387
hs90a	2.73253	6.33396	3.60965e-08	2.68937e-05	Heat shock protein HSP 90-alpha
LOC106586629	2.72704	-1.16928	4.25252e-05	0.00702077	sodium/myo-inositol cotransporter-like
LOC100194731	2.70237	3.08092	6.45703e-05	0.00952396	primary amine oxidase, liver isozyme
LOC106607322	2.62536	3.1812	0.000701011	0.0487303	uncharacterized LOC106607322
LOC106574479	2.57926	3.21766	3.51717e-06	0.00112306	probable non-functional immunoglobulin kappa variable 6D-41
LOC106599631	2.56657	4.13398	0.000113853	0.0143836	uncharacterized LOC106599631
myom1b	2.55988	1.55127	1.3595e-07	8.77842e-05	myomesin 1b
LOC106613792	2.51819	4.06786	6.08343e-05	0.00920658	SHC-transforming protein 2
LOC106569443	2.50682	4.11946	3.23871e-09	3.4698e-06	matrix metalloproteinase-14-like
LOC106567039	2.49883	1.53795	0.00025129	0.0257103	glycoprotein-N-acetylgalactosamine 3-beta-galactosyltransferase 1-B-like
LOC106574553	2.35495	2.77861	3.34358e-09	3.4698e-06	2-oxoglutarate receptor 1-like
apoeb	2.35413	3.13583	7.87396e-05	0.0110817	apolipoprotein Eb
LOC106612399	2.34362	1.47527	2.75662e-05	0.00516769	prolactin-releasing peptide receptor-like
saa5	2.32887	2.0009	0.000222883	0.0237228	Serum amyloid A-5 protein
LOC106565406	2.31851	3.61874	2.31693e-05	0.0046752	nuclear receptor subfamily 4 group A member 1-like
il1r2	2.3184	2.29116	0.000575663	0.0430001	interleukin-1 receptor type II
LOC123731986	2.31672	6.10738	1.11372e-05	0.00279601	uncharacterized LOC123731986
LOC106598560	2.29956	1.40106	1.54429e-05	0.00347563	regulator of G-protein signaling 2
dpt	2.26965	3.86849	2.56272e-06	0.000877403	dermatopontin
LOC106573607	2.25972	4.29569	0.000176304	0.0205738	follistatin-related protein 3
ca6	2.2473	3.56792	1.3958e-06	0.000558419	carbonic anhydrase VI
jun	2.23671	3.86589	7.13107e-05	0.0101621	Jun proto-oncogene, AP-1 transcription factor subunit
LOC123724450	2.20966	1.29986	0.000103334	0.0135252	uncharacterized LOC123724450
LOC106577579	2.19571	2.90707	1.27752e-10	3.31519e-07	NLR family CARD domain-containing protein 3-like
iigp1	2.19542	3.18989	2.76918e-07	0.000151819	Interferon-inducible GTPase 1
LOC106563404	2.17548	5.17365	0.00016898	0.0199092	uncharacterized LOC106563404
LOC123725427	2.08336	1.3539	0.000537187	0.0412938	uncharacterized LOC123725427
LOC106580425	2.05451	7.24035	6.28849e-05	0.00945751	tissue-type plasminogen activator
LOC106605534	2.0396	3.47319	2.07527e-07	0.000125627	matrilin-2-like
LOC123744600	2.02465	1.38624	0.000132226	0.016242	uncharacterized LOC123744600
LOC106608947	2.01603	4.94226	0.000247032	0.0255445	plasminogen activator inhibitor 1-like
zgc:171971	1.99747	2.05635	3.32738e-06	0.00107427	uncharacterized LOC106577402
LOC100136446	1.99507	8.67569	2.50041e-07	0.000142459	C type lectin receptor A
LOC106574253	1.98784	2.05162	3.493e-05	0.00614794	tumor necrosis factor receptor superfamily member 11B-like
LOC106613145	1.98258	1.69509	0.000629978	0.0454225	von Willebrand factor A domain-containing protein 5A
LOC106594353	1.95115	1.29143	0.000586538	0.0433857	methyltransferase 14, N6-adenosine-methyltransferase subun
LOC106572826	1.9341	4.58041	0.000109472	0.014075	zinc finger protein PLAGL2
LOC106561094	1.93044	2.4962	0.000532818	0.0411758	creatine kinase U-type, mitochondrial-like
LOC106601034	1.92958	6.41666	3.04868e-05	0.00550628	complement C1q-like protein 2
LOC106608136	1.91486	6.33244	5.74663e-06	0.00167659	heat shock protein HSP 90-alpha
si:dkey-183c6.9	1.9054	3.65036	7.1345e-05	0.0101621	tripartite motif-containing protein 34A
LOC106606284	1.87998	2.13991	6.62671e-05	0.00972486	serine/threonine-protein kinase LMTK1-like
LOC106561914	1.87643	3.9921	0.000208059	0.0225824	kinesin-like protein KIFC3
LOC106572357	1.874	2.47937	3.05094e-05	0.00550628	uncharacterized LOC106572357
LOC106566123	1.8655	2.75001	1.15014e-05	0.00285638	protein phosphatase 1 regulatory inhibitor subunit 16B-like
ret7	1.85561	4.78394	0.000302063	0.0294532	Retinoid-binding protein 7
LOC106580394	1.85495	3.27351	0.000226631	0.0239463	L-serine dehydratase/L-threonine deaminase
LOC106565346	1.85068	9.09358	3.28874e-05	0.00586263	peptidyl-prolyl cis-trans isomerase FKBP5
LOC106576191	1.84783	2.00379	3.00198e-05	0.00548607	complement decay-accelerating factor
LOC106571856	1.79111	5.03628	1.62064e-06	0.000622525	sodium- and chloride-dependent taurine transporter-like
LOC100380740	1.77946	5.35979	4.66387e-05	0.00744605	perilipin-2
LOC106586999	1.76453	4.50614	8.44676e-07	0.000383496	adhesion G-protein coupled receptor G1
LOC106599203	1.72162	5.29571	0.000372086	0.0331648	tissue factor
LOC106586639	1.72069	3.54654	5.73105e-07	0.000277545	nectin-3
LOC106612600	1.71048	4.64507	1.9278e-05	0.00411883	WD repeat-containing protein 20-like
LOC106586938	1.70779	3.19607	8.97836e-05	0.012074	cytotoxic T-lymphocyte protein 4-like
LOC106596219	1.70265	2.20289	0.000682523	0.0477285	butyrophilin subfamily 3 member A2-like
LOC106598140	1.68963	3.52445	0.000200675	0.0222882	tumor necrosis factor receptor superfamily member 11B-like
LOC106588972	1.67851	5.56822	0.000391043	0.0340028	CCN family member 4-like
hecd2	1.67124	4.60999	8.01849e-06	0.00217751	Probable E3 ubiquitin-protein ligase HECTD2
si:ch211-194m7.8	1.66941	7.37228	9.8264e-06	0.00252678	olfactomedin-4
LOC106613695	1.63711	4.95176	6.94531e-05	0.00999058	lipoprotein lipase
si:ch1073-126c3.2	1.63157	2.72778	0.000102565	0.0134852	uncharacterized LOC106608805
LOC106608647	1.63109	5.57755	1.80125e-05	0.00387695	perilipin-2
LOC106572379	1.59845	2.60564	0.000271894	0.027439	uncharacterized LOC106572379
LOC106589543	1.59752	4.05325	1.45606e-05	0.00336238	transmembrane protein 184B-like
LOC106578023	1.58441	5.65979	9.46958e-08	6.25358e-05	SLAM family member 9
LOC106612267	1.56787	2.52247	0.000249403	0.025659	protocadherin-11 X-linked
si:dkey-221h15.4	1.56269	1.06018	0.000419242	0.0356196	uncharacterized LOC106571445
LOC106611720	1.55784	4.49462	2.97443e-05	0.00547013	four and a half LIM domains protein 1
LOC106573899	1.54794	4.54429	3.73743e-05	0.00644317	syndecan-2
afmid	1.54564	4.19866	2.67688e-06	0.000894048	arylformamidase
wnt2ba	1.54152	4.59502	1.40794e-05	0.00329923	wingless-type MMTV integration site family, member 2Ba
angl4	1.5086	3.48489	0.000643642	0.0459516	Angiopoietin-related protein 4
LOC106600763	1.49213	4.75196	0.000332693	0.0311055	ferritin, middle subunit-like
cg024	1.49031	2.9393	8.67122e-05	0.0117738	CG024 protein
LOC106599588	1.48617	3.66107	0.000169239	0.0199092	C-C chemokine receptor type 4-like
LOC106568957	1.4813	5.21194	6.7257e-05	0.00980493	angiopoietin-related protein 4-like
LOC106586251	1.47722	4.75711	2.56665e-06	0.000877403	cytochrome c
LOC106590608	1.46265	5.59173	0.000475992	0.0385938	methionine synthase reductase
dnaja	1.45988	5.08921	2.16018e-05	0.00448345	DnaJ heat shock protein family (Hsp40) member A
LOC106565802	1.4578	1.36196	0.000724349	0.0496578	dysbindin
ccl25b	1.44937	8.44264	2.71277e-05	0.00515195	chemokine (C-C motif) ligand 25b
LOC106574652	1.42746	2.60653	4.34301e-06	0.001348	uncharacterized LOC106574652
LOC106576408	1.42153	5.26947	0.000608009	0.0443892	sodium-coupled neutral amino acid transporter 4
LOC106610995	1.41466	4.44623	0.000429897	0.0362073	heat shock 70 kDa protein 4L
LOC106611747	1.40455	3.71981	8.32402e-05	0.0115177	ligand of Numb protein X 2
LOC100136449	1.40105	1.48041	0.000646506	0.0460429	interleukin-1 beta
fgf10a	1.3949	2.26678	0.000332093	0.0311055	fibroblast growth factor 10a
LOC106611743	1.39246	5.11526	0.000724607	0.0496578	vascular endothelial growth factor receptor kdr-like
treh	1.38286	2.29335	0.000113139	0.0143558	trehalase (brush-border membrane glycoprotein)
LOC106599020	1.373	3.88731	0.000208302	0.0225824	transcription factor jun-D
LOC106576711	1.37047	4.59671	1.55744e-06	0.00061155	PH and SEC7 domain-containing protein 1-like
LOC106574567	1.36255	5.38626	0.000564784	0.0423444	immunoglobulin kappa constant-like
si:dkey-103j14.5	1.34686	3.33578	0.000189771	0.0216254	isoaspartyl peptidase/L-asparaginase
LOC106593320	1.34369	4.92004	2.88873e-06	0.000943122	NACHT, LRR and PYD domains-containing protein 12
LOC106560519	1.34223	3.23123	0.000487789	0.039089	AP-1 complex subunit mu-2
plaat1l	1.33707	6.22851	0.00022631	0.0239463	phospholipase A and acyltransferase 1-like
junb	1.32979	4.49152	9.01697e-05	0.012074	jun B proto-oncogene
LOC106577894	1.32284	5.2053	0.00032434	0.0308995	uncharacterized LOC106577894
tmm47	1.32228	4.14786	1.23598e-05	0.00304356	Transmembrane protein 47
LOC106561685	1.32038	2.96405	5.01016e-05	0.00786921	FYVE, RhoGEF and PH domain-containing protein 6
LOC106604334	1.30712	4.04303	0.000260241	0.0264399	cysteine-rich and transmembrane domain-containing protein 1
LOC106573647	1.30216	3.01363	0.00066084	0.0468342	E3 ubiquitin-protein ligase znrf1
LOC106590850	1.29908	3.56132	1.55498e-05	0.00347563	synaptogyrin-1
cfap54	1.28722	4.64135	0.000711575	0.0491947	cilia and flagella associated protein 54
LOC106609079	1.28442	3.62178	0.000487836	0.039089	C-Jun-amino-terminal kinase-interacting protein 4-like
LOC106584632	1.28111	3.30066	0.000207923	0.0225824	nucleobindin-2-like
LOC106582693	1.27865	3.27698	0.000366923	0.0330083	protein TASOR
LOC106612809	1.27823	4.03551	0.000532522	0.0411758	uncharacterized LOC106612809
LOC106604483	1.27749	5.2161	0.000378712	0.0333868	cytokine-dependent hematopoietic cell linker
LOC106588009	1.27583	2.92845	7.89452e-05	0.0110817	calcium and integrin-binding family member 2
LOC106580347	1.26022	3.16877	0.000458396	0.0375201	smoothelin-like
LOC106595639	1.25653	4.98629	8.36687e-05	0.0115221	E3 ubiquitin-protein ligase TRIM21-like
tex2	-1.26535	2.97294	0.000602601	0.0442166	testis expressed 2
prkd1	-1.26602	2.88543	8.00869e-05	0.0111344	protein kinase D1
LOC106608988	-1.26764	4.97691	0.000349766	0.0319296	obscurin
LOC106565858	-1.28799	4.94506	2.48107e-05	0.0048694	calcium/calmodulin-dependent protein kinase type 1-like
LOC106583443	-1.28904	2.08966	0.000684957	0.0477285	inter-alpha-trypsin inhibitor heavy chain H3
cracr2aa	-1.29553	3.47578	2.00671e-05	0.00425614	calcium release activated channel regulator 2Aa
LOC106563447	-1.30567	3.4133	4.79517e-05	0.00761384	latent-transforming growth factor beta-binding protein 3-like
LOC106590453	-1.31211	3.43832	0.000241977	0.0251112	receptor-type tyrosine-protein kinase FLT3
LOC106580115	-1.3351	3.49793	0.000389452	0.0340028	apoptosis-inducing factor 3
lpar5a	-1.33741	3.31976	6.79197e-05	0.00981862	lysophosphatidic acid receptor 5a
LOC100196663	-1.34122	5.55451	0.000440629	0.0368973	adenosine kinase a
LOC106586658	-1.36612	2.43552	0.000429477	0.0362073	tumor necrosis factor ligand superfamily member 13B
LOC106608092	-1.3755	3.83021	0.000180454	0.0208903	ectonucleoside triphosphate diphosphohydrolase 5-like
tnr6	-1.38782	3.74408	0.0003552	0.0322475	Tumor necrosis factor receptor superfamily member 6
myo1hb	-1.38867	4.25775	0.000160411	0.0191813	myosin IHb
LOC106582261	-1.39268	2.25317	6.41414e-05	0.00950897	secreted frizzled-related protein 3-like
tpcn2	-1.40957	3.95103	2.61998e-06	0.000885217	two pore segment channel 2
LOC106576103	-1.41401	1.3724	0.000334522	0.0311545	uncharacterized LOC106576103
tspo	-1.42465	5.51052	6.05725e-05	0.00920658	translocator protein
LOC106566852	-1.42827	3.84362	0.000132476	0.016242	von Willebrand factor A domain-containing protein 1
LOC106570460	-1.43412	4.31434	6.523e-06	0.00182249	collagen alpha-2(I) chain
LOC106573225	-1.43414	3.53938	5.46956e-06	0.00165551	spondin-1-like
LOC106571371	-1.44681	3.12863	9.09905e-06	0.0023819	acid sphingomyelinase-like phosphodiesterase 3a
LOC106581161	-1.44815	3.57295	8.60219e-05	0.0117349	T-box transcription factor TBX20
LOC106580422	-1.45413	2.7537	3.48399e-05	0.00614794	tricarboxylate transport protein B, mitochondrial-like
LOC106584302	-1.46645	3.12334	0.000563714	0.0423444	lysosome-associated membrane glycoprotein 3
LOC106561305	-1.49693	3.42341	2.05988e-05	0.00433725	recombination activating gene 2
LOC106605437	-1.50132	3.48604	1.33846e-06	0.000547768	membrane-spanning 4-domains subfamily A member 4A
hmbsa	-1.51376	5.10652	0.000232711	0.0244223	hydroxymethylbilane synthase a
LOC106588414	-1.52317	4.00894	0.000296009	0.0291564	sodium/potassium-transporting ATPase subunit alpha-3
LOC106561691	-1.5381	4.74661	2.27439e-06	0.000826086	coiled-coil domain-containing protein 136-like
LOC123725421	-1.55154	2.98649	1.03745e-05	0.00264432	CMRF35-like molecule 5
LOC106582605	-1.56431	1.58439	5.47388e-05	0.00842155	voltage-dependent calcium channel subunit alpha-2/delta-2
LOC106567243	-1.61822	3.32081	7.75537e-05	0.0109926	uncharacterized LOC106567243
LOC106603116	-1.62429	3.05547	1.04138e-06	0.000451632	latent-transforming growth factor beta-binding protein 3-like
hmgb3a	-1.62702	5.1214	9.85991e-07	0.00043409	high mobility group box 3a
zgc:86896	-1.62805	6.79267	1.2541e-06	0.000528123	actin-related protein 2/3 complex subunit 1A-A
LOC106610502	-1.63956	4.9232	4.08901e-05	0.00680578	collagen alpha-1(I) chain
gfi1b	-1.64911	2.72253	5.82772e-06	0.00167659	Zinc finger protein Gfi-1b
LOC106588939	-1.6497	5.89085	4.11814e-06	0.00130066	collagen alpha-2(I) chain
LOC106610785	-1.66151	1.19456	0.000287791	0.0284433	AT-rich interactive domain-containing protein 1B
LOC106592262	-1.67993	5.70939	0.000324009	0.0308995	cytochrome P450 4F3
LOC106570914	-1.68384	1.86605	0.000607994	0.0443892	phosphatidate cytidylyltransferase 1
LOC123741585	-1.68759	1.07162	0.000329559	0.0311055	CD209 antigen-like protein E
tieg3	-1.69384	3.42514	1.59199e-05	0.00353119	Transforming growth factor-beta-inducible early growth response protein 3
LOC106593628	-1.69755	4.18416	0.000145894	0.0177374	fibronectin-like
LOC106564824	-1.70126	2.96143	0.000252684	0.0257623	catalase
LOC106574165	-1.70154	1.14546	0.000669422	0.047123	calmodulin-regulated spectrin-associated protein 2
LOC106565164	-1.72288	3.9761	1.39564e-05	0.003297	mucin-6-like
LOC123729008	-1.75831	1.5683	0.000157425	0.0189804	uncharacterized LOC123729008
LOC106562189	-1.76716	2.54144	4.10638e-07	0.00021307	sulfotransferase 2B1
LOC106577570	-1.77192	1.69403	8.41902e-06	0.00222392	regulator of G-protein signaling 12
LOC106601011	-1.7975	2.91512	6.74876e-05	0.00980493	peptidyl-prolyl cis-trans isomerase FKBP10
mpz	-1.82	1.89576	0.000346419	0.0317536	myelin protein zero
LOC106611945	-1.8283	2.38592	1.11621e-05	0.00279601	ras-GEF domain-containing family member 1C
LOC106583433	-1.84782	1.63069	3.51226e-05	0.00614794	interferon-induced protein 44
LOC106590214	-1.8544	4.06617	4.64398e-06	0.00142042	syndecan binding protein (syntenin)
apoob	-1.86467	6.27717	0.000195528	0.0219361	apolipoprotein O, b
LOC106572477	-1.86744	4.02024	0.000498666	0.0396979	tubulin alpha-8 chain
LOC106563214	-1.89694	2.04596	1.31895e-06	0.000547495	phospholipid-transporting ATPase ID
tfr1a	-1.9083	7.45069	0.000523384	0.040663	transferrin receptor 1a
LOC106581773	-1.94071	4.84629	2.85282e-08	2.24039e-05	glutamate decarboxylase 1
spaca4l	-2.01158	4.00707	0.000522669	0.040663	sperm acrosome associated 4 like
LOC100194566	-2.0274	4.1336	2.90972e-05	0.00538521	muscle specific ring finger protein 1-like
LOC106566743	-2.04512	2.52438	0.000447041	0.0372197	dysbindin-like
LOC106562417	-2.08029	1.36628	2.38517e-06	0.000835012	sodium-dependent noradrenaline transporter-like
LOC106587137	-2.09013	4.20974	0.000159099	0.0191031	G1/S-specific cyclin-D1
gpr17	-2.11088	-1.33173	0.000207432	0.0225824	G protein-coupled receptor 17
LOC106586805	-2.13332	2.62551	0.000126687	0.015799	C-X-C chemokine receptor type 1-like
zgc:136472	-2.13519	2.32588	5.50674e-05	0.00842155	uncharacterized LOC123733133
LOC106562725	-2.13832	1.47154	0.000278501	0.0277138	uncharacterized LOC106562725
LOC106582285	-2.15591	1.95157	0.000426426	0.0361244	KAT8 regulatory NSL complex subunit 1-like
kcnab2b	-2.16543	-1.01265	0.00027207	0.027439	potassium voltage-gated channel subfamily A regulatory beta subunit 2b
slc25a37	-2.19346	4.79933	6.99079e-06	0.00193458	solute carrier family 25 member 37
LOC106565680	-2.21285	1.95533	0.000407642	0.0350439	phosphatidylinositol glycan anchor biosynthesis, class Q
LOC106577689	-2.2209	1.63863	8.39067e-07	0.000383496	prostaglandin D2 receptor 2
LOC106607946	-2.22359	1.2668	8.20692e-08	5.64004e-05	serine protease 23-like
col1a1b	-2.30386	5.48444	3.5554e-07	0.000187835	collagen, type I, alpha 1b
LOC106569524	-2.32997	8.89385	0.000239632	0.0249569	elongation factor 2
LOC106576993	-2.42445	5.26561	0.000187048	0.0214824	CMRF35-like molecule 1
LOC106579322	-2.44884	4.94697	6.31434e-05	0.00945751	uncharacterized LOC106579322
LOC123743182	-2.47452	1.92854	1.5098e-05	0.00345436	chromatin target of PRMT1 protein-like
LOC106564308	-2.47785	2.88214	0.000356246	0.0322475	lipopolysaccharide-induced tumor necrosis factor-alpha factor homolog
LOC106569932	-2.48012	4.00458	4.45533e-05	0.007242	ATPase family AAA domain-containing protein 2
LOC106577662	-2.51615	1.20295	3.8443e-05	0.00657081	uncharacterized LOC106577662
LOC106600435	-2.52713	3.74886	4.48622e-05	0.007242	aquaporin FA-CHIP
dcup	-2.55871	5.2952	2.22211e-05	0.00454702	Uroporphyrinogen decarboxylase
nattl	-2.58452	7.26687	3.23457e-09	3.4698e-06	Natterin-like protein
cahz	-2.61377	7.46967	0.000369585	0.0330432	carbonic anhydrase
LOC106589372	-2.63079	-1.22934	2.1869e-05	0.00450672	leucine-rich glioma-inactivated protein 1
LOC106609456	-2.68384	3.54318	6.91932e-09	5.91337e-06	mitogen-activated protein kinase 11-like
LOC106601072	-2.7228	9.44525	0.000209837	0.0225824	hemoglobin subunit alpha
LOC106584065	-2.74065	3.06098	8.34641e-08	5.64004e-05	rhophilin-1-like
LOC106583442	-2.75572	1.96515	2.8985e-09	3.36887e-06	uncharacterized LOC106583442
rhd	-2.75827	4.58945	7.43079e-08	5.26625e-05	Rh blood group, D antigen
LOC106565269	-2.75974	1.86201	0.000512576	0.0401453	helicase with zinc finger domain 2
aqp1	-2.78103	5.89139	4.86225e-07	0.00024359	Aquaporin-1
LOC123724004	-2.81595	-1.39087	9.64499e-05	0.012797	low choriolytic enzyme-like
LOC123728780	-2.93635	7.11955	4.00161e-16	2.90687e-12	profilin-2-like
LOC106589620	-2.96475	3.11659	8.15081e-06	0.00219294	Kruppel-like factor 1
LOC106573768	-2.97652	-1.06897	0.000496859	0.0396627	multiple C2 and transmembrane domain-containing protein 2-like
LOC100136576	-2.99455	10.2669	1.45803e-05	0.00336238	beta globin
LOC106601051	-3.00446	2.25521	0.00062895	0.0454225	hemoglobin subunit beta-like
LOC123729220	-3.02023	5.41373	6.31941e-06	0.00178275	porphobilinogen deaminase-like
LOC100136584	-3.03079	9.68075	2.49695e-05	0.0048694	beta-globin
LOC106583093	-3.04625	3.6298	3.02642e-16	2.90687e-12	cadherin EGF LAG seven-pass G-type receptor 2-like
prf1.3	-3.07843	5.19859	9.41178e-14	3.03865e-10	perforin 1.3
LOC106576869	-3.11335	1.28503	1.69902e-05	0.00368421	uncharacterized LOC106576869
LOC106564353	-3.15172	3.12662	1.62824e-06	0.000622525	antimicrobial peptide NK-lysin-like
LOC106613147	-3.19644	3.09411	8.15049e-07	0.000381982	von Willebrand factor A domain-containing protein 5A-like
LOC106564846	-3.19709	4.00931	7.58588e-07	0.000361349	prosaposin
LOC106605589	-3.25788	1.33732	4.46893e-05	0.007242	carcinoembryonic antigen-related cell adhesion molecule 18
LOC106564529	-3.2682	2.96662	2.70022e-05	0.00515195	Kruppel-like factor 1
LOC106577847	-3.27285	1.26655	0.000107123	0.0138341	cytosolic phospholipase A2 gamma
LOC106601077	-3.30059	9.43466	2.52804e-05	0.00487421	hemoglobin subunit alpha-like
LOC106601071	-3.32311	8.2707	0.000112272	0.0143083	hemoglobin subunit alpha-4
LOC106607236	-3.38375	3.23331	1.7865e-07	0.000110448	hemoglobin subunit beta-1
LOC106580917	-3.414	4.46274	2.61303e-07	0.000146013	tropomodulin-4-like
odad4	-3.49373	-1.20089	1.74944e-07	0.000110448	outer dynein arm docking complex subunit 4
LOC106604324	-3.51896	1.05747	0.000151797	0.0183782	solute carrier family 25 member 53
LOC123723657	-3.52633	9.45459	9.63529e-06	0.00249976	hemoglobin subunit beta-like
LOC123724067	-3.56405	8.19817	6.40476e-14	2.32629e-10	hemoglobin subunit beta-like
hba	-3.66988	5.16955	4.64959e-09	4.35816e-06	hemoglobin subunit alpha
tmod4	-3.75378	4.73373	4.09905e-08	2.97765e-05	tropomodulin 4 (muscle)
LOC106564374	-3.77816	1.87246	2.01148e-06	0.000749326	uncharacterized LOC106564374
LOC106601074	-3.81906	9.60113	9.57066e-07	0.000427838	hemoglobin subunit beta-1
hmgb3	-4.04709	3.37613	3.60591e-09	3.613e-06	High mobility group protein B3
LOC106595268	-4.38595	7.65595	1.81889e-17	5.28515e-13	hemoglobin subunit beta-like
LOC106592202	-4.49045	1.35592	2.00164e-06	0.000749326	early growth response protein 2b
LOC123729209	-4.56647	1.53308	5.52291e-10	9.43996e-07	neurogranin-like
LOC106564853	-4.58689	4.80509	6.7174e-15	3.25313e-11	eosinophil peroxidase-like
LOC106607375	-4.75202	9.24427	3.58933e-08	2.68937e-05	hemoglobin subunit alpha-4
LOC106607380	-4.85977	5.16614	2.32298e-09	2.93473e-06	hemoglobin subunit beta-1
LOC123743438	-4.98892	6.90012	4.95943e-10	9.00664e-07	hemoglobin subunit alpha-4-like
LOC106607372	-5.39744	9.86271	1.36911e-10	3.31519e-07	hemoglobin subunit beta-like
LOC106600318	-5.42129	8.33591	4.29197e-17	6.23559e-13	hemoglobin subunit beta-like
LOC123731929	-5.52155	4.79949	2.12919e-09	2.81218e-06	60S ribosomal protein L18a
nmt1b	-5.56763	4.51739	6.44727e-09	5.67692e-06	N-myristoyltransferase 1b
LOC106607371	-5.62523	8.32563	1.54078e-10	3.44387e-07	hemoglobin subunit beta-1
LOC106607373	-5.86055	8.44745	4.6471e-09	4.35816e-06	hemoglobin subunit alpha-like
LOC106585833	-6.15333	7.894	8.63318e-10	1.36801e-06	histone H1
LOC123728158	-6.88166	3.53136	3.80371e-12	1.10524e-08	ictacalcin-like

## Sheet: F1701419|F1701361
SYMBOL		logFC	logCPM	PValue	FDR	GENENAME		logFC	logCPM	PValue	FDR	GENENAME
LOC123744634	F1701419	-1.96794	8.38527	9.04661e-05	0.00883398	uncharacterized LOC123744634	F1701361	-2.13204	8.75499	1.20362e-05	0.0129745	uncharacterized LOC123744634

## Sheet: F1701419|F1701175
SYMBOL		logFC	logCPM	PValue	FDR	GENENAME		logFC	logCPM	PValue	FDR	GENENAME
LOC106592009	F1701419	1.96629	1.54445	7.98517e-07	0.000288128	Fc receptor-like protein 5	F1701175	-1.60262	2.6523	1.58478e-05	0.0166697	Fc receptor-like protein 5
LOC106600318	F1701419	1.91443	4.32484	3.99649e-10	6.95577e-07	hemoglobin subunit beta-like	F1701175	-2.44817	6.79879	4.01496e-05	0.0262108	hemoglobin subunit beta-like
LOC106561060	F1701419	1.80223	2.00527	3.05871e-06	0.000786966	transcription factor SOX-6	F1701175	-1.53147	3.68464	6.08167e-05	0.0308185	transcription factor SOX-6
LOC100196095	F1701419	1.48158	3.39927	4.34484e-05	0.00526866	Rhesus blood group, B glycoprotein	F1701175	-1.99992	5.71138	8.42384e-05	0.0381701	Rhesus blood group, B glycoprotein
tssp	F1701419	1.42764	5.28334	1.81913e-09	2.59701e-06	Thymus-specific serine protease	F1701175	-1.87517	6.94245	8.53363e-07	0.0021312	Thymus-specific serine protease
acod1	F1701419	1.39055	3.15562	0.000935699	0.0402991	aconitate decarboxylase 1	F1701175	3.17556	3.89347	0.000111064	0.0462288	aconitate decarboxylase 1
hecd2	F1701419	1.32089	4.33944	0.00105818	0.043656	Probable E3 ubiquitin-protein ligase HECTD2	F1701175	1.4244	4.24876	2.56563e-05	0.0209453	Probable E3 ubiquitin-protein ligase HECTD2
LOC106561305	F1701419	-1.27104	3.91815	1.78891e-06	0.000540105	recombination activating gene 2	F1701175	-1.42879	3.52567	7.51618e-06	0.00938552	recombination activating gene 2
tpcn2	F1701419	-1.36648	4.66057	0.00129357	0.0489502	two pore segment channel 2	F1701175	-1.56191	3.97671	6.50884e-06	0.00886652	two pore segment channel 2
eomes	F1701419	-1.3987	4.4187	0.000852229	0.0382636	eomesodermin	F1701175	-1.74965	3.62293	2.58593e-05	0.0209453	eomesodermin
LOC106577552	F1701419	-1.47228	4.1749	0.000117998	0.0106768	macrophage-capping protein	F1701175	-1.56164	3.27427	4.55781e-06	0.00718911	macrophage-capping protein
prf1.3	F1701419	-2.26187	5.70331	0.000142236	0.0123303	perforin 1.3	F1701175	-3.77079	4.91884	1.75424e-10	1.75243e-06	perforin 1.3
LOC106564353	F1701419	-2.46229	3.40563	0.000704632	0.0344037	antimicrobial peptide NK-lysin-like	F1701175	-3.2882	2.44902	1.94483e-05	0.0187533	antimicrobial peptide NK-lysin-like
gjz1	F1701419	-2.57534	2.94135	1.09336e-05	0.00195786	gap junction protein zeta 1	F1701175	-3.13837	1.7408	1.07378e-09	8.04501e-06	gap junction protein zeta 1
LOC106579322	F1701419	-2.59704	5.63898	1.08858e-07	5.75161e-05	uncharacterized LOC106579322	F1701175	-3.2527	4.52681	7.78241e-13	2.33231e-08	uncharacterized LOC106579322
aqp1	F1701419	-2.72519	6.72546	3.4678e-06	0.000855044	Aquaporin-1	F1701175	-3.47625	5.36781	3.4655e-09	2.07715e-05	Aquaporin-1

## Sheet: F1701419|F1701292
SYMBOL		logFC	logCPM	PValue	FDR	GENENAME		logFC	logCPM	PValue	FDR	GENENAME
LOC123743438	F1701419	5.33327	2.53818	3.67836e-30	1.08835e-25	hemoglobin subunit alpha-4-like	F1701292	-4.98892	6.90012	4.95943e-10	9.00664e-07	hemoglobin subunit alpha-4-like
LOC106573607	F1701419	1.98079	4.47398	0.000116416	0.010566	follistatin-related protein 3	F1701292	2.25972	4.29569	0.000176304	0.0205738	follistatin-related protein 3
LOC106600318	F1701419	1.91443	4.32484	3.99649e-10	6.95577e-07	hemoglobin subunit beta-like	F1701292	-5.42129	8.33591	4.29197e-17	6.23559e-13	hemoglobin subunit beta-like
LOC106565406	F1701419	1.77242	2.94351	0.000937796	0.0403307	nuclear receptor subfamily 4 group A member 1-like	F1701292	2.31851	3.61874	2.31693e-05	0.0046752	nuclear receptor subfamily 4 group A member 1-like
dpt	F1701419	1.67413	3.98899	3.75625e-07	0.000155325	dermatopontin	F1701292	2.26965	3.86849	2.56272e-06	0.000877403	dermatopontin
iigp1	F1701419	1.56745	3.20694	0.000381536	0.0237161	Interferon-inducible GTPase 1	F1701292	2.19542	3.18989	2.76918e-07	0.000151819	Interferon-inducible GTPase 1
LOC106563387	F1701419	1.40561	4.24066	2.03899e-05	0.00310978	uncharacterized LOC106563387	F1701292	2.75028	5.53615	1.52191e-05	0.00345486	uncharacterized LOC106563387
acod1	F1701419	1.39055	3.15562	0.000935699	0.0402991	aconitate decarboxylase 1	F1701292	2.81321	3.10067	2.54428e-09	3.08038e-06	aconitate decarboxylase 1
hecd2	F1701419	1.32089	4.33944	0.00105818	0.043656	Probable E3 ubiquitin-protein ligase HECTD2	F1701292	1.67124	4.60999	8.01849e-06	0.00217751	Probable E3 ubiquitin-protein ligase HECTD2
LOC106593628	F1701419	1.25571	3.96276	0.000258346	0.0181215	fibronectin-like	F1701292	-1.69755	4.18416	0.000145894	0.0177374	fibronectin-like
LOC106561305	F1701419	-1.27104	3.91815	1.78891e-06	0.000540105	recombination activating gene 2	F1701292	-1.49693	3.42341	2.05988e-05	0.00433725	recombination activating gene 2
tpcn2	F1701419	-1.36648	4.66057	0.00129357	0.0489502	two pore segment channel 2	F1701292	-1.40957	3.95103	2.61998e-06	0.000885217	two pore segment channel 2
nattl	F1701419	-1.41876	6.57389	0.000247162	0.0174535	Natterin-like protein	F1701292	-2.58452	7.26687	3.23457e-09	3.4698e-06	Natterin-like protein
LOC106584302	F1701419	-1.77378	3.663	1.31567e-06	0.000429081	lysosome-associated membrane glycoprotein 3	F1701292	-1.46645	3.12334	0.000563714	0.0423444	lysosome-associated membrane glycoprotein 3
LOC106564846	F1701419	-2.10519	3.56944	1.56039e-06	0.000480924	prosaposin	F1701292	-3.19709	4.00931	7.58588e-07	0.000361349	prosaposin
prf1.3	F1701419	-2.26187	5.70331	0.000142236	0.0123303	perforin 1.3	F1701292	-3.07843	5.19859	9.41178e-14	3.03865e-10	perforin 1.3
LOC106564353	F1701419	-2.46229	3.40563	0.000704632	0.0344037	antimicrobial peptide NK-lysin-like	F1701292	-3.15172	3.12662	1.62824e-06	0.000622525	antimicrobial peptide NK-lysin-like
LOC106579322	F1701419	-2.59704	5.63898	1.08858e-07	5.75161e-05	uncharacterized LOC106579322	F1701292	-2.44884	4.94697	6.31434e-05	0.00945751	uncharacterized LOC106579322
aqp1	F1701419	-2.72519	6.72546	3.4678e-06	0.000855044	Aquaporin-1	F1701292	-2.78103	5.89139	4.86225e-07	0.00024359	Aquaporin-1

## Sheet: F1701361|F1701175
SYMBOL		logFC	logCPM	PValue	FDR	GENENAME		logFC	logCPM	PValue	FDR	GENENAME
LOC106589772	F1701361	1.25392	8.5136	8.35693e-06	0.0101345	stromal cell-derived factor 1	F1701175	1.70937	9.55401	9.61763e-05	0.0411758	stromal cell-derived factor 1
LOC123731929	F1701361	-5.57995	5.1125	8.98174e-06	0.0103149	60S ribosomal protein L18a	F1701175	-3.14107	3.70355	0.000133969	0.0469175	60S ribosomal protein L18a

## Sheet: F1701361|F1701292
SYMBOL		logFC	logCPM	PValue	FDR	GENENAME		logFC	logCPM	PValue	FDR	GENENAME
LOC123731929	F1701361	-5.57995	5.1125	8.98174e-06	0.0103149	60S ribosomal protein L18a	F1701292	-5.52155	4.79949	2.12919e-09	2.81218e-06	60S ribosomal protein L18a

[truncated: 1 more sheets: F1701175|F1701292]
