# Supplementary material for: Sea lice (Lepeophtheirus salmonis) life stage impacts atlantic salmon transcriptomic responses under different thermal profiles
Source: Front Genet. 2025 Jul 29;16:1633603. doi: 10.3389/fgene.2025.1633603 (PMC12339338; doi:10.3389/fgene.2025.1633603)
Supplement: Supplementary file 4 [file Supplementaryfile1.xlsx]

## Sheet: Contents and Descriptions
Supplementary File 1. List of differentially expressed genes (DEGs) in the skin of different families infected with adult compared to chalimus stages of sea lice at 10 °C (T10A vs. T10C)
F1701419_SK_T10AvsT10C is related to DEGs identified in the family F1701419
F1701361_SK_T10AvsT10C is related to DEGs identified in the family F1701361
F1701175_SK_T10AvsT10C is related to DEGs identified in the family F1701175
F1701265_SK_T10AvsT10C is related to DEGs identified in the family F1701265
F1701419|F1701361 is related to DEGs shared between the families F1701419 and F1701361
F1701419|F1701175 is related to DEGs shared between the families F1701419 and F1701175
F1701419|F1701265 is related to DEGs shared between the families F1701419 and F1701265
F1701361|F1701175 is related to DEGs shared between the families F1701361 and F1701175
F1701361|F1701265 is related to DEGs shared between the families F1701361 and F1701265
F1701175|F1701265 is related to DEGs shared between the families F1701175 and F1701265
All_fams_common is related to DEGs shared among all families (F1701419, F1701361, F1701175 and F1701265)

## Sheet: F1701419_SK_T10AvsT10C
SYMBOL	logFC	logCPM	PValue	FDR	GENENAME
LOC123729718	13.6307	8.74572	2.43053e-71	2.93554e-68	protein-glutamine gamma-glutamyltransferase E-like
LOC106585925	10.5797	1.61777	1.48118e-28	4.37115e-27	PR domain zinc finger protein 8-like
LOC106597223	8.84761	9.77014	4.01259e-56	1.47023e-53	protein-glutamine gamma-glutamyltransferase 2-like
LOC106606807	8.83336	1.81902	3.09581e-38	2.18044e-36	protein phosphatase 1 regulatory subunit 29-like
LOC106579373	8.43339	4.50991	3.61482e-19	4.20997e-18	sodium- and chloride-dependent transporter XTRP3-like
LOC106596587	7.76247	-1.07189	6.56749e-18	6.75389e-17	transcription factor Sp8
asal	7.72995	8.52103	6.91074e-29	2.09442e-27	Mannose-specific lectin
peli3	7.54721	1.0465	1.22652e-31	4.8481e-30	pellino homolog 3
LOC106602285	7.50134	2.2194	8.00496e-15	6.01617e-14	hydroperoxide isomerase ALOXE3
LOC123724000	7.23512	7.98499	1.56591e-15	1.26742e-14	uncharacterized LOC123724000
LOC106612236	7.12839	3.52904	1.07757e-45	1.555e-43	homeobox protein EMX1-like
LOC106592508	6.9756	-1.80499	1.51712e-12	8.88212e-12	ladderlectin-like
LOC106581733	6.93615	10.1335	2.39856e-23	4.30473e-22	uncharacterized LOC106581733
LOC106588495	6.92455	1.64042	1.5513e-17	1.53389e-16	uncharacterized LOC106588495
LOC106583715	6.89429	4.09346	1.00652e-43	1.19354e-41	protein-glutamine gamma-glutamyltransferase 2-like
LOC123731986	6.86316	7.98916	1.01025e-12	6.02161e-12	uncharacterized LOC123731986
LOC106563790	6.76177	2.57651	5.95179e-44	7.24209e-42	uncharacterized LOC106563790
LOC106570708	6.7511	1.29754	9.79365e-47	1.56554e-44	gap junction beta-4 protein-like
samd7	6.71767	3.04976	3.20077e-66	2.54578e-63	sterile alpha motif domain containing 7
LOC106568138	6.69149	-1.97091	7.69436e-12	4.14831e-11	uncharacterized LOC106568138
LOC106601958	6.67727	1.53814	4.09532e-57	1.64874e-54	actin, non-muscle 6.2
vrtn	6.64105	2.73675	1.13863e-76	2.47538e-73	vertebrae development associated
LOC106590245	6.64053	3.00879	2.41125e-46	3.6916e-44	C-C chemokine receptor type 3-like
LOC106588483	6.56576	6.23893	2.37014e-09	9.58223e-09	uncharacterized LOC106588483
LOC106581219	6.36217	5.10305	1.00482e-62	6.42495e-60	collagenase 3
LOC106598598	6.34371	2.9922	2.32381e-66	1.94306e-63	apolipoprotein D-like
LOC106585965	6.20006	2.42334	7.40576e-34	3.54108e-32	integrin alpha-2
LOC106568806	6.17855	3.96185	3.60434e-38	2.52227e-36	V-type proton ATPase subunit d 1
LOC106569486	6.11976	2.7204	3.0752e-57	1.28567e-54	carbonic anhydrase 4
mip2a	6.11519	2.48665	1.52656e-40	1.36387e-38	Macrophage inflammatory protein 2-alpha
LOC100136453	6.0341	10.1681	2.11626e-33	9.69258e-32	cathelicidin
tbb2a	5.9674	4.85971	1.59621e-40	1.41832e-38	Tubulin beta-2A chain
LOC106587778	5.86104	8.97218	2.13541e-24	4.2306e-23	cell surface glycoprotein 1
LOC123730763	5.79859	4.34747	3.57337e-22	5.72899e-21	serum amyloid A-5 protein-like
LOC106604696	5.75437	2.71644	2.20654e-18	2.36073e-17	saxitoxin and tetrodotoxin-binding protein 2
LOC106601371	5.71405	1.21296	8.44016e-29	2.54375e-27	permeability factor 2-like
LOC106594115	5.70979	2.84127	6.35602e-16	5.36551e-15	von Willebrand factor A domain-containing protein 7-like
tmsb	5.68482	2.94859	1.18279e-31	4.68092e-30	thymosin, beta
tl/lrr	5.67235	2.76171	4.95446e-15	3.79795e-14	toll-like leucine-rich repeat
LOC106599341	5.64847	7.9552	3.18719e-57	1.31562e-54	carbonic anhydrase
cdd	5.63871	7.65706	1.47876e-37	9.82588e-36	Cytidine deaminase
LOC106612111	5.56099	3.00605	1.15157e-53	3.35291e-51	DNA damage-inducible transcript 4-like protein
LOC106581977	5.53866	3.41061	2.71089e-59	1.38128e-56	beta-galactoside alpha-2,6-sialyltransferase 2-like
saa5	5.53712	2.62369	2.88309e-19	3.39536e-18	Serum amyloid A-5 protein
LOC100136449	5.53358	5.22049	5.89944e-25	1.23461e-23	interleukin-1 beta
LOC106600778	5.52247	3.93092	8.78176e-09	3.32837e-08	cell wall protein IFF6
LOC106579500	5.43488	1.01541	2.28242e-16	2.0089e-15	uncharacterized LOC106579500
sb:cb1058	5.4164	4.09926	1.03664e-09	4.39023e-09	uncharacterized LOC106578097
igfbp-6a2	5.37232	5.03089	3.37773e-33	1.50681e-31	insulin-like growth factor binding protein 6 paralog A2
LOC106607322	5.29194	9.36479	6.21199e-27	1.57644e-25	uncharacterized LOC106607322
LOC106577171	5.26658	4.47921	4.84941e-31	1.83031e-29	myelin and lymphocyte protein-like
LOC106591046	5.26513	2.33092	2.0475e-27	5.42839e-26	sodium/hydrogen exchanger 9B2-like
LOC123733179	5.26495	1.0092	3.61432e-10	1.61324e-09	CD9 antigen-like
LOC106580755	5.26269	7.49122	9.20023e-81	3.00019e-77	cytochrome P450 2M1
si:ch211-198m17.1	5.25936	3.6517	3.34973e-33	1.49702e-31	flocculation protein FLO11
LOC106565226	5.25736	12.6644	1.09141e-78	2.5422e-75	keratin, type II cytoskeletal 8
LOC106575194	5.23355	5.98804	1.95234e-39	1.51225e-37	phospholipase A2 inhibitor 31 kDa subunit-like
LOC106613110	5.21424	5.7532	1.514e-85	7.05309e-82	collagenase 3-like
LOC106575644	5.2104	1.93441	2.4126e-29	7.63093e-28	C-X-C chemokine receptor type 2-like
LOC106577847	5.20416	10.2405	1.44814e-17	1.43406e-16	cytosolic phospholipase A2 gamma
casp3b	5.20251	6.25925	1.64499e-82	5.96036e-79	caspase 3, apoptosis-related cysteine peptidase b
LOC106579683	5.14436	-1.25697	1.66103e-14	1.20583e-13	amiloride-sensitive amine oxidase [copper-containing]-like
chga	5.14035	1.81679	5.14707e-17	4.8301e-16	chromogranin A
LOC106610984	5.12756	2.51606	4.56414e-58	2.09629e-55	uncharacterized LOC106610984
LOC106563402	5.11331	7.38822	2.18574e-49	4.16824e-47	uncharacterized LOC106563402
LOC106564722	5.10382	8.92016	9.17865e-10	3.91365e-09	uncharacterized LOC106564722
LOC106577820	5.10019	5.39712	2.40694e-11	1.23064e-10	cytosolic phospholipase A2 gamma-like
LOC106575635	5.06848	2.82804	9.65513e-50	1.91984e-47	C-X-C chemokine receptor type 1-like
si:ch73-49p17.1	5.04099	6.36718	1.31927e-55	4.62594e-53	protein LBH
ebp	5.01829	4.6456	3.30108e-92	2.15297e-88	EBP cholestenol delta-isomerase
LOC106590208	5.00873	4.12543	2.53591e-23	4.52633e-22	carbonic anhydrase 1-like
hhatla	4.97878	2.93481	1.36282e-30	4.92154e-29	hedgehog acyltransferase like, a
LOC106573635	4.93396	4.14451	3.53469e-47	5.91108e-45	large neutral amino acids transporter small subunit 1
LOC123728745	4.84148	4.46545	6.4727e-60	3.35039e-57	cytosolic phospholipase A2 gamma-like
LOC106565947	4.81188	2.74033	3.76592e-44	4.66945e-42	uncharacterized LOC106565947
LOC106611396	4.78786	4.32601	0.000141795	0.000308242	uncharacterized LOC106611396
LOC106577821	4.67495	5.48776	1.80946e-46	2.82327e-44	cytosolic phospholipase A2 gamma-like
LOC106586818	4.64355	2.52334	1.04661e-19	1.2997e-18	NGFI-A-binding protein 1
LOC106568799	4.61583	1.36416	6.39745e-31	2.38152e-29	sterile alpha motif domain-containing protein 7-like
LOC100500786	4.59665	2.41707	9.39912e-32	3.73787e-30	arginase-1
LOC106582339	4.55456	2.01856	1.76882e-28	5.17786e-27	tumor necrosis factor-inducible gene 6 protein-like
LOC106609239	4.52784	8.27626	2.6455e-74	4.79277e-71	aldo-keto reductase family 1 member B1
tnf-alpha-1	4.51447	2.05465	1.78458e-15	1.4387e-14	tumor necrosis factor alpha-1 precursor
apom	4.51318	-1.69796	3.98131e-11	1.98457e-10	apolipoprotein M
LOC106606415	4.50159	4.28782	1.82595e-49	3.5443e-47	glycogen synthase 1 (muscle)
si:ch1073-126c3.2	4.4959	3.41568	8.26582e-27	2.06868e-25	uncharacterized LOC106608805
LOC106578696	4.4906	5.14228	1.49153e-20	2.00737e-19	carcinoembryonic antigen-related cell adhesion molecule 20
LOC106600814	4.47916	7.45845	3.19912e-09	1.27644e-08	keratin, type I cytoskeletal 13-like
LOC123727134	4.4747	-1.00798	3.63556e-14	2.53758e-13	uncharacterized LOC123727134
ppa5	4.45546	4.52703	1.25566e-32	5.31091e-31	Tartrate-resistant acid phosphatase type 5
tgm2	4.43133	6.37481	6.09229e-15	4.62883e-14	transglutaminase 2, C polypeptide
LOC106577163	4.41276	3.34265	1.42276e-21	2.14797e-20	myelin and lymphocyte protein-like
LOC106586200	4.37961	2.46785	2.74994e-14	1.94271e-13	polypeptide N-acetylgalactosaminyltransferase 3
LOC106587139	4.34971	3.04958	7.22374e-54	2.16116e-51	7-dehydrocholesterol reductase
LOC106568399	4.34218	4.64686	3.39613e-48	6.08504e-46	integrin alpha-2-like
LOC106603135	4.33907	4.99613	3.74783e-64	2.60036e-61	delta(14)-sterol reductase TM7SF2
LOC123723757	4.30738	1.05992	5.53063e-26	1.29009e-24	protein aurora borealis-like
lss	4.30379	4.11398	3.1519e-27	8.18991e-26	lanosterol synthase (2,3-oxidosqualene-lanosterol cyclase)
mfsd6b	4.30236	3.18933	6.29276e-36	3.65137e-34	major facilitator superfamily domain containing 6b
LOC106606196	4.29058	2.34021	9.15466e-20	1.14381e-18	monocarboxylate transporter 4
mmp13	4.28137	8.842	1.15166e-28	3.43601e-27	Collagenase 3
tnfaip6	4.24574	3.12622	1.24989e-31	4.9345e-30	tumor necrosis factor, alpha-induced protein 6
LOC106604401	4.24488	4.22681	4.52523e-42	4.74494e-40	SH2 domain-containing protein 4A-like
mslna	4.22718	7.10857	1.40184e-17	1.39329e-16	mesothelin a
LOC106570297	4.20294	6.04788	3.94946e-46	5.99032e-44	asparagine synthetase [glutamine-hydrolyzing]
atad3	4.17651	4.46846	1.31286e-89	7.13538e-86	ATPase family AAA domain-containing protein 3
LOC106599711	4.17599	6.6719	1.85974e-52	4.8132e-50	desmoglein-2-like
LOC106567924	4.17086	5.10617	3.23602e-38	2.27428e-36	collagenase 3
LOC106584295	4.10468	8.53587	4.03239e-29	1.25834e-27	protein-glutamine gamma-glutamyltransferase K
LOC106588411	4.10405	2.55842	9.31339e-53	2.56817e-50	transcription factor 19
hmgcs1	4.09643	6.25487	2.78362e-79	6.98261e-76	3-hydroxy-3-methylglutaryl-CoA synthase 1 (soluble)
LOC106604248	4.0843	3.54729	1.56877e-71	1.96761e-68	sterol-4-alpha-carboxylate 3-dehydrogenase, decarboxylating-like
areg	4.08227	3.21971	2.69914e-17	2.61262e-16	amphiregulin
aurka	4.07923	4.66422	1.93967e-76	3.9533e-73	aurora kinase A
LOC100136430	4.06653	6.40663	6.84995e-73	1.11688e-69	60 kDa heat shock protein, mitochondrial
LOC123730749	4.06366	3.02238	1.94118e-19	2.33673e-18	uncharacterized LOC123730749
epgn	4.05561	7.53078	2.68212e-25	5.83093e-24	Epigen
nrgna	4.05003	1.50163	6.77952e-17	6.28605e-16	neurogranin (protein kinase C substrate, RC3) a
slc6a8	4.04941	2.12805	3.73224e-30	1.28792e-28	solute carrier family 6 member 8
LOC106575381	4.04897	2.83684	2.29682e-26	5.49518e-25	cytokine receptor-like factor 1
LOC106605128	4.02561	1.86913	2.73877e-15	2.15832e-14	complement C3-like
mmp9	4.02158	8.27802	2.81605e-24	5.52867e-23	matrix metalloproteinase 9
LOC106581914	4.01572	5.26972	8.85881e-67	7.60226e-64	rho GTPase-activating protein 6-like
LOC106595673	3.99118	1.81562	4.70806e-17	4.43215e-16	complement factor H
LOC106568170	3.98583	1.89375	8.93249e-28	2.46437e-26	S-phase kinase-associated protein 2-like
wu:fc50b12	3.97534	2.10514	3.61673e-21	5.20025e-20	Death domain-containing protein
ddt4l	3.97011	5.52846	1.66621e-39	1.30613e-37	DNA-damage-inducible transcript 4-like protein
LOC106572094	3.95762	2.7787	5.32468e-27	1.35973e-25	tyrosine-protein phosphatase non-receptor type 7-like
LOC123727338	3.95734	5.69168	2.02456e-27	5.37192e-26	membrane cofactor protein-like
LOC106583121	3.95525	2.35202	3.5098e-35	1.91396e-33	ethanolamine kinase 1-like
LOC106594932	3.95306	1.48913	2.022e-24	4.01323e-23	piggyBac transposable element-derived protein 4-like
LOC106583508	3.94258	1.52743	1.22497e-25	2.75872e-24	bora aurora kinase A activator
depdc4	3.94249	3.44074	9.61555e-31	3.51134e-29	DEP domain containing 4
LOC106587962	3.92781	3.79413	3.72565e-45	5.08341e-43	transcription factor Sp6-like
cdo1	3.91691	2.52452	2.26284e-06	6.29888e-06	cysteine dioxygenase type 1
LOC106568262	3.90512	1.66789	6.08266e-07	1.82195e-06	uncharacterized LOC106568262
LOC106602268	3.90253	6.83804	2.02659e-09	8.25366e-09	hydroperoxide isomerase ALOXE3-like
cdc6	3.89688	2.02725	1.94625e-30	6.89111e-29	cell division cycle 6 homolog (S. cerevisiae)
dhcr24	3.88829	3.99936	3.07818e-54	9.74558e-52	24-dehydrocholesterol reductase
LOC106564750	3.88057	1.0572	8.65182e-21	1.18944e-19	cell division control protein 6 homolog
LOC106578857	3.88033	-1.47935	1.70566e-09	7.01582e-09	recoverin
LOC106564305	3.87597	6.23444	3.65992e-21	5.26002e-20	lipopolysaccharide-induced tumor necrosis factor-alpha factor homolog
LOC106572756	3.85716	9.74556	1.07693e-19	1.3348e-18	keratin, type I cytoskeletal 18
LOC106573105	3.85711	3.63586	1.07082e-60	5.81991e-58	aurora kinase B-like
LOC106583477	3.85448	8.0483	5.72819e-21	8.03425e-20	laminin subunit beta-3
LOC106570829	3.84673	5.65579	1.03674e-61	5.82899e-59	3-hydroxy-3-methylglutaryl-coenzyme A reductase
LOC106567641	3.81633	6.01729	1.28982e-44	1.65594e-42	heat shock cognate 70 kDa protein
LOC106566399	3.80491	8.55234	2.44863e-40	2.11243e-38	matrix metalloproteinase-9-like
LOC106570815	3.79564	5.75271	3.78131e-09	1.49628e-08	interleukin-1 beta-like
LOC106611136	3.78743	7.26551	1.59936e-60	8.55005e-58	ornithine decarboxylase 1
LOC106568669	3.78072	6.78376	1.701e-58	8.15727e-56	ATP-binding cassette sub-family F member 2-like
LOC106588468	3.78024	4.01971	6.31409e-53	1.75985e-50	claspin-like
LOC106607066	3.77237	5.62562	4.96641e-56	1.7995e-53	importin subunit alpha-1-like
gtse1	3.76371	3.51707	1.94198e-36	1.17057e-34	G-2 and S-phase expressed 1
LOC106562054	3.76368	4.73927	2.01861e-80	5.98425e-77	7-dehydrocholesterol reductase
LOC106573120	3.76326	1.49555	3.70315e-21	5.31513e-20	hepatocyte growth factor receptor
LOC106570037	3.74639	3.46211	2.55398e-44	3.22811e-42	claspin
LOC106570296	3.74419	5.81953	1.23747e-33	5.7731e-32	anillin
LOC106613229	3.74078	4.96877	1.04252e-42	1.13322e-40	nuclear mitotic apparatus protein 1
LOC106568002	3.73933	4.4971	2.00952e-64	1.45623e-61	arginine--tRNA ligase, cytoplasmic
LOC106584136	3.72779	1.13815	1.52268e-22	2.52953e-21	proteoglycan 4-like
LOC106607495	3.71647	2.63324	9.2011e-40	7.44536e-38	uncharacterized LOC106607495
LOC106566950	3.71547	6.26554	3.58944e-21	5.16785e-20	angiopoietin-related protein 7-like
LOC106563492	3.71381	3.20351	5.60247e-15	4.27661e-14	dual specificity protein phosphatase 4
LOC106592455	3.7056	5.11928	2.52143e-58	1.19165e-55	polo-like kinase 1 (Drosophila)
LOC106611713	3.70176	6.6191	1.16893e-19	1.44335e-18	cytochrome b-245 heavy chain-like
gadl1	3.69675	5.44445	1.91402e-07	6.11805e-07	glutamate decarboxylase like 1
LOC106570825	3.66789	6.24819	2.79991e-68	2.60872e-65	uncharacterized LOC106570825
si:dkey-34e4.1	3.64089	2.85096	1.88668e-15	1.51613e-14	carboxyl-terminal PDZ ligand of neuronal nitric oxide synthase protein
LOC106607664	3.63986	5.87458	3.3946e-72	4.81296e-69	ribonucleoside-diphosphate reductase subunit M2
LOC100380717	3.6343	6.05791	9.8808e-74	1.69586e-70	heat shock 70 kDa protein 4
gpr84	3.63352	3.10918	3.33519e-20	4.34347e-19	G protein-coupled receptor 84
LOC106596922	3.62751	5.54982	8.11138e-22	1.2548e-20	protein PML
LOC106569971	3.62478	2.24471	1.2607e-34	6.48447e-33	transcription factor 19
LOC106587076	3.62093	2.76366	1.38405e-40	1.23994e-38	transcription factor E2F8
LOC106586236	3.61166	4.10817	1.02065e-40	9.3231e-39	cell division cycle-associated protein 7
stard4	3.61002	4.66647	3.79701e-54	1.19058e-51	StAR related lipid transfer domain containing 4
LOC106588568	3.60783	4.88846	8.75505e-70	8.65158e-67	lanosterol 14-alpha demethylase
LOC106587907	3.60565	4.82825	2.12079e-06	5.92876e-06	uncharacterized LOC106587907
incenp	3.60195	6.06804	3.61626e-58	1.68466e-55	inner centromere protein
mep50	3.59871	5.9039	7.3083e-72	9.93016e-69	Methylosome protein 50
dpyl5	3.59377	1.5312	4.54377e-30	1.55317e-28	Dihydropyrimidinase-related protein 5
LOC100195405	3.58818	2.74082	3.53417e-29	1.10498e-27	cyclin E2
LOC106569169	3.58359	6.61865	3.15644e-72	4.67871e-69	cadherin-4-like
orc1	3.5785	3.84852	1.39871e-46	2.20347e-44	origin recognition complex, subunit 1
ccne2	3.57623	2.95763	4.85944e-43	5.48326e-41	cyclin E2
LOC106584399	3.574	2.95543	1.34552e-35	7.60438e-34	chromatin assembly factor 1 subunit A
LOC106605546	3.5697	4.1625	3.57972e-34	1.76871e-32	squalene monooxygenase
spp1	3.55353	6.61242	2.38771e-20	3.15364e-19	secreted phosphoprotein 1
LOC106566708	3.54263	4.70939	1.22294e-50	2.64106e-48	G2/mitotic-specific cyclin-B1
LOC106575514	3.54047	5.6234	1.05729e-44	1.36818e-42	prostaglandin F2 receptor negative regulator
LOC106570209	3.51535	4.77908	3.16758e-64	2.24554e-61	lanosterol 14-alpha demethylase
abcb9	3.51499	1.34971	5.11591e-19	5.87843e-18	ATP-binding cassette, sub-family B (MDR/TAP), member 9
LOC106609896	3.51	3.28729	1.92473e-49	3.71393e-47	pre-mRNA-processing factor 19
kcrt	3.49962	6.31646	3.12417e-34	1.54832e-32	Creatine kinase, testis isozyme
upp1	3.49903	2.31081	2.11782e-28	6.16076e-27	uridine phosphorylase 1
LOC106560287	3.48753	2.47302	9.08245e-11	4.34425e-10	proteoglycan 4-like
LOC106600827	3.47788	3.73225	2.92455e-49	5.54475e-47	uncharacterized LOC106600827
ptgs2b	3.47771	4.57651	1.88197e-16	1.67269e-15	prostaglandin-endoperoxide synthase 2b
LOC106576235	3.47701	4.14453	2.10088e-45	2.94032e-43	protein ADM2-like
LOC106588891	3.47373	7.32791	8.72913e-45	1.15246e-42	ras-related protein Rab-25
LOC106604193	3.47205	6.28994	4.1705e-67	3.67568e-64	ras GTPase-activating protein-binding protein 1-like
mat2aa	3.4611	4.42791	1.21466e-46	1.9322e-44	methionine adenosyltransferase 2Aa
LOC106609295	3.46001	4.53017	1.18742e-55	4.20888e-53	condensin-2 complex subunit H2-like
agt	3.4597	2.24411	3.74749e-17	3.56077e-16	angiotensinogen
parpbp	3.45793	1.93732	3.92633e-28	1.11531e-26	PARP1 binding protein
lim2.5	3.45152	-1.33474	2.12369e-08	7.65402e-08	lens intrinsic membrane protein 2.5
LOC106566812	3.44314	5.138	1.71878e-44	2.19802e-42	rho guanine nucleotide exchange factor 10-like protein
LOC106562005	3.44221	4.42735	3.19089e-63	2.16781e-60	SHC SH2-domain binding protein 1
LOC106607757	3.44027	-1.16526	3.59498e-09	1.42618e-08	enoyl-[acyl-carrier-protein] reductase, mitochondrial
ccnb1	3.437	5.25288	2.27395e-50	4.84662e-48	cyclin B1
LOC106560278	3.43695	1.8016	1.83518e-31	7.11595e-30	uncharacterized LOC106560278
nccrp1	3.43673	6.93637	2.28582e-70	2.48469e-67	P1, F-box associated domain containing
LOC106613996	3.43637	2.3527	2.14459e-22	3.51433e-21	sphingosine 1-phosphate receptor 4-like
LOC106607002	3.43274	4.78037	1.39929e-31	5.49769e-30	DNA replication licensing factor mcm5
cdkn1a	3.43194	3.14711	1.4293e-30	5.13321e-29	cyclin-dependent kinase inhibitor 1A
ruvbl2	3.43142	4.86588	4.85368e-40	4.02744e-38	RuvB-like AAA ATPase 2
LOC106574503	3.42867	2.18248	5.32231e-19	6.10484e-18	outer dense fiber protein 3-like protein 2
s26a2	3.42498	2.04809	1.32871e-29	4.33294e-28	Sulfate transporter
LOC106611589	3.42483	7.25015	1.86673e-18	2.01637e-17	leukocyte cell-derived chemotaxin-2
mcm7	3.42361	6.22185	2.7168e-48	4.89475e-46	minichromosome maintenance complex component 7
si:dkeyp-120h9.1	3.40951	3.17422	7.65175e-43	8.42985e-41	Y+L amino acid transporter 2-like
LOC106601395	3.40769	5.39286	8.95222e-62	5.12161e-59	importin subunit alpha-1
LOC106596099	3.40176	1.97319	3.20089e-22	5.16226e-21	structural maintenance of chromosomes protein 2-like
LOC106569427	3.39871	5.52585	5.02152e-71	5.84827e-68	protein arginine N-methyltransferase 5
LOC106572213	3.39527	2.04604	1.63795e-14	1.18961e-13	ERBB receptor feedback inhibitor 1
espl1	3.38789	3.87106	1.35179e-35	7.62665e-34	extra spindle pole bodies like 1, separase
LOC106583179	3.38641	2.14461	6.73881e-17	6.25363e-16	prostacyclin synthase-like
LOC106561922	3.38528	3.85857	2.43705e-52	6.11324e-50	transcription factor E2F8
LOC106573109	3.38233	4.9559	3.04754e-41	2.93157e-39	sodium-dependent neutral amino acid transporter B(0)AT2-like
LOC106561666	3.38217	4.11743	1.3856e-46	2.19342e-44	neuroepithelial cell-transforming gene 1 protein-like
pask	3.37702	4.0813	8.34375e-46	1.22013e-43	PAS domain containing serine/threonine kinase
eme1	3.37691	2.35886	7.81307e-33	3.38359e-31	essential meiotic structure-specific endonuclease 1
ccnf	3.37578	4.02995	2.48546e-57	1.05494e-54	cyclin F
LOC106576192	3.36615	3.0959	2.91836e-21	4.24099e-20	6-phosphofructo-2-kinase/fructose-2,6-bisphosphatase 3-like
mars1	3.35061	4.87916	1.4756e-62	9.25373e-60	methionyl-tRNA synthetase 1
LOC106604765	3.34151	6.87988	4.11806e-39	3.10138e-37	tubulin beta-4B chain
LOC106585835	3.34062	4.79798	4.47271e-63	2.96313e-60	SWI/SNF-related matrix-associated actin-dependent regulator of chromatin subfamily A containing DEAD/H box 1A
LOC106606998	3.33562	3.35096	4.41407e-38	3.06914e-36	cyclic GMP-AMP synthase
rtkn2	3.33462	3.46551	1.18923e-56	4.61677e-54	rhotekin 2
LOC106570266	3.32841	4.16239	3.78245e-47	6.29315e-45	CTP synthase 1
cdca3	3.3232	5.01602	1.06612e-48	1.97534e-46	cell division cycle associated 3
1433b	3.31889	9.4598	1.61331e-57	7.20685e-55	14-3-3 protein beta/alpha
c25ha	3.31446	1.61606	4.19968e-20	5.40242e-19	Cholesterol 25-hydroxylase-like protein A
bub1	3.31307	3.89809	4.98013e-45	6.71083e-43	BUB1 mitotic checkpoint serine/threonine kinase
igfbp1a	3.31181	2.11357	1.43471e-13	9.33475e-13	insulin-like growth factor binding protein 1a
LOC106563802	3.31006	4.27078	6.77507e-41	6.29444e-39	leukemia inhibitory factor receptor
LOC106605924	3.30847	4.34737	6.91851e-55	2.25613e-52	farnesyl pyrophosphate synthase
LOC123743381	3.30768	1.20604	0.00099948	0.00191184	RING finger protein 222-like
tpx2	3.30122	4.93309	1.83776e-47	3.13767e-45	TPX2 microtubule nucleation factor
LOC106564958	3.30019	11.9577	5.95865e-19	6.79649e-18	keratin, type I cytoskeletal 13
LOC106581480	3.29891	5.36247	2.26646e-37	1.48115e-35	neprilysin
LOC106592654	3.29614	1.97132	8.42205e-23	1.43311e-21	serine/threonine-protein kinase haspin-like
LOC106610155	3.29077	1.26567	2.26878e-20	3.00507e-19	uncharacterized LOC106610155
fpps	3.28523	4.63098	4.75456e-58	2.15342e-55	Farnesyl pyrophosphate synthetase
LOC106568881	3.28228	5.1889	5.44212e-54	1.64322e-51	epidermal retinol dehydrogenase 2-like
LOC123723743	3.27956	1.359	4.41636e-13	2.72864e-12	uncharacterized LOC123723743
LOC106588175	3.27813	7.19072	9.04257e-50	1.80907e-47	protein S100-A1
crfb12	3.274	4.45319	1.62132e-36	9.86404e-35	cytokine receptor family member B12
ppp5c	3.27086	6.03324	9.22965e-43	1.01e-40	protein phosphatase 5, catalytic subunit
LOC106586842	3.27048	4.45719	6.3021e-43	6.96649e-41	interferon alpha/beta receptor 1a
LOC106590825	3.26994	2.50656	4.51161e-23	7.86336e-22	methylsterol monooxygenase 1
LOC106600720	3.26879	6.5236	4.75825e-46	7.15054e-44	lysophospholipase D GDPD3-like
LOC106587816	3.26516	4.65619	1.85008e-26	4.47894e-25	lactadherin-like
tmprss13b	3.26407	5.20319	3.35821e-27	8.70519e-26	transmembrane serine protease 13b
LOC106576762	3.26167	9.99981	3.79781e-51	8.54114e-49	tumor-associated calcium signal transducer 2
eif4eb	3.26035	4.21404	1.2952e-40	1.16675e-38	eukaryotic translation initiation factor 4eb
LOC106563153	3.25734	6.33118	7.04075e-59	3.47877e-56	sarcoplasmic/endoplasmic reticulum calcium ATPase 2
LOC106584748	3.25562	4.21535	4.05932e-41	3.8706e-39	protein regulator of cytokinesis 1
LOC106562991	3.25535	1.21192	2.14268e-20	2.84498e-19	tubulin alpha chain, testis-specific
mcm6	3.2535	5.82151	1.07768e-45	1.555e-43	minichromosome maintenance complex component 6
LOC106603080	3.25227	3.24887	9.03594e-38	6.16448e-36	uncharacterized LOC106603080
LOC106612204	3.24773	4.55027	2.66846e-55	8.9587e-53	tryptophan--tRNA ligase, cytoplasmic
LOC106587728	3.24716	2.6508	1.56632e-31	6.1171e-30	kinesin-like protein KIF23
LOC123743521	3.24646	3.33509	2.46129e-39	1.88853e-37	cytosolic 5'-nucleotidase 1A-like
LOC106570043	3.24589	4.02316	2.08475e-17	2.04155e-16	PR domain zinc finger protein 1-like
LOC106560912	3.2427	4.84509	9.51684e-59	4.632e-56	anillin
LOC106577138	3.24164	2.3825	5.37631e-12	2.94856e-11	early growth response protein 2b
tipin	3.23628	2.09313	1.28369e-25	2.88499e-24	timeless interacting protein
mcm3	3.23057	6.00873	2.88218e-30	1.00414e-28	minichromosome maintenance complex component 3
LOC106613230	3.22375	2.80359	1.78347e-26	4.32408e-25	cysteine and histidine-rich domain-containing protein 1-like
LOC106580001	3.22263	7.71794	4.16901e-54	1.29478e-51	tubulin beta-1 chain
LOC106572584	3.22199	2.98335	3.10845e-27	8.08992e-26	transcription factor NF-E2 45 kDa subunit-like
LOC106567863	3.21942	6.25766	6.17322e-44	7.48359e-42	ribonucleoside-diphosphate reductase large subunit
LOC106608074	3.21371	-1.15401	4.88234e-08	1.67769e-07	forkhead box protein G1-like
mkrn2os.1	3.21117	2.47896	2.86491e-25	6.20349e-24	MKRN2 opposite strand, tandem duplicate 1
LOC106562699	3.2099	2.84682	7.10984e-33	3.09136e-31	kinesin-like protein KIF23
LOC106603038	3.20631	4.90949	2.32531e-38	1.65204e-36	kinesin-like protein KIF20A
il1r2	3.20519	4.21157	3.34793e-21	4.84151e-20	interleukin-1 receptor type II
cep55l	3.20511	3.50824	8.77214e-34	4.15181e-32	centrosomal protein 55 like
esco2	3.20351	3.49603	1.41328e-29	4.58385e-28	establishment of sister chromatid cohesion N-acetyltransferase 2
yars1	3.2032	5.86997	4.54328e-63	2.96313e-60	tyrosyl-tRNA synthetase 1
LOC106578511	3.20304	1.27193	5.84428e-11	2.85944e-10	putative ferric-chelate reductase 1
LOC106597100	3.19924	1.09758	8.00467e-11	3.85458e-10	probable E3 ubiquitin-protein ligase HERC3
ncapg2	3.19883	3.78879	3.66093e-34	1.80609e-32	non-SMC condensin II complex, subunit G2
LOC106594162	3.19653	1.55018	2.04806e-20	2.72616e-19	structural maintenance of chromosomes protein 2-like
erg19	3.19629	3.36227	5.50059e-45	7.38166e-43	Diphosphomevalonate decarboxylase
cdc20	3.19322	6.18215	1.356e-54	4.37814e-52	cell division cycle 20 homolog
LOC106605186	3.19252	-1.23902	5.79704e-08	1.97412e-07	free fatty acid receptor 2
LOC106600954	3.19167	3.19163	3.42777e-32	1.40074e-30	ferritin, middle subunit-like
ftr82	3.19162	4.34873	1.37682e-21	2.08732e-20	finTRIM family, member 82
LOC106569065	3.19075	6.9308	1.17425e-18	1.29893e-17	laminin subunit gamma-2
LOC106586211	3.18844	6.28983	9.51409e-45	1.246e-42	D-3-phosphoglycerate dehydrogenase
LOC106561148	3.18749	-1.14782	4.46315e-08	1.54145e-07	alpha-2,8-sialyltransferase 8B
LOC106589940	3.18739	4.59197	7.49323e-42	7.56514e-40	kinesin-like protein KIF20B
borea	3.18736	4.8583	1.80274e-53	5.20241e-51	Borealin
LOC106561604	3.17623	5.01793	5.38765e-54	1.64198e-51	aurora kinase B
tbb2c	3.17296	6.90881	4.52975e-61	2.50364e-58	Tubulin beta-2C chain
LOC106603166	3.17164	4.30965	2.60452e-45	3.59888e-43	chromosome-associated kinesin KIF4
LOC106601042	3.16904	8.11003	2.14641e-57	9.45872e-55	DELTA-stichotoxin-Hcr4a-like
LOC106579093	3.16544	5.05789	1.69931e-49	3.31823e-47	squalene monooxygenase
LOC106607556	3.16068	4.34501	2.49095e-57	1.05494e-54	prolyl endopeptidase-like
LOC106569884	3.15909	5.59125	5.04414e-54	1.55179e-51	interleukin enhancer-binding factor 2 homolog
tgm1l1	3.15844	7.07181	2.9958e-16	2.60446e-15	transglutaminase 1 like 1
LOC106576855	3.15765	4.57447	1.63465e-47	2.82042e-45	peroxisome proliferator-activated receptor gamma coactivator-related protein 1-like
cdc45	3.15743	2.67589	6.03039e-29	1.8413e-27	CDC45 cell division cycle 45 homolog (S. cerevisiae)
LOC106610569	3.14964	1.55243	3.66303e-20	4.74578e-19	maternal embryonic leucine zipper kinase
LOC106577684	3.14484	4.4402	2.00672e-51	4.67422e-49	RNA-binding protein 4B-like
LOC106561394	3.1442	2.47937	6.94958e-12	3.77018e-11	protein mono-ADP-ribosyltransferase PARP12-like
LOC106588853	3.14312	2.64937	3.36147e-28	9.58196e-27	protein PALS2-like
LOC106594784	3.14172	4.04697	7.55345e-35	3.95374e-33	structural maintenance of chromosomes protein 2-like
LOC106599105	3.13893	5.65425	5.06553e-12	2.78843e-11	arginase-2, mitochondrial
LOC106576442	3.13815	3.85263	1.67054e-30	5.9407e-29	zinc-binding protein A33
racgap1	3.13469	4.76366	1.37118e-45	1.95258e-43	Rac GTPase activating protein 1
LOC106602346	3.13451	4.15336	2.52777e-47	4.27102e-45	SWI/SNF-related matrix-associated actin-dependent regulator of chromatin subfamily A member 5
LOC106565211	3.13017	3.52445	4.31045e-19	4.98453e-18	rac GTPase-activating protein 1-like
LOC106606216	3.12974	1.06254	7.91539e-12	4.26364e-11	jmjC domain-containing protein 8
LOC106588679	3.12848	5.77453	1.12773e-42	1.22177e-40	anillin
LOC106612829	3.12638	3.45216	7.18975e-22	1.11647e-20	phosphoserine phosphatase-like
mms22l	3.12416	3.62486	1.64919e-33	7.62837e-32	MMS22-like, DNA repair protein
LOC106567074	3.12169	6.17442	1.22036e-37	8.18845e-36	LIM domain and actin-binding protein 1-like
mcm5	3.1214	3.95521	6.45511e-27	1.63306e-25	MCM5 minichromosome maintenance deficient 5 (S. cerevisiae)
rcc1	3.11637	5.35977	1.45869e-42	1.5699e-40	regulator of chromosome condensation 1
LOC100136439	3.11601	9.36988	4.44713e-33	1.9571e-31	cathelicidin antimicrobial peptide
LOC106580643	3.11359	4.72612	3.61459e-62	2.18281e-59	ATP-binding cassette sub-family F member 3-like
LOC106609479	3.10835	2.9757	4.34505e-37	2.77828e-35	small nuclear ribonucleoprotein F
LOC106612207	3.10348	-1.18444	1.19146e-08	4.44346e-08	ras-related protein Rab-37
neil3	3.1034	1.83132	2.39937e-22	3.91217e-21	nei-like DNA glycosylase 3
LOC106582836	3.10284	2.34114	6.84467e-22	1.06694e-20	myb-related protein B
exo1	3.10125	2.2715	3.81068e-15	2.95099e-14	exonuclease 1
LOC106576686	3.09936	4.48287	5.05225e-44	6.24068e-42	lymphocyte-specific helicase
kntc1	3.09935	5.12248	9.42258e-56	3.3766e-53	kinetochore associated 1
tekt1	3.0992	1.28222	4.08034e-20	5.25929e-19	tektin 1
msh6	3.09333	5.24857	4.37221e-35	2.35277e-33	mutS homolog 6 (E. coli)
cenpl	3.09097	1.34307	2.31901e-13	1.47759e-12	centromere protein L
fancd2	3.08258	3.73005	5.58581e-39	4.16827e-37	FA complementation group D2
LOC106610560	3.07827	-1.44848	1.40344e-08	5.18009e-08	structural maintenance of chromosomes protein 2
LOC106575602	3.07355	6.03414	1.63189e-39	1.28231e-37	gap junction gamma-1 protein-like
mki67	3.07167	6.85191	5.54844e-45	7.41536e-43	marker of proliferation Ki-67
zwilch	3.07125	2.84308	6.40652e-25	1.33323e-23	zwilch kinetochore protein
LOC106589825	3.06836	7.45827	8.36205e-38	5.7167e-36	hexokinase-1-like
LOC106562599	3.06643	3.8004	9.631e-36	5.50029e-34	chondroitin sulfate synthase 1
LOC106572754	3.06352	5.05678	6.04657e-66	4.69473e-63	serine--tRNA ligase, cytoplasmic
LOC106577945	3.05946	3.3722	2.58654e-06	7.14745e-06	sterile alpha motif domain-containing protein 9-like
LOC106571348	3.05836	5.48332	2.75063e-11	1.39673e-10	elongation of very long chain fatty acids protein 7-like
LOC106580855	3.05594	1.44433	7.54714e-13	4.5644e-12	SPARC-related modular calcium-binding protein 1
dbf4b	3.05512	1.71167	2.25592e-10	1.03062e-09	DBF4 zinc finger B
g2e3	3.04584	2.64262	4.5771e-28	1.29229e-26	G2/M-phase specific E3 ubiquitin protein ligase
dhfr	3.0445	3.1834	2.99708e-35	1.6441e-33	dihydrofolate reductase
cg047	3.04362	1.29545	2.22421e-20	2.94723e-19	CG047 protein
LOC106578009	3.04236	6.21675	2.6731e-21	3.91246e-20	urokinase plasminogen activator surface receptor-like
rir1	3.0422	6.31271	1.35112e-45	1.93245e-43	Ribonucleoside-diphosphate reductase large subunit
LOC106567149	3.03949	4.85372	1.6727e-62	1.02918e-59	endoplasmic reticulum chaperone BiP-like
LOC106570220	3.03922	5.13654	9.56019e-26	2.17708e-24	CMP-N-acetylneuraminate-beta-galactosamide-alpha-2,3-sialyltransferase 1-like
LOC106583903	3.03254	3.95699	1.80907e-55	6.20988e-53	uncharacterized LOC106583903
LOC106606382	3.03195	2.7988	1.06449e-36	6.59946e-35	DNA polymerase delta catalytic subunit-like
LOC123742556	3.03136	2.77784	2.81698e-07	8.80155e-07	mucin-2-like
LOC106584632	3.0305	1.16621	1.14096e-18	1.26468e-17	nucleobindin-2-like
kif4	3.02739	4.2528	4.3487e-38	3.03016e-36	kinesin family member 4
LOC106577478	3.02693	4.69764	6.17706e-55	2.03469e-52	mitochondrial import receptor subunit TOM40 homolog
grp78	3.02664	8.09703	8.24813e-47	1.32498e-44	78 kDa glucose-regulated protein
kif23	3.02307	3.44426	7.87336e-24	1.48239e-22	kinesin family member 23
LOC106564868	3.02294	5.80411	5.75405e-45	7.65876e-43	importin subunit alpha-1-like
bub1bb	3.02195	2.75994	1.59136e-26	3.8756e-25	BUB1 mitotic checkpoint serine/threonine kinase Bb
LOC106564751	3.02087	9.46481	2.34681e-42	2.50917e-40	junction plakoglobin
LOC106588962	3.01921	1.58975	1.89218e-21	2.80983e-20	ATP-dependent DNA helicase Q4
LOC106590979	3.01731	3.65694	1.09382e-33	5.1323e-32	serine/threonine-protein kinase PLK1
LOC106593340	3.01687	1.83378	5.58965e-11	2.74268e-10	asparagine--tRNA ligase, cytoplasmic-like
LOC106608205	3.01637	6.03168	3.00479e-40	2.56509e-38	cytosolic 5'-nucleotidase 1A-like
pif1	3.01385	1.80574	1.00993e-25	2.29344e-24	PIF1 5'-to-3' DNA helicase homolog (S. cerevisiae)
LOC106583498	3.01325	5.76218	1.39675e-26	3.42467e-25	ETS-related transcription factor Elf-3-like
LOC106572223	3.01144	4.11172	1.95773e-40	1.71157e-38	histone-lysine N-methyltransferase SUV39H1-like
paf	3.01058	3.03961	1.13777e-28	3.39768e-27	PCNA-associated factor
LOC106560341	3.01032	3.00047	4.83424e-26	1.13577e-24	4-hydroxyphenylpyruvate dioxygenase-like protein
cip2a	3.01	3.44466	9.29188e-27	2.31198e-25	cellular inhibitor of PP2A
LOC106564313	3.00902	4.99503	7.43706e-38	5.11651e-36	phosphoglycerate mutase 1
ima2	3.00569	6.18833	3.1723e-39	2.40021e-37	Importin subunit alpha-2
LOC106612482	3.00526	4.19199	6.17573e-46	9.19592e-44	G elongation factor, mitochondrial 1
LOC106612508	3.0026	7.86763	9.4089e-12	5.02168e-11	uncharacterized LOC106612508
LOC106610209	3.00118	4.4342	6.96314e-45	9.23041e-43	SWI/SNF-related matrix-associated actin-dependent regulator of chromatin subfamily A member 5
LOC123739581	3.00094	2.35097	1.4903e-30	5.32879e-29	isoleucine--tRNA ligase, cytoplasmic-like
LOC106577137	2.99934	5.74496	4.05161e-52	1.00093e-49	kinesin-like protein KIF11-B
LOC106585012	2.99916	7.76012	9.8313e-49	1.83199e-46	transitional endoplasmic reticulum ATPase
LOC106607864	2.99726	4.52357	6.10393e-41	5.70342e-39	kinesin-like protein KIF11
LOC106572468	2.99661	1.08436	2.82991e-10	1.27816e-09	protein SOGA1
LOC106601040	2.99446	8.53643	1.96523e-46	3.05172e-44	bryoporin
pgd	2.99067	8.02247	1.69524e-51	3.9771e-49	phosphogluconate dehydrogenase
dpp3	2.99033	4.80721	5.5774e-51	1.23727e-48	dipeptidyl-peptidase 3
LOC106600816	2.9861	9.88072	9.82675e-15	7.28959e-14	keratin, type I cytoskeletal 13
mrpl46	2.98489	3.31112	3.85448e-37	2.47918e-35	mitochondrial ribosomal protein L46
LOC106589585	2.98329	4.4211	1.04255e-35	5.93325e-34	disks large-associated protein 5
LOC106581618	2.98199	7.75916	1.10626e-34	5.7081e-33	LIM domain only protein 7
LOC106574012	2.97777	3.59269	5.34292e-44	6.57481e-42	elongation of very long chain fatty acids protein 4-like
pole2	2.97651	3.49786	7.50356e-31	2.76487e-29	polymerase (DNA directed), epsilon 2
LOC123742419	2.97595	2.54748	9.65274e-23	1.63181e-21	uncharacterized LOC123742419
dhx30	2.97122	3.6214	8.13695e-47	1.31359e-44	DEAH (Asp-Glu-Ala-His) box helicase 30
cdca5	2.971	2.25513	1.13767e-24	2.32307e-23	cell division cycle associated 5
si:ch211-284o19.8	2.97005	2.56994	4.48932e-12	2.48931e-11	protein lifeguard 1
crlf1a	2.969	2.16369	6.45429e-18	6.65006e-17	cytokine receptor-like factor 1a
manf	2.96845	6.43314	7.79039e-46	1.14435e-43	mesencephalic astrocyte-derived neurotrophic factor
LOC106583386	2.96821	4.73209	7.41657e-29	2.24147e-27	cell division cycle-associated protein 3-like
LOC106587056	2.96817	4.07919	1.0335e-32	4.43454e-31	cytoskeleton-associated protein 5
LOC106607826	2.96361	5.05068	2.69228e-55	8.9587e-53	cyclin-dependent kinase 1-like
LOC106589400	2.96191	2.51824	2.81745e-11	1.4291e-10	tartrate-resistant acid phosphatase type 5-like
LOC106587689	2.9597	3.23272	1.67888e-31	6.52541e-30	protein regulator of cytokinesis 1
LOC106612436	2.9592	4.16611	6.20665e-42	6.34479e-40	ATP-binding cassette sub-family F member 3
LOC106612827	2.95879	6.64358	4.6345e-53	1.31418e-50	T-complex protein 1 subunit zeta
LOC106607996	2.95708	4.36707	1.56149e-43	1.83828e-41	histone-lysine N-methyltransferase NSD2
LOC106578597	2.95697	3.75922	0.0023742	0.00427962	uroplakin-1a-like
LOC106610442	2.95606	1.50188	1.02773e-09	4.3542e-09	ecto-ADP-ribosyltransferase 5
eppk1	2.95212	4.81191	3.15372e-21	4.56876e-20	epiplakin 1
LOC106569070	2.9482	2.59128	1.16639e-25	2.62862e-24	centromere protein L
LOC106580659	2.94688	7.16613	9.82538e-43	1.07159e-40	ras-related protein Rab-11A
kpyk	2.94653	4.95149	6.8664e-52	1.67099e-49	Pyruvate kinase muscle isozyme
ncapd2	2.94629	5.83399	1.25784e-42	1.35821e-40	non-SMC condensin I complex, subunit D2
LOC106562989	2.9461	6.21907	1.45735e-52	3.89544e-50	tubulin alpha chain, testis-specific-like
ppcs	2.94361	3.03676	1.27826e-38	9.28376e-37	phosphopantothenoylcysteine synthetase
LOC106601868	2.94042	3.82667	1.16539e-36	7.17042e-35	cyclin-F
cenpi	2.93872	3.19269	4.12327e-28	1.16922e-26	centromere protein I
LOC106605348	2.93831	3.56815	1.7335e-24	3.47446e-23	PR domain zinc finger protein 1
LOC106599435	2.93446	8.94601	3.70802e-14	2.58428e-13	laminin subunit gamma-2
LOC106581758	2.92998	2.74458	2.36407e-22	3.85847e-21	cell division cycle-associated protein 7-like
LOC106574092	2.92944	5.03381	1.20478e-37	8.1173e-36	E3 ubiquitin-protein ligase UHRF1
LOC106587546	2.92919	4.18565	5.83257e-52	1.43008e-49	transmembrane protein 41B
LOC106574730	2.92853	2.09571	1.46338e-24	2.95484e-23	DNA replication fork stabilization factor DONSON
LOC106563621	2.92812	4.74968	6.59939e-33	2.87709e-31	kinesin-like protein KIF20A
LOC106577994	2.92653	9.6036	7.55912e-12	4.08185e-11	putative ferric-chelate reductase 1
LOC100380711	2.92344	2.47174	8.99124e-27	2.23991e-25	heat shock 70 kDa protein 14
shtn1	2.92114	3.23995	3.90026e-34	1.91836e-32	shootin 1
LOC106600151	2.91977	2.95956	9.56012e-27	2.37257e-25	condensin complex subunit 3-like
LOC106604228	2.91629	5.62631	8.10404e-52	1.91502e-49	heat shock 70 kDa protein 4-like
LOC106576293	2.91588	2.64941	1.37791e-28	4.07745e-27	small nuclear ribonucleoprotein F
LOC106595307	2.9094	1.45758	2.8856e-19	3.39709e-18	TIMELESS-interacting protein-like
ybx2a	2.90526	5.93475	1.54915e-56	5.87417e-54	Y-box-binding protein 2-A
LOC106577251	2.90498	5.54073	6.995e-50	1.40807e-47	eukaryotic translation initiation factor 4E
LOC106590174	2.90237	3.51019	3.98463e-23	6.98221e-22	anion exchange protein 2
il4i1	2.90122	3.85323	1.46912e-32	6.17373e-31	interleukin 4 induced 1
LOC106612015	2.90084	3.90164	2.27628e-31	8.76381e-30	long-chain-fatty-acid--CoA ligase 1
LOC106584097	2.90052	2.12455	6.65167e-20	8.41393e-19	forkhead box protein Q1-like
nsd2	2.89978	3.92207	4.21663e-29	1.31086e-27	nuclear receptor binding SET domain protein 2
pmt	2.89854	4.46966	9.25799e-15	6.89907e-14	phosphoethanolamine methyltransferase
LOC106612199	2.89495	3.65976	3.64284e-35	1.97988e-33	sterol-4-alpha-carboxylate 3-dehydrogenase, decarboxylating
prim2	2.89426	4.01966	2.5164e-29	7.94384e-28	DNA primase subunit 2
haus8	2.89353	3.31079	5.34392e-43	5.98849e-41	HAUS augmin like complex subunit 8
si:ch211-63o20.7	2.89319	3.07545	1.97709e-29	6.32708e-28	serine/threonine kinase 35
tmem132e	2.89231	2.47633	1.26593e-20	1.71508e-19	transmembrane protein 132E
hgfa	2.88556	2.07834	1.24501e-20	1.68743e-19	hepatocyte growth factor a
psmd1	2.8852	7.02232	1.25909e-35	7.14069e-34	proteasome 26S subunit, non-ATPase 1
LOC106562837	2.88442	3.35376	2.47512e-32	1.02299e-30	calcium-binding mitochondrial carrier protein SCaMC-2-like
pola1	2.88378	4.33462	1.87615e-34	9.48547e-33	polymerase (DNA directed), alpha 1
LOC106586335	2.88104	6.74104	6.88889e-47	1.11764e-44	isocitrate dehydrogenase [NADP] cytoplasmic
top2a	2.87906	6.62127	1.14836e-34	5.91597e-33	DNA topoisomerase II alpha
hmmr	2.87769	3.60802	8.76921e-30	2.92397e-28	hyaluronan-mediated motility receptor (RHAMM)
LOC106582376	2.87581	6.60336	3.20541e-44	3.98963e-42	isocitrate dehydrogenase [NADP] cytoplasmic
ckap2l	2.87414	2.57741	1.11062e-18	1.23524e-17	cytoskeleton associated protein 2-like
LOC106608168	2.87212	5.25007	4.59146e-50	9.35797e-48	26S proteasome regulatory subunit 10B
sgo1	2.87193	2.66366	1.43828e-27	3.88585e-26	shugoshin 1
ska3	2.87145	2.69129	2.57448e-25	5.61189e-24	spindle and kinetochore associated complex subunit 3
ncapg	2.86768	3.42956	5.36226e-25	1.12815e-23	non-SMC condensin I complex, subunit G
LOC106588251	2.86606	2.92359	3.0485e-15	2.39143e-14	sphingosine kinase 1-like
LOC106603392	2.86604	3.79276	1.26681e-26	3.11075e-25	lysophosphatidic acid receptor 6-like
LOC106569443	2.86359	6.37021	8.7896e-27	2.19303e-25	matrix metalloproteinase-14-like
LOC106605401	2.86316	5.93828	1.88272e-40	1.65042e-38	valine--tRNA ligase-like
sass6	2.86032	3.19572	4.50916e-36	2.66384e-34	SAS-6 centriolar assembly protein
LOC106590292	2.85973	9.01216	1.0102e-45	1.47065e-43	leukocyte elastase inhibitor
gins4	2.85884	4.32978	4.3787e-34	2.14077e-32	GINS complex subunit 4 (Sld5 homolog)
LOC106587744	2.85743	3.33712	6.18477e-24	1.17945e-22	uncharacterized LOC106587744
dspa	2.85571	10.4274	2.06169e-40	1.78808e-38	desmoplakin a
LOC106583108	2.85384	3.26995	2.0365e-18	2.18886e-17	solute carrier family 45 member 3
LOC106570358	2.85222	5.22959	4.18333e-46	6.31567e-44	unconventional myosin-Ig
abcf2a	2.84958	6.60385	1.13102e-41	1.11428e-39	ATP-binding cassette, sub-family F (GCN20), member 2a
rn138	2.84481	2.10212	9.14873e-19	1.02382e-17	E3 ubiquitin-protein ligase RNF138
LOC106599945	2.84271	3.77349	1.6485e-25	3.677e-24	salivary glue protein Sgs-3-like
LOC106610986	2.84185	2.87996	4.61656e-29	1.43241e-27	transforming acidic coiled-coil-containing protein 3-like
LOC106585996	2.84126	6.10785	2.38912e-50	5.0264e-48	threonine--tRNA ligase 1, cytoplasmic
mis18bp1	2.84113	3.59701	4.79416e-34	2.3334e-32	MIS18 binding protein 1
if4e	2.83893	5.43163	1.21735e-52	3.28082e-50	Eukaryotic translation initiation factor 4E
tuba5	2.83557	5.84855	7.7061e-42	7.75605e-40	tubulin alpha 5
LOC106604250	2.83459	2.26969	6.28396e-23	1.08137e-21	uncharacterized LOC106604250
LOC106564857	2.83354	6.26227	4.99858e-42	5.22448e-40	malate dehydrogenase, cytoplasmic
LOC106586369	2.8335	7.05308	8.60199e-39	6.33208e-37	60 kDa heat shock protein, mitochondrial
fdft1	2.82958	5.20808	4.8008e-57	1.9092e-54	farnesyl-diphosphate farnesyltransferase 1
ube2t	2.82782	4.45909	3.85186e-30	1.32639e-28	ubiquitin-conjugating enzyme E2T (putative)
LOC106613909	2.82686	6.66579	7.13008e-36	4.10798e-34	disintegrin and metalloproteinase domain-containing protein 9
LOC106571046	2.82483	1.0032	3.696e-13	2.30012e-12	prepronociceptin
LOC106590365	2.82315	3.82127	8.52445e-31	3.1234e-29	xaa-Pro aminopeptidase 1
LOC106585098	2.82312	3.40915	1.08706e-19	1.34685e-18	cell division cycle-associated protein 2
LOC106587299	2.81784	3.04826	3.04622e-22	4.92499e-21	SHC SH2 domain-binding protein 1
LOC106597650	2.81753	2.64943	0.00138287	0.00258693	NACHT, LRR and PYD domains-containing protein 5-like
LOC106607700	2.81701	4.40196	8.90685e-42	8.85526e-40	heterogeneous nuclear ribonucleoprotein Q
mvda	2.81455	4.5165	6.89425e-62	4.01467e-59	mevalonate (diphospho) decarboxylase a
LOC106599389	2.81301	4.90304	4.92837e-41	4.67192e-39	kinesin-like protein KIF2C
kif14	2.8098	3.54852	3.59232e-25	7.71203e-24	kinesin family member 14
fosl1a	2.80956	4.19718	0.000936954	0.0017992	FOS like 1, AP-1 transcription factor subunit a
birc5a	2.80873	4.54055	2.08983e-52	5.32418e-50	baculoviral IAP repeat containing 5a
LOC106583170	2.80662	1.823	3.43546e-06	9.33508e-06	sodium channel protein type 8 subunit alpha-like
LOC106570533	2.80571	3.16005	8.41167e-34	3.98699e-32	insulin-like growth factor 2 mRNA-binding protein 3
LOC106578682	2.80495	4.17326	8.98977e-40	7.31064e-38	transcriptional regulator Myc-like
lima1	2.80057	3.30301	4.98337e-21	7.02888e-20	LIM domain and actin binding 1
opa3	2.79728	1.9931	7.13254e-22	1.10917e-20	outer mitochondrial membrane lipid metabolism regulator OPA3
LOC123725279	2.7955	-1.23269	1.95559e-08	7.09205e-08	small nucleolar RNA SNORD65
LOC106607886	2.79445	4.25917	1.42037e-38	1.02701e-36	uncharacterized LOC106607886
LOC106578766	2.79129	-1.127	4.46627e-06	1.19794e-05	N-acylneuraminate cytidylyltransferase
LOC106588492	2.7877	3.21383	9.53159e-10	4.05301e-09	PR domain zinc finger protein 1
LOC106562554	2.78559	2.73605	2.27131e-10	1.03707e-09	uncharacterized LOC106562554
LOC106603795	2.78303	3.51058	1.21769e-20	1.65385e-19	sphingolipid delta(4)-desaturase/C4-monooxygenase DES2
LOC106577502	2.78296	2.92235	2.57257e-20	3.38683e-19	mitotic spindle assembly checkpoint protein MAD2A-like
prim1	2.78286	5.15244	5.00294e-40	4.14076e-38	DNA primase subunit 1
LOC106601288	2.78245	2.07405	5.62525e-20	7.16e-19	ribonucleoprotein PTB-binding 1-like
LOC106584976	2.78216	6.63029	8.84187e-42	8.81753e-40	RNA-binding protein EWS
LOC106566439	2.78106	4.36875	4.25119e-50	8.71894e-48	NSFL1 cofactor p47
LOC106587408	2.77858	2.39846	7.46037e-24	1.4087e-22	centromere protein T-like
LOC106606647	2.77702	3.6584	9.31285e-11	4.44709e-10	NADPH oxidase organizer 1-like
heatr1	2.77593	4.98751	2.87245e-37	1.85855e-35	HEAT repeat containing 1
LOC106583830	2.77512	4.55572	2.94323e-34	1.46309e-32	dual specificity protein kinase Ttk
prc1b	2.77476	3.16133	1.32181e-25	2.96861e-24	protein regulator of cytokinesis 1b
LOC106585622	2.77392	5.32325	3.7786e-50	7.84841e-48	phosphatidylinositol transfer protein
aldoaa	2.77145	8.52531	1.47946e-37	9.82588e-36	aldolase a, fructose-bisphosphate, a
LOC106595636	2.77045	3.24247	5.21468e-24	9.99124e-23	methylthioribose-1-phosphate isomerase
LOC106562003	2.76974	2.4547	8.4247e-14	5.63201e-13	histamine H3 receptor
LOC106610355	2.7697	3.35096	4.33343e-42	4.57324e-40	inorganic pyrophosphatase
rir2	2.76967	6.74422	2.20257e-40	1.90519e-38	Ribonucleoside-diphosphate reductase subunit M2
LOC106563787	2.76897	2.46777	3.65035e-23	6.41713e-22	uncharacterized LOC106563787
LOC106586251	2.76682	6.14312	4.22409e-16	3.62303e-15	cytochrome c
LOC106609973	2.76482	3.50746	3.33506e-29	1.04373e-27	mannosyl-oligosaccharide glucosidase-like
prmt3	2.76413	3.7952	1.93284e-34	9.72686e-33	protein arginine methyltransferase 3
LOC106613599	2.76404	5.03234	1.73649e-52	4.56669e-50	thimet oligopeptidase
LOC106573334	2.76346	4.28849	3.1565e-43	3.58653e-41	PCNA-associated factor
LOC106599664	2.76238	9.0228	1.62675e-22	2.69691e-21	laminin subunit alpha-3-like
ubp5	2.76118	5.87397	1.63684e-40	1.45047e-38	Ubiquitin carboxyl-terminal hydrolase 5
LOC106608623	2.75753	4.22285	3.46376e-40	2.93385e-38	phospholipase A-2-activating protein
LOC106562427	2.75349	2.71333	3.13667e-23	5.53499e-22	uncharacterized LOC106562427
mthfd1l	2.75314	5.55993	4.24058e-40	3.52768e-38	methylenetetrahydrofolate dehydrogenase (NADP+ dependent) 1 like
LOC106563936	2.75307	2.9659	1.61238e-26	3.91802e-25	uncharacterized LOC106563936
LOC106606188	2.75256	8.12883	3.1369e-29	9.836e-28	periplakin
lars1b	2.75238	6.2676	9.37173e-53	2.56817e-50	leucyl-tRNA synthetase 1b
vsig10l	2.75179	5.62935	1.29737e-19	1.5917e-18	V-set and immunoglobulin domain containing 10 like
k0841	2.75141	3.23894	8.05331e-34	3.82826e-32	K0841 protein
fbxo5	2.75104	2.70282	2.92521e-21	4.24904e-20	F-box protein 5
LOC106562296	2.74932	2.12918	1.94102e-22	3.19519e-21	centromere protein N-B
LOC106603853	2.74913	5.91816	7.43832e-52	1.78356e-49	heat shock 70 kDa protein 4-like
lmnb1	2.74847	7.35827	3.04381e-43	3.48276e-41	lamin B1
nol5	2.74837	6.42984	5.88868e-46	8.8087e-44	Nucleolar protein 5
LOC106569170	2.74534	9.54891	2.21345e-32	9.17162e-31	desmocollin-2
cenpf	2.74529	5.01599	1.18106e-30	4.29367e-29	centromere protein F
nuf2	2.74085	2.5433	6.71603e-20	8.49204e-19	UF2 component of NDC80 kinetochore complex
LOC106604078	2.73695	3.24599	2.27944e-38	1.62653e-36	uracil phosphoribosyltransferase homolog
prmt1	2.73579	8.09357	5.90477e-43	6.54947e-41	protein arginine methyltransferase 1
rdh12	2.73491	5.46442	9.71524e-33	4.18469e-31	retinol dehydrogenase 12 (all-trans and 9-cis)
mthfd2	2.7345	5.7044	1.14014e-40	1.03157e-38	methylenetetrahydrofolate dehydrogenase (NADP+ dependent) 2, methenyltetrahydrofolate cyclohydrolase
LOC106607257	2.73256	5.01725	4.10995e-40	3.45426e-38	116 kDa U5 small nuclear ribonucleoprotein component
iars1	2.73124	5.28285	1.49538e-23	2.73497e-22	isoleucyl-tRNA synthetase 1
ska1	2.72962	2.67162	2.07818e-19	2.49519e-18	spindle and kinetochore associated complex subunit 1
LOC106588579	2.72875	3.04269	2.68541e-33	1.21796e-31	splicing factor 3B subunit 4-like
ccnb2	2.7262	3.60173	2.19497e-23	3.96115e-22	cyclin B2
LOC106568426	2.72322	1.28075	2.36544e-07	7.46511e-07	long-chain fatty acid transport protein 4-like
LOC106574871	2.72127	3.75356	5.14119e-35	2.73945e-33	periodic tryptophan protein 2 homolog
spc25	2.72082	3.07348	1.38449e-29	4.50581e-28	SPC25 component of NDC80 kinetochore complex
rad51	2.71972	3.1891	7.50685e-27	1.88597e-25	RAD51 recombinase
LOC106577215	2.71948	5.32214	7.50466e-52	1.78633e-49	inorganic pyrophosphatase 1
mal	2.71909	9.29665	6.50329e-30	2.19764e-28	mal, T-cell differentiation protein
kif22	2.71772	3.72004	4.0005e-33	1.76531e-31	kinesin family member 22
sc5d	2.71618	5.16179	8.39516e-48	1.47982e-45	sterol-C5-desaturase
LOC106575044	2.71328	3.31919	1.52555e-10	7.10586e-10	nucleolar protein 58
LOC123739521	2.71098	5.25479	6.12376e-09	2.36522e-08	trifunctional enzyme subunit beta, mitochondrial-like
cd166	2.70936	3.11127	4.10599e-21	5.83935e-20	CD166 antigen homolog
LOC106594422	2.70809	4.40717	1.04477e-29	3.45538e-28	nucleolar protein 58
tubd1	2.70725	2.63155	1.88218e-31	7.2809e-30	tubulin, delta 1
LOC106582297	2.7063	2.90013	9.06736e-19	1.01576e-17	BRCA1-associated RING domain protein 1-like
cct2	2.70598	2.7792	7.88537e-19	8.89457e-18	chaperonin containing TCP1, subunit 2 (beta)
iqgap3	2.7057	5.13799	1.13334e-27	3.09016e-26	IQ motif containing GTPase activating protein 3
LOC106590561	2.70427	4.53331	6.35053e-40	5.21639e-38	histone-lysine N-methyltransferase EZH2-like
sf3a2	2.7031	5.08538	2.34332e-50	4.96206e-48	splicing factor 3a, subunit 2
LOC123723769	2.70139	5.96355	1.62363e-33	7.53153e-32	phosphoglycerate mutase 1
bub3	2.69718	3.57665	1.0244e-36	6.363e-35	BUB3 mitotic checkpoint protein
LOC106564727	2.69574	7.97521	3.30341e-26	7.82311e-25	calpain-9-like
asb14b	2.69574	1.59209	2.15469e-15	1.72006e-14	ankyrin repeat and SOCS box containing 14b
LOC106583655	2.69538	5.095	5.55434e-29	1.70874e-27	uncharacterized LOC106583655
LOC106603544	2.6952	6.38666	1.38123e-39	1.10127e-37	dolichyl-diphosphooligosaccharide--protein glycosyltransferase subunit STT3A
LOC106579957	2.69227	5.64916	1.42959e-49	2.80837e-47	sarcoplasmic/endoplasmic reticulum calcium ATPase 2
LOC106601890	2.69111	1.71618	3.98802e-14	2.76857e-13	adenylate cyclase type 9-like
eno1b	2.68878	7.10576	2.13318e-49	4.09193e-47	enolase 1b, (alpha)
LOC106585939	2.68857	5.06969	1.88086e-26	4.5467e-25	endothelial lipase-like
tigara	2.68708	1.63572	2.98438e-17	2.8759e-16	TP53 induced glycolysis regulatory phosphatase a
LOC106610469	2.68625	2.10717	7.33637e-20	9.24416e-19	translocase of inner mitochondrial membrane 10 homolog (yeast)
mcm2	2.68575	4.85068	1.77953e-32	7.44935e-31	minichromosome maintenance complex component 2
f5	2.68481	6.51528	1.78073e-23	3.24049e-22	coagulation factor V
rrp12	2.68267	5.46725	1.64779e-40	1.45622e-38	ribosomal RNA processing 12 homolog
LOC106579197	2.68086	-1.16358	2.5919e-07	8.13884e-07	putative protein MSS51 homolog, mitochondrial
zgc:114119	2.67932	2.14534	9.80986e-20	1.22192e-18	Med30 domain-containing protein
LOC100380713	2.67647	4.84378	2.79102e-27	7.27539e-26	TRPM8 channel-associated factor homolog
LOC106576033	2.67591	4.8586	3.86623e-47	6.39989e-45	leukotriene A-4 hydrolase-like
LOC106570548	2.67571	4.04142	1.16757e-18	1.29285e-17	geminin
LOC123730836	2.67391	1.73552	1.12059e-14	8.27123e-14	centromere protein T-like
LOC123723662	2.67132	8.63747	1.81334e-30	6.43451e-29	glyceraldehyde-3-phosphate dehydrogenase
LOC106611545	2.67129	4.8192	7.934e-39	5.86685e-37	cyclin-A2-like
LOC106570108	2.67046	4.57708	6.79194e-34	3.26193e-32	cyclin-dependent kinases regulatory subunit 1
cenpu	2.67014	3.68509	4.64071e-32	1.8846e-30	centromere protein U
tyms	2.66899	4.68769	8.54792e-36	4.89891e-34	thymidylate synthetase
LOC106571444	2.66638	5.25231	2.45545e-30	8.60992e-29	CAD protein
LOC106606339	2.66631	4.12147	5.90234e-25	1.23461e-23	lymphocyte-specific helicase
ppan	2.66515	5.63733	2.10475e-44	2.6811e-42	peter pan homolog
LOC106594092	2.66438	2.69697	0.00173416	0.00319173	acidic amino acid decarboxylase GADL1
LOC100380795	2.66269	6.24318	1.00002e-44	1.30442e-42	26S proteasome non-ATPase regulatory subunit 11B
golt1bb	2.66251	2.71352	4.5463e-25	9.6646e-24	golgi transport 1Bb
vwa10.2	2.66071	3.90171	1.41049e-21	2.13242e-20	von Willebrand factor A domain containing 10, tandem duplicate 2
LOC106580678	2.65701	6.21537	4.33923e-45	5.89593e-43	RNA-binding protein FUS
LOC106608436	2.65655	4.51371	2.59417e-41	2.51026e-39	inorganic pyrophosphatase-like
LOC106582101	2.65585	4.67008	7.02383e-26	1.621e-24	immunoglobulin superfamily member 3
LOC106564946	2.65431	3.59676	1.13733e-32	4.84181e-31	transcription factor Sp6
galnt3	2.65368	5.76284	1.77462e-20	2.37466e-19	UDP-N-acetyl-alpha-D-galactosamine:polypeptide N-acetylgalactosaminyltransferase 3 (GalNAc-T3)
svopl	2.65124	3.37999	3.66256e-19	4.25797e-18	SVOP-like
LOC106602330	2.65049	3.13703	1.93288e-31	7.46817e-30	sperm-associated antigen 5-like
tefm	2.64986	1.8583	1.32624e-20	1.79455e-19	transcription elongation factor, mitochondrial
LOC106592246	2.64977	1.71618	4.22237e-17	3.99106e-16	acyl-coenzyme A thioesterase THEM4
LOC106596322	2.64969	7.8763	3.15243e-24	6.16312e-23	periplakin-like
LOC106590301	2.64857	3.65956	5.34044e-21	7.51626e-20	serine/threonine-protein kinase greatwall
LOC106572174	2.64567	4.84965	1.45321e-29	4.70132e-28	BTB/POZ domain-containing protein KCTD20-like
LOC106562243	2.64546	6.14665	6.6717e-46	9.88927e-44	aspartate aminotransferase, mitochondrial
LOC106602973	2.64531	6.40069	2.03884e-41	1.98468e-39	GTP cyclohydrolase 1
LOC106579646	2.64522	1.87204	1.07809e-12	6.39908e-12	protein APCDD1-like
si:ch211-157c3.4	2.64288	7.11082	4.25571e-18	4.44803e-17	Lipopolysaccharide-induced tumor necrosis factor-alpha factor homolog-like
hars	2.64085	6.37987	8.12135e-41	7.48128e-39	histidyl-tRNA synthetase
LOC106590474	2.64073	4.77279	5.62115e-23	9.73994e-22	V-type proton ATPase catalytic subunit A
LOC106577590	2.63951	5.80203	2.06006e-45	2.89563e-43	histone H2A.Z
LOC106612607	2.6392	5.89962	1.30033e-47	2.26757e-45	heterogeneous nuclear ribonucleoprotein L
acat2	2.63881	4.6847	2.61133e-44	3.27521e-42	acetyl-CoA acetyltransferase 2
LOC106586205	2.63705	4.58975	6.64899e-35	3.50847e-33	retinol dehydrogenase 7
LOC106576941	2.63639	7.09365	9.64017e-13	5.75656e-12	neuroblast differentiation-associated protein AHNAK
ncapd3	2.63381	5.57397	2.01435e-29	6.44e-28	non-SMC condensin II complex, subunit D3
eno1a	2.63097	8.84588	4.82443e-35	2.57909e-33	enolase 1a, (alpha)
LOC106611971	2.63017	7.19524	1.13991e-37	7.72815e-36	heterogeneous nuclear ribonucleoprotein A0
ftr83	2.62989	6.05264	3.39714e-19	3.97064e-18	finTRIM family, member 83
LOC106583199	2.62986	6.5253	1.11129e-38	8.12538e-37	protein transport protein Sec61 subunit alpha
cenpn	2.62926	2.65734	4.08969e-27	1.0551e-25	centromere protein N
gmds	2.62914	7.30325	4.33688e-32	1.76341e-30	GDP-mannose 4,6-dehydratase
LOC106591493	2.62898	1.25094	3.36389e-09	1.33841e-08	rho GTPase-activating protein 19-like
g3bp1	2.62847	6.65254	3.53158e-40	2.98354e-38	GTPase activating protein (SH3 domain) binding protein 1
LOC106568864	2.62756	7.53996	7.24519e-44	8.71829e-42	eukaryotic translation initiation factor 4 gamma 1-like
cenpk	2.62665	1.83236	8.70703e-15	6.5123e-14	centromere protein K
LOC106608345	2.62649	2.72192	6.85771e-26	1.58378e-24	L-threonine 3-dehydrogenase, mitochondrial
LOC106607243	2.6261	6.20914	8.53779e-41	7.84274e-39	glycylpeptide N-tetradecanoyltransferase 1
LOC106604950	2.62548	6.85537	7.7998e-48	1.38234e-45	stress-70 protein, mitochondrial
LOC106589607	2.62441	5.73251	4.33377e-47	7.10171e-45	NHP2-like protein 1
LOC106568559	2.62006	2.94196	1.80842e-25	4.01447e-24	MOB kinase activator 3B
lonp1	2.61925	4.54211	2.35324e-51	5.4425e-49	lon peptidase 1, mitochondrial
LOC106606930	2.61706	1.80941	1.52709e-12	8.93726e-12	protein FAM83F-like
LOC123724479	2.61677	1.19725	7.09801e-17	6.57201e-16	selenide, water dikinase 1
ankle1	2.61653	2.49009	1.09302e-15	8.99627e-15	ankyrin repeat and LEM domain containing 1
dcam	2.61352	6.70928	4.24035e-40	3.52768e-38	S-adenosylmethionine decarboxylase proenzyme
rb11a	2.61323	7.84428	7.3599e-31	2.715e-29	Ras-related protein Rab-11A
LOC106565623	2.613	4.22741	9.04595e-40	7.33802e-38	ethanolamine kinase 1-like
LOC106585119	2.61017	4.46194	1.70832e-27	4.6002e-26	condensin complex subunit 2
LOC106605109	2.60921	4.54157	1.44539e-38	1.0382e-36	replication protein A 32 kDa subunit
LOC106583442	2.60509	2.98486	6.94132e-17	6.42875e-16	uncharacterized LOC106583442
tmem183a	2.60428	3.69515	2.57633e-27	6.75897e-26	transmembrane protein 183A
LOC106599708	2.60392	7.59249	4.51895e-24	8.69912e-23	desmocollin-2
LOC106603631	2.60389	5.80023	5.41716e-34	2.62877e-32	myb-binding protein 1A-like protein
adprm	2.60355	2.74603	1.18285e-26	2.91115e-25	ADP-ribose/CDP-alcohol diphosphatase, manganese-dependent
LOC106569128	2.60333	4.89158	2.97842e-29	9.35707e-28	DNA replication licensing factor mcm4-like
slc7a5	2.6029	5.69675	1.32192e-40	1.18754e-38	solute carrier family 7 member 5
LOC106611663	2.60281	3.66461	2.01401e-34	1.01041e-32	large neutral amino acids transporter small subunit 3-like
LOC106577008	2.60247	3.30517	2.21987e-27	5.86629e-26	bifunctional 3'-phosphoadenosine 5'-phosphosulfate synthase 2
LOC106610211	2.60068	4.00962	7.20763e-22	1.11871e-20	mucin-5AC
LOC106607583	2.60043	1.04351	2.09318e-14	1.49887e-13	denticleless protein homolog
LOC106603916	2.59734	2.21008	3.6759e-11	1.83936e-10	proheparin-binding EGF-like growth factor
mix23	2.59673	2.80667	2.00067e-30	7.06845e-29	mitochondrial matrix import factor 23
si:dkey-40c11.2	2.59639	7.11566	2.65674e-37	1.72582e-35	drebrin-like protein B
LOC100380509	2.59617	2.70454	2.53142e-24	4.99393e-23	Proline-rich protein 11
LOC100136483	2.59598	8.05422	5.772e-37	3.66196e-35	tubulin beta-1 chain
LOC106573723	2.594	4.36334	1.8207e-43	2.11292e-41	nuclear pore complex protein Nup93
LOC100380341	2.59268	5.29419	5.31227e-35	2.82599e-33	MCM2 minichromosome maintenance deficient 2, mitotin (S. cerevisiae)
LOC106566804	2.59243	3.88468	1.05945e-29	3.50035e-28	tyrosine-protein kinase SRK3
LOC106613489	2.58945	2.88116	3.97289e-23	6.96538e-22	protein phosphatase inhibitor 2-like
ranbp2	2.58496	5.76186	4.63469e-36	2.73304e-34	RAN binding protein 2
LOC106588796	2.58468	4.20439	4.60738e-28	1.29971e-26	cell division cycle-associated 7-like protein
LOC106609956	2.58271	1.86293	2.25397e-11	1.15569e-10	uncharacterized LOC106609956
LOC106568831	2.58118	4.20779	1.41531e-38	1.02563e-36	presequence protease, mitochondrial-like
fbrl	2.58072	6.31012	5.05818e-42	5.26988e-40	rRNA 2-O-methyltransferase fibrillarin
LOC106562484	2.57932	5.14388	8.22265e-40	6.70351e-38	deoxyuridine 5'-triphosphate nucleotidohydrolase, mitochondrial
chtf8	2.57809	2.49533	8.69029e-15	6.50276e-14	CTF8, chromosome transmission fidelity factor 8 homolog (S. cerevisiae)
LOC106613510	2.57757	4.2328	2.3421e-35	1.29891e-33	E3 ubiquitin-protein ligase UHRF1
idi1	2.57546	4.94595	3.87382e-48	6.90303e-46	isopentenyl-diphosphate delta isomerase 1
aspm	2.5749	5.0284	1.74044e-28	5.09935e-27	assembly factor for spindle microtubules
LOC106607309	2.57355	8.86358	2.40512e-36	1.4391e-34	bryoporin-like
LOC106602140	2.57269	1.96194	5.7521e-16	4.86958e-15	mitochondrial import inner membrane translocase subunit Tim10
cbr1	2.57116	6.71009	1.21504e-33	5.67657e-32	carbonyl reductase 1
LOC106571473	2.57113	6.06667	1.11298e-28	3.32669e-27	inverted formin-2-like
LOC106586244	2.56899	6.85178	7.52993e-29	2.27362e-27	protein jagged-1b
LOC106568572	2.56898	2.84477	5.59601e-24	1.06905e-22	ceramide glucosyltransferase
cenph	2.56846	2.34052	1.96497e-20	2.6197e-19	centromere protein H
LOC106600914	2.56662	5.09779	4.90216e-39	3.6665e-37	endoplasmic reticulum transmembrane helix translocase-like
LOC106561787	2.56532	5.54963	8.1456e-35	4.25686e-33	unconventional myosin-Va
upk3b	2.56401	8.63349	1.40416e-31	5.51018e-30	uroplakin 3b
LOC106599036	2.56364	1.77416	1.35309e-15	1.10255e-14	mitochondrial import inner membrane translocase subunit TIM44-like
sycc	2.55957	4.95722	3.80654e-42	4.04336e-40	Cysteinyl-tRNA synthetase, cytoplasmic
LOC106587264	2.55892	2.9473	3.61157e-21	5.19512e-20	DNA replication factor Cdt1
LOC106583587	2.55891	2.36623	3.76204e-21	5.39728e-20	rac GTPase-activating protein 1-like
xpo1a	2.55881	5.18823	2.30942e-39	1.77619e-37	exportin 1 (CRM1 homolog, yeast) a
kif20ba	2.55741	4.31123	3.65467e-33	1.6259e-31	kinesin family member 20Ba
LOC106563322	2.55698	5.9642	2.42515e-33	1.10453e-31	tight junction protein ZO-2-like
LOC100306849	2.55668	2.13628	6.20671e-14	4.21756e-13	mitotic checkpoint serine/threonine-protein kinase BUB1
fgfp1	2.55598	5.41026	5.2035e-25	1.09829e-23	Fibroblast growth factor-binding protein 1
LOC106590610	2.5552	7.81905	5.41651e-42	5.58963e-40	T-complex protein 1 subunit epsilon-like
LOC106609235	2.55397	4.21716	2.41034e-26	5.7499e-25	suppressor APC domain-containing protein 1
LOC106566915	2.55324	-1.24015	5.35504e-07	1.61677e-06	uncharacterized LOC106566915
ccna2	2.5528	4.46386	6.39825e-30	2.16439e-28	cyclin A2
LOC106565742	2.55269	5.04885	5.80552e-17	5.42459e-16	2-epi-5-epi-valiolone synthase-like
LOC106585394	2.55184	7.38511	6.71923e-44	8.11534e-42	glycine dehydrogenase (decarboxylating), mitochondrial
slc20a1a	2.55124	3.98915	5.85607e-22	9.1855e-21	solute carrier family 20 member 1a
gars1	2.55114	6.73675	1.15544e-39	9.28055e-38	glycyl-tRNA synthetase 1
LOC106565693	2.55099	4.33763	2.83917e-34	1.41352e-32	transmembrane protein 183A-like
LOC106588760	2.54956	4.73699	1.19119e-48	2.19462e-46	small nuclear ribonucleoprotein Sm D1
ruvb1	2.54918	5.68075	2.85918e-39	2.18356e-37	RuvB-like 1
plak	2.54868	9.14808	1.16103e-29	3.81665e-28	Junction plakoglobin
LOC106580394	2.54813	1.66671	7.9578e-07	2.34952e-06	L-serine dehydratase/L-threonine deaminase
cdc7	2.54593	2.38049	1.58246e-22	2.62616e-21	cell division cycle 7 homolog (S. cerevisiae)
LOC123729555	2.54529	1.81066	3.0738e-06	8.40771e-06	uncharacterized LOC123729555
LOC123744189	2.5451	6.25566	7.71786e-23	1.317e-21	sialic acid synthase-like
LOC106569895	2.54494	4.95655	2.50813e-26	5.9745e-25	T-complex protein 1 subunit gamma-like
LOC106566560	2.54445	6.48908	5.39376e-27	1.3763e-25	tumor protein p53-inducible nuclear protein 2
LOC106601716	2.54362	5.17137	5.98417e-19	6.82321e-18	aldehyde dehydrogenase family 3 member B1-like
LOC100380746	2.54215	6.13097	9.32585e-38	6.34898e-36	eukaryotic translation initiation factor 4 gamma 1
LOC106580795	2.54178	5.1708	2.29482e-46	3.52991e-44	bleomycin hydrolase
LOC106582002	2.53729	3.76255	1.85916e-21	2.76457e-20	papilin-like
psd3	2.53648	6.31848	1.48706e-39	1.18276e-37	26S proteasome non-ATPase regulatory subunit 3
LOC106565574	2.53574	7.05521	1.89576e-23	3.4383e-22	glutathione peroxidase 2-like
LOC106581777	2.53238	5.85138	4.15644e-29	1.29457e-27	D-3-phosphoglycerate dehydrogenase
LOC106585752	2.53123	5.92396	1.065e-06	3.09477e-06	nucleoplasmin-like protein ANO39
LOC100194597	2.53094	8.62623	4.21958e-41	4.01168e-39	adenosylhomocysteinase
LOC106593805	2.5304	-1.78418	7.01336e-06	1.83758e-05	pre-mRNA 3'-end-processing factor FIP1-like
LOC106586512	2.52943	1.02529	3.10431e-15	2.43111e-14	coiled-coil domain-containing protein 138-like
LOC106588565	2.52707	5.82845	7.41656e-39	5.49668e-37	protein rapunzel
lrwd1	2.52651	3.56721	2.03439e-22	3.33878e-21	leucine-rich repeats and WD repeat domain containing 1
LOC106569325	2.52579	5.71294	7.21035e-46	1.06393e-43	ubiquitin carboxyl-terminal hydrolase 14
LOC106592294	2.52566	2.18111	2.31413e-18	2.4726e-17	TRPM8 channel-associated factor homolog
LOC106564271	2.52441	4.84156	4.16181e-40	3.48886e-38	histone-arginine methyltransferase CARM1
mc6zb	2.52407	3.98977	8.06164e-20	1.00995e-18	Zygotic DNA replication licensing factor mcm6-B
LOC106590958	2.52357	1.24061	1.06002e-12	6.29867e-12	NACHT, LRR and PYD domains-containing protein 5-like
LOC106575261	2.52304	4.73216	5.80053e-37	3.67292e-35	actin-related protein 3
gins3	2.51763	2.60331	1.07879e-14	7.97359e-14	GINS complex subunit 3
LOC106578046	2.51507	1.75242	2.14961e-06	6.00315e-06	intermediate conductance calcium-activated potassium channel protein 4-like
mtfr2	2.51506	2.83845	2.21478e-23	3.99249e-22	mitochondrial fission regulator 2
LOC106570678	2.51454	1.24218	2.03827e-11	1.05005e-10	regulator of G-protein signaling 1-like
LOC106605202	2.51423	3.64168	2.98589e-15	2.34401e-14	hydroxycarboxylic acid receptor 2
LOC106563520	2.51324	2.06483	1.4233e-16	1.28003e-15	kinesin-like protein KIF18A
LOC106586611	2.51309	2.32412	3.11272e-15	2.43653e-14	centromere protein J-like
LOC106583431	2.51076	3.13497	0.000140318	0.000305194	interferon-induced protein 44
LOC106588694	2.50965	5.74241	3.41569e-47	5.74153e-45	RNA cytosine-C(5)-methyltransferase NSUN2-like
LOC106569982	2.50823	8.30855	1.57362e-23	2.87162e-22	carcinoembryonic antigen-related cell adhesion molecule 6-like
LOC106578013	2.50642	1.78992	2.22698e-13	1.4209e-12	leukotriene B4 receptor 1-like
LOC106578486	2.50416	2.96488	2.40439e-14	1.71083e-13	ATP-binding cassette sub-family D member 3-like
LOC106563463	2.50394	2.9482	2.7361e-27	7.15512e-26	sororin-B-like
LOC106589953	2.50386	4.37793	1.90891e-34	9.62125e-33	nucleolar and coiled-body phosphoprotein 1-like
LOC106609503	2.50375	2.74611	3.1203e-22	5.03728e-21	forkhead box protein M1-like
LOC106585186	2.50125	3.4006	3.49444e-16	3.01545e-15	zinc finger protein 367-like
LOC106578554	2.50047	5.33306	4.81836e-33	2.11192e-31	V-set domain containing T-cell activation inhibitor 1
LOC106564644	2.50019	6.26943	9.23833e-42	9.1569e-40	ATP-dependent RNA helicase DDX39A
LOC106606175	2.49998	1.33434	7.6536e-13	4.62381e-12	protein MTSS 1
rtn4ip1	2.49948	2.27365	3.72657e-20	4.82427e-19	reticulon 4 interacting protein 1
LOC106568941	2.4993	2.67574	1.86457e-24	3.72115e-23	mitochondrial import inner membrane translocase subunit TIM44
LOC106605185	2.49719	2.89869	2.01029e-12	1.16048e-11	free fatty acid receptor 2-like
LOC106606732	2.49653	3.48312	8.72956e-31	3.19496e-29	cytochrome b-c1 complex subunit 2, mitochondrial
LOC106567372	2.49632	3.45321	3.62245e-20	4.69508e-19	pleckstrin homology domain-containing family N member 1-like
gsr	2.49567	6.91298	5.0222e-41	4.74707e-39	glutathione reductase
rfc2	2.49456	4.21683	9.73926e-24	1.81277e-22	replication factor C (activator 1) 2
wars2	2.49397	2.17513	3.55184e-22	5.69727e-21	tryptophanyl tRNA synthetase 2, mitochondrial
LOC106604103	2.49397	2.64437	1.00083e-25	2.27753e-24	vacuolar ATPase assembly integral membrane protein vma21-like
mri1	2.49352	2.41297	4.06915e-18	4.2626e-17	methylthioribose-1-phosphate isomerase 1
LOC106613340	2.4932	3.30265	2.50066e-25	5.45826e-24	THAP domain-containing protein 5
nolc1	2.49259	5.67839	1.61807e-39	1.27452e-37	nucleolar and coiled-body phosphoprotein 1
lrpprc	2.49244	5.48444	5.61248e-39	4.17861e-37	leucine-rich pentatricopeptide repeat containing
LOC106573340	2.49074	4.80696	2.79561e-42	2.97924e-40	protein unc-45 homolog A
spx2	2.49066	5.2169	1.29535e-23	2.38382e-22	Sugar phosphate exchanger 2
acot7	2.4906	3.27705	4.58194e-23	7.97163e-22	acyl-CoA thioesterase 7
rtel1	2.49029	3.80592	2.99981e-35	1.6441e-33	regulator of telomere elongation helicase 1
dnajb6b	2.48964	2.9684	1.5571e-17	1.53916e-16	DnaJ heat shock protein family (Hsp40) member B6b
LOC106606404	2.48887	4.3139	1.14544e-38	8.35632e-37	RNA-binding protein with serine-rich domain 1
LOC106583351	2.48798	5.29489	6.18589e-25	1.29061e-23	triosephosphate isomerase B
LOC106583744	2.48725	5.88045	2.35499e-31	9.04547e-30	protein SSUH2 homolog
mcm4	2.48666	4.45062	7.09636e-33	3.08962e-31	minichromosome maintenance complex component 4
LOC106566237	2.48412	4.74605	3.82327e-25	8.19164e-24	5-aminolevulinate synthase, nonspecific, mitochondrial-like
tonsl	2.4833	3.17423	6.38488e-21	8.90171e-20	tonsoku-like, DNA repair protein
LOC106589832	2.48253	5.19817	8.81042e-18	8.93648e-17	zinc finger CCCH domain-containing protein 13-like
LOC106603944	2.48139	4.03701	2.34399e-28	6.79445e-27	complement component 1 Q subcomponent-binding protein, mitochondrial
mcm10	2.47931	3.46568	4.16053e-18	4.35274e-17	minichromosome maintenance 10 replication initiation factor
LOC106602365	2.47876	6.45274	2.90411e-39	2.20753e-37	lipopolysaccharide-responsive and beige-like anchor protein
LOC106607311	2.47826	8.96196	1.04186e-26	2.57387e-25	DELTA-stichotoxin-Hcr4a
LOC106611761	2.47745	7.88392	1.5817e-39	1.24889e-37	cofilin-2
LOC106565720	2.47725	1.82388	1.00477e-05	2.57065e-05	myb-related protein B
LOC106587268	2.476	6.78164	1.04782e-33	4.93776e-32	B-cadherin
LOC106584655	2.4757	3.14285	3.03719e-19	3.56526e-18	TopBP1-interacting, checkpoint, and replication regulator
LOC106596374	2.47529	5.53648	2.6765e-22	4.34881e-21	aldehyde dehydrogenase family 3 member B1-like
LOC106580346	2.47517	7.04755	2.06335e-20	2.74279e-19	S-adenosylmethionine synthase
ube2l3b	2.47485	4.81015	2.01209e-37	1.32021e-35	ubiquitin-conjugating enzyme E2L 3b
LOC106610269	2.47448	2.27873	2.5398e-19	3.01174e-18	forkhead box protein E1-like
LOC100196698	2.47408	9.89058	6.15592e-25	1.28518e-23	PERP, TP53 apoptosis effector
LOC106606838	2.47355	3.41213	7.92402e-10	3.3969e-09	uncharacterized LOC106606838
LOC106576619	2.47194	1.92021	3.2449e-12	1.8301e-11	cysteine and glycine-rich protein 2
LOC106566995	2.47188	3.10648	7.33901e-22	1.13856e-20	uncharacterized LOC106566995
tsfm	2.47166	3.54583	4.31551e-28	1.2216e-26	Ts translation elongation factor, mitochondrial
LOC106562317	2.47036	5.02641	2.02344e-40	1.76429e-38	caprin-1
msh2	2.4695	4.52812	4.29501e-24	8.2876e-23	mutS homolog 2 (E. coli)
LOC106583316	2.46938	6.65316	7.46387e-21	1.03529e-19	sodium/potassium-transporting ATPase subunit alpha-3
LOC106572901	2.46868	3.86311	1.69908e-17	1.67444e-16	protein-tyrosine kinase 6-like
LOC106608954	2.46859	8.69089	6.49568e-35	3.4387e-33	eukaryotic initiation factor 4A-I
LOC106600382	2.46797	4.28649	1.3794e-21	2.09026e-20	leukotriene B4 receptor 1
LOC106569363	2.46797	1.87409	4.05671e-13	2.51453e-12	myosin heavy chain, fast skeletal muscle-like
gapdhs	2.467	8.44172	1.05641e-25	2.39565e-24	glyceraldehyde-3-phosphate dehydrogenase, spermatogenic
nek2	2.46685	2.87161	3.67137e-17	3.49353e-16	NIMA-related kinase 2
ddost	2.46674	6.89615	3.38427e-37	2.18105e-35	dolichyl-diphosphooligosaccharide--protein glycosyltransferase subunit (non-catalytic)
hdac2	2.46668	3.46915	2.58829e-33	1.17575e-31	Histone deacetylase 2
igfbp-6b2	2.46195	2.38666	0.000282094	0.000586474	insulin-like growth factor binding protein 6 paralog B2
cpeb1a	2.45921	2.87969	1.59867e-23	2.91407e-22	cytoplasmic polyadenylation element binding protein 1a
LOC106566911	2.45882	5.13242	3.98975e-33	1.76295e-31	specifically androgen-regulated gene protein
LOC106607888	2.45794	2.83859	8.16285e-21	1.12793e-19	DNA repair protein RAD51 homolog 1
LOC106566721	2.45753	6.81756	6.37567e-42	6.49721e-40	prostaglandin E synthase 3
acaca	2.45548	5.51446	6.75994e-31	2.49934e-29	acetyl-CoA carboxylase alpha
LOC106613646	2.45457	2.62181	5.54011e-21	7.78384e-20	amyloid-beta A4 precursor protein-binding family A member 3
LOC106611642	2.45436	5.76793	5.72006e-35	3.03797e-33	phospholipid-transporting ATPase ABCA1-like
cdk2	2.45333	4.01598	4.79772e-35	2.56902e-33	cyclin-dependent kinase 2
LOC106590461	2.45313	3.18106	1.20656e-29	3.95435e-28	eukaryotic translation initiation factor 1A, X-chromosomal
stml2	2.45276	4.54021	2.23738e-41	2.17146e-39	Stomatin-like protein 2
LOC106565677	2.45195	5.57279	2.54001e-44	3.22295e-42	methylosome protein 50-like
orc5	2.45189	3.46906	9.45846e-29	2.84277e-27	origin recognition complex, subunit 5
LOC106561998	2.45184	1.2593	3.34109e-10	1.49681e-09	thrombospondin-4-B-like
topk	2.45087	4.95249	1.32573e-34	6.7975e-33	Lymphokine-activated killer T-cell-originated protein kinase homolog
LOC106584307	2.45047	3.80375	1.99284e-24	3.9626e-23	protein ECT2-like
mis18a	2.45024	3.88175	1.88572e-28	5.50031e-27	MIS18 kinetochore protein A
naa15	2.44919	5.99458	1.11426e-32	4.75601e-31	N-alpha-acetyltransferase 15, NatA auxiliary subunit
LOC106602245	2.44899	1.445	4.82416e-12	2.66457e-11	C-type lectin domain family 4 member M-like
LOC106586854	2.44771	5.27357	3.27486e-33	1.46896e-31	ribosomal RNA processing protein 1 homolog B
LOC106599054	2.44707	6.06282	4.50414e-37	2.87437e-35	coatomer subunit beta'
LOC106562604	2.4461	4.70138	0.000886324	0.00170973	CUB and zona pellucida-like domain-containing protein 1
psde	2.44564	5.12916	5.5486e-44	6.77677e-42	26S proteasome non-ATPase regulatory subunit 14
LOC106585800	2.44389	4.97459	4.04339e-34	1.9798e-32	nucleolar protein 6 (RNA-associated)
LOC106564480	2.44316	4.35905	8.70194e-19	9.77844e-18	dual specificity protein phosphatase 5
btg3	2.44193	2.59388	1.13304e-18	1.25761e-17	B-cell translocation gene 3
LOC106590260	2.43584	4.61663	3.35121e-33	1.49702e-31	phosphoenolpyruvate carboxykinase 2 (mitochondrial)
exoc8	2.43542	5.68886	2.84954e-28	8.16552e-27	exocyst complex component 8
LOC100195680	2.43338	5.9926	1.41577e-31	5.54908e-30	transforming acidic coiled-coil-containing protein 3
LOC106606454	2.43336	4.14482	2.0085e-11	1.03537e-10	cytochrome P450 2K1
LOC106569874	2.43251	8.87747	1.19513e-37	8.06898e-36	protein S100-A13
lpp60	2.43204	5.01449	2.16645e-23	3.91618e-22	60 kDa lysophospholipase
LOC106565174	2.43168	6.65458	1.58161e-28	4.65912e-27	hyaluronidase-2-like
smfn	2.4315	2.98927	3.64229e-27	9.42659e-26	small fragment nuclease
pudp	2.4299	4.25883	7.49618e-36	4.3113e-34	pseudouridine 5'-phosphatase
LOC106568201	2.42975	4.50671	1.58844e-36	9.68205e-35	coronin-1C-A
atp6v1ab	2.42948	4.7037	1.71177e-28	5.02437e-27	ATPase H+ transporting V1 subunit Ab
LOC100195150	2.42851	5.11109	3.29084e-22	5.29685e-21	Targeting protein for Xklp2
LOC123743600	2.42825	-1.10419	5.08295e-06	1.35432e-05	small nucleolar RNA SNORD101
LOC106565437	2.42802	2.34404	5.55927e-20	7.07879e-19	cyclin-dependent kinase 2-like
dnaja	2.42729	3.10884	2.66749e-17	2.58428e-16	DnaJ heat shock protein family (Hsp40) member A
LOC106604654	2.42669	7.25892	5.17676e-32	2.08928e-30	catenin delta-1
LOC106583177	2.42504	5.77653	5.66008e-40	4.66099e-38	exportin-2-like
LOC106586425	2.42236	-1.35054	6.57897e-06	1.72947e-05	high affinity cGMP-specific 3',5'-cyclic phosphodiesterase 9A-like
LOC106603127	2.42068	6.73433	2.32244e-38	1.65204e-36	stress-induced-phosphoprotein 1
rrs1	2.42019	5.28454	4.51216e-42	4.74494e-40	ribosome biogenesis regulator 1 homolog
selenoi	2.41968	4.20137	1.41372e-35	7.93483e-34	selenoprotein I
LOC106610270	2.41889	3.01212	1.41163e-17	1.40187e-16	sperm-associated antigen 5
cpsf3	2.41796	5.42793	3.55858e-40	2.99858e-38	cleavage and polyadenylation specific factor 3
LOC106573190	2.41738	3.66699	1.1546e-14	8.49918e-14	cat eye syndrome critical region protein 2 homolog
gins1	2.41737	3.25178	1.18415e-26	2.91216e-25	GINS complex subunit 1 (Psf1 homolog)
LOC106564005	2.4164	8.97113	6.07261e-36	3.54253e-34	actin, cytoplasmic 1-like
ct054	2.41609	1.31367	2.55158e-15	2.0186e-14	CT054 protein
LOC106595135	2.41452	-1.3505	2.98065e-05	7.12134e-05	ly6/PLAUR domain-containing protein 6B-like
LOC106609807	2.41436	5.68554	8.7186e-28	2.41353e-26	brain-specific angiogenesis inhibitor 1-associated protein 2-like protein 1
LOC106580425	2.41289	3.48689	6.43216e-09	2.47858e-08	tissue-type plasminogen activator
LOC106573828	2.41165	1.37175	1.91227e-15	1.5348e-14	tumor necrosis factor alpha-induced protein 8-like protein 1
LOC106586797	2.41132	4.27934	1.81544e-39	1.40956e-37	mediator of RNA polymerase II transcription subunit 14-like
LOC106574678	2.41104	6.39953	9.13017e-33	3.94351e-31	actin-related protein 2/3 complex subunit 2-B
ifngr1b	2.41067	4.48583	4.2168e-29	1.31086e-27	interferon gamma receptor 1b
LOC106605147	2.41025	3.0478	4.05288e-05	9.49047e-05	sodium/hydrogen exchanger 1
LOC106571252	2.40842	8.39224	5.41656e-36	3.17117e-34	14-3-3 protein zeta
LOC100286441	2.40839	4.4488	6.17345e-41	5.75189e-39	URB2 ribosome biogenesis homolog
drg1	2.40658	5.45535	1.16603e-37	7.88886e-36	developmentally regulated GTP binding protein 1
brip1	2.40655	3.12488	8.01434e-24	1.50719e-22	BRCA1 interacting helicase 1
LOC106586650	2.40638	4.51693	3.67264e-35	1.99276e-33	glycogen synthase kinase-3 beta
LOC106587790	2.40482	3.99806	2.80987e-30	9.79997e-29	chondroitin sulfate synthase 1-like
LOC106602982	2.40456	5.06945	1.4554e-35	8.15472e-34	equilibrative nucleoside transporter 2-like
LOC106612565	2.40425	3.37773	3.04909e-29	9.56984e-28	39S ribosomal protein L44, mitochondrial-like
aldh4a1	2.40415	3.79143	1.11801e-17	1.12283e-16	aldehyde dehydrogenase 4 family, member A1
aars1	2.40387	6.74539	9.47703e-32	3.76426e-30	alanyl-tRNA synthetase 1
gpia	2.40067	7.79149	3.19189e-40	2.71769e-38	glucose-6-phosphate isomerase a
LOC106609290	2.40008	2.83565	2.61057e-23	4.64941e-22	centrosomal protein of 83 kDa-like
LOC106573125	2.3998	4.74848	1.78474e-39	1.38903e-37	nuclear pore complex protein Nup160
LOC106570892	2.39975	6.86697	8.35962e-19	9.40998e-18	annexin A3-like
LOC106590374	2.39913	2.27963	3.44278e-24	6.69863e-23	exo/endonuclease G
LOC106577624	2.39774	4.5259	4.9322e-27	1.26247e-25	leucine rich adaptor protein 1-like
LOC106587357	2.3971	6.85019	2.60103e-40	2.23798e-38	ATP-dependent RNA helicase DDX39A
LOC106563786	2.39564	3.68799	1.38568e-21	2.09879e-20	uncharacterized LOC106563786
e2f1	2.39475	3.26393	7.47413e-22	1.15842e-20	E2F transcription factor 1
sigirr	2.39463	1.56424	1.40132e-13	9.12843e-13	single immunoglobulin and toll-interleukin 1 receptor (TIR) domain
LOC106563457	2.39314	6.00422	1.13898e-40	1.03157e-38	stress-induced-phosphoprotein 1
LOC106606510	2.393	4.10094	8.73408e-35	4.54256e-33	heat shock protein 75 kDa, mitochondrial
LOC106613668	2.39048	4.07841	5.30899e-36	3.11939e-34	nicalin-1-like
LOC106595815	2.38816	9.00718	7.77546e-34	3.71241e-32	actin, cytoplasmic 1-like
tgm5l	2.38576	8.69834	2.3777e-07	7.50309e-07	transglutaminase 5, like
csrp2	2.38557	5.0456	4.26973e-31	1.6228e-29	cysteine and glycine-rich protein 2
LOC106565239	2.38484	6.58716	1.91382e-33	8.80795e-32	thioredoxin reductase 1, cytoplasmic
LOC106585580	2.38453	2.83233	2.79225e-17	2.69793e-16	uncharacterized LOC106585580
LOC106581107	2.3843	4.69416	3.84647e-31	1.46534e-29	small nuclear ribonucleoprotein Sm D2
LOC106610812	2.38202	4.13299	6.76253e-27	1.7095e-25	protein FAM167A
LOC106573928	2.38145	2.2565	5.1664e-21	7.27759e-20	survival motor neuron protein-like
LOC106612652	2.38116	4.95268	6.20858e-38	4.29725e-36	bleomycin hydrolase
plch2a	2.38092	5.65898	7.13961e-25	1.48106e-23	phospholipase C, eta 2a
LOC106603917	2.38047	5.02607	1.50913e-43	1.78307e-41	heterogeneous nuclear ribonucleoprotein H
LOC106604941	2.37824	7.65645	2.45997e-37	1.6044e-35	heterogeneous nuclear ribonucleoprotein A0
LOC106580383	2.37805	6.7768	2.0886e-38	1.49362e-36	transitional endoplasmic reticulum ATPase
LOC106561782	2.37579	2.99297	8.15183e-19	9.18242e-18	protein regulator of cytokinesis 1
LOC106580445	2.37579	5.86677	1.89556e-34	9.56879e-33	proliferating cell nuclear antigen
armc1l	2.37469	3.57311	2.52531e-27	6.63047e-26	armadillo repeat containing 1, like
LOC106583476	2.37326	-1.08496	1.38824e-07	4.50991e-07	low-density lipoprotein receptor class A domain-containing protein 2-like
LOC106602585	2.37314	4.33656	6.21988e-38	4.29725e-36	pre-mRNA-processing factor 19
LOC106605668	2.37306	3.20464	9.75185e-15	7.23732e-14	protoporphyrinogen oxidase-like
LOC106586169	2.37203	6.11299	9.19606e-31	3.36192e-29	polypeptide N-acetylgalactosaminyltransferase 5
LOC106600998	2.37121	7.29676	8.88869e-28	2.45436e-26	integrin beta-3-like
aimp1a	2.37083	3.71374	6.65428e-29	2.02422e-27	aminoacyl tRNA synthetase complex interacting multifunctional protein 1a
znrf1	2.36878	2.30796	2.98061e-19	3.50308e-18	zinc and ring finger 1
LOC106612603	2.36725	8.8488	3.54295e-35	1.92881e-33	alpha-actinin-4
LOC106584772	2.36642	3.31625	1.47552e-23	2.70166e-22	uncharacterized LOC106584772
LOC106566027	2.36587	8.15241	4.6574e-31	1.76397e-29	plakophilin-1-like
cita	2.36585	4.2612	5.27723e-19	6.05739e-18	citron rho-interacting serine/threonine kinase a
ptgis	2.3658	4.60467	1.1855e-33	5.54652e-32	prostaglandin I2 (prostacyclin) synthase
si:dkey-32e6.3	2.36563	2.98351	8.49624e-20	1.06317e-18	uncharacterized si:dkey-32e6.3
LOC106606944	2.36437	2.70521	2.62684e-24	5.17278e-23	uncharacterized LOC106606944
pitx1	2.3633	1.63993	1.24188e-16	1.12275e-15	paired-like homeodomain 1
LOC106566056	2.36319	5.21064	6.99427e-36	4.03687e-34	importin-9
hgv2	2.36161	4.49758	1.48524e-37	9.84424e-36	HGV2 protein
LOC106579494	2.36109	2.7468	3.70542e-09	1.46839e-08	C-C motif chemokine 20
LOC106569698	2.36104	5.11029	9.42643e-28	2.59406e-26	serine protease FAM111A
LOC106590431	2.36097	3.56322	1.24253e-06	3.58067e-06	beta-1,3-galactosyltransferase 2-like
ube2v1	2.35835	6.75285	1.77712e-33	8.2085e-32	ubiquitin-conjugating enzyme E2 variant 1
si:dkey-6i22.5	2.35797	3.77647	3.21977e-33	1.44623e-31	Polyamine-modulated factor 1
ercc6l	2.35753	4.46929	2.0469e-29	6.53766e-28	excision repair cross-complementation group 6-like
nansa	2.35661	6.70442	6.8602e-42	6.9692e-40	N-acetylneuraminic acid synthase a
LOC106602957	2.35634	5.46727	4.81199e-27	1.23364e-25	cationic amino acid transporter 3
pdia3	2.3552	6.63659	3.3609e-31	1.28637e-29	protein disulfide isomerase family A, member 3
hsp90b1	2.35489	1.99975	9.82326e-17	8.97552e-16	heat shock protein 90, beta (grp94), member 1
LOC100286553	2.35478	6.43285	1.05474e-39	8.5136e-38	heterogeneous nuclear ribonucleoprotein Q
pigo	2.35415	3.02381	1.94866e-21	2.88844e-20	phosphatidylinositol glycan anchor biosynthesis, class O
acss1	2.35306	6.4092	3.66587e-21	5.26555e-20	acyl-CoA synthetase short chain family member 1
pinx1	2.3526	3.66985	7.40035e-26	1.70531e-24	PIN2 (TERF1) interacting telomerase inhibitor 1
LOC106611950	2.35251	8.2217	1.96046e-24	3.90296e-23	gastrotropin
inavaa	2.35142	1.47882	2.32068e-10	1.05872e-09	innate immunity activator a
adck2	2.3507	2.56984	1.51567e-22	2.51917e-21	aarF domain containing kinase 2
LOC106608315	2.34862	2.99606	3.05686e-15	2.39683e-14	zygotic DNA replication licensing factor mcm3
fpgt	2.34766	3.26666	7.32768e-26	1.68993e-24	fucose-1-phosphate guanylyltransferase
LOC106580963	2.34755	6.08364	7.88608e-31	2.89927e-29	structural maintenance of chromosomes protein 4
snrpa	2.34557	5.46499	1.16278e-41	1.14212e-39	small nuclear ribonucleoprotein polypeptide A
LOC106591609	2.34313	3.84509	1.4898e-29	4.8149e-28	prostaglandin reductase 1-like
nattl	2.34262	1.7003	5.59511e-06	1.48508e-05	Natterin-like protein
ccdc137	2.34188	4.05344	1.32227e-22	2.21124e-21	coiled-coil domain containing 137
sephs1	2.34122	2.08673	3.31696e-17	3.1711e-16	selenophosphate synthetase 1
utp20	2.34029	4.91227	3.73185e-36	2.20863e-34	UTP20 small subunit processome component
calm2a	2.34019	7.90154	5.29717e-42	5.48383e-40	calmodulin 2a (phosphorylase kinase, delta)
LOC106576419	2.33997	3.00287	1.85008e-15	1.48855e-14	forkhead box protein M1-like
lincr	2.33952	2.33841	2.56989e-08	9.15391e-08	E3 ubiquitin-protein ligase LINCR
LOC106577530	2.33809	4.20777	1.79528e-36	1.08616e-34	RNA-binding protein 4.1-like
LOC106588407	2.33766	5.17412	2.44039e-22	3.97508e-21	carboxy-terminal kinesin 2
LOC106590255	2.33652	4.7773	8.1426e-36	4.67483e-34	importin-4
nar4	2.33523	1.76251	6.04006e-11	2.94948e-10	Ecto-ADP-ribosyltransferase 4
tes	2.33207	6.28491	2.66741e-29	8.41239e-28	testis derived transcript (3 LIM domains)
LOC106560578	2.33141	5.52007	1.62507e-34	8.2673e-33	prohibitin-2
LOC106590702	2.33003	-1.03568	1.22684e-06	3.53809e-06	urotensin-2 receptor-like
ece2a	2.32974	1.97618	1.65621e-11	8.6194e-11	endothelin converting enzyme 2a
LOC106605176	2.32863	2.19463	9.42742e-11	4.49785e-10	uncharacterized protein YBL113C
LOC106612200	2.32807	3.31352	2.87696e-29	9.05577e-28	acidic repeat-containing protein-like
LOC106604716	2.32783	3.78926	3.65789e-09	1.45026e-08	EGF-containing fibulin-like extracellular matrix protein 2
eif2s1a	2.32428	4.61897	1.00015e-41	9.88326e-40	eukaryotic translation initiation factor 2, subunit 1 alpha a
LOC106607210	2.32388	5.12151	1.60128e-28	4.71278e-27	DNA (cytosine-5)-methyltransferase 1
prmt5	2.32114	5.88259	1.07282e-34	5.55313e-33	protein arginine methyltransferase 5
cirbp	2.32105	9.32929	7.7357e-37	4.84187e-35	cold inducible RNA binding protein
LOC106581869	2.32049	5.99131	9.80096e-27	2.42864e-25	gap junction gamma-1 protein-like
LOC106572477	2.3199	6.75628	2.56592e-32	1.05917e-30	tubulin alpha-8 chain
LOC106612496	2.31954	6.65391	1.38218e-33	6.42065e-32	CLPTM1 regulator of GABA type A receptor forward trafficking
LOC106564547	2.31858	2.73675	2.11725e-17	2.07152e-16	centromere protein M-like
LOC100195319	2.31844	4.59398	3.70146e-31	1.4134e-29	nucleoporin 93
LOC106606479	2.31836	4.43754	9.70342e-30	3.21574e-28	TNF receptor-associated protein 1
LOC106583263	2.3179	3.13042	3.82354e-27	9.88783e-26	yrdC domain-containing protein, mitochondrial-like
pigg	2.31705	2.70979	1.99321e-15	1.59663e-14	phosphatidylinositol glycan anchor biosynthesis class G
abcb8	2.31658	4.09836	2.33873e-35	1.29891e-33	ATP-binding cassette, sub-family B (MDR/TAP), member 8
LOC106586332	2.3163	3.86634	1.42795e-15	1.16123e-14	protein ADP-ribosylarginine hydrolase
lyar	2.31607	4.71354	1.51949e-37	1.00508e-35	Ly1 antibody reactive homolog (mouse)
pole	2.31544	4.05157	8.81869e-28	2.43916e-26	polymerase (DNA directed), epsilon
LOC106561720	2.31497	1.67791	3.01059e-17	2.89517e-16	AT-rich interactive domain-containing protein 3B-like
LOC106568012	2.31449	5.70845	2.18062e-11	1.11931e-10	caspase-3
LOC106612447	2.31421	6.40024	5.41415e-36	3.17117e-34	RNA-binding protein FUS-like
psat1	2.31395	6.68139	2.05284e-32	8.54956e-31	phosphoserine aminotransferase 1
LOC106608241	2.31223	2.87963	6.98706e-24	1.32316e-22	cyclin-K
pibf1	2.31161	1.32076	9.17755e-10	3.91365e-09	progesterone immunomodulatory binding factor 1
LOC106607064	2.31144	8.18284	4.0193e-19	4.65941e-18	probable ATP-dependent RNA helicase DDX5
LOC106562360	2.30949	2.29411	6.64936e-16	5.60444e-15	transmembrane protein 41B-like
LOC106569546	2.30757	1.33389	2.54545e-15	2.01523e-14	serine/threonine-protein kinase STK11
LOC106570011	2.30477	1.39814	1.15622e-10	5.46363e-10	sialoadhesin
LOC106611697	2.30454	4.69917	1.4242e-37	9.51701e-36	mitochondrial import receptor subunit TOM5 homolog
LOC123729671	2.30421	6.92072	7.60357e-12	4.10381e-11	uncharacterized LOC123729671
ccdc57	2.30401	1.10309	4.61986e-13	2.84736e-12	coiled-coil domain containing 57
utp4	2.30346	3.60021	3.39357e-30	1.17603e-28	UTP4 small subunit processome component
map2k2b	2.30292	6.94243	6.26141e-33	2.73706e-31	mitogen-activated protein kinase kinase 2b
LOC106562634	2.3026	1.08935	3.11372e-07	9.68415e-07	uncharacterized LOC106562634
LOC106570863	2.30235	3.48639	3.54278e-24	6.88498e-23	DNA-binding protein HU 2-like
LOC106564502	2.30138	3.53882	5.16388e-16	4.38869e-15	volume-regulated anion channel subunit LRRC8C-like
LOC106602516	2.3013	1.8031	2.20036e-14	1.57113e-13	ubiquitin-like modifier-activating enzyme 6
LOC106580854	2.30095	9.42178	2.42739e-29	7.67028e-28	alpha-actinin-4
LOC106594936	2.29878	4.97755	4.5629e-33	2.00264e-31	nucleolar and spindle-associated protein 1
slc25a29	2.29843	1.37787	8.05714e-09	3.06371e-08	solute carrier family 25 member 29
LOC106580313	2.29689	8.16193	6.7456e-34	3.24446e-32	coronin, actin binding protein, 1Ca
LOC106566485	2.29681	6.24035	1.62783e-29	5.2454e-28	inositol 1,4,5-trisphosphate receptor type 3
LOC106582148	2.29585	5.41514	2.53093e-34	1.26391e-32	cystathionine beta-synthase-like protein
LOC106610219	2.29578	5.24246	6.94721e-34	3.3267e-32	ATP-binding cassette sub-family E member 1
LOC106598165	2.29395	1.00649	7.91641e-10	3.39408e-09	piggyBac transposable element-derived protein 4-like
stx11a	2.2919	3.7566	8.90845e-26	2.03435e-24	syntaxin 11a
LOC106607266	2.28947	6.46457	2.81443e-19	3.3169e-18	integrin beta-3
zgc:110540	2.28936	2.43811	7.40402e-19	8.36318e-18	deoxynucleoside kinase
acv1b	2.28869	6.02359	8.53662e-30	2.85225e-28	Activin receptor type-1B
LOC106613808	2.28859	5.25653	4.36796e-27	1.12511e-25	chromatin assembly factor 1 subunit A
inpp	2.28816	4.18056	6.0128e-34	2.90916e-32	Inositol polyphosphate 1-phosphatase
LOC106577392	2.28622	5.63338	6.87639e-29	2.08594e-27	ornithine aminotransferase, mitochondrial
ddx56	2.28607	5.05067	3.67754e-34	1.81155e-32	DEAD (Asp-Glu-Ala-Asp) box helicase 56
LOC106587847	2.28574	12.3533	1.87829e-27	5.01647e-26	keratin, type I cytoskeletal 13
ackr4b	2.28513	2.6787	1.81849e-06	5.12895e-06	atypical chemokine receptor 4b
cdkn3	2.28512	2.58105	1.22554e-17	1.2278e-16	cyclin-dependent kinase inhibitor 3
LOC106573946	2.28471	5.02788	7.85684e-42	7.88343e-40	RNA 3'-terminal phosphate cyclase
terf1	2.2839	1.71054	2.02428e-15	1.61992e-14	telomeric repeat binding factor (NIMA-interacting) 1
LOC106591504	2.28379	3.65084	9.42909e-22	1.45244e-20	rho GTPase-activating protein 19-like
cers2a	2.28301	4.52684	5.21313e-30	1.77453e-28	ceramide synthase 2a
LOC106575376	2.28246	5.80399	2.40794e-28	6.96125e-27	UDP-glucose:glycoprotein glucosyltransferase 1
LOC106591484	2.28146	2.10629	4.59845e-15	3.53335e-14	rho guanine nucleotide exchange factor 39-like
abca12	2.27907	6.9346	8.64475e-10	3.69663e-09	ATP-binding cassette, sub-family A (ABC1), member 12
LOC106604552	2.27771	4.16202	4.95735e-18	5.15676e-17	palmitoyltransferase ZDHHC9-like
LOC106586223	2.27722	1.88502	2.11061e-15	1.68735e-14	calcium-binding mitochondrial carrier protein Aralar1
babam1	2.2766	4.64446	1.91501e-33	8.80795e-32	BRISC and BRCA1 A complex member 1
LOC106570124	2.27361	4.00179	2.20186e-37	1.44182e-35	basic salivary proline-rich protein 4-like
LOC106605928	2.27339	1.40625	8.98896e-11	4.30062e-10	uncharacterized LOC106605928
LOC106610390	2.27331	2.23797	1.17186e-18	1.29672e-17	zinc finger protein 502-like
LOC106604349	2.27309	2.69268	1.44791e-13	9.41693e-13	hyaluronan mediated motility receptor
nip7	2.27279	4.14462	1.48307e-36	9.05674e-35	nuclear import 7 homolog (S. cerevisiae)
LOC106562041	2.27259	4.42403	1.9275e-21	2.85967e-20	guanine nucleotide-binding protein subunit alpha-14-like
LOC106607219	2.27242	3.50741	7.55463e-26	1.73735e-24	ribonucleoprotein PTB-binding 1-like
cgl	2.27232	6.8653	1.00611e-38	7.37286e-37	Cystathionine gamma-lyase
LOC106588321	2.2707	4.8204	1.3662e-35	7.69463e-34	interleukin enhancer-binding factor 2 homolog
LOC106580495	2.2705	3.24693	1.91246e-13	1.23081e-12	hexokinase-2-like
LOC106602288	2.26941	3.03401	1.18819e-21	1.81229e-20	integrator complex subunit 12
pum3	2.2693	6.21814	4.24945e-35	2.29049e-33	pumilio RNA-binding family member 3
mx2	2.26927	3.24013	1.03935e-08	3.90161e-08	myxovirus resistance 2
txnrd2.2	2.26872	3.55643	5.69945e-29	1.74516e-27	thioredoxin reductase 2, tandem duplicate 2
caprin1a	2.26868	4.62094	1.77786e-27	4.76385e-26	cell cycle associated protein 1a
sat1a.2	2.26862	5.91963	8.2864e-17	7.61825e-16	spermidine/spermine N1-acetyltransferase 1a, duplicate 2
ftsj3	2.26858	5.90903	1.82261e-30	6.46036e-29	FtsJ RNA 2'-O-methyltransferase 3
LOC123727343	2.26847	6.55643	1.97918e-20	2.63756e-19	LIM domain and actin-binding protein 1-like
agpat9l	2.26831	5.80896	1.8708e-33	8.62897e-32	1-acylglycerol-3-phosphate O-acyltransferase 9, like
LOC106601962	2.26788	3.55975	4.34763e-30	1.48924e-28	polycomb protein suz12-A-like
actr2a	2.26623	6.9674	9.81062e-36	5.59308e-34	actin related protein 2a
LOC106562547	2.26459	2.96557	6.26812e-25	1.30609e-23	deoxyuridine 5'-triphosphate nucleotidohydrolase-like
LOC123742430	2.264	2.48107	0.000172621	0.00037073	T-cell ecto-ADP-ribosyltransferase 2-like
sfxn2	2.26393	4.90276	7.42784e-33	3.22532e-31	sideroflexin 2
cor1c	2.26379	5.27075	1.69099e-39	1.32238e-37	Coronin-1C
LOC123729959	2.26353	-1.39627	9.56834e-06	2.45649e-05	small nucleolar RNA SNORD18
n6amt1	2.2627	1.22345	1.03861e-10	4.93145e-10	N-6 adenine-specific DNA methyltransferase 1
LOC106605234	2.26266	5.49695	2.32022e-31	8.92247e-30	26S proteasome regulatory subunit 6B
LOC106589381	2.2624	3.57322	3.38633e-20	4.40831e-19	kinesin-like protein KIF20A
h3f3d	2.26088	6.67954	6.55083e-32	2.63406e-30	H3 histone, family 3D
robo2	2.26048	2.71616	4.67442e-13	2.87935e-12	roundabout, axon guidance receptor, homolog 2 (Drosophila)
LOC106563120	2.25922	2.38455	4.08207e-20	5.25944e-19	small nuclear ribonucleoprotein Sm D3
tinagl1	2.25809	5.51839	3.20597e-13	2.01439e-12	tubulointerstitial nephritis antigen-like 1
LOC106575505	2.25754	2.86381	1.33186e-10	6.24741e-10	cingulin-like
si:dkey-160o24.3	2.2571	2.40372	2.51172e-17	2.4399e-16	N-acetyllactosaminide beta-1,3-N-acetylglucosaminyltransferase 2
LOC106569424	2.25571	6.76069	6.57015e-30	2.21794e-28	ATP synthase subunit alpha, mitochondrial
sept5a	2.25532	5.33316	2.1605e-35	1.20434e-33	septin 5a
psmd8	2.25409	6.94791	4.47842e-38	3.10726e-36	proteasome 26S subunit, non-ATPase 8
LOC106571481	2.24874	2.91143	8.64831e-24	1.61895e-22	uncharacterized LOC106571481
LOC106602977	2.24825	4.51165	2.13795e-32	8.88135e-31	dipeptidyl peptidase 3
LOC106602525	2.24685	3.57159	3.7102e-30	1.28167e-28	eukaryotic translation initiation factor 2 subunit 1
LOC106573588	2.24648	4.05549	6.32082e-31	2.35568e-29	transmembrane protein 161A-like
LOC106563511	2.24627	3.93438	1.87526e-21	2.78597e-20	protein regulator of cytokinesis 1-like
LOC106564931	2.24581	7.04306	1.57594e-37	1.04031e-35	rho GDP-dissociation inhibitor 1-like
psmb7	2.24375	6.67325	1.62381e-31	6.32644e-30	proteasome 20S subunit beta 7
adarb1b	2.24297	5.07841	1.1769e-39	9.42967e-38	adenosine deaminase RNA specific B1b
rilpl2	2.24214	2.35098	2.88858e-15	2.27089e-14	Rab interacting lysosomal protein-like 2
nu107	2.24171	2.14372	7.3675e-14	4.96291e-13	Nuclear pore complex protein Nup107
LOC106585483	2.24107	6.13152	3.72794e-33	1.65174e-31	eIF-2-alpha kinase activator GCN1-like
si:dkeyp-117h8.4	2.23896	3.67846	2.42041e-25	5.29019e-24	uncharacterized LOC106584130
LOC106580115	2.23805	2.78621	4.63489e-14	3.19156e-13	apoptosis-inducing factor 3
LOC106586422	2.23607	4.10528	4.82911e-24	9.27974e-23	ELL-associated factor 2-like
fen1	2.23598	5.48381	6.41764e-33	2.8016e-31	flap structure-specific endonuclease 1
LOC106579727	2.2356	4.32862	7.2123e-30	2.42968e-28	valine--tRNA ligase-like
LOC106586112	2.23531	7.593	8.71884e-32	3.47581e-30	actin-related protein 3
tcpg	2.23484	6.78216	2.58875e-33	1.17575e-31	T-complex protein 1 subunit gamma
rbbp4	2.23468	5.81431	7.97176e-32	3.18968e-30	Histone-binding protein RBBP4
LOC106612499	2.23467	2.17647	1.6597e-16	1.48201e-15	transcription factor E2F2
haus7	2.23412	3.4595	5.65298e-25	1.18625e-23	HAUS augmin-like complex, subunit 7
LOC106609527	2.23244	5.3635	2.87133e-35	1.58166e-33	mitochondrial import receptor subunit TOM22 homolog
LOC106579526	2.23151	2.69018	8.76268e-17	8.03349e-16	myb-related protein A-like
LOC106606613	2.23033	3.88426	5.54518e-26	1.29255e-24	transducin beta-like protein 3
kif15	2.2298	4.62432	8.37851e-32	3.34423e-30	kinesin family member 15
LOC106589469	2.22957	2.16918	1.79063e-14	1.29473e-13	39S ribosomal protein L38, mitochondrial
LOC106564860	2.22864	6.1059	2.79597e-28	8.02612e-27	heterogeneous nuclear ribonucleoprotein Q
tpi1a	2.22813	6.06829	1.20746e-37	8.11862e-36	triosephosphate isomerase 1a
pola2	2.22783	4.23649	6.44912e-36	3.73545e-34	polymerase (DNA directed), alpha 2
rsl1d1	2.22576	6.02068	4.44079e-35	2.38181e-33	ribosomal L1 domain containing 1
LOC106585666	2.22542	2.50162	5.08625e-17	4.7744e-16	mevalonate kinase
LOC106602719	2.22529	5.78318	2.13993e-33	9.78726e-32	pre-mRNA-splicing factor ATP-dependent RNA helicase DHX15
polr1a	2.22337	5.06051	6.82182e-31	2.51936e-29	RNA polymerase I subunit A
LOC106562286	2.22227	5.35259	3.897e-38	2.72122e-36	cytochrome c oxidase subunit 4 isoform 1, mitochondrial
LOC106573694	2.22215	3.89202	1.06839e-22	1.80332e-21	U3 small nucleolar RNA-associated protein 4 homolog
LOC100380640	2.22173	5.46062	1.48955e-30	5.32879e-29	glycylpeptide N-tetradecanoyltransferase 1
psmc6	2.22149	5.62296	3.68092e-33	1.63535e-31	proteasome 26S subunit, ATPase 6
LOC106590660	2.22131	1.60569	1.14197e-05	2.89826e-05	XK-related protein 9-like
LOC106565780	2.2209	3.85772	1.92499e-26	4.64304e-25	protein FAM83D-like
LOC123743208	2.22032	1.08929	2.68272e-07	8.40702e-07	pachytene checkpoint protein 2 homolog
LOC106607878	2.2191	6.66713	3.66907e-13	2.2838e-12	adhesion G protein-coupled receptor F5-like
LOC100286508	2.21805	2.90401	6.4144e-21	8.93522e-20	centrin 3
LOC106585217	2.21712	4.41802	1.05799e-15	8.72564e-15	NADPH oxidase activator 1
LOC106580763	2.21591	3.77159	4.26861e-29	1.32571e-27	mitochondrial import inner membrane translocase subunit TIM50-like
LOC106561617	2.21553	5.67373	4.11329e-25	8.78418e-24	G1/S-specific cyclin-D1-like
LOC106563393	2.21493	6.29474	1.36665e-36	8.37717e-35	H/ACA ribonucleoprotein complex subunit DKC1
LOC106601733	2.21485	3.81572	1.40611e-27	3.80524e-26	cytochrome b-c1 complex subunit 2, mitochondrial
tuba8l2	2.21358	7.82142	1.5802e-25	3.52947e-24	tubulin, alpha 8 like 2
cd44b	2.21298	4.32192	6.85042e-19	7.77016e-18	CD44 molecule (Indian blood group) b
LOC106575042	2.21281	1.13329	1.81744e-10	8.38639e-10	ribosome biogenesis protein wdr12-like
LOC106606607	2.21117	3.17299	8.6465e-22	1.33442e-20	nuclear pore complex protein Nup85-like
cdca2	2.21102	3.00625	5.27022e-23	9.14159e-22	cell division cycle associated 2
LOC100194851	2.21025	3.9852	2.2437e-25	4.92045e-24	RGP1 retrograde golgi transport homolog (S. cerevisiae)
LOC106610507	2.21025	2.94532	2.00216e-22	3.29251e-21	prostaglandin D2 receptor 2-like
bop1	2.20797	4.90939	5.11531e-22	8.07798e-21	BOP1 ribosomal biogenesis factor
LOC106568020	2.20779	7.38016	2.60751e-27	6.82979e-26	phosphoglycerate kinase
LOC106589977	2.20743	1.08579	1.84263e-10	8.49661e-10	chromosome transmission fidelity protein 18 homolog
LOC106582837	2.20718	6.65207	4.88712e-34	2.37509e-32	dolichyl-diphosphooligosaccharide--protein glycosyltransferase subunit 2-like
pwp2	2.20653	3.87584	2.47491e-27	6.50336e-26	Periodic tryptophan protein 2 homolog
pgm3	2.20531	5.94861	7.54426e-35	3.95374e-33	phosphoglucomutase 3
nsl1	2.20438	3.35076	4.48214e-20	5.74539e-19	NSL1 component of MIS12 kinetochore complex
LOC106577298	2.20389	3.41669	1.60746e-22	2.6663e-21	methionine synthase-like
LOC106577388	2.20328	5.61054	1.14874e-26	2.83148e-25	malate dehydrogenase, cytoplasmic
LOC106570202	2.20244	3.22764	9.71082e-23	1.64078e-21	metaxin-1
smarca4a	2.20216	5.17322	2.34722e-29	7.43857e-28	SWI/SNF related, matrix associated, actin dependent regulator of chromatin, subfamily a, member 4a
LOC106573542	2.20213	6.63931	6.36396e-37	4.01409e-35	scaffold attachment factor B2
LOC106560925	2.20201	6.36687	2.34685e-22	3.83229e-21	fatty acid 2-hydroxylase
cars1	2.202	4.69882	3.96827e-34	1.94888e-32	cysteinyl-tRNA synthetase 1
LOC106567693	2.20049	5.30252	1.37298e-33	6.387e-32	nuclear envelope pore membrane protein POM 121-like
LOC106605648	2.19929	4.58093	7.72932e-10	3.31911e-09	collagen triple helix repeat-containing protein 1
LOC106608224	2.19839	6.8991	5.47162e-36	3.19766e-34	26S proteasome regulatory subunit 4
LOC106572781	2.19592	-1.0487	1.0173e-05	2.60067e-05	uncharacterized LOC106572781
LOC106571238	2.19577	1.82403	4.92878e-09	1.92281e-08	transcription factor SOX-11
LOC106573862	2.19496	5.76682	2.01436e-22	3.31091e-21	cystathionine gamma-lyase
LOC106562957	2.19367	3.27212	8.44477e-17	7.75511e-16	uncharacterized LOC106562957
LOC106589464	2.19358	4.29649	4.48354e-30	1.53419e-28	cytochrome b-245 chaperone 1 homolog
LOC106599488	2.19354	4.92549	8.11334e-41	7.48128e-39	presequence protease, mitochondrial-like
LOC106598984	2.19247	5.59462	2.22354e-27	5.87122e-26	dipeptidyl peptidase 9
psmd2	2.19153	6.80304	8.12228e-27	2.03588e-25	proteasome (prosome, macropain) 26S subunit, non-ATPase, 2
tomm40l	2.19049	6.07163	2.6851e-30	9.38489e-29	translocase of outer mitochondrial membrane 40 homolog, like
LOC106582163	2.18963	3.01049	1.88248e-16	1.67269e-15	syntaxin-19-like
LOC106562074	2.18877	-1.08151	1.30407e-05	3.28333e-05	zinc finger protein SNAI2
LOC106574843	2.18864	3.30295	3.258e-24	6.36187e-23	transcription factor Dp-1
LOC106580325	2.18801	6.08068	3.2397e-39	2.44552e-37	interleukin enhancer-binding factor 2 homolog
LOC106579947	2.18749	5.45468	1.02281e-30	3.7267e-29	eIF-2-alpha kinase activator GCN1-like
depdc1b	2.18699	2.2134	1.4954e-12	8.75968e-12	DEP domain containing 1B
cenpe	2.18622	5.28028	1.39407e-21	2.10954e-20	centromere protein E
LOC106572524	2.18616	5.7803	1.16702e-27	3.17403e-26	citrate synthase, mitochondrial
slc25a26	2.18542	1.76063	1.9792e-14	1.42092e-13	solute carrier family 25 member 26
pgp	2.18457	3.71649	2.30805e-28	6.69623e-27	phosphoglycolate phosphatase
LOC106583413	2.18437	6.58797	1.29663e-32	5.46295e-31	WD repeat-containing protein 1-like
LOC106570187	2.18342	4.86349	1.17278e-32	4.98622e-31	splicing factor 3B subunit 4
LOC106577091	2.18268	6.26824	4.07425e-09	1.60461e-08	interferon-induced protein with tetratricopeptide repeats 1-like
LOC100195113	2.18181	4.74424	3.17747e-33	1.42921e-31	EH-domain containing 3
LOC106565820	2.17923	5.09601	2.36003e-30	8.29318e-29	dolichyl-diphosphooligosaccharide--protein glycosyltransferase subunit 1
LOC106567125	2.17804	6.48196	2.1589e-25	4.74726e-24	pleckstrin homology domain-containing family G member 5
LOC106577685	2.17749	5.77553	1.07352e-33	5.04432e-32	RNA-binding protein 4B
LOC106586206	2.17663	2.3074	6.31516e-14	4.28858e-13	low-density lipoprotein receptor-related protein 2
si:dkey-34d22.1	2.17642	1.14262	5.77234e-09	2.23527e-08	discoidin, CUB and LCCL domain-containing protein 1
LOC106581983	2.17637	3.545	7.83926e-15	5.89572e-14	cytoplasmic protein NCK2-like
LOC106588586	2.17458	2.94724	1.04309e-16	9.5014e-16	nuclear transport factor 2
LOC106586691	2.17362	5.04374	9.27344e-24	1.73101e-22	cystathionine beta-synthase-like
plap	2.17188	4.71642	3.33715e-30	1.15771e-28	Phospholipase A-2-activating protein
LOC106583908	2.17153	7.52987	6.14666e-26	1.42664e-24	fructose-bisphosphate aldolase A-like
LOC106587180	2.17074	5.16338	1.04221e-33	4.91843e-32	cytochrome b5-like
LOC106562705	2.17043	3.46219	4.33431e-21	6.14263e-20	stAR-related lipid transfer protein 5
dipk2ab	2.16994	3.64135	3.41646e-20	4.44399e-19	divergent protein kinase domain 2Ab
LOC106562048	2.16933	-1.19124	0.000278166	0.000578877	receptor-interacting serine/threonine-protein kinase 2
LOC123743802	2.16924	2.0202	1.34043e-10	6.2849e-10	uncharacterized LOC123743802
LOC106583807	2.16877	2.4629	2.50832e-14	1.78011e-13	centromere protein P
LOC106611716	2.16819	3.31544	1.06795e-13	7.05263e-13	centromere protein I
tkt	2.16726	8.49997	5.88928e-27	1.49805e-25	transketolase
LOC106608640	2.16705	4.82059	6.73825e-34	3.24446e-32	rap1 GTPase-GDP dissociation stimulator 1
f262	2.16662	2.22062	3.10968e-15	2.43473e-14	6-phosphofructo-2-kinase/fructose-2,6-biphosphatase 2
LOC106611702	2.1659	5.57387	1.02353e-33	4.83729e-32	pre-mRNA-processing factor 19
LOC106597112	2.16531	3.66643	1.41249e-26	3.46065e-25	dnaJ homolog subfamily C member 1-like
LOC106570070	2.16428	4.25509	3.22925e-22	5.20286e-21	CUB domain-containing protein 1
LOC106565722	2.16394	6.51357	4.10295e-31	1.56123e-29	dolichyl-diphosphooligosaccharide--protein glycosyltransferase subunit 2
ap3m2	2.1632	3.33361	5.57044e-28	1.56058e-26	adaptor related protein complex 3 subunit mu 2
LOC106582089	2.16318	3.56075	6.32882e-19	7.20107e-18	centromere protein J
LOC106579615	2.1623	5.43735	3.33628e-27	8.65521e-26	polyadenylate-binding protein 2
psf2	2.16101	2.7373	1.56478e-12	9.15467e-12	DNA replication complex GINS protein PSF2
LOC106581054	2.16091	7.21892	3.34887e-32	1.37022e-30	T-complex protein 1 subunit zeta
LOC106575884	2.16027	3.23774	2.65577e-25	5.7775e-24	transcription factor Dp-1-like
LOC106573440	2.16005	3.80785	1.71309e-27	4.60544e-26	glycine cleavage system H protein, mitochondrial
LOC106600990	2.15983	4.73175	1.49046e-26	3.64074e-25	116 kDa U5 small nuclear ribonucleoprotein component
LOC106583266	2.15939	6.5404	1.61696e-30	5.75645e-29	HIG1 domain family member 1A, mitochondrial
hadhb	2.15815	6.0095	1.67898e-25	3.73987e-24	hydroxyacyl-CoA dehydrogenase trifunctional multienzyme complex subunit beta
si:ch211-252f13.5	2.15725	2.04012	1.28195e-06	3.68647e-06	uncharacterized si:ch211-252f13.5
LOC106611397	2.15622	5.4162	1.49747e-09	6.20804e-09	uncharacterized LOC106611397
LOC106592749	2.15599	3.82261	1.81637e-23	3.29982e-22	ensconsin
LOC106562237	2.15587	2.82527	1.08401e-12	6.43073e-12	uncharacterized LOC106562237
LOC106610331	2.15573	3.1009	2.73028e-23	4.84673e-22	integrator complex subunit 12-like
LOC106607323	2.15561	6.33912	1.37806e-34	7.03266e-33	ADP-ribosylation factor 2
LOC106562380	2.15549	3.4368	7.28139e-29	2.20266e-27	HEAT repeat-containing protein 3
LOC106605108	2.15511	3.10281	7.44433e-20	9.37296e-19	nuclear inhibitor of protein phosphatase 1
srbd1	2.15486	3.11936	2.01562e-21	2.98451e-20	S1 RNA binding domain 1
LOC106568136	2.15406	5.00686	7.07528e-23	1.21179e-21	serine/threonine-protein phosphatase 2B catalytic subunit
LOC106562460	2.15374	3.31934	7.39603e-23	1.26473e-21	NAD(P) transhydrogenase, mitochondrial-like
cct8	2.15372	7.33343	4.5835e-23	7.97163e-22	chaperonin containing TCP1, subunit 8 (theta)
stpg1	2.15283	1.81254	9.29961e-16	7.72244e-15	sperm-tail PG-rich repeat containing 1
LOC106610336	2.15224	3.92156	6.11971e-30	2.07231e-28	bifunctional 3'-phosphoadenosine 5'-phosphosulfate synthase 1
LOC106583425	2.1519	5.72925	1.28907e-31	5.08302e-30	ubiquitin carboxyl-terminal hydrolase 5-like
ei2bg	2.15188	4.18621	5.81981e-35	3.08592e-33	Translation initiation factor eIF-2B subunit gamma
LOC106585804	2.15131	5.11771	2.82068e-32	1.16139e-30	exportin-1
LOC106574331	2.15033	5.51709	5.67569e-31	2.12253e-29	muscleblind-like protein 2a
LOC106585288	2.14923	3.66831	4.73379e-25	1.0024e-23	B-cell CLL/lymphoma 7 protein family member A
LOC106607014	2.14907	8.03913	3.87234e-17	3.67405e-16	envoplakin
LOC106582119	2.14848	1.85595	2.01136e-14	1.4425e-13	probable G-protein coupled receptor 156
LOC106608999	2.14824	1.29734	3.1158e-08	1.09726e-07	leukotriene B4 receptor 1
hif1ab	2.1482	7.20528	4.72035e-31	1.78574e-29	hypoxia inducible factor 1 subunit alpha b
LOC106602548	2.1477	5.37344	1.66275e-34	8.43272e-33	coiled-coil domain-containing protein 86-like
LOC106603177	2.14695	2.57467	2.03111e-13	1.30203e-12	thiosulfate:glutathione sulfurtransferase-like
LOC106571470	2.14692	4.125	7.81808e-30	2.62292e-28	uncharacterized LOC106571470
LOC106588385	2.14637	3.39558	1.96789e-21	2.91562e-20	histone H3-like centromeric protein A
LOC106571672	2.14633	6.32463	1.80795e-32	7.55861e-31	eukaryotic translation initiation factor 2 subunit 1
kars1	2.14608	6.34293	1.91963e-27	5.11013e-26	lysyl-tRNA synthetase 1
lig1	2.14578	5.26371	2.85503e-32	1.17405e-30	ligase I, DNA, ATP-dependent
LOC106595188	2.14536	1.57708	4.04782e-10	1.79934e-09	heat shock 70 kDa protein 14
LOC106588882	2.14505	5.85398	2.56729e-15	2.02956e-14	SEC23 homolog B, COPII coat complex component
hsd17b7	2.14483	2.18886	8.464e-18	8.60652e-17	hydroxysteroid (17-beta) dehydrogenase 7
LOC106586346	2.14462	4.3357	1.71291e-27	4.60544e-26	dnaJ homolog subfamily B member 11-like
LOC106582467	2.14193	5.21779	1.43112e-21	2.1576e-20	cytochrome c
LOC106583691	2.14117	8.31537	1.84967e-11	9.57426e-11	protein-glutamine gamma-glutamyltransferase 2
LOC100195752	2.1408	3.95964	1.79937e-25	3.9971e-24	cyclin-dependent kinase 8
b3gnt2l	2.1397	4.98642	2.95063e-20	3.86271e-19	UDP-GlcNAc:betaGal beta-1,3-N-acetylglucosaminyltransferase 2, like
LOC106584447	2.13911	4.38839	1.12036e-32	4.7758e-31	MICOS complex subunit MIC13
LOC106576430	2.13819	4.30198	2.50068e-22	4.07125e-21	cytoskeleton-associated protein 4-like
LOC106568532	2.13814	4.11393	4.66055e-29	1.44468e-27	asparagine--tRNA ligase, cytoplasmic-like
LOC106607654	2.13753	2.34194	4.34249e-11	2.15966e-10	uridine diphosphate glucose pyrophosphatase NUDT14
LOC106566080	2.13696	3.54546	9.79071e-27	2.42795e-25	SRSF protein kinase 1-like
mis12	2.13631	2.62446	2.61807e-16	2.28827e-15	MIS12 kinetochore complex component
lap3	2.13622	1.38101	8.45954e-14	5.65414e-13	leucine aminopeptidase 3
LOC106574434	2.13555	4.44558	2.50674e-37	1.63163e-35	actin-related protein 3
LOC106587445	2.1355	6.43085	1.33506e-19	1.63363e-18	calpain-9
g12	2.13411	7.86802	7.31007e-12	3.9526e-11	Gastrulation-specific protein G12
srfbp1	2.13395	3.78996	1.71641e-27	4.61055e-26	serum response factor binding protein 1
kpnb1	2.13379	6.81102	1.42451e-30	5.12165e-29	karyopherin (importin) beta 1
LOC106613922	2.13326	3.25214	3.57298e-19	4.16422e-18	protein ECT2
tfr1b	2.13213	6.82508	1.1112e-25	2.5164e-24	transferrin receptor 1b
LOC106583454	2.13181	3.22844	2.95543e-24	5.79187e-23	transmembrane and coiled-coil domains protein 1
LOC106562660	2.13115	5.14495	3.17176e-28	9.05703e-27	N-alpha-acetyltransferase 25, NatB auxiliary subunit
LOC100194708	2.1306	4.09737	8.8665e-27	2.21052e-25	aminoacyl tRNA synthase complex-interacting multifunctional protein 1
LOC106563301	2.12984	3.78459	1.16566e-26	2.871e-25	zinc finger MYND domain-containing protein 19-like
LOC106580895	2.12981	1.09064	1.97123e-05	4.83286e-05	synaptosomal-associated protein 25-like
LOC100380727	2.12966	5.68167	7.18274e-15	5.42197e-14	transketolase
LOC106569002	2.12934	5.72206	1.41409e-29	4.58385e-28	coatomer subunit beta'-like
LOC100380384	2.12852	7.72749	1.28121e-22	2.14587e-21	major vault protein
acer1	2.12693	3.95404	2.28622e-09	9.26133e-09	alkaline ceramidase 1
LOC106603211	2.12581	7.59672	1.39282e-30	5.0243e-29	nucleophosmin
fa29a	2.1243	3.01792	6.39117e-20	8.09069e-19	FAM29A
LOC106583918	2.12426	7.1793	7.94003e-24	1.49408e-22	ras-related protein R-Ras
LOC106569088	2.12278	1.43294	1.65391e-07	5.32734e-07	sodium- and chloride-dependent glycine transporter 1-like
LOC106592457	2.12208	2.39617	5.16874e-13	3.17126e-12	serine/threonine-protein kinase 10-like
LOC106572181	2.12183	3.31304	1.88263e-10	8.67004e-10	tumor necrosis factor receptor superfamily member 6B-like
LOC106577200	2.12092	7.93577	1.17594e-28	3.49886e-27	voltage-dependent anion-selective channel protein 2
palld	2.11933	5.34149	3.22375e-08	1.13259e-07	palladin, cytoskeletal associated protein
cdc2	2.11789	5.54925	1.15889e-28	3.45443e-27	Cell division control protein 2 homolog
glpk3	2.11786	3.92195	2.40524e-21	3.53789e-20	Glycerol kinase, testis specific 1
tstd1	2.11775	5.76365	4.81753e-30	1.64502e-28	thiosulfate sulfurtransferase like domain containing 1
gmppb	2.11733	5.72651	2.27184e-25	4.97212e-24	GDP-mannose pyrophosphorylase B
LOC106574628	2.11391	4.16644	4.3733e-31	1.66022e-29	eukaryotic translation initiation factor 5B
wdr55	2.11374	4.17372	2.83141e-35	1.5623e-33	WD repeat domain 55
piga	2.11228	3.42057	8.63157e-24	1.61675e-22	phosphatidylinositol glycan anchor biosynthesis, class A
LOC106606518	2.11134	3.30553	1.52525e-21	2.29104e-20	centromere protein X-like
LOC106563313	2.11103	2.03679	8.98915e-14	5.98359e-13	anaphase-promoting complex subunit 2-like
LOC106607260	2.11033	7.16167	6.80871e-34	3.26518e-32	prohibitin
sh3bp5lb	2.11005	3.15249	2.43057e-21	3.57192e-20	SH3-binding domain protein 5-like, b
rae1	2.10987	4.21844	4.41799e-35	2.37349e-33	ribonucleic acid export 1
LOC100286733	2.10978	7.8648	2.788e-31	1.06835e-29	Intracellular hyaluronan-binding protein 4
LOC106608869	2.10816	5.02746	4.35662e-24	8.4015e-23	ornithine aminotransferase, mitochondrial
knl1	2.10795	5.0785	3.43474e-15	2.67383e-14	kinetochore scaffold 1
LOC106613117	2.10639	5.66811	1.25067e-24	2.54084e-23	26S proteasome non-ATPase regulatory subunit 2
LOC106575667	2.10624	5.49188	4.44614e-25	9.46422e-24	importin-5
LOC123725460	2.10501	-1.01101	4.79195e-05	0.000111142	mpv17-like protein
LOC106603543	2.10475	3.83907	1.95595e-18	2.10785e-17	cytoskeleton-associated protein 2
LOC106583188	2.10448	5.34472	1.15564e-27	3.14833e-26	ubiquitin carboxyl-terminal hydrolase 4
LOC106608632	2.10435	4.82069	5.715e-26	1.32929e-24	histone H2A.Z
LOC106584298	2.1023	3.79989	4.00154e-10	1.7791e-09	polymeric immunoglobulin receptor
LOC123724988	2.10222	-1.1559	2.59978e-05	6.26274e-05	small nucleolar RNA SNORA3/SNORA45 family
LOC106612789	2.10138	5.55404	1.70183e-26	4.12947e-25	serine/arginine-rich splicing factor 1B
LOC106571155	2.10117	2.81609	6.41034e-17	5.96239e-16	prolyl endopeptidase
LOC106582927	2.09896	6.8912	1.02195e-26	2.5266e-25	dolichyl-diphosphooligosaccharide--protein glycosyltransferase subunit 1
LOC106612757	2.09892	4.58145	2.06978e-23	3.74559e-22	inverted formin-2-like
LOC106613969	2.09769	5.94067	2.12666e-25	4.68266e-24	protein PRRC2C-like
LOC106596785	2.09737	2.26163	1.91254e-11	9.88087e-11	adhesion G protein-coupled receptor E2-like
LOC106569891	2.0969	1.21324	3.35647e-10	1.5035e-09	protein disulfide-isomerase A3-like
LOC106572900	2.0954	7.31075	1.62971e-24	3.27853e-23	pancreatic progenitor cell differentiation and proliferation factor B-like
LOC106561084	2.09461	4.94293	3.41877e-38	2.39755e-36	G/T mismatch-specific thymine DNA glycosylase
LOC106572971	2.09459	3.74728	2.21514e-19	2.64987e-18	ubiquitin-like modifier-activating enzyme 1
cenpm	2.09408	2.52189	7.60605e-18	7.7656e-17	Centromere protein M
znf185	2.09394	7.89397	1.72078e-18	1.86675e-17	zinc finger protein 185 with LIM domain
LOC106600569	2.09387	-1.31457	4.56607e-05	0.000106266	microtubule organization protein AKNA
LOC106581870	2.09331	5.08396	6.63031e-31	2.45834e-29	ATP-dependent RNA helicase DDX18
LOC106581923	2.09267	2.81726	2.55039e-15	2.01816e-14	NGFI-A-binding protein 1-like
LOC106588203	2.09235	4.21016	8.49537e-23	1.44439e-21	oxysterol-binding protein-related protein 10
LOC106575478	2.09234	3.80711	4.94848e-20	6.32575e-19	mitotic checkpoint protein BUB3
LOC106564679	2.09213	5.07369	7.47305e-21	1.03568e-19	phosphoinositide 3-kinase regulatory subunit 6-like
map2k2a	2.09192	6.25294	4.69543e-28	1.32226e-26	mitogen-activated protein kinase kinase 2a
ndc80	2.09172	1.4476	1.12891e-11	5.97307e-11	NDC80 homolog, kinetochore complex component (S. cerevisiae)
LOC106572268	2.09151	2.07051	2.1028e-14	1.50543e-13	WD repeat-containing protein 6
gfpt1	2.09123	7.05514	2.05639e-32	8.55341e-31	glutamine-fructose-6-phosphate transaminase 1
LOC106590819	2.09111	4.37736	1.33623e-27	3.62215e-26	enhancer of rudimentary homolog
LOC106590570	2.09108	3.27676	4.68538e-25	9.93435e-24	dnaJ homolog subfamily A member 3, mitochondrial-like
LOC106561597	2.09104	4.93908	1.27354e-30	4.60423e-29	proton myo-inositol cotransporter
LOC106570221	2.08939	4.18669	9.78916e-28	2.68934e-26	cleavage and polyadenylation specificity factor subunit 1-like
LOC106587404	2.0891	4.58256	9.72706e-33	4.18469e-31	aspartate aminotransferase, mitochondrial
LOC106575630	2.08886	6.9953	5.01791e-27	1.2834e-25	actin-related protein 2/3 complex subunit 2-A
LOC106569987	2.08864	6.18341	1.67462e-24	3.36264e-23	chromodomain-helicase-DNA-binding protein 4
LOC106611639	2.08794	4.19226	1.46828e-30	5.2616e-29	WD40 repeat-containing protein SMU1
LOC106611742	2.08699	7.30804	7.64426e-19	8.63155e-18	glycerophosphoinositol inositolphosphodiesterase GDPD2-like
LOC106585026	2.08581	4.55248	1.37215e-18	1.50812e-17	serine/threonine-protein kinase PLK2
gbg12	2.08448	6.09464	4.57981e-24	8.81107e-23	Guanine nucleotide-binding protein GI/GS/GO subunit gamma-12
LOC106606447	2.08441	1.00918	1.58448e-10	7.36354e-10	centromere protein X
chek1	2.08395	2.25598	4.04905e-13	2.51026e-12	checkpoint kinase 1
LOC106588823	2.08352	3.04636	3.78937e-17	3.59742e-16	geminin DNA replication inhibitor
LOC100380787	2.08328	5.33551	3.3708e-25	7.26516e-24	block of proliferation 1
LOC106591131	2.08302	4.75784	5.58017e-29	1.71507e-27	endoplasmic reticulum-Golgi intermediate compartment protein 1
LOC106607046	2.08225	3.19441	1.06551e-15	8.78544e-15	kinetochore protein Spc24
LOC106613715	2.08213	3.27529	1.83435e-21	2.72893e-20	mitochondrial import inner membrane translocase subunit TIM44
LOC106582888	2.08202	6.13463	1.94085e-22	3.19519e-21	protein FAM83D-like
LOC106604384	2.08186	6.30799	9.88859e-31	3.60701e-29	EH domain-containing protein 1
LOC106612933	2.08037	4.96082	1.16532e-27	3.17204e-26	replication protein A 70 kDa DNA-binding subunit
hsp7c	2.08036	7.24326	1.15041e-23	2.12668e-22	Heat shock cognate 71 kDa protein
LOC106574077	2.08032	1.88177	3.9471e-13	2.44985e-12	exopolyphosphatase PRUNE1-like
LOC106601423	2.08014	6.06838	4.05679e-32	1.65159e-30	THO complex subunit 4-like
LOC106582951	2.07998	5.5341	5.53319e-25	1.16186e-23	rhomboid-related protein 2-like
gfm2	2.07987	3.22099	5.74572e-16	4.86544e-15	GTP dependent ribosome recycling factor mitochondrial 2
LOC106576677	2.07956	3.19763	1.19486e-23	2.20387e-22	EMG1 N1-specific pseudouridine methyltransferase
LOC106565588	2.0794	5.4364	3.37492e-25	7.26923e-24	exportin-2
LOC106578865	2.07937	4.12856	7.4985e-10	3.22509e-09	uncharacterized LOC106578865
LOC106565847	2.07916	5.74412	2.18853e-32	9.07988e-31	26S proteasome non-ATPase regulatory subunit 6
tpm3	2.07746	9.00803	7.84084e-30	2.62515e-28	tropomyosin 3
LOC106586778	2.07725	3.92247	1.10125e-20	1.50195e-19	major facilitator superfamily domain-containing protein 9
LOC106610806	2.07632	4.69859	5.71187e-25	1.19707e-23	UDP-glucose 4-epimerase-like
LOC106572377	2.07515	2.14059	1.71044e-09	7.03461e-09	histone-lysine N-methyltransferase SUV39H1
LOC106576580	2.07479	1.1861	4.87349e-11	2.4051e-10	ubiquitin-like modifier-activating enzyme 6
LOC106588422	2.07428	6.31105	5.11288e-26	1.19606e-24	chromodomain-helicase-DNA-binding protein 4-like
LOC106584709	2.07312	4.26483	6.64918e-25	1.38284e-23	cytochrome c oxidase subunit 5A, mitochondrial
LOC106568741	2.07307	5.16021	3.82576e-21	5.47665e-20	UAP56-interacting factor-like
LOC106591438	2.07301	3.85796	1.2236e-20	1.66049e-19	14-3-3 protein beta/alpha-A
ptk2ba	2.07299	5.9806	2.29599e-29	7.29038e-28	protein tyrosine kinase 2 beta, a
slc25a25b	2.0726	1.146	2.08575e-12	1.20086e-11	solute carrier family 25 member 25b
LOC106567676	2.07134	4.80187	4.53193e-33	1.99173e-31	nucleoporin 88-like
LOC106570867	2.07124	4.44003	3.11754e-34	1.54738e-32	stromal cell-derived factor 2-like
LOC106573875	2.07076	4.31409	1.12136e-26	2.76609e-25	dipeptidyl peptidase 9-like
LOC106594960	2.07075	2.85224	5.93803e-19	6.78009e-18	cytosolic endo-beta-N-acetylglucosaminidase-like
LOC106587484	2.06931	2.54333	3.47619e-13	2.17245e-12	kinesin-like protein KIF18A
ppih	2.06924	5.07399	1.36238e-34	6.97444e-33	peptidylprolyl isomerase H (cyclophilin H)
chchd4a	2.06887	2.31115	1.50434e-18	1.64454e-17	coiled-coil-helix-coiled-coil-helix domain containing 4a
LOC106590170	2.06757	4.26744	2.57094e-13	1.63237e-12	dual specificity protein phosphatase 5
pole3	2.06746	4.05209	4.12765e-29	1.28683e-27	polymerase (DNA directed), epsilon 3 (p17 subunit)
LOC106570699	2.06645	2.69476	5.20087e-17	4.87703e-16	transcription factor E2F3-like
ptgfrnb	2.06638	5.70395	2.56165e-22	4.16635e-21	prostaglandin F2 receptor inhibitor b
sspo	2.06594	1.78947	1.17648e-11	6.20591e-11	SCO-spondin
arg2	2.06506	4.89733	9.42739e-11	4.49785e-10	arginase 2
proser3	2.06415	2.43683	3.52977e-18	3.71909e-17	proline and serine rich 3
ptcd3	2.06402	4.4373	3.93984e-35	2.13065e-33	pentatricopeptide repeat domain 3
LOC106607728	2.0638	1.2013	3.19232e-10	1.43391e-09	5'-nucleotidase domain-containing protein 1-like
LOC106584056	2.06359	4.95758	1.7819e-28	5.21146e-27	uridine-cytidine kinase 2-A
LOC106608956	2.06324	3.66682	9.74401e-22	1.49812e-20	sentrin-specific protease 3-like
LOC106578539	2.06318	6.63512	9.27616e-30	3.08354e-28	rRNA 2'-O-methyltransferase fibrillarin
LOC106590623	2.06282	2.74219	7.2904e-19	8.24627e-18	tRNA (guanine(26)-N(2))-dimethyltransferase
crls1	2.06221	4.49315	6.57939e-34	3.17388e-32	cardiolipin synthase 1
LOC106592211	2.06191	1.05097	1.0796e-06	3.1347e-06	tumor necrosis factor ligand superfamily member 11
LOC106587214	2.06172	8.36889	8.09243e-20	1.01342e-18	pyruvate kinase PKM
mrpl12	2.05992	3.73596	3.45312e-25	7.42296e-24	mitochondrial ribosomal protein L12
LOC106574401	2.05973	4.7545	1.14339e-36	7.06174e-35	26S proteasome non-ATPase regulatory subunit 14
fubp3	2.05967	6.15611	1.46286e-31	5.72675e-30	Far upstream element-binding protein 3
si:dkey-17e16.9	2.05927	6.99693	2.59253e-20	3.40872e-19	hydroperoxide isomerase ALOXE3
aacs	2.05873	4.61714	5.66016e-29	1.73475e-27	acetoacetyl-CoA synthetase
LOC106599333	2.05815	3.53083	2.50364e-16	2.19119e-15	protein canopy-1
LOC106590472	2.0577	6.76145	1.31888e-31	5.19428e-30	N-alpha-acetyltransferase 50
LOC106564908	2.05579	8.84152	4.79719e-12	2.65146e-11	envoplakin-like
LOC106610230	2.05578	3.26732	3.36001e-13	2.10509e-12	mucin-5AC-like
LOC106561997	2.0553	6.74068	1.4184e-28	4.19346e-27	dnaJ homolog subfamily A member 2
LOC106571639	2.05524	5.86114	3.69947e-26	8.73568e-25	lactoylglutathione lyase
LOC106564849	2.05522	7.12258	2.90978e-30	1.0116e-28	actin-related protein 2-A
npm	2.05495	7.89737	1.22898e-29	4.01976e-28	Nucleophosmin
hnrpm	2.05397	6.49624	1.88309e-29	6.04407e-28	Heterogeneous nuclear ribonucleoprotein M
LOC106600145	2.05342	2.8694	1.98054e-19	2.38147e-18	ephrin type-A receptor 4-like
lsmd1	2.05319	2.91411	2.87209e-19	3.38363e-18	LSM domain containing 1
mcmbp	2.05301	4.73275	1.97005e-27	5.23581e-26	minichromosome maintenance complex binding protein
LOC106574437	2.05211	7.53837	3.12251e-23	5.513e-22	glycerol-3-phosphate dehydrogenase 1-like protein
LOC106604637	2.0513	3.27959	5.95413e-19	6.7937e-18	exosome complex component RRP40
LOC106607164	2.05067	4.68968	9.16704e-33	3.9542e-31	ran GTPase-activating protein 1
nrarpa	2.04954	6.50305	2.74677e-29	8.6543e-28	NOTCH regulated ankyrin repeat protein a
LOC106604799	2.0493	2.93611	5.73605e-14	3.91795e-13	N-acetylneuraminic acid phosphatase
LOC106582367	2.04718	5.32951	1.95248e-27	5.19334e-26	dnaJ homolog subfamily B member 11
LOC106580712	2.04578	1.10849	0.00311449	0.0055021	neutrophil cytosol factor 2-like
LOC106571540	2.04405	5.41966	1.15745e-17	1.16173e-16	12-(S)-hydroxy-5,8,10,14-eicosatetraenoic acid receptor
epb41l4a	2.0437	2.60135	5.03701e-17	4.73091e-16	erythrocyte membrane protein band 4.1 like 4A
LOC106606979	2.04341	5.37474	3.98106e-27	1.02789e-25	THO complex subunit 4
LOC106598790	2.04334	3.86332	5.84464e-23	1.01057e-21	sentrin-specific protease 5-like
LOC123733099	2.04319	4.79172	1.97286e-23	3.57416e-22	CD9 antigen-like
LOC106571633	2.04312	4.48613	1.52594e-30	5.45025e-29	3'(2'),5'-bisphosphate nucleotidase 1
abce1	2.04301	5.39636	1.02152e-24	2.09507e-23	ATP-binding cassette, sub-family E (OABP), member 1
LOC106611194	2.04268	2.12914	2.88189e-11	1.45952e-10	major vault protein-like
LOC106596213	2.04236	1.26804	3.05935e-07	9.52506e-07	macrophage mannose receptor 1-like
LOC106575315	2.04211	2.76938	1.62061e-17	1.59904e-16	ATP-binding cassette sub-family C member 4-like
trm61	2.04195	3.37179	5.5166e-24	1.05635e-22	TRM61 protein
sdf2l1	2.04154	5.02469	2.54353e-31	9.75818e-30	stromal cell-derived factor 2-like 1
LOC106601989	2.04126	5.15574	1.45237e-08	5.3492e-08	monocarboxylate transporter 4
LOC123732481	2.0406	1.15109	6.38327e-06	1.68127e-05	uncharacterized LOC123732481
LOC100194647	2.04034	5.3153	2.03878e-25	4.50437e-24	proteasome (prosome, macropain) 26S subunit, non ATPase, 3-2
LOC106586549	2.03944	2.6136	6.51316e-18	6.70436e-17	centromere protein K-like
nnt	2.03907	5.29765	2.24624e-27	5.92157e-26	nicotinamide nucleotide transhydrogenase
LOC106601397	2.03765	7.85725	1.43553e-19	1.75001e-18	probable ATP-dependent RNA helicase DDX5
LOC106578928	2.03648	5.86109	7.73473e-26	1.77501e-24	protein transport protein Sec24C-like
LOC106570587	2.03628	1.70098	1.92575e-07	6.1501e-07	cell division cycle-associated 7-like protein
c8g	2.03551	1.29134	4.66911e-09	1.82653e-08	complement component 8, gamma polypeptide
xpnpep1	2.03548	3.93593	2.70742e-26	6.4257e-25	X-prolyl aminopeptidase (aminopeptidase P) 1, soluble
LOC106574164	2.03533	3.47844	1.46811e-21	2.21029e-20	kinesin-like protein KIF14
camkmt	2.03459	2.39766	3.04998e-15	2.39201e-14	calmodulin-lysine N-methyltransferase
stil	2.03239	1.92086	7.72149e-16	6.45635e-15	STIL centriolar assembly protein
LOC106581314	2.03235	3.88056	1.08913e-16	9.907e-16	phenylalanine--tRNA ligase beta subunit-like
LOC106610178	2.03229	5.4258	7.92609e-34	3.7788e-32	lipopolysaccharide-responsive and beige-like anchor protein
LOC106603816	2.03174	6.08599	5.8159e-12	3.18322e-11	serine/threonine-protein phosphatase 2A catalytic subunit
LOC123727322	2.03136	4.64125	3.51273e-17	3.3504e-16	uncharacterized protein KIAA0754-like
LOC106563325	2.0312	6.32505	4.12372e-30	1.41552e-28	intracellular hyaluronan-binding protein 4
LOC100380749	2.03042	5.67679	1.00732e-28	3.01918e-27	hypoxia up-regulated protein 1
LOC106603053	2.03034	5.58278	4.67993e-23	8.135e-22	V-type proton ATPase catalytic subunit A
LOC106586830	2.03034	4.73356	1.60781e-28	4.72774e-27	protein mono-ADP-ribosyltransferase PARP14
LOC106585839	2.02942	3.19653	5.4653e-17	5.11548e-16	E3 ubiquitin-protein ligase TRIM36
LOC106592786	2.02886	5.4692	3.99762e-34	1.96034e-32	26S proteasome non-ATPase regulatory subunit 13-like
cssa19h7orf50	2.02852	4.30025	1.23676e-30	4.48121e-29	chromosome ssa19 open reading frame, human C7orf50
dck	2.02846	3.80399	9.69544e-18	9.80063e-17	deoxycytidine kinase
LOC106609324	2.02839	4.62338	2.93507e-28	8.40321e-27	sorting and assembly machinery component 50 homolog B
LOC106581397	2.02773	1.6507	1.35125e-08	5.00049e-08	tumor necrosis factor receptor superfamily member 19L-like
LOC106584405	2.02724	6.84181	9.55189e-20	1.19161e-18	guanine nucleotide-binding protein subunit alpha-11-like
stt3a	2.02694	6.25152	1.13397e-25	2.5644e-24	Dolichyl-diphosphooligosaccharide--protein glycosyltransferase subunit STT3A
LOC106561534	2.02685	1.88884	3.83625e-09	1.5171e-08	BTB/POZ domain-containing protein kctd15-like
hsp10	2.02635	5.63218	1.14669e-23	2.12222e-22	heat shock protein 10
LOC106612556	2.02602	4.36788	1.02768e-28	3.07456e-27	succinate dehydrogenase [ubiquinone] cytochrome b small subunit B, mitochondrial
LOC106566827	2.02472	3.8128	9.79547e-25	2.01406e-23	histone-lysine N-methyltransferase SUV39H1
LOC106590419	2.02331	6.71906	2.05767e-29	6.56561e-28	translocon-associated protein subunit alpha
pold1	2.02304	2.10466	1.94761e-12	1.12669e-11	polymerase (DNA directed), delta 1, catalytic subunit
mapre1	2.02192	5.84634	2.53097e-28	7.29106e-27	microtubule-associated protein, RP/EB family, member 1
LOC106604162	2.02157	1.8607	4.47405e-13	2.76219e-12	DNA-directed RNA polymerase II subunit RPB7
adrm1	2.02084	6.04254	6.26914e-24	1.19414e-22	ADRM1 26S proteasome ubiquitin receptor
LOC106564255	2.02021	4.90763	9.09545e-22	1.40238e-20	far upstream element-binding protein 2
LOC106605306	2.01986	6.05192	1.60685e-26	3.90748e-25	ubiquilin-4
LOC106612655	2.01939	6.70081	4.97003e-25	1.05037e-23	unconventional myosin-Ic
LOC123742592	2.01925	1.76424	7.86953e-13	4.74441e-12	small nucleolar RNA SNORA8
LOC106571068	2.01889	3.88601	2.27057e-25	4.97212e-24	rho-related GTP-binding protein RhoV-like
LOC106580118	2.01849	3.43082	2.28317e-17	2.2285e-16	serine/threonine-protein kinase Chk2-like
LOC106584353	2.01826	-1.24327	7.29916e-05	0.000165112	uncharacterized LOC106584353
LOC123743466	2.01739	4.11497	1.35913e-17	1.35415e-16	grainyhead-like protein 1 homolog
LOC106594351	2.01703	3.20092	2.09691e-18	2.24935e-17	armadillo-like helical domain-containing protein 3
LOC100194629	2.01615	8.53242	9.43156e-30	3.13201e-28	calmodulin 2 (phosphorylase kinase, delta)-3
abcb7	2.01529	5.1795	1.65728e-31	6.44915e-30	ATP-binding cassette, sub-family B (MDR/TAP), member 7
mych	2.01519	5.83488	1.04179e-19	1.29469e-18	myelocytomatosis oncogene homolog
nudc	2.01457	5.26757	2.34674e-28	6.79637e-27	nuclear distribution gene C homolog
LOC106594511	2.01446	5.08887	2.63984e-22	4.29139e-21	arf-GAP with dual PH domain-containing protein 1-like
LOC100380772	2.01404	4.78626	7.39813e-22	1.14719e-20	DNA (cytosine-5)-methyltransferase 1
LOC106571114	2.01392	4.3903	5.68422e-31	2.12328e-29	cyclin-K
LOC106603914	2.01239	1.41758	9.67157e-11	4.60423e-10	39S ribosomal protein L33, mitochondrial
LOC100196562	2.01221	2.37693	3.492e-15	2.71452e-14	chromosome unknown open reading frame, human C4orf27
LOC106562274	2.01208	6.42261	2.78416e-25	6.04069e-24	cytochrome b-245 light chain
si:dkeyp-100a1.6	2.01187	4.68476	3.41773e-13	2.13879e-12	probable G-protein coupled receptor 160
LOC100286718	2.01128	2.32833	4.73327e-17	4.45331e-16	cyclin E1
LOC106569855	2.01108	6.67085	5.34846e-12	2.93526e-11	mucin-17
LOC106611570	2.0104	3.37806	3.52388e-23	6.19815e-22	MAD2L1 binding protein
LOC106601998	2.00979	7.08289	3.99091e-14	2.7696e-13	uncharacterized LOC106601998
LOC106600830	2.00977	6.24821	1.05946e-33	4.98545e-32	ATP synthase F(0) complex subunit C3, mitochondrial
ndc1	2.00887	3.47923	3.28443e-20	4.28249e-19	NDC1 transmembrane nucleoporin
LOC106598864	2.00826	5.73628	8.83649e-19	9.92203e-18	angiomotin-like 2a
LOC106574105	2.00775	5.36587	3.08083e-28	8.80508e-27	unconventional myosin-Ie-like
LOC106563618	2.00727	3.05844	1.29337e-21	1.9676e-20	M-phase inducer phosphatase 1-B-like
LOC106613349	2.00698	1.74242	9.19622e-12	4.91379e-11	URB1 ribosome biogenesis homolog
tanc2b	2.00504	3.62763	4.40442e-15	3.38826e-14	tetratricopeptide repeat, ankyrin repeat and coiled-coil containing 2b
LOC106611536	2.00486	4.60191	1.57976e-24	3.18197e-23	protein farnesyltransferase/geranylgeranyltransferase type-1 subunit alpha-like
LOC106609268	2.00475	3.85985	1.24672e-24	2.53464e-23	DNA/RNA-binding protein KIN17
LOC106585259	2.00461	3.24838	3.57982e-10	1.59871e-09	ankyrin-1
LOC106587727	2.00303	4.96236	3.91592e-16	3.36757e-15	semaphorin-6D-like
LOC106586124	2.0027	6.03234	2.37349e-20	3.1374e-19	anterior gradient protein 3
LOC106609886	2.0005	6.9045	3.70694e-15	2.87543e-14	bifunctional UDP-N-acetylglucosamine 2-epimerase/N-acetylmannosamine kinase
LOC106572946	2.00004	1.72316	1.11965e-07	3.68842e-07	IQ motif and SEC7 domain-containing protein 1-like
LOC106587628	1.99958	3.65929	6.0369e-26	1.40216e-24	guanosine-3',5'-bis(diphosphate) 3'-pyrophosphohydrolase MESH1
LOC106584051	1.99898	5.553	2.697e-21	3.94391e-20	G-protein-signaling modulator 2
LOC106565560	1.99895	1.81011	2.8043e-11	1.4231e-10	mitochondrial intermembrane space import and assembly protein 40-A-like
chac1	1.99769	7.23252	7.7437e-13	4.67547e-12	ChaC, cation transport regulator homolog 1 (E. coli)
nup205	1.99755	5.60174	4.49515e-22	7.13665e-21	nucleoporin 205
LOC106604400	1.99714	2.85504	5.57671e-14	3.8157e-13	PH and SEC7 domain-containing protein 2-like
erf3b	1.99609	5.5568	1.17077e-28	3.48664e-27	Eukaryotic peptide chain release factor GTP-binding subunit ERF3B
LOC106607423	1.99456	4.17408	6.69027e-26	1.5484e-24	endoplasmic reticulum transmembrane helix translocase-like
nhp2	1.99297	5.97196	1.08272e-27	2.96702e-26	NHP2 ribonucleoprotein homolog (yeast)
LOC106608979	1.99224	4.95004	1.91481e-24	3.81909e-23	E3 ubiquitin-protein ligase TRIM39-like
si:dkey-174n20.1	1.99129	2.25167	5.72183e-15	4.36363e-14	uncharacterized LOC106584900
fbp1a	1.99109	4.79205	1.61457e-20	2.1685e-19	fructose-1,6-bisphosphatase 1a
nup85	1.99104	3.28253	3.36853e-19	3.94144e-18	nucleoporin 85
acot13	1.98956	2.86915	1.02837e-17	1.03632e-16	acyl-CoA thioesterase 13
LOC106603209	1.98951	7.98806	6.89691e-22	1.07457e-20	claudin-7-B-like
usp4	1.9894	6.37156	1.4049e-27	3.80512e-26	ubiquitin specific peptidase 4 (proto-oncogene)
LOC106610172	1.9894	6.89608	4.29598e-22	6.84711e-21	N-acetylgalactosaminyltransferase 7
LOC123731792	1.98929	1.78884	1.30709e-07	4.2637e-07	GPALPP motifs-containing protein 1-like
LOC106594613	1.98883	5.43899	9.30381e-25	1.9166e-23	peptidyl-prolyl cis-trans isomerase NIMA-interacting 1-like
LOC106609840	1.98841	1.93107	1.77839e-10	8.22134e-10	CCR4-NOT transcription complex subunit 4-like
LOC106600937	1.98718	4.27939	1.10597e-24	2.26116e-23	26S proteasome non-ATPase regulatory subunit 11
sympk	1.98592	5.73328	2.78353e-28	7.99744e-27	symplekin
LOC106571706	1.98555	3.34644	3.83599e-18	4.02872e-17	kinesin light chain 1
LOC106601393	1.98394	7.66932	4.53926e-15	3.49034e-14	envoplakin-like
ckba	1.98381	5.86338	1.03003e-08	3.86886e-08	creatine kinase, brain a
LOC106584319	1.98368	8.2595	8.85171e-11	4.24055e-10	tyrosine-protein kinase ABL2
LOC106570222	1.98215	2.21075	2.01348e-15	1.61207e-14	RNA polymerase II subunit A C-terminal domain phosphatase
LOC106600407	1.98201	4.18146	1.56117e-06	4.43852e-06	microsomal glutathione S-transferase 3
ganaba	1.98133	5.17488	6.71336e-29	2.03839e-27	glucosidase II alpha subunit a
LOC100196673	1.98119	6.17569	1.17729e-32	4.99886e-31	malate dehydrogenase 2-1, NAD (mitochondrial)
LOC106568981	1.9802	6.69444	2.25454e-32	9.33004e-31	60S ribosomal protein L5
LOC123744662	1.98016	1.59632	2.49335e-09	1.00617e-08	uncharacterized LOC123744662
l3mbtl3	1.97949	3.29544	3.79798e-20	4.90892e-19	L3MBTL histone methyl-lysine binding protein 3
LOC106607811	1.97945	3.02687	3.03537e-17	2.91556e-16	lymphokine-activated killer T-cell-originated protein kinase homolog
aifm1	1.97829	5.49641	2.7879e-25	6.04478e-24	apoptosis inducing factor mitochondrion associated 1
LOC106560324	1.97741	2.38231	6.99863e-13	4.24922e-12	protein Dr1
LOC106562085	1.97738	5.0056	2.52674e-30	8.85039e-29	WD repeat-containing protein 36
LOC106607201	1.97727	6.01001	1.81578e-22	3.00115e-21	neurogenic locus notch homolog protein 2-like
LOC106585705	1.97716	5.66752	2.01641e-32	8.40859e-31	26S proteasome non-ATPase regulatory subunit 12
LOC106570660	1.97694	5.44086	3.7896e-25	8.12485e-24	phosphatidylinositol-3-phosphatase SAC1-A
LOC106611818	1.97675	5.31427	1.84439e-28	5.38456e-27	eukaryotic peptide chain release factor subunit 1
LOC106601640	1.97672	5.42231	8.48869e-26	1.94121e-24	eukaryotic peptide chain release factor GTP-binding subunit ERF3A
LOC106568552	1.97624	4.26054	4.11759e-23	7.19586e-22	methyl-CpG-binding domain protein 2-like
as1la	1.97614	3.51531	2.90119e-20	3.80257e-19	Histone chaperone asf1-A
LOC106581831	1.97596	4.89286	6.69365e-17	6.21526e-16	kalirin
ap1m2	1.97543	4.11592	4.75473e-27	1.22184e-25	adaptor-related protein complex 1, mu 2 subunit
traf3ip2a	1.97493	5.0769	3.19093e-21	4.62061e-20	TRAF3 interacting protein 2a
LOC123732811	1.97471	2.42364	3.09595e-11	1.5609e-10	developmentally-regulated GTP-binding protein 2
LOC106574534	1.97471	6.56229	1.90065e-25	4.21062e-24	mitogen-activated protein kinase kinase kinase kinase 4-like
LOC123727923	1.97452	1.90217	1.1159e-07	3.67683e-07	uncharacterized LOC123727923
LOC106572957	1.97432	1.63529	0.0285676	0.0426786	transketolase-like
LOC106591638	1.97304	5.55245	1.21613e-32	5.1504e-31	mitochondrial import receptor subunit TOM70-like
LOC106598065	1.9727	4.67423	6.02022e-22	9.4339e-21	abl interactor 1
LOC106578183	1.97231	6.74124	1.27661e-24	2.59057e-23	UDP-glucose 4-epimerase
nup188	1.97218	4.47021	9.36387e-28	2.57902e-26	nucleoporin 188
hk2	1.97161	6.23717	2.39363e-28	6.92601e-27	hexokinase 2
mrpl4	1.97156	3.92019	1.99742e-23	3.61665e-22	mitochondrial ribosomal protein L4
qars1	1.97136	6.68049	3.77242e-32	1.53966e-30	glutaminyl-tRNA synthetase 1
LOC106567696	1.97135	1.73737	1.1695e-10	5.52395e-10	proline-rich protein 11-like
LOC106570373	1.97108	2.86791	6.22317e-12	3.39474e-11	ras-related GTP-binding protein C
dhx29	1.97077	3.57779	1.48409e-20	1.99819e-19	DEAH (Asp-Glu-Ala-His) box polypeptide 29
LOC106610722	1.97035	9.91288	2.37696e-27	6.25103e-26	14-3-3 protein beta/alpha-1
csf2rb	1.96954	3.4035	1.23345e-19	1.51727e-18	colony stimulating factor 2 receptor subunit beta
nars2	1.96949	3.36511	2.72946e-24	5.36515e-23	asparaginyl-tRNA synthetase 2, mitochondrial
LOC106591200	1.96895	2.21152	7.3051e-10	3.1473e-09	cullin-associated NEDD8-dissociated protein 1
LOC106564101	1.9685	3.15446	2.3664e-19	2.81944e-18	probable glutamate--tRNA ligase, mitochondrial
LOC106586902	1.96742	1.22252	3.49774e-07	1.07972e-06	glycerol kinase
LOC106607099	1.9665	6.9945	5.17172e-16	4.39421e-15	G-protein coupled receptor family C group 5 member D-like
LOC106578055	1.96632	6.59571	4.83598e-11	2.38866e-10	putative ferric-chelate reductase 1
LOC100194646	1.96584	5.41711	7.47234e-32	2.99721e-30	proteasome (prosome, macropain) 26S subunit, non-ATPase, 13
fam98a	1.9657	3.3906	2.90728e-22	4.71438e-21	family with sequence similarity 98 member A
LOC106576166	1.96559	3.25396	1.59302e-20	2.14044e-19	importin-8-like
LOC106609562	1.96509	4.29879	1.7223e-10	7.97899e-10	cytoskeleton-associated protein 4-like
LOC106603518	1.96448	7.27195	2.51044e-28	7.24228e-27	clathrin heavy chain 1
LOC100136484	1.96446	8.32995	5.48765e-18	5.68644e-17	glutathione S-transferase P
LOC106564654	1.96405	1.88087	1.24492e-10	5.86066e-10	ATPase family AAA domain-containing protein 5-like
mnd1	1.96344	2.78182	2.00576e-12	1.15807e-11	meiotic nuclear divisions 1 homolog (S. cerevisiae)
LOC106583660	1.96328	1.9162	2.55417e-10	1.15956e-09	CD276 antigen
noc2l	1.96317	5.56141	7.25259e-28	2.0197e-26	NOC2-like nucleolar associated transcriptional repressor
LOC106589628	1.96277	3.62904	3.43409e-21	4.9595e-20	protoheme IX farnesyltransferase, mitochondrial
LOC106609889	1.96119	3.94333	9.01518e-13	5.40513e-12	sialic acid synthase-like
LOC106601641	1.9606	2.97726	1.9521e-10	8.96846e-10	gap junction beta-4 protein-like
LOC106607853	1.96013	1.30696	2.89684e-10	1.30658e-09	24-hydroxycholesterol 7-alpha-hydroxylase
md2l1	1.95966	4.33384	1.19057e-24	2.42653e-23	Mitotic spindle assembly checkpoint protein MAD2A
LOC106590259	1.9587	1.10226	1.34001e-07	4.36496e-07	sialic acid-binding Ig-like lectin 6
LOC106571371	1.9583	4.13228	2.51964e-20	3.32115e-19	acid sphingomyelinase-like phosphodiesterase 3a
LOC106560434	1.95818	-1.30104	0.000194224	0.000413882	uncharacterized LOC106560434
rfwd3	1.95811	2.81286	1.41288e-20	1.90624e-19	ring finger and WD repeat domain 3
LOC106581260	1.95787	4.01698	3.34005e-26	7.90415e-25	ribosome biogenesis protein BMS1 homolog
tpm4	1.95725	8.58001	3.35644e-24	6.54626e-23	tropomyosin 4
copa	1.95716	6.7947	2.17735e-26	5.22852e-25	coatomer protein complex, subunit alpha
LOC106601516	1.95655	4.23363	1.66628e-24	3.34797e-23	PAT complex subunit CCDC47
LOC106593286	1.95576	5.58148	7.11639e-22	1.10718e-20	unconventional myosin-Ie-like
noc3l	1.95567	5.31529	1.85516e-25	4.11262e-24	NOC3-like DNA replication regulator
atpv0e2	1.95548	2.20762	4.74548e-14	3.26546e-13	ATPase H+ transporting V0 subunit e2
LOC106565198	1.9546	7.74241	1.02352e-24	2.09787e-23	WD repeat-containing protein 1
LOC106575933	1.95433	3.2147	1.31937e-19	1.61564e-18	ribosome biogenesis protein wdr12-like
LOC106572274	1.95421	4.66886	2.09218e-27	5.53783e-26	interferon-related developmental regulator 2-like
LOC106580833	1.95411	2.45144	3.96515e-17	3.75773e-16	kelch-like protein 12
LOC106584385	1.95303	3.18656	6.39953e-21	8.91832e-20	Krueppel-like factor 9
LOC106605522	1.95263	2.76487	8.19506e-12	4.40628e-11	CUB domain-containing protein 1
LOC106600020	1.95232	4.76124	6.27264e-23	1.07999e-21	endophilin-A2
ttc27	1.94963	4.26262	3.04776e-21	4.42509e-20	tetratricopeptide repeat domain 27
LOC106572736	1.9496	3.5312	2.63399e-14	1.86362e-13	carbohydrate sulfotransferase 11-like
LOC106582918	1.94944	5.10911	6.88748e-27	1.73974e-25	cytochrome b-c1 complex subunit 1, mitochondrial
LOC106609841	1.94852	4.35567	3.75286e-05	8.83232e-05	tetraspanin-8-like
exosc8	1.94719	3.28814	3.18079e-18	3.36552e-17	exosome component 8
LOC106581057	1.94674	2.70995	9.62475e-16	7.98228e-15	coiled-coil-helix-coiled-coil-helix domain-containing protein 2-like
LOC106585295	1.94615	1.50336	4.26309e-09	1.67473e-08	group 3 secretory phospholipase A2
akap1b	1.94613	4.17619	2.75804e-21	4.02775e-20	A kinase (PRKA) anchor protein 1b
LOC106586493	1.9456	6.15605	8.2297e-29	2.48261e-27	succinate-CoA ligase ADP-forming subunit beta
LOC106580835	1.94553	1.92301	1.08744e-08	4.07086e-08	serine--tRNA ligase, mitochondrial
hsd17b10	1.9454	4.57354	8.47276e-24	1.58882e-22	hydroxysteroid (17-beta) dehydrogenase 10
LOC106580527	1.94535	3.7428	2.03128e-24	4.0292e-23	VIP36-like protein
LOC106600149	1.94395	-1.20561	0.000367608	0.000750235	phosphatidylinositol 4-phosphate 5-kinase type-1 gamma-like
nop14	1.94382	5.53379	1.05e-27	2.87978e-26	NOP14 nucleolar protein homolog (yeast)
LOC106567497	1.94356	5.87682	1.0705e-29	3.52971e-28	heat shock 70 kDa protein 4-like
timm10b	1.943	2.14309	2.04493e-12	1.1786e-11	translocase of inner mitochondrial membrane 10 homolog B (yeast)
snrpb	1.9422	6.83232	2.08181e-27	5.51485e-26	small nuclear ribonucleoprotein polypeptides B and B1
LOC106562248	1.94136	6.05703	6.8578e-18	7.03469e-17	furin-1-like
LOC106572252	1.94128	4.81584	8.08628e-21	1.11829e-19	tyrosine-protein kinase Srms
LOC106577852	1.94056	3.2288	7.68092e-16	6.42573e-15	vang-like protein 2
LOC106577888	1.94052	5.4121	2.20655e-25	4.84491e-24	proline-, glutamic acid- and leucine-rich protein 1-like
LOC106562116	1.93878	3.19401	1.23869e-16	1.12018e-15	semaphorin-7A
acad9	1.93735	4.75219	2.30861e-29	7.32333e-28	acyl-CoA dehydrogenase family, member 9
LOC106564624	1.93685	4.2463	4.71114e-15	3.61738e-14	protein RRP5 homolog
LOC106607010	1.93681	4.78599	2.59042e-21	3.79827e-20	transcription activator BRG1-like
senp3a	1.93583	2.71739	2.93007e-16	2.55139e-15	SUMO specific peptidase 3a
dnah12	1.93574	2.39047	3.99361e-07	1.22617e-06	dynein, axonemal, heavy chain 12
zdhhc6	1.93548	5.96079	2.59371e-27	6.7991e-26	zinc finger DHHC-type palmitoyltransferase 6
LOC123730518	1.93521	-1.11748	0.000139268	0.000303193	protein Hook homolog 2-like
si:ch211-202f5.3	1.93377	5.29563	1.37443e-11	7.2116e-11	uncharacterized si:ch211-202f5.3
LOC106567942	1.93353	5.2467	3.16989e-16	2.74702e-15	cytoskeleton-associated protein 2-like
LOC106601855	1.93257	4.41128	2.95056e-24	5.78927e-23	RNA-binding protein with serine-rich domain 1-like
spsy	1.93239	5.20966	3.40586e-26	8.05403e-25	Spermine synthase
LOC106609990	1.93217	2.84712	2.93164e-18	3.111e-17	NHP2-like protein 1
LOC106570192	1.9317	8.79414	1.22145e-22	2.0521e-21	tropomyosin alpha-3 chain
exosc4	1.93149	3.9557	1.76669e-22	2.92297e-21	exosome component 4
LOC106613973	1.93143	3.10124	8.56254e-16	7.12671e-15	eEF1A lysine and N-terminal methyltransferase-like
LOC106581263	1.9311	3.98074	7.201e-15	5.43324e-14	A-kinase anchor protein 1, mitochondrial-like
npm3	1.93085	5.70237	2.28127e-27	6.00907e-26	nucleophosmin/nucleoplasmin, 3
LOC106582111	1.9298	1.61675	1.84389e-09	7.54444e-09	chromatin assembly factor 1 subunit B
LOC106571077	1.92972	3.6523	3.12303e-16	2.71001e-15	oligosaccharyltransferase complex subunit 4 (non-catalytic)
LOC106588091	1.9294	5.75437	1.37317e-26	3.36937e-25	THO complex subunit 4
LOC106573831	1.92938	5.22734	4.48633e-28	1.26886e-26	nicalin-1
ripk3	1.92835	4.70792	7.0077e-24	1.3263e-22	receptor-interacting serine-threonine kinase 3
LOC123729654	1.92722	1.4051	3.58529e-12	2.01302e-11	uncharacterized LOC123729654
LOC106613676	1.9271	1.00819	3.098e-08	1.09182e-07	nicotinamide riboside kinase 2
LOC106564836	1.92699	4.15957	5.36039e-30	1.82276e-28	ESF1 homolog
rad54l	1.92622	2.11838	4.61204e-12	2.55389e-11	RAD54 like
tut1	1.92565	3.69036	2.18775e-18	2.34294e-17	terminal uridylyl transferase 1, U6 snRNA-specific
LOC106597165	1.92356	3.21046	2.9283e-19	3.44612e-18	dnaJ homolog subfamily C member 2-like
bach1b	1.92346	2.5117	8.70611e-15	6.5123e-14	BTB and CNC homology 1, basic leucine zipper transcription factor 1 b
cdka1	1.92341	3.21644	5.09004e-21	7.17623e-20	Cyclin-dependent kinase 2-associated protein 1
LOC106602908	1.9225	5.07063	1.9031e-27	5.07442e-26	stromal cell-derived factor 2-like
LOC106563219	1.92238	6.68139	9.58702e-23	1.62154e-21	serine/threonine-protein phosphatase 2A 55 kDa regulatory subunit B
zc3hc1	1.92235	2.97515	1.03347e-18	1.15219e-17	zinc finger, C3HC-type containing 1
LOC106613164	1.92224	5.26523	9.52374e-16	7.90252e-15	ephexin-1
LOC106565861	1.92161	5.22636	7.78987e-30	2.61615e-28	guanine nucleotide-binding protein-like 3
LOC106563680	1.9211	1.90662	8.9986e-13	5.39717e-12	G2/mitotic-specific cyclin-B3
LOC106612978	1.92108	5.06459	2.87059e-23	5.07646e-22	clathrin heavy chain 1
si:dkey-195m11.11	1.92096	3.49602	7.21909e-07	2.14442e-06	uncharacterized si:dkey-195m11.11
ssa27	1.92082	3.67077	7.16733e-22	1.11404e-20	Sjoegren syndrome/scleroderma autoantigen 1 homolog
LOC106563565	1.91923	6.3556	1.20641e-26	2.96467e-25	carbonyl reductase [NADPH] 1
LOC123741927	1.91916	1.25845	3.21761e-11	1.61973e-10	small nucleolar RNA SNORD2
LOC106586908	1.91789	4.22504	2.20459e-24	4.36501e-23	ankyrin repeat domain-containing protein 50-like
LOC123730428	1.91689	2.88596	8.15457e-16	6.80277e-15	carbohydrate deacetylase-like
LOC100136469	1.91673	7.72431	1.07611e-13	7.0979e-13	anterior gradient-2-like protein 2
enpp1	1.9163	5.09113	2.72403e-18	2.89539e-17	ectonucleotide pyrophosphatase/phosphodiesterase 1
LOC106568098	1.91551	4.51041	2.39481e-30	8.40631e-29	eukaryotic peptide chain release factor subunit 1
wdhd1	1.91516	4.8655	3.11156e-27	8.09155e-26	WD repeat and HMG-box DNA binding protein 1
LOC106567964	1.91499	4.90643	5.5105e-26	1.28631e-24	ribosomal protein S6 kinase beta-1-like
LOC106608807	1.91418	2.72608	2.1312e-15	1.70214e-14	HAUS augmin-like complex, subunit 3
toe1	1.91353	4.41716	5.47097e-25	1.14954e-23	target of EGR1, member 1 (nuclear)
hs90a	1.91344	4.25607	6.00563e-15	4.56938e-14	Heat shock protein HSP 90-alpha
LOC106582878	1.91317	4.89966	4.13797e-26	9.74995e-25	host cell factor 1-like
ltb4r2b	1.91302	3.86546	1.33024e-17	1.32658e-16	leukotriene B4 receptor 2b
mrpl3	1.91295	5.20725	8.13997e-31	2.98924e-29	mitochondrial ribosomal protein L3
LOC106585265	1.91276	6.12234	1.82767e-20	2.44264e-19	S-adenosylmethionine synthase
LOC100196664	1.91224	1.80592	1.80295e-10	8.32309e-10	PDZ and LIM domain 7
LOC106576194	1.91218	3.60092	3.24087e-18	3.42466e-17	scm-like with four MBT domains protein 2
zmp:0000001114	1.91216	5.93597	2.57858e-16	2.25556e-15	suppressor of tumorigenicity 14 protein homolog
LOC106577927	1.91118	2.94314	9.6359e-13	5.75507e-12	uncharacterized LOC106577927
LOC106586634	1.91111	2.54504	2.81063e-15	2.21334e-14	chromatin assembly factor 1 subunit B
LOC106569747	1.91099	3.6085	1.98891e-22	3.27236e-21	transcription factor BTF3 homolog 4
ctnna1	1.91075	7.08097	1.05735e-17	1.06322e-16	catenin (cadherin-associated protein), alpha 1
LOC106564961	1.91007	11.4005	7.82959e-22	1.21294e-20	keratin, type I cytoskeletal 13
LOC106612421	1.90962	3.0202	1.58449e-19	1.92512e-18	tetraspanin-15-like
sart1	1.90929	3.84504	1.0743e-25	2.43452e-24	spliceosome associated factor 1, recruiter of U4/U6.U5 tri-snRNP
ptbp1	1.90907	7.23886	2.20777e-25	4.84491e-24	Polypyrimidine tract-binding protein 1
LOC100380648	1.90903	5.98722	7.3557e-24	1.38974e-22	ATP-dependent RNA helicase DDX18
LOC106572353	1.90807	6.55494	1.87198e-14	1.35056e-13	complement factor H
LOC106587250	1.90786	4.07844	2.30598e-26	5.51306e-25	dihydroorotate dehydrogenase
LOC106566801	1.90757	3.12483	6.02205e-15	4.57973e-14	uncharacterized LOC106566801
LOC100380299	1.90699	6.2924	3.65279e-14	2.54797e-13	actinin alpha 1
LOC106583678	1.90647	4.95159	2.22586e-29	7.0815e-28	deoxynucleotidyltransferase terminal-interacting protein 1
LOC106561537	1.9033	2.82978	8.48207e-18	8.6222e-17	long-chain fatty acid transport protein 4
LOC106589286	1.90218	5.10164	5.36435e-26	1.25309e-24	nestin-like
LOC106610175	1.90209	5.47497	4.7994e-27	1.23138e-25	transmembrane protein 154
LOC106578916	1.90114	5.65178	1.28123e-28	3.8052e-27	mitochondrial import inner membrane translocase subunit Tim23
LOC106565415	1.90101	3.60424	1.95573e-17	1.92097e-16	protein canopy homolog 2
LOC106572991	1.90069	5.55602	1.8567e-23	3.36935e-22	selenide, water dikinase 3-like
LOC106601200	1.90054	4.01496	9.13689e-23	1.54942e-21	probable ATP-dependent RNA helicase DDX47
LOC106568933	1.90025	4.18889	7.47225e-26	1.71962e-24	choline-phosphate cytidylyltransferase A
LOC106601744	1.90003	4.97393	6.06166e-27	1.54069e-25	ras-related C3 botulinum toxin substrate 1-like
topbp1	1.90001	4.25047	9.17375e-19	1.02626e-17	DNA topoisomerase II binding protein 1
mto1	1.89892	3.5346	5.22331e-21	7.35458e-20	mitochondrial tRNA translation optimization 1
LOC106584766	1.89691	7.4516	7.15349e-19	8.09421e-18	plakophilin-3
LOC106613035	1.89689	7.07955	3.29986e-12	1.85981e-11	grainyhead-like protein 3 homolog
LOC106608593	1.89675	2.80626	4.08816e-14	2.83047e-13	RNA-binding protein 4.1
LOC106571088	1.89593	4.43763	2.70122e-25	5.86855e-24	protein farnesyltransferase subunit beta-like
LOC106612671	1.89558	1.63468	9.80394e-12	5.2214e-11	ubiquitin carboxyl-terminal hydrolase 2-like
LOC106574515	1.89412	5.25821	5.6994e-23	9.85981e-22	UDP-glucose:glycoprotein glucosyltransferase 1-like
LOC106579155	1.89397	2.51081	1.49215e-10	6.96224e-10	BRCA1 DNA repair associated
LOC106563676	1.89382	1.18063	2.51014e-07	7.89832e-07	NHS-like protein 2
LOC100380870	1.8929	4.88161	5.58305e-28	1.56277e-26	exosome RNA helicase MTR4
LOC106566563	1.89272	4.38548	8.49315e-27	2.12231e-25	SAM domain and HD domain 1
LOC106605701	1.89216	2.87393	3.70558e-17	3.52198e-16	39S ribosomal protein L17, mitochondrial
LOC106605224	1.89214	4.34806	1.46997e-18	1.6102e-17	uncharacterized LOC106605224
LOC106601936	1.8919	2.04388	3.9108e-10	1.74009e-09	probable tRNA pseudouridine synthase 1
anapc2	1.89181	2.7581	1.98466e-12	1.14691e-11	anaphase promoting complex subunit 2
LOC106564143	1.89136	5.64912	2.50815e-26	5.9745e-25	ankyrin repeat and LEM domain-containing protein 2
LOC106612247	1.89032	3.59925	1.7098e-22	2.83316e-21	leucine-rich repeat-containing protein 59
fxr2	1.88991	4.81247	1.10979e-27	3.03356e-26	FMR1 autosomal homolog 2
safb	1.88988	6.63123	2.61099e-25	5.68768e-24	scaffold attachment factor B
LOC106589296	1.88935	5.87197	2.71133e-28	7.79687e-27	26S proteasome non-ATPase regulatory subunit 11B
LOC106589896	1.88814	5.106	1.22598e-23	2.25999e-22	nuclear protein localization protein 4 homolog
LOC106589826	1.88809	3.08417	9.67191e-18	9.77987e-17	ATP-dependent RNA helicase SUPV3L1, mitochondrial-like
LOC106580423	1.88687	1.75681	1.1554e-11	6.10361e-11	clathrin heavy chain 1
LOC106605143	1.88625	9.01105	1.45564e-28	4.29969e-27	calmodulin-1
LOC106604434	1.88537	5.11972	1.88672e-27	5.03484e-26	C1GALT1-specific chaperone 1
LOC106597389	1.8853	1.34994	5.26133e-10	2.30236e-09	nucleolar pre-ribosomal-associated protein 1-like
LOC106567694	1.88281	3.46556	2.55009e-19	3.02284e-18	transducin beta-like protein 2
dolk	1.88257	3.48703	5.00999e-16	4.26235e-15	dolichol kinase
LOC106602335	1.88239	3.39205	2.54734e-13	1.6177e-12	forkhead box protein E1-like
kpnb3	1.88206	5.974	2.26879e-19	2.71108e-18	karyopherin (importin) beta 3
gtf2f1	1.88167	4.82683	1.80367e-27	4.82903e-26	general transcription factor IIF, polypeptide 1
LOC106602874	1.88127	6.32835	4.34544e-25	9.27387e-24	histone H2AX
grb7	1.88109	5.5807	2.85123e-12	1.61815e-11	growth factor receptor bound protein 7
pcid2	1.88099	3.03697	1.05679e-17	1.06298e-16	PCI domain containing 2
LOC106567719	1.88055	4.26663	8.19557e-17	7.54113e-16	myb-binding protein 1A-like protein
cstf1	1.87979	3.9172	3.8344e-20	4.95404e-19	cleavage stimulation factor, 3' pre-RNA, subunit 1
LOC106612161	1.87971	2.91851	8.98477e-16	7.4667e-15	26S proteasome non-ATPase regulatory subunit 10-like
mrpl17	1.87945	3.15743	1.24659e-21	1.89959e-20	ribosomal protein L17 mitochondrial-like protein
LOC106576995	1.87906	5.497	2.23742e-23	4.02884e-22	GTP-binding protein 2
aprt	1.87887	5.507	1.33343e-21	2.0253e-20	adenine phosphoribosyltransferase
ndka	1.87787	8.2868	5.65034e-26	1.31613e-24	Nucleoside diphosphate kinase A
LOC106603271	1.87759	5.70661	7.42798e-18	7.59093e-17	acetyl-CoA carboxylase
eefsec	1.877	3.53934	4.56068e-18	4.75917e-17	eukaryotic elongation factor, selenocysteine-tRNA-specific
LOC106563566	1.87664	5.35439	4.42666e-18	4.62227e-17	adhesion G-protein coupled receptor G2
ube2c	1.87655	5.39599	1.105e-27	3.023e-26	ubiquitin-conjugating enzyme E2C
LOC106601713	1.87574	5.04578	7.12696e-24	1.34731e-22	coactivator-associated arginine methyltransferase 1
LOC106584335	1.87552	3.64489	1.44761e-21	2.18144e-20	glutamate--cysteine ligase regulatory subunit-like
casp3	1.87551	6.05329	1.34356e-24	2.72303e-23	Caspase-3
LOC123730411	1.87542	-1.26917	0.000279402	0.000581189	uncharacterized LOC123730411
ncoa5	1.87375	6.42235	7.1593e-25	1.4842e-23	nuclear receptor coactivator 5
LOC106605129	1.87359	5.33486	4.33898e-21	6.14657e-20	MAP7 domain-containing protein 1
LOC106592410	1.87275	2.54572	1.10661e-12	6.5612e-12	polycomb protein suz12-A-like
LOC106584359	1.8726	4.81551	5.6157e-31	2.1025e-29	deoxyhypusine hydroxylase
LOC106609866	1.87259	6.35428	2.64823e-19	3.13121e-18	palmitoyltransferase ZDHHC5-A
LOC106595073	1.87257	1.55265	0.0135637	0.0215049	threonine--tRNA ligase 1, cytoplasmic-like
supv3l1	1.87209	3.55926	2.05484e-22	3.37064e-21	SUV3-like helicase
LOC106580170	1.87005	3.43625	3.1987e-18	3.38338e-17	SWI/SNF-related matrix-associated actin-dependent regulator of chromatin subfamily A containing DEAD/H box 1A
LOC106560903	1.86984	2.17256	1.02487e-10	4.86975e-10	protein spire homolog 2-like
LOC106579451	1.86898	3.26463	5.35284e-18	5.55027e-17	cytochrome b5 reductase 4-like
LOC106582524	1.86893	6.18371	2.78412e-19	3.28474e-18	tubulin alpha chain
LOC106586322	1.86654	1.25048	4.90676e-10	2.15443e-09	ly6/PLAUR domain-containing protein 6B
LOC106579710	1.86577	3.03207	6.18946e-17	5.76517e-16	all trans-polyprenyl-diphosphate synthase PDSS1
igf2bp3	1.86485	2.4085	1.02765e-12	6.11862e-12	insulin-like growth factor 2 mRNA binding protein 3
LOC100136447	1.86403	4.23742	5.81385e-07	1.74721e-06	C type lectin receptor B
ddx54	1.86402	5.97542	4.96077e-25	1.0491e-23	DEAD (Asp-Glu-Ala-Asp) box polypeptide 54
bysl	1.86386	5.03891	1.38314e-23	2.5368e-22	bystin-like
LOC106571262	1.86381	6.17973	1.00411e-25	2.28341e-24	5'-3' exoribonuclease 2
LOC106563584	1.86379	6.43001	4.59816e-25	9.76847e-24	ribosomal protein S6 kinase alpha-3-like
vdac2	1.86233	7.54946	1.63219e-25	3.6431e-24	voltage-dependent anion channel 2
rdm1	1.86207	4.41202	2.97467e-28	8.50914e-27	RAD52 motif containing 1
LOC106563248	1.86173	2.57735	3.66787e-10	1.63579e-09	FAST kinase domain-containing protein 5, mitochondrial
sf3b3	1.86142	6.35618	1.4215e-24	2.87384e-23	splicing factor 3b, subunit 3
LOC106578213	1.86141	-1.13579	0.00264092	0.00472411	FH2 domain-containing protein 1
sting1	1.86125	3.22722	4.74578e-08	1.63301e-07	stimulator of interferon response cGAMP interactor 1
LOC100380699	1.8597	6.65206	1.47155e-21	2.21445e-20	pre-mRNA-processing-splicing factor 8
LOC106584055	1.8596	5.11038	9.90205e-30	3.27823e-28	aldo-keto reductase family 1 member A1-B
LOC106564013	1.85955	6.47387	1.85351e-24	3.70134e-23	eukaryotic translation initiation factor 3 subunit B-like
polr1b	1.85947	3.85805	4.88025e-17	4.58763e-16	RNA polymerase I subunit B
LOC106577153	1.85843	3.66226	1.74666e-21	2.60561e-20	putative ATP-dependent RNA helicase DHX57
ebna1bp2	1.85806	6.05604	3.32843e-25	7.17859e-24	EBNA1 binding protein 2
LOC106567016	1.8579	5.47671	8.16921e-27	2.04607e-25	N-alpha-acetyltransferase 10
LOC106609453	1.85745	2.07503	1.15317e-09	4.85161e-09	RAD51-associated protein 1-like
LOC106568885	1.85666	5.58603	8.5875e-24	1.60942e-22	acyl-coenzyme A thioesterase 11
LOC106611282	1.85646	8.54845	7.62171e-10	3.27635e-09	cysteine-rich protein 1
rpp40	1.856	3.16913	1.99061e-16	1.76396e-15	ribonuclease P/MRP 40 subunit
vars2	1.8557	3.47162	5.4604e-20	6.96105e-19	valyl-tRNA synthetase 2, mitochondrial
LOC106611888	1.85546	4.14811	3.0223e-24	5.9158e-23	E3 ubiquitin-protein ligase BRE1A-like
LOC106574288	1.85467	4.60757	1.19073e-19	1.46749e-18	major facilitator superfamily domain-containing protein 6-A
tmem79b	1.85382	5.50429	3.17354e-11	1.59829e-10	transmembrane protein 79b
LOC106573324	1.85376	4.97636	1.09902e-18	1.22318e-17	guanine nucleotide-binding protein G(i) subunit alpha-1-like
LOC106560745	1.85374	4.68879	2.75132e-25	5.97342e-24	mannose-6-phosphate isomerase
prs6b	1.85363	5.59681	4.61852e-24	8.8803e-23	26S protease regulatory subunit 6B
LOC106613771	1.85348	4.68805	1.92849e-25	4.26939e-24	methyl-CpG-binding domain protein 3
acbd3	1.85326	5.85465	6.11528e-23	1.05401e-21	acyl-Coenzyme A binding domain containing 3
cct7	1.85288	8.47874	2.32405e-23	4.17561e-22	chaperonin containing TCP1, subunit 7 (eta)
LOC106599096	1.85271	3.94305	2.36051e-10	1.07614e-09	cytosolic phospholipase A2
LOC106613323	1.85244	3.99848	5.06275e-16	4.30611e-15	signal recognition particle receptor subunit beta
LOC106564866	1.85191	3.10497	6.77874e-17	6.28605e-16	tRNA pseudouridine synthase Pus10-like
LOC106589848	1.85177	4.1232	1.82158e-24	3.63981e-23	leucine-rich repeat-containing protein 59-like
pes	1.85158	6.49382	5.61194e-23	9.72916e-22	pescadillo
LOC106565542	1.85039	3.87043	5.03494e-09	1.96281e-08	glutamine synthetase-like
LOC106611381	1.85019	8.1722	9.47429e-10	4.03127e-09	calpain-1 catalytic subunit-like
grhl3	1.84993	6.2906	4.21609e-12	2.34459e-11	grainyhead-like transcription factor 3
LOC106600863	1.84965	4.36847	1.48333e-19	1.80462e-18	integrin alpha-3
LOC106571687	1.84917	1.21716	3.27043e-07	1.01358e-06	uncharacterized LOC106571687
scel	1.84906	8.98574	1.7998e-15	1.44953e-14	sciellin
eif4h	1.84831	6.51002	4.82897e-27	1.23702e-25	eukaryotic translation initiation factor 4h
LOC106569200	1.84676	3.57404	3.51552e-09	1.39619e-08	elongation of very long chain fatty acids protein 1-like
LOC106612619	1.84618	3.20474	1.57244e-19	1.91119e-18	kelch-like protein 12
LOC106591843	1.84609	2.51617	1.9386e-11	1.00139e-10	guanine nucleotide-binding protein G(o) subunit alpha
LOC106584342	1.84572	3.51704	4.82758e-06	1.28954e-05	transcription factor Sox-2
face1	1.84568	4.75523	2.24941e-25	4.92966e-24	CAAX prenyl protease 1 homolog
mad1l1	1.84562	3.14482	5.07638e-18	5.27704e-17	mitotic arrest deficient 1 like 1
frrs1b	1.84484	3.30802	2.7517e-16	2.4012e-15	ferric-chelate reductase 1b
med23	1.84437	4.88746	9.4837e-22	1.46017e-20	mediator complex subunit 23
alkbh2	1.84435	1.17332	1.91045e-05	4.69231e-05	alkB homolog 2, alpha-ketoglutarate dependent dioxygenase
top1a	1.84368	5.84789	6.50086e-26	1.50563e-24	DNA topoisomerase Ia
LOC106576480	1.84355	3.42323	1.35744e-19	1.65915e-18	dnaJ homolog subfamily C member 2-like
fabp7	1.8434	6.21935	1.55654e-16	1.39486e-15	fatty acid-binding protein, brain
LOC106612687	1.84305	7.44289	7.58837e-24	1.43204e-22	calpain small subunit 1-like
LOC106606606	1.84233	5.48723	1.28045e-27	3.47673e-26	small ubiquitin-related modifier 2
mars2	1.84216	2.32076	7.49265e-14	5.042e-13	methionyl-tRNA synthetase 2, mitochondrial
LOC106575154	1.84041	3.61558	8.58953e-21	1.18138e-19	glycogen synthase kinase-3 beta
LOC106574696	1.83983	7.87767	6.08962e-20	7.71794e-19	gap junction gamma-1 protein-like
LOC106563910	1.83979	3.1814	3.97809e-13	2.46861e-12	ferroxidase HEPHL1-like
cfl1	1.83961	6.9319	4.43458e-25	9.45174e-24	cofilin 1
lacc1	1.83935	1.51618	4.42884e-09	1.73629e-08	laccase (multicopper oxidoreductase) domain containing 1
LOC106605532	1.83922	6.78726	1.11274e-25	2.51815e-24	protein LYRIC-like
LOC106601132	1.83909	6.15867	2.42215e-23	4.3423e-22	ADP-ribosylation factor 2
poc5	1.83871	1.66577	1.69537e-10	7.85759e-10	POC5 centriolar protein homolog (Chlamydomonas)
LOC106561216	1.83864	1.67439	1.25717e-12	7.41481e-12	glycine cleavage system H protein, mitochondrial
slc25a20	1.83856	4.9833	1.21535e-30	4.40851e-29	solute carrier family 25 member 20
LOC106601015	1.83819	6.10082	3.40026e-19	3.97144e-18	ATP-citrate synthase-like
LOC106576023	1.83738	4.79913	1.07654e-08	4.03332e-08	proline and serine-rich protein 2-like
rpa2	1.83729	4.58097	9.10836e-26	2.07564e-24	replication protein A2
LOC106579328	1.83644	2.83587	2.22736e-11	1.14241e-10	ETS translocation variant 4-like
oxnad1	1.83611	2.99388	3.12718e-17	3.0011e-16	oxidoreductase NAD-binding domain containing 1
LOC106609999	1.83608	5.49479	5.03342e-26	1.17832e-24	pre-mRNA-splicing factor ATP-dependent RNA helicase DHX15-like
LOC106564930	1.83553	5.39634	3.04042e-25	6.57044e-24	THO complex subunit 4-A
tgoln2	1.83501	5.8404	4.00693e-23	7.01374e-22	trans-golgi network protein 2
LOC106613191	1.83497	3.03444	2.80417e-12	1.59338e-11	roundabout homolog 2-like
LOC106602205	1.83442	6.00393	2.85545e-26	6.77209e-25	proteasome 20S subunit alpha 3
LOC106604686	1.83423	3.71094	4.01095e-14	2.78233e-13	cystine/glutamate transporter
aqp3a	1.8331	8.31827	8.25639e-10	3.53566e-09	aquaporin 3a
oip5	1.83239	3.94186	2.03776e-21	3.0123e-20	opa interacting protein 5
krcp	1.83225	4.29891	2.83458e-21	4.12843e-20	kelch repeat-containing protein
LOC106574550	1.83191	7.58191	1.26579e-22	2.12332e-21	ATP synthase subunit beta, mitochondrial
LOC106601565	1.8315	4.5737	5.84027e-20	7.41921e-19	PAT complex subunit CCDC47
LOC106562833	1.83147	2.84024	9.56482e-11	4.55807e-10	outer dense fiber protein 2-like
LOC106565441	1.83067	4.5366	9.35856e-27	2.32609e-25	timeless circadian clock
ints2	1.83052	4.21291	9.70777e-17	8.87497e-16	integrator complex subunit 2
LOC106585998	1.82946	2.69917	1.15253e-13	7.57895e-13	ewing's tumor-associated antigen 1-like
LOC106566053	1.82815	4.66527	1.13387e-22	1.91087e-21	mitochondrial import inner membrane translocase subunit Tim17-A
LOC106583262	1.82806	2.40046	4.08939e-13	2.5343e-12	EEF1A lysine methyltransferase 3-like
LOC123743176	1.82719	2.36163	2.34721e-08	8.41959e-08	uncharacterized LOC123743176
kmt5ab	1.82622	4.87592	1.24612e-24	2.53464e-23	lysine methyltransferase 5Ab
xrcc6	1.82602	5.09474	2.32988e-20	3.0835e-19	X-ray repair complementing defective repair in Chinese hamster cells 6
LOC106612997	1.82595	5.00928	8.83646e-28	2.44201e-26	vacuole membrane protein 1
LOC106613722	1.82594	6.80949	3.20501e-18	3.38895e-17	tight junction protein ZO-3
parp1	1.82591	6.22341	5.73581e-20	7.29219e-19	poly (ADP-ribose) polymerase 1
LOC106593289	1.82586	1.9647	2.75799e-12	1.5685e-11	M-phase inducer phosphatase 1-like
LOC106579269	1.82528	3.24592	3.46388e-15	2.69394e-14	nuclear receptor coactivator 7
bckdha	1.82519	4.21103	1.30497e-19	1.59921e-18	branched chain keto acid dehydrogenase E1 subunit alpha
LOC106577859	1.82483	1.23076	2.3937e-06	6.64723e-06	ras and Rab interactor 2-like
LOC106587349	1.82467	6.32551	3.11567e-23	5.5039e-22	ubiquitin carboxyl-terminal hydrolase 10-like
hdr	1.82343	3.49458	5.94195e-16	5.02378e-15	hematopoietic death receptor
LOC100136508	1.82328	6.17869	2.49333e-23	4.45838e-22	ubiquitin-conjugating enzyme E2 variant 1-like
rnaseh2c	1.82148	3.89881	4.48692e-22	7.13053e-21	ribonuclease H2, subunit C
LOC106570614	1.82135	5.00032	6.36595e-27	1.613e-25	U5 small nuclear ribonucleoprotein 40 kDa protein
mrpl2	1.82121	4.43567	1.22815e-23	2.26271e-22	mitochondrial ribosomal protein L2
ezrb	1.82111	6.70285	2.68661e-14	1.90003e-13	ezrin b
mtch2	1.82093	6.10954	7.77231e-28	2.16074e-26	mitochondrial carrier homolog 2
LOC106579790	1.8192	3.66127	7.46966e-21	1.03565e-19	presenilins-associated rhomboid-like protein, mitochondrial
capn15	1.8186	5.61694	6.9401e-25	1.44151e-23	calpain 15
LOC106577503	1.81845	2.03359	3.60452e-08	1.25931e-07	arylsulfatase J-like
LOC106608019	1.81816	2.03409	7.07896e-12	3.83718e-11	GEN1 Holliday junction 5' flap endonuclease
LOC106585071	1.81805	6.6452	1.33976e-22	2.23935e-21	proliferating cell nuclear antigen
LOC106580034	1.81779	3.08498	2.51321e-14	1.7832e-13	coenzyme Q2 4-hydroxybenzoate polyprenyltransferase
LOC123724062	1.81759	2.6411	2.88137e-11	1.45948e-10	sphingomyelin phosphodiesterase 5-like
LOC106574107	1.81754	4.6904	4.29046e-23	7.48593e-22	CDC42 small effector protein 1-like
LOC106567406	1.81714	5.54632	2.1081e-26	5.07345e-25	complement component 1 Q subcomponent-binding protein, mitochondrial
impdh2	1.81667	5.84044	2.70924e-23	4.81462e-22	IMP (inosine 5'-monophosphate) dehydrogenase 2
LOC106568014	1.81628	4.01573	1.85575e-23	3.36935e-22	zinc finger protein 346
LOC106562742	1.81592	6.01531	2.07511e-21	3.06613e-20	ubiquitin-conjugating enzyme E2 L3-like
pcy2	1.81446	4.69734	1.5449e-25	3.453e-24	Ethanolamine-phosphate cytidylyltransferase
mgat1b	1.81363	5.28702	2.81668e-25	6.10312e-24	alpha-1,3-mannosyl-glycoprotein 2-beta-N-acetylglucosaminyltransferase b
LOC106595288	1.81363	4.61104	4.32057e-17	4.07915e-16	60 kDa lysophospholipase
LOC106608083	1.81296	5.86199	2.17348e-20	2.88353e-19	ADP-ribosylation factor 6
LOC106578372	1.81182	6.78125	2.95233e-25	6.38432e-24	neutral cholesterol ester hydrolase 1
ecsit	1.81151	3.18963	1.04047e-17	1.04754e-16	ECSIT signaling integrator
mgarpa	1.81118	2.24106	2.27935e-14	1.62505e-13	mitochondria localized glutamic acid rich protein a
LOC106562729	1.81069	5.26462	2.614e-21	3.8294e-20	BTB/POZ domain-containing protein 1
LOC106584381	1.81033	3.63964	1.59323e-21	2.39094e-20	vesicle-trafficking protein SEC22b-B-like
LOC106612977	1.81003	2.61608	3.46356e-15	2.69394e-14	small nuclear ribonucleoprotein Sm D2
LOC106594603	1.80914	2.05078	2.29442e-09	9.29221e-09	serine protease FAM111A
LOC106605110	1.80885	3.776	4.3367e-20	5.5699e-19	enoyl-[acyl-carrier-protein] reductase, mitochondrial
utp6	1.80882	4.45254	2.37255e-29	7.51153e-28	UTP6 small subunit processome component
LOC106604938	1.80855	4.31294	1.95104e-18	2.10326e-17	heterogeneous nuclear ribonucleoprotein A0
atp6v0cb	1.80837	7.4013	1.79909e-20	2.40543e-19	ATPase H+ transporting V0 subunit cb
LOC106582357	1.80787	4.30339	2.1283e-26	5.11827e-25	translin
LOC106611976	1.80712	7.93899	6.82054e-24	1.29313e-22	heterogeneous nuclear ribonucleoprotein A0-like
isg15	1.80683	3.47114	3.93723e-05	9.23758e-05	ISG15 ubiquitin like modifier
znf395b	1.80648	1.56778	1.04742e-06	3.0464e-06	zinc finger protein 395b
LOC106562280	1.80646	5.67811	1.7903e-24	3.58611e-23	protein transport protein Sec31A-like
LOC106571741	1.80642	4.4735	3.41269e-28	9.71946e-27	tRNA methyltransferase 6 non-catalytic subunit
LOC106578327	1.80618	7.87224	2.04301e-19	2.45477e-18	eukaryotic translation initiation factor 3 subunit C
LOC106567415	1.80589	6.99578	1.44078e-26	3.52466e-25	heterogeneous nuclear ribonucleoprotein A/B
LOC106576021	1.80577	4.10327	5.12038e-24	9.81633e-23	phosphate carrier protein, mitochondrial
LOC106575208	1.80512	2.43132	4.37469e-12	2.42865e-11	centrosomal protein of 70 kDa-like
alg9	1.80457	3.30135	9.76183e-19	1.08981e-17	ALG9 alpha-1,2-mannosyltransferase
LOC106605267	1.80439	5.12256	3.42878e-20	4.45726e-19	ubiquitin-conjugating enzyme E2 E1
LOC106563197	1.80394	3.54241	4.76742e-20	6.09909e-19	protein FAM136A
LOC106568192	1.80352	5.72032	2.63726e-25	5.74106e-24	serine/arginine-rich splicing factor 9-like
LOC106583012	1.80289	6.02603	2.50419e-23	4.4746e-22	guanine nucleotide-binding protein-like 3
LOC106567908	1.80268	6.10499	3.85978e-22	6.17603e-21	nuclear pore complex protein Nup98-Nup96-like
st14a	1.8019	5.95953	1.13812e-14	8.39117e-14	ST14 transmembrane serine protease matriptase a
LOC106579243	1.80178	7.74956	3.05556e-16	2.65358e-15	epidermal growth factor receptor kinase substrate 8-like protein 1
LOC106576760	1.80078	3.28074	5.12795e-12	2.82184e-11	thyroid adenoma-associated protein homolog
hk1	1.80051	3.68307	4.98563e-15	3.82095e-14	hexokinase 1
LOC106580849	1.80018	7.80706	4.17846e-22	6.66958e-21	heterogeneous nuclear ribonucleoprotein L
zgc:112496	1.80009	2.84167	1.36298e-16	1.22781e-15	uncharacterized LOC106579221
rer1	1.79987	5.55059	1.3722e-24	2.77762e-23	retention in endoplasmic reticulum sorting receptor 1
tpi1b	1.79984	6.94141	6.47651e-19	7.36398e-18	triosephosphate isomerase 1b
ccnb3	1.79982	4.44645	5.786e-19	6.61576e-18	cyclin B3
ttll10	1.79941	-1.21249	0.000736633	0.00143799	tubulin tyrosine ligase-like family, member 10
LOC106570501	1.79899	1.73412	5.86653e-09	2.2699e-08	ras-related protein Rab-25-like
LOC106562138	1.79898	3.14221	1.94739e-13	1.25206e-12	SH2 domain-containing adapter protein F-like
cssa12h1orf50	1.79886	4.81827	4.2777e-24	8.25908e-23	chromosome ssa12 C1orf50 homolog
tsen2	1.79878	2.29459	1.0735e-09	4.53693e-09	TSEN2 tRNA splicing endonuclease subunit
LOC106573214	1.79864	4.70781	1.06835e-17	1.07361e-16	BTB/POZ domain-containing protein 10
surf4	1.79658	6.11926	1.825e-26	4.42149e-25	surfeit 4
LOC106613241	1.79627	3.85702	3.1277e-14	2.19626e-13	P2Y purinoceptor 3-like
nomo	1.79602	5.45102	2.5267e-25	5.51142e-24	nodal modulator
LOC106592975	1.79517	4.84651	2.45449e-23	4.39543e-22	histone-arginine methyltransferase CARM1
otc	1.79505	4.09501	1.89144e-13	1.21801e-12	ornithine transcarbamylase
LOC106583045	1.79476	5.65096	1.36007e-19	1.66175e-18	MAP7 domain-containing protein 1
LOC106608196	1.79464	5.43303	9.40989e-23	1.59323e-21	cleavage and polyadenylation specificity factor subunit 2
LOC106603981	1.79319	3.12039	1.03419e-07	3.41933e-07	von Willebrand factor A domain-containing protein 7-like
raa2a	1.79259	6.62756	2.34259e-19	2.7921e-18	Ras-related protein RABA2a
LOC106577519	1.79213	5.3496	9.69554e-21	1.32789e-19	ras-related protein Rab-1B
LOC106567292	1.79208	6.51469	2.1999e-20	2.9162e-19	protein Niban 2-like
LOC106582647	1.7919	4.34878	6.29484e-22	9.85004e-21	ubiquinol-cytochrome-c reductase complex assembly factor 1
LOC106599266	1.79189	5.176	6.60713e-10	2.85906e-09	elongation of very long chain fatty acids protein 1-like
LOC106580871	1.79138	5.45319	3.68654e-25	7.90909e-24	tyrosine-protein kinase BAZ1B
LOC100195964	1.79071	4.1223	2.69409e-18	2.86451e-17	transducin beta-like protein 3
LOC106573192	1.79034	5.12688	1.64269e-24	3.30259e-23	NADH dehydrogenase [ubiquinone] 1 alpha subcomplex subunit 9, mitochondrial
LOC106601894	1.79024	3.17307	2.23131e-16	1.96657e-15	jmjC domain-containing protein 8-like
LOC106577433	1.79022	6.0315	7.63244e-18	7.7828e-17	disintegrin and metalloproteinase domain-containing protein 9
LOC106587813	1.79021	9.81197	3.95848e-08	1.3756e-07	keratin, type I cytoskeletal 13
nos2b	1.78996	5.0314	0.000488084	0.000978183	nitric oxide synthase 2b, inducible
LOC106564261	1.78978	3.15123	9.30173e-15	6.93007e-14	histone chaperone asf1b-B
dnjc7	1.78935	6.55117	3.63444e-19	4.2298e-18	DnaJ homolog subfamily C member 7
LOC106570036	1.78894	5.9833	3.18925e-27	8.28037e-26	proteasome 20S subunit beta 2
noa1	1.78869	2.85115	4.75566e-15	3.64899e-14	nitric oxide associated 1
LOC106597351	1.78856	1.84835	1.28471e-09	5.37106e-09	serine/threonine-protein kinase PLK4
LOC106591238	1.78801	4.05795	2.20194e-22	3.60468e-21	39S ribosomal protein L12, mitochondrial-like
thumpd3	1.78774	4.40948	9.15122e-24	1.70917e-22	THUMP domain containing 3
LOC106612083	1.78763	3.64054	1.25385e-14	9.18831e-14	integrator complex subunit 5-like
LOC106610781	1.78704	4.58923	1.55414e-18	1.69606e-17	kelch repeat and BTB domain-containing protein 11
myef2	1.78682	5.21859	6.95959e-22	1.08382e-20	myelin expression factor 2
LOC106576675	1.78678	3.42659	1.39322e-15	1.1344e-14	serine protease FAM111A
LOC106568457	1.78646	6.08823	8.33549e-18	8.47849e-17	alpha-synuclein
LOC106611760	1.78638	5.87108	7.05646e-24	1.33475e-22	atlastin-3-like
LOC106576797	1.78564	3.82507	1.27935e-19	1.57136e-18	E3 ubiquitin-protein ligase MARCHF5
hmbsb	1.78563	4.65402	2.40603e-19	2.86457e-18	hydroxymethylbilane synthase, b
oxa1l	1.78548	4.13139	9.12869e-21	1.25131e-19	OXA1L mitochondrial inner membrane protein
LOC123727379	1.78521	3.07761	2.76874e-08	9.82252e-08	transketolase-like
antithrombin	1.78505	2.3656	2.53732e-08	9.04681e-08	antithrombin protein
si:dkey-12e7.4	1.78452	2.67749	1.24347e-13	8.15067e-13	SDR family oxidoreductase
niban1a	1.78449	5.18627	1.47529e-18	1.61549e-17	niban apoptosis regulator 1a
LOC106569880	1.78384	3.93345	2.87468e-18	3.05154e-17	integrator complex subunit 3-like
pfkpa	1.78373	5.95259	4.0971e-21	5.82925e-20	phosphofructokinase, platelet a
LOC106582403	1.78367	5.07941	2.39169e-13	1.52211e-12	rho-related GTP-binding protein RhoE
LOC106565171	1.78342	2.95084	1.97367e-14	1.41765e-13	transmembrane reductase CYB561D2
LOC106581055	1.78311	1.12606	4.81794e-06	1.28707e-05	BICD family-like cargo adapter 1
LOC106613353	1.78287	5.5595	4.44624e-25	9.46422e-24	GMP synthase [glutamine-hydrolyzing]
chchd1	1.78287	4.14748	5.24603e-25	1.10655e-23	coiled-coil-helix-coiled-coil-helix domain containing 1
LOC106597812	1.78262	4.30429	5.85757e-19	6.6929e-18	uncharacterized LOC106597812
LOC100196094	1.78244	5.53868	7.70192e-16	6.44164e-15	dipeptidyl peptidase 1
LOC106583643	1.78229	6.38994	1.0601e-18	1.18107e-17	bridging integrator 2
LOC106570899	1.78136	2.58908	1.24924e-12	7.37067e-12	progestin and adipoQ receptor family member 3
LOC106581456	1.78133	5.46043	5.94375e-24	1.13481e-22	GMP synthase [glutamine-hydrolyzing]
LOC106562535	1.78122	4.54151	5.28565e-20	6.74618e-19	semaphorin-6D-like
LOC106566390	1.78119	2.52663	1.44153e-07	4.67233e-07	aerolysin-like protein
LOC106589533	1.78115	5.78962	5.55787e-24	1.06238e-22	aconitate hydratase, mitochondrial
immt	1.78108	6.25288	4.11327e-22	6.56875e-21	inner membrane protein, mitochondrial (mitofilin)
LOC106564912	1.78074	6.31936	1.79051e-15	1.44261e-14	sodium-dependent phosphate transporter 1-B-like
ppia	1.78024	7.44411	2.1084e-19	2.53054e-18	peptidylprolyl isomerase A (cyclophilin A)
slc25a24	1.77916	6.71999	4.00565e-23	7.01374e-22	solute carrier family 25 member 24
bdkrb2	1.77865	1.45433	5.26991e-07	1.59284e-06	bradykinin receptor B2
LOC106588611	1.77726	4.54493	8.0689e-24	1.51658e-22	nuclear migration protein nudC
ston2	1.77688	5.75406	1.07132e-15	8.82662e-15	stonin 2
LOC106590115	1.77687	5.50535	3.49284e-10	1.56201e-09	low-density lipoprotein receptor
slc25a35	1.77684	2.37525	5.60358e-13	3.42967e-12	solute carrier family 25 member 35
[truncated: 7,154 more rows]

## Sheet: F1701361_SK_T10AvsT10C
SYMBOL	logFC	logCPM	PValue	FDR	GENENAME
LOC123729718	9.23632	5.67894	8.96656e-11	8.85489e-08	protein-glutamine gamma-glutamyltransferase E-like
LOC106597223	7.47943	7.1007	4.57734e-12	6.75032e-09	protein-glutamine gamma-glutamyltransferase 2-like
LOC106600814	5.49558	9.01876	1.94977e-14	9.07731e-11	keratin, type I cytoskeletal 13-like
LOC106600778	5.40472	7.11136	7.43296e-14	2.01861e-10	cell wall protein IFF6
LOC106581733	5.37617	9.09814	2.59478e-07	5.95501e-05	uncharacterized LOC106581733
LOC106598598	4.98772	1.15007	6.03478e-09	2.85025e-06	apolipoprotein D-like
LOC106569486	4.78814	2.03942	1.30666e-09	8.03446e-07	carbonic anhydrase 4
tmsb	4.77527	2.05123	1.86231e-10	1.55617e-07	thymosin, beta
sb:cb1058	4.69695	2.89242	0.000102925	0.00484716	uncharacterized LOC106578097
LOC106612236	4.60626	1.68831	4.22129e-06	0.000515126	homeobox protein EMX1-like
LOC106577163	4.58333	2.07031	5.46195e-07	0.000109876	myelin and lymphocyte protein-like
LOC106598432	4.5437	3.03326	5.12366e-13	9.82206e-10	uncharacterized LOC106598432
LOC106577138	4.52346	2.7287	6.11404e-06	0.000682365	early growth response protein 2b
LOC106612380	4.27025	1.44159	1.90466e-09	1.12856e-06	uncharacterized LOC106612380
LOC106570104	4.21232	6.6353	1.5865e-07	3.94674e-05	protein S100-A1
LOC100136453	4.17466	9.12138	2.78275e-08	1.00763e-05	cathelicidin
LOC106587907	4.09068	3.43924	9.38124e-11	8.99192e-08	uncharacterized LOC106587907
LOC106577171	3.95568	3.87204	8.32315e-06	0.000855656	myelin and lymphocyte protein-like
LOC106578890	3.86897	6.3024	0.000405779	0.0123253	snaclec 1-like
LOC106574348	3.78039	3.35898	7.84678e-13	1.42066e-09	stonustoxin subunit beta
mslna	3.76998	6.46164	7.71345e-18	1.25687e-13	mesothelin a
si:ch73-49p17.1	3.76708	5.28195	5.13448e-08	1.64047e-05	protein LBH
cdd	3.68462	6.04544	9.06709e-08	2.58778e-05	Cytidine deaminase
casp3b	3.65847	5.19583	8.39843e-08	2.42209e-05	caspase 3, apoptosis-related cysteine peptidase b
LOC123742556	3.63392	1.05615	1.23762e-05	0.00115899	mucin-2-like
LOC106605147	3.56456	3.11259	1.0149e-06	0.000174717	sodium/hydrogen exchanger 1
LOC106566950	3.55753	6.11655	2.82623e-08	1.01213e-05	angiopoietin-related protein 7-like
LOC106607322	3.55279	9.06025	7.48879e-05	0.00392367	uncharacterized LOC106607322
nrgna	3.40429	2.78133	6.98755e-06	0.000744291	neurogranin (protein kinase C substrate, RC3) a
LOC106611589	3.3821	5.9613	5.88561e-11	5.99394e-08	leukocyte cell-derived chemotaxin-2
LOC106565579	3.344	6.1324	0.000368589	0.011617	uncharacterized LOC106565579
LOC106578696	3.34177	3.81181	3.93688e-08	1.33645e-05	carcinoembryonic antigen-related cell adhesion molecule 20
ebp	3.30478	3.63344	4.1418e-14	1.34977e-10	EBP cholestenol delta-isomerase
LOC106569543	3.28989	-1.07829	3.81326e-07	8.28469e-05	potassium/sodium hyperpolarization-activated cyclic nucleotide-gated channel 2
LOC106587139	3.28762	2.8022	1.89254e-18	6.16761e-14	7-dehydrocholesterol reductase
LOC106580755	3.23924	5.50328	1.6079e-10	1.37895e-07	cytochrome P450 2M1
slc6a8	3.23609	1.82515	4.42746e-05	0.0027327	solute carrier family 6 member 8
LOC106579494	3.23279	2.35005	2.69303e-09	1.46139e-06	C-C motif chemokine 20
LOC106575635	3.22915	1.11631	9.94528e-09	4.10262e-06	C-X-C chemokine receptor type 1-like
LOC106612111	3.22682	1.8124	0.00020889	0.00786089	DNA damage-inducible transcript 4-like protein
LOC106599341	3.2208	6.2291	1.20774e-06	0.000202881	carbonic anhydrase
LOC106565947	3.2178	1.46812	6.51819e-05	0.00355499	uncharacterized LOC106565947
LOC106577847	3.20813	7.33378	2.34363e-05	0.0018404	cytosolic phospholipase A2 gamma
LOC106579373	3.17896	1.05474	7.68774e-05	0.00398308	sodium- and chloride-dependent transporter XTRP3-like
LOC106580712	3.1581	1.79023	0.000589029	0.0154308	neutrophil cytosol factor 2-like
LOC106587778	3.14531	7.52063	1.44968e-06	0.000232728	cell surface glycoprotein 1
LOC106578597	3.09334	2.55533	4.4266e-12	6.75032e-09	uroplakin-1a-like
LOC106605546	3.09155	3.81725	3.8183e-15	2.07391e-11	squalene monooxygenase
hmgcs1	3.08448	5.68573	2.13736e-16	2.32181e-12	3-hydroxy-3-methylglutaryl-CoA synthase 1 (soluble)
tbb2a	3.07657	1.83332	2.00679e-05	0.0016515	Tubulin beta-2A chain
LOC106570829	3.03773	4.8884	1.1309e-08	4.49451e-06	3-hydroxy-3-methylglutaryl-coenzyme A reductase
LOC106610442	3.01961	1.15182	1.66152e-07	4.07121e-05	ecto-ADP-ribosyltransferase 5
LOC106565226	3.01942	11.2507	1.49684e-11	1.74216e-08	keratin, type II cytoskeletal 8
LOC106604248	3.00517	3.28074	2.64597e-12	4.31148e-09	sterol-4-alpha-carboxylate 3-dehydrogenase, decarboxylating-like
LOC106569855	2.93365	6.17809	5.48869e-09	2.63046e-06	mucin-17
LOC106610984	2.92232	1.97355	1.21541e-07	3.30075e-05	uncharacterized LOC106610984
LOC106586818	2.91964	1.47981	3.51678e-05	0.00236306	NGFI-A-binding protein 1
LOC106574369	2.90618	1.6536	1.11401e-08	4.48202e-06	tripartite motif-containing protein 16-like
LOC106611736	2.89403	2.92739	2.4863e-07	5.74652e-05	transcription factor Sox-3
LOC106562054	2.88283	4.09178	5.22995e-16	4.26097e-12	7-dehydrocholesterol reductase
fosl1a	2.87978	2.48122	0.000889492	0.0201583	FOS like 1, AP-1 transcription factor subunit a
gadl1	2.8753	4.197	3.72448e-05	0.00246201	glutamate decarboxylase like 1
ddt4l	2.87247	4.58984	3.16262e-09	1.63598e-06	DNA-damage-inducible transcript 4-like protein
igfbp1a	2.8292	1.59	0.000121314	0.00541575	insulin-like growth factor binding protein 1a
LOC106602704	2.79052	1.16215	5.49605e-05	0.00313679	uncharacterized LOC106602704
LOC106600816	2.79019	10.6543	4.7641e-12	6.75032e-09	keratin, type I cytoskeletal 13
LOC106562604	2.78078	5.21502	1.22676e-10	1.14226e-07	CUB and zona pellucida-like domain-containing protein 1
lss	2.75306	3.52271	4.36912e-11	4.59308e-08	lanosterol synthase (2,3-oxidosqualene-lanosterol cyclase)
LOC106586200	2.75268	1.58856	7.75313e-05	0.00400423	polypeptide N-acetylgalactosaminyltransferase 3
LOC106599711	2.74986	5.55688	7.30569e-07	0.000135047	desmoglein-2-like
fgfp1	2.7359	5.83278	8.5327e-06	0.000862177	Fibroblast growth factor-binding protein 1
mal	2.73427	8.64781	3.32154e-14	1.20273e-10	mal, T-cell differentiation protein
igfbp-6a2	2.70884	3.40216	7.89374e-05	0.00405756	insulin-like growth factor binding protein 6 paralog A2
LOC106564958	2.69995	10.22	4.87978e-06	0.000574086	keratin, type I cytoskeletal 13
LOC123727338	2.68907	5.15862	2.18351e-05	0.001757	membrane cofactor protein-like
slc25a29	2.67761	1.04491	1.4911e-06	0.000238203	solute carrier family 25 member 29
LOC106562003	2.66509	1.1264	7.49999e-08	2.24236e-05	histamine H3 receptor
LOC106570132	2.66371	3.30547	1.23199e-05	0.00115899	mucin-5AC-like
LOC106572659	2.66112	2.24919	0.000996346	0.0215216	beta-1,4 N-acetylgalactosaminyltransferase 1-like
LOC106609239	2.64393	6.98067	2.20207e-06	0.000316137	aldo-keto reductase family 1 member B1
LOC106590825	2.64108	1.75864	2.30083e-10	1.82882e-07	methylsterol monooxygenase 1
irg1l	2.63741	1.87683	0.000194847	0.00750245	immunoresponsive gene 1, like
LOC106608840	2.62426	2.57712	8.21289e-08	2.38973e-05	ankyrin repeat and IBR domain-containing protein 1
pitx1	2.60661	1.95087	2.36486e-09	1.32876e-06	paired-like homeodomain 1
LOC106568399	2.59421	4.5893	4.72144e-07	9.80045e-05	integrin alpha-2-like
si:dkey-34e4.1	2.58883	1.07718	5.60186e-05	0.00318602	carboxyl-terminal PDZ ligand of neuronal nitric oxide synthase protein
LOC106588568	2.58023	4.34399	8.43414e-14	2.11431e-10	lanosterol 14-alpha demethylase
LOC106589985	2.56743	3.07998	7.97837e-07	0.000143821	calpain-2 catalytic subunit-like
LOC106601890	2.56402	1.85003	1.94414e-06	0.000293322	adenylate cyclase type 9-like
LOC106578009	2.56334	7.53627	1.57122e-10	1.37895e-07	urokinase plasminogen activator surface receptor-like
LOC106570209	2.55488	4.10472	3.09913e-15	2.01995e-11	lanosterol 14-alpha demethylase
LOC106564305	2.55272	5.04122	7.14937e-09	3.23598e-06	lipopolysaccharide-induced tumor necrosis factor-alpha factor homolog
LOC106611381	2.55163	9.38247	5.22573e-14	1.54819e-10	calpain-1 catalytic subunit-like
LOC106594092	2.53512	2.69725	0.000892512	0.0201846	acidic amino acid decarboxylase GADL1
mmp13	2.51712	6.92221	8.26327e-09	3.55655e-06	Collagenase 3
LOC106573635	2.49965	2.72863	1.49175e-05	0.00134294	large neutral amino acids transporter small subunit 1
LOC106604584	2.49437	1.28848	3.74688e-06	0.000472307	stonustoxin subunit beta-like
LOC123730749	2.4817	1.98542	1.0157e-05	0.00099233	uncharacterized LOC123730749
LOC106585589	2.47417	4.14578	9.1151e-06	0.000910488	early growth response protein 3
si:dkey-220k22.3	2.45841	1.05023	3.90581e-05	0.00252053	uncharacterized LOC106570668
LOC106606196	2.45336	1.24253	0.00240051	0.0357869	monocarboxylate transporter 4
LOC106569342	2.45113	3.70396	2.76334e-05	0.00205604	guanylate kinase
mfsd6b	2.44918	1.51039	6.16804e-05	0.00342914	major facilitator superfamily domain containing 6b
LOC106581914	2.44863	4.40953	6.24113e-09	2.9056e-06	rho GTPase-activating protein 6-like
LOC106570078	2.44355	2.53	3.20046e-07	7.19309e-05	lymphotoxin-alpha
LOC106579093	2.43468	4.31528	3.00003e-14	1.20273e-10	squalene monooxygenase
LOC123729860	2.43053	-1.05666	0.000119564	0.0053523	uncharacterized LOC123729860
cgasa	2.42712	2.45553	8.59183e-10	5.59998e-07	cyclic GMP-AMP synthase a
LOC100136484	2.42677	8.51197	1.58731e-12	2.72257e-09	glutathione S-transferase P
LOC106577994	2.41971	8.62961	3.11791e-08	1.06957e-05	putative ferric-chelate reductase 1
areg	2.41175	1.74916	0.000592427	0.0154568	amphiregulin
mmp9	2.39874	6.46129	3.03654e-08	1.05274e-05	matrix metalloproteinase 9
LOC100136449	2.39602	1.61469	1.03828e-05	0.00101005	interleukin-1 beta
LOC106560954	2.39518	-1.78211	0.000891244	0.0201824	mucin-17
LOC106577945	2.39266	2.49517	2.43988e-05	0.00189769	sterile alpha motif domain-containing protein 9-like
LOC106582581	2.39194	3.27828	0.00301306	0.0409306	collagen alpha-2(VI) chain
LOC106576442	2.38447	2.85885	4.89393e-08	1.59488e-05	zinc-binding protein A33
nar4	2.36467	1.62758	4.14692e-06	0.000511927	Ecto-ADP-ribosyltransferase 4
tgm2	2.35702	5.72218	0.000886722	0.0201173	transglutaminase 2, C polypeptide
LOC106583179	2.35023	1.76415	2.58871e-05	0.00197204	prostacyclin synthase-like
LOC106563492	2.34892	2.0138	0.000831597	0.0191761	dual specificity protein phosphatase 4
LOC106603392	2.34337	3.24321	4.93917e-10	3.42474e-07	lysophosphatidic acid receptor 6-like
LOC106587962	2.34294	2.49593	9.04617e-07	0.000161096	transcription factor Sp6-like
LOC106560379	2.32084	6.24886	4.65279e-09	2.29742e-06	GDP-L-fucose synthase
LOC106591805	2.31799	1.01278	0.00223758	0.0344127	uncharacterized LOC106591805
LOC106588251	2.3161	2.49455	2.18338e-09	1.24832e-06	sphingosine kinase 1-like
LOC106605928	2.31468	1.60267	1.5384e-05	0.00136774	uncharacterized LOC106605928
LOC123743790	2.3125	1.58514	1.43194e-05	0.00130177	zinc finger protein 250-like
LOC106612829	2.29011	3.82269	3.68267e-05	0.00244429	phosphoserine phosphatase-like
si:ch1073-126c3.2	2.27988	1.30269	0.000512722	0.0140102	uncharacterized LOC106608805
idi1	2.27755	4.80727	7.56737e-10	5.03292e-07	isopentenyl-diphosphate delta isomerase 1
LOC106590660	2.26638	1.38985	1.10565e-06	0.000187667	XK-related protein 9-like
LOC106574877	2.26073	6.63232	6.66586e-06	0.00072704	protein S100-A5
LOC106585707	2.25977	9.17446	1.68989e-07	4.10984e-05	annexin A1-like
LOC106562041	2.25249	3.98191	3.5181e-13	8.18938e-10	guanine nucleotide-binding protein subunit alpha-14-like
LOC106571348	2.25204	4.25686	7.96928e-06	0.000824479	elongation of very long chain fatty acids protein 7-like
LOC106603135	2.2512	3.95872	9.43433e-12	1.28106e-08	delta(14)-sterol reductase TM7SF2
LOC106602973	2.2503	5.93516	2.96554e-08	1.04636e-05	GTP cyclohydrolase 1
LOC106605924	2.23423	3.5813	1.33401e-11	1.61015e-08	farnesyl pyrophosphate synthase
LOC106605176	2.22456	1.93816	0.000155572	0.00641715	uncharacterized protein YBL113C
LOC123743521	2.21005	2.47996	1.58e-07	3.94674e-05	cytosolic 5'-nucleotidase 1A-like
acod	2.1902	2.12622	3.67892e-05	0.00244429	Acyl-CoA desaturase
LOC106572181	2.18528	3.29689	0.000108976	0.00503749	tumor necrosis factor receptor superfamily member 6B-like
tgm1l1	2.17174	6.3496	0.000471591	0.0134837	transglutaminase 1 like 1
egr3	2.16695	2.8233	0.00115362	0.0234677	early growth response 3
LOC106578554	2.16452	5.3529	6.39812e-08	2.00489e-05	V-set domain containing T-cell activation inhibitor 1
LOC106599708	2.15498	7.29581	1.7131e-06	0.000262105	desmocollin-2
LOC106569169	2.15191	5.47184	0.000111807	0.00513195	cadherin-4-like
fpps	2.14883	4.10908	2.20841e-11	2.39899e-08	Farnesyl pyrophosphate synthetase
LOC106575381	2.13923	1.70012	0.00423631	0.0496022	cytokine receptor-like factor 1
LOC106580802	2.13687	7.98934	1.1978e-11	1.50135e-08	cylicin-2
LOC106586251	2.12572	5.69073	6.31806e-06	0.000700337	cytochrome c
LOC106570050	2.12126	3.61262	7.63339e-06	0.000799886	exostosin-1b-like
LOC106595068	2.09447	2.12734	5.45086e-07	0.000109876	intestinal mucin-like protein
epgn	2.08454	6.25222	0.00130694	0.0255347	Epigen
erg19	2.07055	2.58279	1.22682e-07	3.3042e-05	Diphosphomevalonate decarboxylase
LOC106572756	2.05185	8.21517	0.000319735	0.010582	keratin, type I cytoskeletal 18
LOC106561617	2.04999	5.64943	9.74037e-07	0.000170661	G1/S-specific cyclin-D1-like
LOC106575194	2.04627	4.91217	0.00180362	0.0304551	phospholipase A2 inhibitor 31 kDa subunit-like
LOC106588891	2.04033	6.48799	2.73542e-09	1.46139e-06	ras-related protein Rab-25
galnt3	2.03893	5.07912	2.44311e-07	5.68703e-05	UDP-N-acetyl-alpha-D-galactosamine:polypeptide N-acetylgalactosaminyltransferase 3 (GalNAc-T3)
LOC106584797	2.03679	2.41384	2.81756e-09	1.48099e-06	acyl-CoA Delta-6 desaturase
LOC106566560	2.03446	5.62262	1.22123e-06	0.000204095	tumor protein p53-inducible nuclear protein 2
LOC106608205	2.03171	5.14052	3.84649e-10	2.84894e-07	cytosolic 5'-nucleotidase 1A-like
LOC106565574	2.03045	7.11929	9.13175e-08	2.58778e-05	glutathione peroxidase 2-like
LOC106562104	2.02257	1.70733	0.00371015	0.0460907	AMP deaminase 3-like
sat1a.2	2.02222	4.88931	2.41656e-05	0.00188405	spermidine/spermine N1-acetyltransferase 1a, duplicate 2
LOC100136469	2.01753	7.9415	8.17088e-07	0.000146308	anterior gradient-2-like protein 2
LOC106601042	2.00819	7.83581	4.51709e-07	9.49726e-05	DELTA-stichotoxin-Hcr4a-like
LOC106610475	1.99177	1.89219	7.43827e-06	0.000784485	thymosin beta-b
LOC123744736	1.97633	1.43707	0.0014836	0.0272696	uncharacterized LOC123744736
LOC106584342	1.97171	2.9766	1.08377e-05	0.00105116	transcription factor Sox-2
LOC106586211	1.969	5.72481	3.74896e-06	0.000472307	D-3-phosphoglycerate dehydrogenase
LOC106604578	1.96892	4.4848	3.15019e-10	2.38747e-07	sphingosine-1-phosphate lyase 1
LOC106592222	1.96739	1.03104	0.000684274	0.016958	mucin-2
sc5d	1.96282	4.78142	4.41824e-13	8.99912e-10	sterol-C5-desaturase
LOC106611534	1.9618	7.31957	9.31118e-06	0.000922316	glutathione S-transferase P
LOC106612644	1.96158	3.24848	3.36944e-09	1.71573e-06	putative uncharacterized protein DDB_G0292636
LOC106592730	1.94813	1.60846	0.000194991	0.00750245	GTPase IMAP family member 7
LOC106584295	1.94044	6.50315	6.05862e-05	0.00337512	protein-glutamine gamma-glutamyltransferase K
LOC106607309	1.93602	8.41168	1.43214e-08	5.49082e-06	bryoporin-like
LOC106570501	1.93197	1.00625	0.000124047	0.00549143	ras-related protein Rab-25-like
LOC106583918	1.92858	6.82002	3.51634e-06	0.000450269	ras-related protein R-Ras
LOC106564740	1.92685	3.87847	1.49954e-07	3.8476e-05	neuroblast differentiation-associated protein AHNAK-like
LOC106576710	1.92675	7.00208	7.16586e-08	2.1623e-05	uncharacterized LOC106576710
LOC106564416	1.9146	-1.00211	0.000593817	0.0154568	gastrula zinc finger protein XlCGF17.1-like
elovl6	1.90814	4.09422	1.84588e-11	2.07433e-08	ELOVL fatty acid elongase 6
LOC106586205	1.90499	4.25282	1.00422e-09	6.29356e-07	retinol dehydrogenase 7
LOC106607878	1.9041	6.04734	1.59496e-06	0.000248647	adhesion G protein-coupled receptor F5-like
LOC123731734	1.90147	2.13516	0.00301845	0.0409799	stonustoxin subunit beta-like
LOC106590431	1.90094	3.87583	1.52219e-07	3.8476e-05	beta-1,3-galactosyltransferase 2-like
LOC106576235	1.89997	3.17029	0.00121029	0.0242423	protein ADM2-like
LOC106570892	1.89928	6.92734	8.27227e-09	3.55655e-06	annexin A3-like
LOC106608844	1.89726	2.15558	5.91686e-05	0.00331314	uncharacterized LOC106608844
LOC106599105	1.896	4.45058	0.00187806	0.0313384	arginase-2, mitochondrial
LOC106581923	1.89209	2.74065	0.000441685	0.0130023	NGFI-A-binding protein 1-like
LOC106577821	1.89197	2.6646	5.01842e-05	0.00297355	cytosolic phospholipase A2 gamma-like
i14k	1.87924	6.95347	1.96555e-05	0.00162821	14 kDa transmembrane protein
LOC106599139	1.87627	2.74946	5.26294e-09	2.55991e-06	tripartite motif-containing protein 16-like
upk3b	1.87385	7.78052	7.63743e-08	2.26269e-05	uroplakin 3b
LOC106609044	1.87201	3.46871	4.47069e-10	3.16729e-07	4-galactosyl-N-acetylglucosaminide 3-alpha-L-fucosyltransferase 9-like
LOC106585576	1.87195	2.18987	0.00332037	0.0433871	centromere-associated protein E-like
tanc2b	1.86943	3.35816	4.27987e-05	0.00267197	tetratricopeptide repeat, ankyrin repeat and coiled-coil containing 2b
stard4	1.86538	4.01305	5.6698e-08	1.79391e-05	StAR related lipid transfer domain containing 4
LOC106601716	1.86489	4.96017	8.4702e-09	3.58487e-06	aldehyde dehydrogenase family 3 member B1-like
LOC106581734	1.86471	6.53766	1.01296e-11	1.32045e-08	anterior gradient protein 3
LOC123728745	1.86342	1.53472	0.000422056	0.0126535	cytosolic phospholipase A2 gamma-like
ifngr1b	1.84864	4.15282	2.32613e-06	0.000331032	interferon gamma receptor 1b
LOC106612508	1.8466	6.72453	4.89723e-06	0.000574086	uncharacterized LOC106612508
s26a2	1.83955	1.29046	5.57294e-06	0.00063281	Sulfate transporter
LOC106611713	1.83732	5.16251	3.56173e-05	0.00238343	cytochrome b-245 heavy chain-like
LOC106607495	1.8304	1.46228	0.000334635	0.0108898	uncharacterized LOC106607495
LOC106562705	1.82936	3.22349	2.46167e-05	0.00190797	stAR-related lipid transfer protein 5
LOC106568881	1.82847	3.98989	1.55182e-08	5.88048e-06	epidermal retinol dehydrogenase 2-like
LOC123744189	1.82698	5.31466	3.75364e-06	0.000472307	sialic acid synthase-like
LOC106603177	1.8259	2.03269	2.63888e-05	0.00200323	thiosulfate:glutathione sulfurtransferase-like
eppk1	1.82411	4.08982	0.000265961	0.00927937	epiplakin 1
tigara	1.82237	1.36775	3.17918e-05	0.00223289	TP53 induced glycolysis regulatory phosphatase a
upp1	1.81536	1.6172	1.72822e-05	0.00147824	uridine phosphorylase 1
LOC106562554	1.81462	2.32294	3.77762e-05	0.00248203	uncharacterized LOC106562554
LOC106604809	1.81393	-1.13414	0.00168707	0.0292603	transcription initiation factor TFIID subunit 7-like
si:ch211-284o19.8	1.81341	1.61399	0.000511704	0.0140102	protein lifeguard 1
LOC106584298	1.81313	3.59049	9.13792e-05	0.00442899	polymeric immunoglobulin receptor
LOC106560341	1.81262	2.45322	0.000181745	0.00714462	4-hydroxyphenylpyruvate dioxygenase-like protein
fdft1	1.81	4.57271	2.1738e-10	1.77105e-07	farnesyl-diphosphate farnesyltransferase 1
gmds	1.80587	6.72014	9.13945e-10	5.84011e-07	GDP-mannose 4,6-dehydratase
fadsd5	1.80188	6.09986	7.99031e-08	2.34591e-05	delta-5 fatty acyl desaturase
LOC106576941	1.79847	6.06875	6.61507e-07	0.000126811	neuroblast differentiation-associated protein AHNAK
LOC106583744	1.79362	5.66246	1.16462e-07	3.21642e-05	protein SSUH2 homolog
LOC106572736	1.7908	2.95834	7.86826e-05	0.00405714	carbohydrate sulfotransferase 11-like
LOC106578605	1.79056	3.67667	1.7317e-09	1.04508e-06	insulin-induced gene 1 protein
LOC106589418	1.78998	6.21088	6.79407e-07	0.000128728	uncharacterized LOC106589418
LOC106572353	1.78569	5.43281	6.87457e-08	2.09379e-05	complement factor H
LOC106592611	1.78554	2.94522	1.23738e-05	0.00115899	GTPase IMAP family member 7
LOC106571639	1.77568	5.75251	1.73559e-08	6.50127e-06	lactoylglutathione lyase
tmprss13b	1.7749	4.08919	9.56334e-07	0.000169002	transmembrane serine protease 13b
LOC106611946	1.77198	6.03993	2.98601e-08	1.04636e-05	glutamine--fructose-6-phosphate aminotransferase [isomerizing] 2-like
LOC106583660	1.76861	1.52665	0.00104564	0.0222502	CD276 antigen
dhcr24	1.76764	3.0436	5.56087e-06	0.00063281	24-dehydrocholesterol reductase
gsr	1.76677	6.97939	1.39017e-07	3.62434e-05	glutathione reductase
LOC106590554	1.76124	6.57499	1.84357e-07	4.41765e-05	uncharacterized LOC106590554
LOC106585713	1.75834	2.58045	0.000354273	0.0113413	cytoplasmic phosphatidylinositol transfer protein 1-like
LOC123731456	1.75694	5.13673	0.000289867	0.00984009	uncharacterized LOC123731456
acat2	1.75394	4.49441	1.4499e-10	1.31252e-07	acetyl-CoA acetyltransferase 2
LOC106601989	1.75262	4.61848	0.00143308	0.0267876	monocarboxylate transporter 4
hsd17b7	1.74966	2.10205	1.34338e-07	3.58748e-05	hydroxysteroid (17-beta) dehydrogenase 7
LOC106577820	1.74721	2.39338	0.00293989	0.0403063	cytosolic phospholipase A2 gamma-like
LOC106600720	1.74584	4.92495	6.3043e-07	0.000122436	lysophospholipase D GDPD3-like
gpt2	1.73387	3.72895	9.59383e-07	0.000169002	glutamic pyruvate transaminase (alanine aminotransferase) 2
LOC106607664	1.7336	5.13092	0.000197092	0.0075654	ribonucleoside-diphosphate reductase subunit M2
LOC106568941	1.73166	1.82394	0.000330081	0.0108002	mitochondrial import inner membrane translocase subunit TIM44
dhfr	1.73074	2.73974	0.000461781	0.0133004	dihydrofolate reductase
LOC106611950	1.72936	8.17434	5.70342e-06	0.000643145	gastrotropin
LOC106577973	1.72923	3.09289	1.80951e-05	0.00152772	uncharacterized LOC106577973
LOC106577008	1.72738	3.29189	6.47029e-06	0.00071478	bifunctional 3'-phosphoadenosine 5'-phosphosulfate synthase 2
il1r2	1.72631	3.11924	2.29224e-05	0.00181522	interleukin-1 receptor type II
LOC106595863	1.72387	1.02567	0.00232714	0.0352249	stonustoxin subunit beta-like
LOC106585666	1.72194	2.28551	1.02709e-07	2.88552e-05	mevalonate kinase
LOC106606432	1.71869	7.54696	1.13225e-07	3.15375e-05	metalloproteinase inhibitor 2
LOC106570108	1.71808	3.96099	0.000129158	0.00560338	cyclin-dependent kinases regulatory subunit 1
LOC106573334	1.71523	3.9195	0.000193821	0.00749281	PCNA-associated factor
manf	1.71381	6.07759	2.80804e-05	0.00207039	mesencephalic astrocyte-derived neurotrophic factor
LOC106564453	1.71372	5.77002	2.05782e-06	0.000302082	beta-1,3-galactosyltransferase 2-like
LOC106560267	1.71042	3.39896	0.000614484	0.0158429	ras-like protein family member 11B
LOC106565014	1.71034	6.14503	1.26242e-06	0.000206738	sulfotransferase 6B1-like
si:ch211-157c3.4	1.70879	6.17472	1.79432e-07	4.33148e-05	Lipopolysaccharide-induced tumor necrosis factor-alpha factor homolog-like
LOC106606418	1.70521	1.54682	0.000324477	0.0106929	metalloproteinase inhibitor 2-like
LOC106563671	1.69907	4.73402	2.93158e-06	0.000393158	high mobility group protein B3
LOC106601040	1.69882	8.01003	2.08115e-06	0.000304137	bryoporin
paf	1.69857	2.35864	0.00022568	0.00830949	PCNA-associated factor
LOC106586124	1.69856	5.66553	4.48013e-09	2.2462e-06	anterior gradient protein 3
LOC106590115	1.69792	4.80491	3.52323e-06	0.000450269	low-density lipoprotein receptor
tmem51b	1.6957	1.68097	0.000461822	0.0133004	transmembrane protein 51b
LOC106577590	1.69531	5.3699	2.07215e-05	0.00168838	histone H2A.Z
LOC106613996	1.69464	1.44487	0.00110941	0.0230138	sphingosine 1-phosphate receptor 4-like
gins4	1.69338	3.99198	0.000447349	0.0131103	GINS complex subunit 4 (Sld5 homolog)
gpr84	1.6876	1.86786	0.00368552	0.0460261	G protein-coupled receptor 84
c25ha	1.68675	1.76117	0.000990288	0.0214187	Cholesterol 25-hydroxylase-like protein A
LOC106587180	1.68536	5.26869	2.0096e-06	0.000300277	cytochrome b5-like
LOC106584335	1.68428	3.35323	7.03477e-05	0.00373382	glutamate--cysteine ligase regulatory subunit-like
LOC106573105	1.68069	2.65488	0.000140845	0.00596878	aurora kinase B-like
LOC106578055	1.67864	5.8625	3.79793e-05	0.00249036	putative ferric-chelate reductase 1
LOC106596374	1.67549	5.03925	7.63481e-09	3.40837e-06	aldehyde dehydrogenase family 3 member B1-like
LOC106605667	1.67544	6.08901	4.62605e-08	1.53835e-05	uroplakin-1a-like
acer1	1.66717	3.97405	1.01864e-06	0.000174717	alkaline ceramidase 1
pttg1	1.66482	3.69188	0.000415705	0.0125083	PTTG1 regulator of sister chromatid separation, securin
LOC106596922	1.66059	4.12952	0.00014764	0.00614488	protein PML
LOC106570297	1.66032	5.38036	0.000742194	0.0179348	asparagine synthetase [glutamine-hydrolyzing]
casp3	1.65867	5.84241	5.98769e-07	0.000118262	Caspase-3
LOC106583266	1.65462	6.06222	4.15098e-06	0.000511927	HIG1 domain family member 1A, mitochondrial
lypd2	1.64993	2.24208	0.000454472	0.0132239	Ly6/PLAUR domain-containing protein 2
cdc20	1.64975	5.26416	5.69085e-06	0.000643145	cell division cycle 20 homolog
LOC106587299	1.64842	2.19025	0.000957906	0.0209745	SHC SH2 domain-binding protein 1
LOC106565592	1.64332	3.79795	2.84895e-05	0.00209109	disco-interacting protein 2 homolog B-A
LOC100195769	1.63635	1.72984	3.12569e-05	0.00221426	fucosyltransferase 9
LOC106589838	1.63331	4.09035	4.27169e-06	0.000515126	inhibitor of apoptosis protein-like
LOC106574331	1.63053	4.98434	1.41331e-05	0.00129015	muscleblind-like protein 2a
LOC106562547	1.6304	2.72019	0.000155953	0.00641715	deoxyuridine 5'-triphosphate nucleotidohydrolase-like
1433b	1.63005	8.63136	2.78404e-06	0.000382823	14-3-3 protein beta/alpha
LOC106569698	1.62913	4.06631	4.98003e-05	0.0029619	serine protease FAM111A
LOC106568012	1.62796	5.31167	2.30216e-05	0.00181522	caspase-3
LOC106562296	1.62609	1.46825	0.00276112	0.0389195	centromere protein N-B
spc25	1.62108	2.59921	0.000847569	0.0194517	SPC25 component of NDC80 kinetochore complex
svopl	1.61601	2.77867	2.67271e-05	0.00201157	SVOP-like
LOC106564313	1.61447	4.66649	1.6505e-05	0.00143819	phosphoglycerate mutase 1
LOC106612499	1.61343	1.74909	6.79268e-06	0.000733267	transcription factor E2F2
LOC106603058	1.61247	8.09173	5.39539e-06	0.000616948	cystatin-B
LOC106572390	1.61146	1.12887	0.000324833	0.0106929	tumor necrosis factor receptor superfamily member 9-like
mep50	1.61036	4.8621	1.93109e-05	0.00160952	Methylosome protein 50
LOC106607066	1.6101	4.16487	3.39908e-05	0.00231742	importin subunit alpha-1-like
cbr1	1.60936	6.34635	2.17112e-06	0.000314647	carbonyl reductase 1
depdc4	1.60416	2.57158	0.00112826	0.0232044	DEP domain containing 4
LOC106592246	1.60287	1.70003	0.00319252	0.042483	acyl-coenzyme A thioesterase THEM4
LOC106568457	1.59709	6.49305	2.17237e-06	0.000314647	alpha-synuclein
LOC106609479	1.593	2.44188	0.000208831	0.00786089	small nuclear ribonucleoprotein F
LOC106607858	1.59298	2.4797	0.00111279	0.0230691	sodium-dependent multivitamin transporter
LOC106612199	1.5903	3.20203	1.60226e-06	0.000248647	sterol-4-alpha-carboxylate 3-dehydrogenase, decarboxylating
dck	1.59003	3.69643	0.000129165	0.00560338	deoxycytidine kinase
LOC106611282	1.58463	8.49513	7.98787e-07	0.000143821	cysteine-rich protein 1
LOC106587593	1.58426	6.3107	1.09655e-08	4.46695e-06	neuroblast differentiation-associated protein AHNAK-like
ftr82	1.58271	3.58448	0.000249935	0.00891151	finTRIM family, member 82
LOC106572757	1.58023	1.7686	0.000383258	0.0119293	dnaJ homolog subfamily C member 25-like
LOC106569170	1.57197	8.49729	8.28023e-05	0.00419013	desmocollin-2
LOC106600954	1.57015	2.3919	0.000754529	0.0180937	ferritin, middle subunit-like
si:dkey-195m11.11	1.56918	2.32018	0.00158447	0.0282784	uncharacterized si:dkey-195m11.11
LOC106580346	1.56577	6.77413	1.93076e-05	0.00160952	S-adenosylmethionine synthase
LOC106569200	1.56392	3.04306	6.26957e-05	0.00346304	elongation of very long chain fatty acids protein 1-like
LOC106564908	1.56214	8.06521	1.56488e-05	0.00138581	envoplakin-like
rir2	1.55912	6.14278	0.000342359	0.0110906	Ribonucleoside-diphosphate reductase subunit M2
LOC106580659	1.55841	6.48881	1.26197e-06	0.000206738	ras-related protein Rab-11A
il4i1	1.55796	3.03991	0.000574372	0.0151631	interleukin 4 induced 1
armc1l	1.55608	3.00715	0.000662526	0.0165576	armadillo repeat containing 1, like
LOC106607886	1.55426	3.5647	0.00172529	0.0296861	uncharacterized LOC106607886
LOC106563565	1.55256	6.4451	2.89551e-06	0.000391543	carbonyl reductase [NADPH] 1
gfpt1	1.55195	6.65034	7.2077e-07	0.000134374	glutamine-fructose-6-phosphate transaminase 1
LOC106574150	1.55144	5.40249	2.03849e-05	0.00166915	GRAM domain-containing protein 2B-like
LOC123723938	1.5506	1.47482	0.000532006	0.0144359	tripartite motif-containing protein 16-like
LOC106573190	1.548	2.87866	0.00225664	0.0345754	cat eye syndrome critical region protein 2 homolog
vwa10.2	1.54255	3.96692	0.00041438	0.0124923	von Willebrand factor A domain containing 10, tandem duplicate 2
psat1	1.54244	6.22795	1.60387e-07	3.95974e-05	phosphoserine aminotransferase 1
birc5a	1.54208	3.98474	0.001451	0.0269099	baculoviral IAP repeat containing 5a
LOC106562599	1.54205	3.17368	0.00148848	0.0272978	chondroitin sulfate synthase 1
LOC106571687	1.54112	1.11368	0.00061879	0.0159161	uncharacterized LOC106571687
fabp7	1.5407	6.21345	1.59621e-06	0.000248647	fatty acid-binding protein, brain
acot7	1.53977	2.83677	2.04843e-06	0.000302065	acyl-CoA thioesterase 7
mvda	1.53866	3.68892	4.95188e-08	1.59779e-05	mevalonate (diphospho) decarboxylase a
gprc5c	1.53772	1.65094	2.86523e-05	0.00209831	G protein-coupled receptor, class C, group 5, member C
LOC106563588	1.53683	6.86414	0.0001405	0.00596878	diamine acetyltransferase 1
LOC106608181	1.5326	2.68178	3.32041e-05	0.00229256	4-galactosyl-N-acetylglucosaminide 3-alpha-L-fucosyltransferase 9
LOC106575315	1.52752	1.69779	0.000533246	0.0144575	ATP-binding cassette sub-family C member 4-like
LOC106589825	1.52661	6.45476	3.86115e-05	0.0025066	hexokinase-1-like
LOC106584811	1.52471	3.99185	6.59573e-08	2.03066e-05	zinc-binding protein A33
im:7151449	1.52317	4.1162	0.000837592	0.019277	complement decay-accelerating factor
LOC106585472	1.5222	1.97415	0.000227868	0.0083532	ubiquitin-conjugating enzyme E2 G1
LOC106611742	1.52169	6.96427	4.7882e-08	1.57619e-05	glycerophosphoinositol inositolphosphodiesterase GDPD2-like
LOC123744662	1.52063	1.12788	0.00192946	0.031692	uncharacterized LOC123744662
LOC106588175	1.51977	5.94413	0.00107276	0.0225575	protein S100-A1
ccnf	1.51958	3.1858	0.000426459	0.0127037	cyclin F
LOC106598856	1.51574	2.74298	2.64686e-06	0.000367057	retinol dehydrogenase 12
LOC106581541	1.51563	2.06304	0.00340245	0.0439138	high affinity cationic amino acid transporter 1-like
LOC106591377	1.51429	5.75528	4.2624e-05	0.00267197	tripartite motif-containing protein 16-like
LOC106567641	1.51327	4.75208	5.66456e-05	0.00321047	heat shock cognate 70 kDa protein
igsf8	1.51115	4.71235	1.38954e-05	0.00127201	immunoglobulin superfamily, member 8
apooa	1.50938	3.60888	1.6016e-06	0.000248647	apolipoprotein O, a
acot13	1.50709	2.76521	7.19282e-05	0.00380531	acyl-CoA thioesterase 13
cenpn	1.50499	2.24064	0.00255739	0.0372481	centromere protein N
LOC106560925	1.50442	5.8093	1.19893e-05	0.00113581	fatty acid 2-hydroxylase
LOC106563579	1.50317	1.70951	0.000698637	0.0171316	uncharacterized LOC106563579
ccnb1	1.50252	4.12492	0.000756066	0.0181131	cyclin B1
nek2	1.50246	2.12362	0.000746435	0.0180056	NIMA-related kinase 2
LOC106593218	1.49404	2.38851	3.89961e-05	0.00252053	suppressor of cytokine signaling 1-like
tstd1	1.49401	5.61243	1.62419e-05	0.00142505	thiosulfate sulfurtransferase like domain containing 1
LOC106607311	1.49345	8.88172	4.28362e-06	0.000515126	DELTA-stichotoxin-Hcr4a
LOC106576762	1.49304	9.03326	0.000126233	0.00552931	tumor-associated calcium signal transducer 2
tmem79b	1.4925	5.476	4.22676e-07	9.00299e-05	transmembrane protein 79b
LOC106610806	1.49126	4.39877	7.50445e-07	0.000136627	UDP-glucose 4-epimerase-like
LOC106583351	1.48748	4.69959	8.04853e-05	0.00411136	triosephosphate isomerase B
LOC106578865	1.48747	3.79984	6.09698e-06	0.000682365	uncharacterized LOC106578865
slc25a35	1.48696	2.82826	6.43862e-05	0.00352989	solute carrier family 25 member 35
LOC106602914	1.48533	4.3198	6.55253e-07	0.000126355	uncharacterized LOC106602914
vsig10l	1.48469	4.74753	0.000106286	0.00493595	V-set and immunoglobulin domain containing 10 like
ap1s3	1.48462	4.70504	1.27377e-08	4.94177e-06	AP-1 complex subunit sigma-3
LOC106571540	1.48133	4.89906	1.28452e-06	0.000208265	12-(S)-hydroxy-5,8,10,14-eicosatetraenoic acid receptor
LOC106611136	1.48015	6.516	0.00393529	0.0477441	ornithine decarboxylase 1
agr2	1.4797	9.18395	3.13224e-05	0.00221426	anterior gradient 2
LOC106599520	1.47845	3.30129	0.00045532	0.0132368	fatty acid CoA ligase Acsl3-like
LOC106584358	1.47837	4.76224	6.74066e-09	3.09396e-06	tetratricopeptide repeat protein 39C
LOC100195405	1.47836	1.80498	0.001002	0.0215966	cyclin E2
ezrb	1.47731	6.0403	5.81125e-07	0.000115477	ezrin b
erg28	1.47567	4.64293	1.22801e-06	0.000204182	ergosterol biosynthesis 28 homolog
h3f3d	1.47554	6.32327	2.07233e-05	0.00168838	H3 histone, family 3D
eif4eb	1.47442	4.01599	0.00311868	0.041894	eukaryotic translation initiation factor 4eb
LOC106609807	1.47415	5.03438	2.74877e-07	6.26432e-05	brain-specific angiogenesis inhibitor 1-associated protein 2-like protein 1
LOC106612239	1.47395	2.52517	1.79613e-05	0.00152433	39S ribosomal protein L27, mitochondrial
LOC106565623	1.47306	3.62224	1.22613e-05	0.00115822	ethanolamine kinase 1-like
LOC106612300	1.47138	6.32177	4.01511e-05	0.00256566	glutamine amidotransferase-like class 1 domain-containing protein 3, mitochondrial
LOC106589464	1.47095	3.99697	8.43994e-06	0.000862177	cytochrome b-245 chaperone 1 homolog
grb7	1.46899	5.22782	5.31402e-07	0.000108917	growth factor receptor bound protein 7
LOC106592957	1.46791	1.93159	0.000192706	0.00745856	transmembrane protein 144
g12	1.46782	7.18949	1.32498e-05	0.0012267	Gastrulation-specific protein G12
LOC106571077	1.46752	3.09326	1.52254e-05	0.00136275	oligosaccharyltransferase complex subunit 4 (non-catalytic)
tubd1	1.46608	1.94675	0.000175015	0.00695555	tubulin, delta 1
LOC106607728	1.46335	1.03056	0.000838671	0.0192882	5'-nucleotidase domain-containing protein 1-like
LOC106578670	1.4616	1.51835	6.89238e-05	0.00369255	uncharacterized LOC106578670
LOC106586335	1.45956	6.12756	3.44263e-06	0.000443446	isocitrate dehydrogenase [NADP] cytoplasmic
LOC106595288	1.4584	5.11579	1.09216e-05	0.00105615	60 kDa lysophospholipase
scel	1.45802	8.29936	1.18069e-07	3.2334e-05	sciellin
gbg12	1.4567	5.58574	0.000103476	0.00486605	Guanine nucleotide-binding protein GI/GS/GO subunit gamma-12
LOC106565211	1.45617	2.57355	0.000811566	0.018905	rac GTPase-activating protein 1-like
LOC106565880	1.45528	1.76419	0.00130655	0.0255347	olfactory receptor class A-like protein 1
gnpnat1	1.45522	4.97513	1.77734e-06	0.000270662	glucosamine-phosphate N-acetyltransferase 1
LOC106580040	1.45142	6.36088	1.70488e-06	0.000262078	lysosome membrane protein 2-like
LOC106606930	1.45122	1.39245	0.000385211	0.0119559	protein FAM83F-like
npas2	1.44458	1.5868	0.00204498	0.0327972	neuronal PAS domain protein 2
crfb12	1.44063	3.90459	0.000357593	0.0114027	cytokine receptor family member B12
LOC106604506	1.44046	4.16904	3.64216e-07	8.07445e-05	uncharacterized LOC106604506
ptgs2b	1.43999	2.70471	0.00409496	0.0487853	prostaglandin-endoperoxide synthase 2b
LOC106609359	1.43801	8.27685	3.36842e-05	0.00230133	gelsolin-like
ovol1a	1.43647	2.37834	1.01702e-05	0.00099233	ovo-like zinc finger 1a
bdh1	1.43447	1.70341	0.000924735	0.0205708	3-hydroxybutyrate dehydrogenase, type 1
LOC106606820	1.43361	6.85685	3.61106e-05	0.00241149	migration and invasion enhancer 1-like
LOC106570373	1.43273	2.56771	0.00025678	0.00909021	ras-related GTP-binding protein C
LOC106584447	1.43244	4.21884	8.50949e-05	0.00427297	MICOS complex subunit MIC13
pgd	1.43172	7.29195	1.57901e-05	0.00139076	phosphogluconate dehydrogenase
LOC106612421	1.43145	2.5512	0.000185608	0.00727017	tetraspanin-15-like
LOC106562484	1.43077	4.80361	6.66905e-05	0.00360428	deoxyuridine 5'-triphosphate nucleotidohydrolase, mitochondrial
LOC106564727	1.42896	7.01866	6.98864e-06	0.000744291	calpain-9-like
dcam	1.42892	6.10635	4.21829e-05	0.00265899	S-adenosylmethionine decarboxylase proenzyme
LOC106562938	1.42818	3.17495	1.15432e-05	0.00110317	MOB kinase activator 1B
LOC106578269	1.42534	4.05236	0.000749676	0.0180351	uncharacterized LOC106578269
LOC106566721	1.4248	6.32084	8.97904e-05	0.00439756	prostaglandin E synthase 3
LOC106599270	1.4241	2.65189	0.00188462	0.0313802	uncharacterized LOC106599270
cdkn3	1.41288	2.12147	0.00202352	0.0325973	cyclin-dependent kinase inhibitor 3
star5	1.41208	3.0383	3.10362e-05	0.00221426	StAR-related lipid transfer protein 5
gins1	1.41111	2.95633	0.00257309	0.0373184	GINS complex subunit 1 (Psf1 homolog)
LOC106585939	1.41009	4.34763	0.000391103	0.0120849	endothelial lipase-like
aldh4a1	1.41008	3.1315	0.000109436	0.00504441	aldehyde dehydrogenase 4 family, member A1
LOC106562005	1.40884	3.4531	0.000278565	0.00956603	SHC SH2-domain binding protein 1
LOC106607464	1.408	6.02135	0.000529735	0.0144103	globoside alpha-1,3-N-acetylgalactosaminyltransferase 1
rdh12	1.40109	4.93722	5.43446e-05	0.00312862	retinol dehydrogenase 12 (all-trans and 9-cis)
pgm3	1.40067	5.61809	1.8785e-05	0.0015778	phosphoglucomutase 3
LOC100195615	1.40029	1.5959	0.000113143	0.00517143	cullin 2
LOC106603795	1.39929	2.8154	0.000134808	0.0057882	sphingolipid delta(4)-desaturase/C4-monooxygenase DES2
LOC106582822	1.39556	1.04441	0.0036216	0.0457105	E3 ubiquitin-protein ligase TRIM62-like
LOC106608859	1.39352	8.17533	4.66084e-05	0.00282895	thioredoxin
cep55l	1.38999	2.69154	0.00037348	0.0117169	centrosomal protein 55 like
tmem183a	1.3896	3.11213	4.59742e-05	0.00281098	transmembrane protein 183A
ube2t	1.38876	3.86186	0.00221524	0.0342407	ubiquitin-conjugating enzyme E2T (putative)
exo1	1.38818	1.51231	0.00147575	0.0271713	exonuclease 1
LOC106603944	1.38811	3.78165	0.000642587	0.0162509	complement component 1 Q subcomponent-binding protein, mitochondrial
LOC106563120	1.38757	2.00765	0.00143945	0.0268211	small nuclear ribonucleoprotein Sm D3
LOC106611445	1.38498	3.93676	0.00350054	0.0446464	deoxyribonuclease gamma
LOC106573862	1.38369	5.16074	1.51342e-07	3.8476e-05	cystathionine gamma-lyase
i2c3	1.3834	3.1648	0.000191265	0.00743578	Eukaryotic translation initiation factor 2C 3
LOC106600512	1.38243	2.83756	2.5596e-05	0.0019627	hippocampus abundant transcript 1 protein-like
LOC106608632	1.38221	4.14652	0.000499382	0.0138741	histone H2A.Z
LOC106613909	1.38192	5.95472	3.35833e-05	0.00230013	disintegrin and metalloproteinase domain-containing protein 9
zgc:110540	1.38114	1.88895	0.00223233	0.0344127	deoxynucleoside kinase
LOC106572830	1.37852	3.75975	0.000122324	0.00544251	transcription factor AP-1
LOC106570825	1.37847	4.62234	0.00278132	0.0390662	uncharacterized LOC106570825
si:dkey-93l1.9	1.37726	4.6672	1.38379e-07	3.62434e-05	Ninjurin domain-containing protein
LOC106597038	1.37607	2.60833	0.000798314	0.0186898	NACHT, LRR and PYD domains-containing protein 12-like
atad3	1.37552	3.40222	0.000898308	0.0202119	ATPase family AAA domain-containing protein 3
cdka1	1.37485	3.00778	0.000248258	0.00889065	Cyclin-dependent kinase 2-associated protein 1
LOC106601777	1.37427	1.52048	0.00303847	0.0411728	uncharacterized LOC106601777
LOC106588853	1.37319	1.58005	0.00309443	0.0416885	protein PALS2-like
LOC106611013	1.37287	3.05266	0.000732192	0.0177408	uncharacterized LOC106611013
opa3	1.37286	1.63222	0.000930872	0.0206509	outer mitochondrial membrane lipid metabolism regulator OPA3
LOC106600193	1.37019	5.54156	6.69768e-07	0.000127644	14-3-3 protein beta/alpha-A-like
LOC106586549	1.36981	2.18287	0.00411327	0.0488689	centromere protein K-like
glb1l2	1.36808	2.37296	1.01487e-05	0.00099233	galactosidase beta 1 like 2
LOC106582879	1.36672	6.66691	0.000382936	0.0119293	uncharacterized LOC106582879
LOC106600827	1.36572	2.51639	0.00200188	0.0324512	uncharacterized LOC106600827
nansa	1.36466	6.24273	3.82186e-05	0.00249101	N-acetylneuraminic acid synthase a
mthfd2	1.36314	5.10846	6.57106e-05	0.00356907	methylenetetrahydrofolate dehydrogenase (NADP+ dependent) 2, methenyltetrahydrofolate cyclohydrolase
cenph	1.36237	1.76738	0.00420954	0.0494603	centromere protein H
ydjc	1.36147	1.77011	0.000623657	0.0159769	YdjC chitooligosaccharide deacetylase homolog
LOC106599266	1.36114	4.73348	2.23297e-05	0.00178359	elongation of very long chain fatty acids protein 1-like
LOC106581869	1.3605	5.72132	6.6705e-06	0.00072704	gap junction gamma-1 protein-like
psmg3	1.35992	2.2774	0.000624585	0.0159769	proteasome (prosome, macropain) assembly chaperone 3
LOC106570062	1.35959	9.91366	7.33478e-07	0.000135047	protein Bouncer
LOC106565174	1.35877	5.89243	0.000146491	0.00612817	hyaluronidase-2-like
LOC106580835	1.35713	1.35983	0.00199722	0.032398	serine--tRNA ligase, mitochondrial
chac1	1.35693	6.70945	0.000525205	0.0143229	ChaC, cation transport regulator homolog 1 (E. coli)
LOC106612669	1.35293	3.59459	3.31398e-06	0.000428568	TLC domain-containing protein 3A
LOC106606944	1.35104	2.27487	0.000134061	0.00577742	uncharacterized LOC106606944
LOC106587602	1.35068	4.39621	1.52303e-07	3.8476e-05	neuroblast differentiation-associated protein AHNAK-like
LOC106577770	1.34944	2.51037	0.00243501	0.0360703	interferon-induced very large GTPase 1-like
LOC106611545	1.34904	4.02364	0.00107737	0.0226051	cyclin-A2-like
dhrs9	1.34883	3.85549	2.02446e-06	0.000300277	dehydrogenase/reductase (SDR family) member 9
LOC100196698	1.34801	9.22447	7.72261e-05	0.00399479	PERP, TP53 apoptosis effector
LOC106577215	1.34669	4.6398	0.000104574	0.00488949	inorganic pyrophosphatase 1
LOC106604738	1.34634	2.03194	0.00231419	0.0351432	transcription factor Sox-3-like
aurka	1.34622	3.18544	0.00320655	0.0425501	aurora kinase A
peds1	1.34566	3.56305	9.29768e-06	0.000922316	plasmanylethanolamine desaturase 1
si:ch211-107o10.3	1.34475	3.39038	1.43403e-05	0.00130177	uncharacterized LOC106561176
LOC100194597	1.34218	8.32655	5.28975e-06	0.000609144	adenosylhomocysteinase
LOC106590260	1.3414	3.83137	1.51951e-05	0.00136275	phosphoenolpyruvate carboxykinase 2 (mitochondrial)
LOC106575771	1.34133	3.36894	1.02627e-06	0.000175106	vesicle transport protein SFT2B-like
gda	1.34078	2.38085	0.0019439	0.031802	guanine deaminase
LOC106591112	1.33886	5.87582	0.000137234	0.0058615	uncharacterized LOC106591112
ccna2	1.33825	3.53244	0.00247663	0.0365207	cyclin A2
LOC106583691	1.33684	6.41702	6.58418e-05	0.00357025	protein-glutamine gamma-glutamyltransferase 2
LOC106564946	1.33543	2.38201	0.0002998	0.0101141	transcription factor Sp6
LOC106584056	1.33539	4.63792	2.55339e-05	0.00196255	uridine-cytidine kinase 2-A
LOC106602770	1.33529	3.23551	3.73247e-05	0.0024623	uncharacterized LOC106602770
LOC106572503	1.33509	1.36529	0.00367837	0.0460261	uncharacterized LOC106572503
pudp	1.33487	4.07793	5.39814e-05	0.00312469	pseudouridine 5'-phosphatase
LOC106582951	1.3336	5.23678	3.22544e-06	0.000420456	rhomboid-related protein 2-like
LOC106582163	1.3328	2.35771	0.00324433	0.0428748	syntaxin-19-like
LOC106606415	1.3326	3.0259	0.00231882	0.0351541	glycogen synthase 1 (muscle)
LOC106577200	1.33052	7.58446	4.65859e-06	0.000552068	voltage-dependent anion-selective channel protein 2
LOC106613771	1.32908	4.62294	2.4165e-06	0.000342397	methyl-CpG-binding domain protein 3
LOC106573581	1.32816	3.08703	0.00230674	0.0350627	protein strawberry notch homolog 2-like
rb11a	1.32795	7.25224	4.93471e-05	0.00294537	Ras-related protein Rab-11A
ercc6l	1.32632	3.95945	0.00192852	0.031692	excision repair cross-complementation group 6-like
LOC106578183	1.32516	6.2193	4.11888e-06	0.000511927	UDP-glucose 4-epimerase
tk1	1.32468	6.21146	0.00093257	0.0206745	thymidine kinase 1, soluble
dhrs13b.1	1.32372	4.62084	1.99227e-06	0.000299199	dehydrogenase/reductase (SDR family) member 13b.1
tstd3	1.32351	2.76311	7.65661e-05	0.00397638	thiosulfate sulfurtransferase like domain containing 3
LOC106600151	1.32189	2.0204	0.000301509	0.0101581	condensin complex subunit 3-like
knl1	1.32159	4.55122	0.00100138	0.0215966	kinetochore scaffold 1
LOC106608189	1.32135	6.62727	4.67021e-05	0.00282895	lactoylglutathione lyase
chordc1b	1.32059	2.22274	0.00178449	0.0302574	cysteine and histidine-rich domain (CHORD) containing 1b
LOC106581818	1.31999	4.15955	2.78549e-05	0.00205842	polypeptide N-acetylgalactosaminyltransferase 5
LOC106589940	1.31298	3.37603	0.00068264	0.0169433	kinesin-like protein KIF20B
LOC106591504	1.31191	2.97562	0.00306649	0.0414319	rho GTPase-activating protein 19-like
cenpm	1.30818	2.15801	0.00275512	0.0388687	Centromere protein M
LOC106593758	1.30814	3.31671	0.000891795	0.0201824	THUMP domain-containing protein 1-like
LOC106576192	1.30659	1.47413	0.00247588	0.0365207	6-phosphofructo-2-kinase/fructose-2,6-bisphosphatase 3-like
gsto1	1.30612	6.96063	2.25756e-06	0.000322683	glutathione S-transferase omega 1
si:ch211-63o20.7	1.30572	2.26029	0.001277	0.0251457	serine/threonine kinase 35
LOC106587093	1.30566	5.80736	8.63722e-06	0.00086876	flocculation protein FLO11-like
LOC106612015	1.30421	2.96363	0.000464454	0.0133475	long-chain-fatty-acid--CoA ligase 1
LOC106566708	1.3041	3.48429	0.00137484	0.0262938	G2/mitotic-specific cyclin-B1
LOC106586525	1.30363	5.19942	0.000738329	0.0178762	protein FAM83B
LOC106583655	1.30309	4.33764	0.00011812	0.00530224	uncharacterized LOC106583655
LOC106589832	1.30267	4.36284	0.000461996	0.0133004	zinc finger CCCH domain-containing protein 13-like
LOC106582467	1.3022	4.79873	0.000539053	0.0145424	cytochrome c
LOC106609841	1.30138	3.33687	1.69497e-05	0.0014613	tetraspanin-8-like
LOC106578892	1.29997	3.13794	0.00120583	0.0241827	MBT domain-containing protein 1-like
LOC106570694	1.2985	3.14574	0.000945289	0.0208008	importin subunit alpha-7
LOC106607826	1.29832	4.09497	0.00202336	0.0325973	cyclin-dependent kinase 1-like
LOC106573917	1.29799	7.07877	0.00167979	0.0291805	phospholipase A2 inhibitor and Ly6/PLAUR domain-containing protein-like
npm3	1.29713	5.40762	0.000332489	0.0108572	nucleophosmin/nucleoplasmin, 3
zbtb7a	1.29454	6.52611	1.78028e-05	0.00151482	zinc finger and BTB domain containing 7a
LOC106598067	1.29395	1.67007	0.000338409	0.0109954	serum paraoxonase/arylesterase 2
LOC106588166	1.29273	3.03273	0.00170292	0.0294255	tuftelin-like
zgc:112496	1.29185	2.72244	0.000269048	0.0093376	uncharacterized LOC106579221
LOC106570660	1.29142	5.28594	1.65629e-05	0.00143939	phosphatidylinositol-3-phosphatase SAC1-A
LOC106584748	1.29018	3.34946	0.000623111	0.0159769	protein regulator of cytokinesis 1
LOC106573341	1.28857	1.86038	0.00256926	0.0373118	protein shisa-like-1a
LOC106602576	1.28768	4.13356	0.00116357	0.0235964	GTPase IMAP family member 7
LOC106601395	1.28757	4.29368	0.00179575	0.0303854	importin subunit alpha-1
LOC106609252	1.28606	5.0566	1.12005e-06	0.000189125	apoptosis facilitator Bcl-2-like protein 14
cdc2	1.28475	5.08343	0.00339729	0.0438821	Cell division control protein 2 homolog
LOC106602118	1.27886	3.50885	8.2953e-05	0.00419125	fibronectin
LOC106602855	1.27789	4.27192	8.66597e-05	0.00432713	mitochondrial fission 1 protein
LOC106601998	1.27759	6.5787	0.000165001	0.00670476	uncharacterized LOC106601998
LOC106573904	1.27725	3.92159	0.000415869	0.0125083	mpv17-like protein 2
fa55c	1.27526	3.72039	1.94927e-05	0.00162053	FAM55C
ftr83	1.27378	5.32075	0.000245823	0.00883561	finTRIM family, member 83
LOC106579942	1.27377	6.05691	7.27129e-05	0.00384058	cytochrome c oxidase subunit 6A, mitochondrial
pdk2a	1.27234	1.05222	0.00165632	0.0289737	pyruvate dehydrogenase kinase 2a
gmppb	1.27221	5.11472	8.54531e-06	0.000862177	GDP-mannose pyrophosphorylase B
LOC106568500	1.27181	2.52399	0.000986578	0.0213774	synaptobrevin homolog YKT6-like
LOC106595594	1.27165	2.63937	0.00032111	0.0106132	UTP--glucose-1-phosphate uridylyltransferase-like
cenpu	1.27114	3.06067	0.00226416	0.0346579	centromere protein U
LOC106562243	1.27054	5.61651	0.000118688	0.00532041	aspartate aminotransferase, mitochondrial
LOC106584023	1.2701	1.47273	0.00393655	0.0477441	low-density lipoprotein receptor-related protein 8-like
LOC106592668	1.26881	3.06942	0.000368341	0.011617	mid1-interacting protein 1-B
LOC106604204	1.26743	3.27085	0.000265621	0.00927937	homeobox protein EMX1-like
LOC106570220	1.26689	4.13846	0.00292831	0.0402321	CMP-N-acetylneuraminate-beta-galactosamide-alpha-2,3-sialyltransferase 1-like
LOC106561989	1.26677	3.31711	1.29359e-06	0.000208697	fructose-1,6-bisphosphatase 1
LOC106577060	1.26608	6.24797	6.32455e-05	0.00348749	prolyl 4-hydroxylase subunit alpha-1
LOC106602895	1.26556	2.7484	0.00324384	0.0428748	transcription factor Sox-19a
LOC106590292	1.26438	8.10125	8.67711e-05	0.00432713	leukocyte elastase inhibitor
s10ag	1.26371	8.55911	0.000390959	0.0120849	S100-A16
LOC106577478	1.2626	4.07618	0.000573047	0.0151583	mitochondrial import receptor subunit TOM40 homolog
LOC106609527	1.26209	5.17718	0.000362415	0.0114965	mitochondrial import receptor subunit TOM22 homolog
LOC106587910	1.26155	2.5459	0.000142715	0.00601057	CDGSH iron-sulfur domain-containing protein 3, mitochondrial
LOC106606286	1.25994	3.6684	8.86846e-05	0.00438565	brain-specific angiogenesis inhibitor 1-associated protein 2
LOC100136477	1.25963	4.90144	0.0001402	0.00596472	peroxisome proliferator-activated receptor gamma coactivator 1-beta
mkrn2os.1	1.25951	2.07607	0.00105703	0.022383	MKRN2 opposite strand, tandem duplicate 1
LOC106606273	1.2595	2.46187	0.000126664	0.00554074	epidermal growth factor receptor kinase substrate 8-like protein 1
LOC106587546	1.25715	3.64228	0.000972963	0.0212235	transmembrane protein 41B
LOC100136454	1.25624	6.43614	1.63744e-05	0.00143063	superoxide dismutase 1, soluble
LOC106564857	1.25441	6.01654	1.27046e-05	0.00118351	malate dehydrogenase, cytoplasmic
LOC106562360	1.25409	1.74949	0.00403844	0.04835	transmembrane protein 41B-like
adprm	1.25399	2.25386	0.00319058	0.042483	ADP-ribose/CDP-alcohol diphosphatase, manganese-dependent
LOC106611740	1.25283	5.12522	9.13589e-06	0.000910488	START domain-containing protein 10
kmt5ab	1.25272	4.49832	0.000548396	0.014685	lysine methyltransferase 5Ab
LOC106610722	1.25237	9.70627	3.29054e-05	0.00227676	14-3-3 protein beta/alpha-1
LOC106566804	1.2509	3.21659	0.000498007	0.0138741	tyrosine-protein kinase SRK3
cssa19h7orf50	1.25056	4.09377	0.000367025	0.0115901	chromosome ssa19 open reading frame, human C7orf50
LOC106582078	-1.25344	5.09884	0.000536225	0.0145105	gap junction beta-2 protein-like
LOC106566672	-1.25548	3.13046	8.71318e-05	0.00433517	poly(rC)-binding protein 4-like
LOC106583687	-1.25598	3.92017	0.000988121	0.0213966	protein APCDD1-like
LOC106589408	-1.25761	3.00638	2.91293e-05	0.00211424	protein tfg-1
pax7a	-1.25894	4.29983	0.00027941	0.00958137	paired box 7a
LOC106587038	-1.2638	1.43264	0.00227762	0.03477	solute carrier family 12 member 2-like
LOC106579293	-1.26403	4.72066	0.00228582	0.0348259	chondroadherin-like
irx1	-1.26533	2.96494	0.00102296	0.0219447	iroquois homeobox 1
LOC106576364	-1.26582	1.41204	0.00133661	0.0257896	membrane-associated guanylate kinase, WW and PDZ domain-containing protein 2-like
LOC106564606	-1.26644	1.68095	0.00333511	0.04351	girdin-like
si:dkey-191g9.5	-1.26813	2.56386	0.00163448	0.0288237	rap1 GTPase-GDP dissociation stimulator 1
LOC123723998	-1.26897	1.98518	0.000616674	0.0158868	filamin A-interacting protein 1-like
LOC106573377	-1.26935	5.67493	0.000399032	0.0122449	leucine-rich repeat-containing protein 17
LOC106599303	-1.26973	3.92634	0.000226179	0.00830949	contactin-associated protein-like 2
rnf25	-1.27052	2.05819	0.000789892	0.0185702	ring finger protein 25
LOC106590287	-1.27196	1.43485	0.00341006	0.043925	serine/threonine-protein kinase 17A-like
LOC106583145	-1.27219	3.79406	0.00268845	0.0384609	collagen alpha-1(VII) chain
LOC106610313	-1.27337	2.61356	0.00139567	0.0264592	nephronectin
inf2	-1.27775	2.37864	8.97301e-05	0.00439756	inverted formin 2
LOC106612255	-1.27829	11.1181	0.000208216	0.00785453	SPARC
LOC106580579	-1.27919	6.21668	0.000167684	0.00677155	adipocyte enhancer-binding protein 1
itm2a	-1.28014	5.69147	2.37162e-05	0.0018579	Integral membrane protein 2A
stox1	-1.28135	2.41645	0.00178049	0.030221	storkhead box 1
LOC106605148	-1.2816	1.95922	0.000636278	0.0161618	protein FAM110C-like
LOC106582668	-1.28226	3.00936	0.00102452	0.0219514	zinc finger E-box-binding homeobox 2
adamts2a	-1.2885	3.11658	0.000481962	0.0136443	ADAM metallopeptidase with thrombospondin type 1 motif, 2a
ntd5	-1.29086	4.66256	0.00103762	0.022121	ntl-dependent gene 5
LOC106607452	-1.29108	1.37897	0.00240317	0.0358103	synaptogyrin-1
pcyt1ba	-1.29125	1.55281	0.000436872	0.0129076	phosphate cytidylyltransferase 1B, choline a
LOC106585121	-1.29144	3.85527	4.33142e-05	0.00269396	electrogenic sodium bicarbonate cotransporter 4-like
LOC100194684	-1.29182	1.45358	0.000921282	0.0205501	myomesin-2
pgs2	-1.29194	8.1837	8.37573e-05	0.00422534	Decorin
LOC106602387	-1.29224	2.68923	0.000447804	0.0131118	scrapie-responsive protein 1
LOC106576170	-1.29242	4.79036	6.31171e-07	0.000122436	cadherin-like and PC-esterase domain-containing protein 1
LOC106570673	-1.29422	3.12861	0.000434763	0.0128804	CCN family member 2-like
LOC106575483	-1.29644	2.60625	0.000745997	0.0180056	paralemmin-1-like
LOC106581123	-1.29697	2.2591	0.000449452	0.0131223	SH3 domain-binding glutamic acid-rich-like protein
LOC106608782	-1.29807	2.38358	0.00175743	0.0300429	B-cell CLL/lymphoma 6 member B protein-like
LOC106561064	-1.29861	4.07143	0.00370891	0.0460907	protein inscuteable homolog
LOC106607958	-1.30237	5.99155	0.00364494	0.0458806	fibronectin type III domain-containing protein 1
LOC123743481	-1.30287	2.14322	0.00153105	0.0277659	uncharacterized protein KIAA0408-like
heyl	-1.30396	3.48543	0.000306018	0.010239	hes related family bHLH transcription factor with YRPW motif like
LOC106569492	-1.30487	6.46041	0.00138187	0.0263269	collagen alpha-1(XI) chain-like
LOC106566570	-1.30597	4.23552	0.00330652	0.0432756	EMILIN-3
LOC106608661	-1.30667	4.47975	5.35585e-06	0.000614584	carboxypeptidase Z
lum	-1.30683	9.50921	0.0013173	0.025641	lumican
LOC106603207	-1.30825	2.2835	0.000239685	0.00865974	neuroligin-2-like
LOC106566246	-1.30847	5.75577	1.27279e-06	0.000207395	extracellular matrix protein 2
LOC106562962	-1.30947	8.99806	0.000161974	0.00661475	collagen alpha-1(V) chain
uroc1	-1.31219	1.87063	0.00152032	0.0276498	urocanate hydratase 1
podn	-1.31247	4.42325	0.000391225	0.0120849	podocan
LOC106583520	-1.31576	4.74227	0.00113423	0.0232329	prolargin-like
LOC106585897	-1.31667	2.11582	0.000508906	0.0139838	probable phospholipid-transporting ATPase IM
nog2	-1.32044	3.29279	0.000397259	0.012202	noggin 2
k6pp	-1.32173	1.86964	0.00125576	0.0248626	6-phosphofructokinase type C
LOC106609779	-1.32387	1.28868	0.00128247	0.0252089	low affinity vacuolar monovalent cation/H(+) antiporter-like
LOC106560776	-1.32507	2.43608	0.00295322	0.0404381	adaptor related protein complex 3 subunit beta 2
dio3b	-1.32691	1.45183	0.00112808	0.0232044	iodothyronine deiodinase 3b
LOC106583102	-1.32693	5.41808	0.000215144	0.00804052	microfibril associated protein 2
LOC106565807	-1.32848	2.32604	0.000630757	0.0160717	inositol hexakisphosphate kinase 2
LOC106571401	-1.3322	2.44976	0.00323713	0.0428144	E3 ubiquitin-protein ligase TRIM9-like
mbpa	-1.33286	1.8675	0.00222641	0.0343544	myelin basic protein a
LOC106601277	-1.3336	6.73241	1.1402e-05	0.00109288	collagen alpha-1(XI) chain
LOC106604783	-1.33462	1.45145	0.0021918	0.0340616	amyloid beta precursor protein binding family B member 2
LOC106583049	-1.33623	4.14307	8.12079e-05	0.0041367	paired box protein Pax-7
LOC106581666	-1.33655	9.4823	3.16943e-05	0.00223086	collagen alpha-3(VI) chain
LOC106587217	-1.33785	2.39054	6.53318e-05	0.00355499	neuroplastin-like
LOC106576709	-1.33802	4.19235	3.57933e-06	0.000455652	synuclein
LOC106579016	-1.33921	3.85823	3.3596e-05	0.00230013	dexamethasone-induced Ras-related protein 1-like
LOC106613139	-1.34088	2.18162	0.000785683	0.0185272	paired box protein Pax-3
LOC106576768	-1.3411	3.04978	0.00206329	0.0329772	rho-related GTP-binding protein RhoQ
LOC106608220	-1.34222	5.93304	3.15118e-06	0.000415764	rho guanine nucleotide exchange factor 33
LOC106566361	-1.34353	1.74222	0.00345364	0.044291	splicing factor SWAP
cdon	-1.34407	3.43566	5.45293e-05	0.00312862	cell adhesion associated, oncogene regulated
LOC106588916	-1.3447	1.31888	0.00409676	0.0487853	protein naked cuticle homolog 2-like
sema3bl	-1.34666	3.25322	4.25555e-05	0.00267197	sema domain, immunoglobulin domain (Ig), short basic domain, secreted, (semaphorin) 3bl
phlda1	-1.34844	2.54864	6.84815e-05	0.00368391	pleckstrin homology-like domain, family A, member 1
LOC106609328	-1.34878	2.84868	9.11727e-05	0.00442899	transcription factor SOX-5-like
pedf	-1.34997	6.84379	7.0279e-05	0.00373382	Pigment epithelium-derived factor
LOC106600939	-1.35319	1.85478	0.00215074	0.0337713	uncharacterized LOC106600939
LOC123725147	-1.35399	3.73438	0.00034184	0.0110848	growth arrest-specific protein 1-like
LOC106572214	-1.35416	5.31175	2.08273e-05	0.00169262	paired box protein Pax-7
LOC100136494	-1.35487	6.47487	5.70658e-05	0.00322868	decorin
LOC106572677	-1.35512	1.39491	0.000167452	0.00677061	tyrosine-protein kinase receptor Tie-2-like
LOC123726748	-1.35676	2.61845	0.00305063	0.0413033	uncharacterized LOC123726748
LOC106579812	-1.35727	3.64223	0.000199045	0.00762244	collagen alpha-1(XXVII) chain B-like
LOC106602284	-1.35918	3.56228	6.64759e-06	0.00072704	nephronectin
LOC106592099	-1.35982	2.21558	0.00347714	0.0444205	collagen alpha-1(XI) chain-like
grinaa	-1.3603	2.2724	0.00014554	0.00610424	glutamate receptor, ionotropic, N-methyl D-aspartate-associated protein 1a (glutamate binding)
LOC106568903	-1.36035	1.95193	0.00149955	0.0274083	ectoderm-neural cortex protein 1
LOC106576499	-1.36155	3.72802	1.57001e-05	0.00138659	crystal protein
LOC106577513	-1.36172	4.44049	3.26642e-06	0.000424102	endosialin-like
arvcfb	-1.3621	2.22538	0.000183182	0.00718379	ARVCF delta catenin family member b
LOC106580734	-1.36279	3.56665	0.000191433	0.00743578	latent-transforming growth factor beta-binding protein 4
LOC106561914	-1.3642	3.72574	4.33588e-06	0.000519493	kinesin-like protein KIFC3
LOC123726879	-1.3647	2.39183	0.000265803	0.00927937	uncharacterized LOC123726879
LOC106574054	-1.36637	4.67936	0.000601214	0.0156368	protein Jumonji-like
ccdc80l2	-1.37222	3.4917	0.0011977	0.024064	coiled-coil domain containing 80 like 2
LOC106581317	-1.37259	3.54082	3.87453e-07	8.36206e-05	ephrin type-A receptor 4
LOC106600066	-1.37438	3.82141	5.44869e-07	0.000109876	dynein, cytoplasmic 1, intermediate chain 2a-like
LOC106566882	-1.37467	1.77492	0.0039522	0.0478093	gamma-aminobutyric acid receptor subunit delta-like
LOC106603524	-1.37552	2.68794	3.07253e-05	0.00220067	autism susceptibility gene 2 protein
LOC106576809	-1.38088	2.90246	0.000150505	0.00624817	poly(rC)-binding protein 3-like
LOC106604762	-1.38101	4.57137	0.00133779	0.0257971	tetraspanin-7
LOC106579238	-1.3816	3.37939	2.58994e-05	0.00197204	protein kinase C and casein kinase substrate in neurons protein 2
LOC106562061	-1.38184	3.61818	5.00734e-06	0.000582801	cytoplasmic tRNA 2-thiolation protein 2-like
l1cama	-1.38806	2.55844	5.12263e-05	0.00301535	L1 cell adhesion molecule, paralog a
LOC106613563	-1.38981	3.3176	9.9338e-05	0.00472603	FRAS1-related extracellular matrix protein 1-like
LOC106565365	-1.39121	1.402	0.00145126	0.0269099	unconventional myosin-VI
LOC106599578	-1.39335	1.02635	0.00182745	0.0306887	thymocyte selection-associated high mobility group box protein TOX
LOC106583605	-1.39371	4.68827	2.39512e-05	0.00187181	keratin, type II cytoskeletal 8
LOC106579923	-1.39372	4.20965	6.29608e-06	0.000700283	ectonucleoside triphosphate diphosphohydrolase 3
LOC106570171	-1.39568	1.32399	0.000446157	0.0130871	UPF0500 protein C1orf216 homolog
LOC106569776	-1.39637	2.90824	0.00251542	0.0368592	uncharacterized LOC106569776
lrrc17	-1.39817	1.66798	0.00166894	0.0290852	leucine rich repeat containing 17
LOC123743420	-1.39836	1.38164	0.000864289	0.0197105	uncharacterized LOC123743420
LOC106605607	-1.39856	2.3371	0.00017079	0.00683116	urokinase plasminogen activator surface receptor-like
ctgf	-1.39984	4.17999	0.000449702	0.0131223	connective tissue growth factor
LOC106576798	-1.40269	1.02853	0.000855564	0.0195526	kynurenine 3-monooxygenase-like
LOC106611783	-1.40379	2.55888	0.000766573	0.0182497	protocadherin-18
LOC106568580	-1.4095	3.20765	2.91207e-06	0.000392154	A-kinase anchor protein 2-like
LOC106608237	-1.41072	1.87336	0.00253641	0.0370502	isthmin-2-like
cntn5	-1.41315	1.77013	0.000624485	0.0159769	contactin 5
LOC106608576	-1.41363	1.09529	0.00038709	0.0120027	ankyrin-2
LOC106574850	-1.41667	2.42336	2.83862e-05	0.00208821	long-chain specific acyl-CoA dehydrogenase, mitochondrial-like
LOC106611047	-1.42108	3.04572	0.000153385	0.00634348	transforming growth factor beta-3 proprotein
p2rx7	-1.42112	2.93146	2.74765e-06	0.00037942	purinergic receptor P2X, ligand-gated ion channel, 7
LOC106561484	-1.42378	4.09687	9.35247e-05	0.00451246	spondin-1
lama2	-1.42419	5.38354	3.65798e-05	0.00243783	laminin, alpha 2
LOC106607513	-1.42725	1.05621	0.00191934	0.0316562	sterile alpha motif domain-containing protein 14-like
LOC106569453	-1.42763	2.54563	0.000168669	0.00679451	ephrin type-A receptor 3-like
LOC106588859	-1.42833	2.91468	0.000127364	0.00554506	TLR4 interactor with leucine rich repeats-like
LOC106609304	-1.42945	2.78184	1.5263e-05	0.00136275	cadherin-like and PC-esterase domain-containing protein 1
LOC106601312	-1.42983	1.10152	0.0014356	0.0267904	volume-regulated anion channel subunit LRRC8D-like
LOC106568877	-1.4331	2.01287	0.000577384	0.0152113	protein FAM110B
ecm2	-1.43317	2.15227	0.000410098	0.0124207	extracellular matrix protein 2, female organ and adipocyte specific
LOC106566248	-1.4338	5.50182	0.000379751	0.0118541	mimecan-like
LOC106586243	-1.43404	1.8591	0.000807905	0.0188332	N-chimaerin-like
igfbp-3b1	-1.43547	2.24516	0.00157919	0.0282784	insulin-like growth factor binding protein 3 paralog B1
LOC106586061	-1.43558	9.02005	5.45175e-05	0.00312862	collagen alpha-3(VI) chain
LOC106565878	-1.43732	3.02163	0.00335772	0.0436378	plexin-A2-like
kiss1	-1.43881	2.88886	0.00144292	0.0268705	KiSS-1 metastasis suppressor
LOC106611819	-1.43947	2.81074	5.21597e-05	0.00305176	fibroblast growth factor 18-like
LOC106561270	-1.43974	3.4346	4.41619e-06	0.000527177	melanophilin-like
cracd	-1.44087	1.6374	0.00326721	0.0430028	capping protein inhibiting regulator of actin dynamics
LOC106589269	-1.44138	2.88645	0.000237239	0.00859391	chondroadherin-like
tbx15	-1.44232	2.39863	0.00151969	0.0276498	T-box transcription factor 15
LOC106560881	-1.44496	1.98606	0.00243294	0.0360703	WAP four-disulfide core domain protein 1
LOC106595512	-1.4512	6.5653	0.000245908	0.00883561	TRAF2 and NCK-interacting protein kinase-like
LOC106586612	-1.45247	2.74838	3.33901e-05	0.00230006	rho GTPase-activating protein 20
LOC106586705	-1.45394	6.92615	2.306e-05	0.00181522	target of Nesh-SH3
LOC123730377	-1.45463	3.374	4.20763e-06	0.000515126	inactive carboxypeptidase-like protein X2
cspg5a	-1.45909	2.8216	0.000361828	0.0114965	chondroitin sulfate proteoglycan 5a
LOC106576454	-1.46026	9.5384	0.00133367	0.0257483	lumican
LOC106583826	-1.46126	3.28729	8.68374e-05	0.00432713	5'-3' exonuclease PLD4
plin6	-1.46246	6.77515	0.00318832	0.042483	perilipin 6
LOC106593533	-1.46365	1.4999	0.000240382	0.00867531	protein odd-skipped-related 2
LOC106581812	-1.4645	1.70904	6.53423e-05	0.00355499	coiled-coil domain-containing protein 9B
LOC106564554	-1.46493	3.09173	4.74786e-05	0.00284426	transcription factor SOX-10-like
LOC106566689	-1.46581	7.41496	1.53047e-06	0.0002433	MAM domain-containing protein 2-like
LOC123726733	-1.46676	1.46784	0.000456592	0.0132383	uncharacterized LOC123726733
LOC106567569	-1.4695	2.11947	5.43819e-05	0.00312862	hepatocyte cell adhesion molecule
LOC106607946	-1.47292	5.30891	0.000875401	0.0199221	serine protease 23-like
LOC106586506	-1.47331	1.36032	0.00297648	0.0405912	matrix-remodeling-associated protein 5-like
fa70b	-1.47497	3.56907	5.46988e-05	0.00313283	FAM70B
LOC106570598	-1.47533	4.14096	0.000114628	0.00519749	fatty acid-binding protein, heart
LOC106602952	-1.47548	1.12044	0.00298195	0.0406266	wiskott-Aldrich syndrome protein family member 3-like
colgalt2b	-1.47788	2.4099	4.99033e-05	0.00296229	collagen beta(1-O)galactosyltransferase 2b
LOC106604192	-1.47924	10.6441	5.87289e-05	0.00329632	SPARC
LOC106606545	-1.47929	1.12955	0.00105239	0.0223138	IQ domain-containing protein K-like
LOC106609751	-1.48154	2.72622	0.000216652	0.00806913	tetraspanin-8
LOC106612943	-1.48162	1.21206	0.000488095	0.0137362	APC membrane recruitment protein 1
LOC106570545	-1.48587	7.54316	3.78863e-07	8.28469e-05	collagen alpha-1(XVI) chain
LOC106572596	-1.49232	1.61812	0.00124863	0.0247517	nck-associated protein 5-like
LOC106576462	-1.49615	2.68789	4.48242e-05	0.00276139	keratocan-like
LOC106612141	-1.50173	1.68637	0.000170837	0.00683116	actin-binding LIM protein 3-like
si:dkey-183j2.10	-1.50458	3.19761	0.000115511	0.00522106	glutamate receptor U1
LOC106563762	-1.51109	5.94017	1.54028e-05	0.00136774	A disintegrin and metalloproteinase with thrombospondin motifs 2-like
lbx2	-1.51384	1.59575	0.00042749	0.0127228	ladybird homeobox 2
LOC106590595	-1.52072	2.65075	1.35727e-05	0.00124598	choline-phosphate cytidylyltransferase B-like
LOC106591788	-1.5219	1.57033	0.00113368	0.0232329	cartilage acidic protein 1-like
LOC106571867	-1.52411	1.9332	4.36869e-05	0.00270668	prickle-like protein 2
LOC106571900	-1.52577	3.13382	3.24251e-05	0.00226138	fibulin-2-like
smtna	-1.52765	2.31937	2.97416e-05	0.00215363	smoothelin a
anxa6	-1.52884	3.17989	0.000155609	0.00641715	annexin A6
ogna	-1.52992	5.68493	0.0018988	0.0314582	osteoglycin, paralog a
LOC106612816	-1.53297	1.17449	0.000899394	0.0202119	polypeptide N-acetylgalactosaminyltransferase 17
LOC106579955	-1.53486	1.71436	0.000223895	0.00828207	uncharacterized LOC106579955
per3	-1.53503	1.8089	0.000389029	0.0120514	period circadian clock 3
dpt	-1.53619	6.01856	6.605e-08	2.03066e-05	dermatopontin
LOC106562354	-1.53662	3.21636	0.000775777	0.0183931	collagen and calcium-binding EGF domain-containing protein 1
LOC106574270	-1.53684	4.45176	0.000134609	0.00578728	immunoglobulin superfamily member 10
LOC106603204	-1.53854	2.01602	0.000455873	0.0132383	ephrin-B3
LOC106586740	-1.53963	1.4617	0.000234795	0.00853987	DNA repair protein REV1
LOC106596036	-1.54122	2.40498	3.98657e-05	0.00255459	protein odd-skipped-related 2
LOC106569969	-1.54376	1.12139	0.00274163	0.0387819	flotillin-1
LOC106603304	-1.54988	2.32158	0.000402214	0.0122617	ectodysplasin-A
fgf18a	-1.55147	2.18874	0.000125095	0.00549748	fibroblast growth factor 18a
LOC106563689	-1.55326	3.31068	2.20734e-05	0.00176745	endosialin-like
LOC106563255	-1.55445	4.70799	0.000172072	0.00686371	endothelial differentiation-related factor 1 homolog
LOC106611717	-1.55543	1.74733	0.000236375	0.00857821	dystrophin-related protein 2-like
LOC106600490	-1.55552	6.10531	2.99059e-06	0.000399427	myelin protein P0
LOC106575808	-1.55707	1.34616	7.60066e-05	0.00396952	retinoic acid-induced protein 2-like
LOC106612723	-1.55803	1.99743	0.000499231	0.0138741	mRNA decay activator protein ZFP36L1-like
si:ch211-251b21.1	-1.55988	3.71559	0.000498938	0.0138741	PBP2_iGluR_non_NMDA_like domain-containing protein
LOC106567192	-1.56095	2.94969	0.000327678	0.010754	matrix metalloproteinase-19-like
LOC106590888	-1.5634	3.34523	0.000828756	0.0191277	3-oxo-5-alpha-steroid 4-dehydrogenase 2-like
sult1st6	-1.56968	1.35292	0.0002058	0.00778956	sulfotransferase family 1, cytosolic sulfotransferase 6
cef10	-1.5803	6.0658	1.84637e-06	0.000279867	CEF-10
ntn2	-1.58424	2.99941	3.20981e-06	0.000420098	netrin 2
camk1a	-1.58449	2.23433	0.000834297	0.0192148	calcium/calmodulin-dependent protein kinase Ia
LOC106576159	-1.58559	1.11741	0.000500357	0.0138848	patatin-like phospholipase domain-containing protein 2
LOC106583410	-1.58946	2.33828	0.00177231	0.0301189	proton channel OTOP1
LOC106582759	-1.5912	5.34256	7.63734e-05	0.00397593	semaphorin-3F-like
si:ch211-234p6.5	-1.59258	1.92337	4.21471e-05	0.00265899	pleckstrin homology domain-containing family A member 4
LOC106580142	-1.59459	1.10383	0.00252551	0.0369407	hyaluronan and proteoglycan link protein 1-like
si:ch211-194k22.8	-1.60003	1.22015	0.000345037	0.0111441	uncharacterized si:ch211-194k22.8
LOC106602963	-1.60087	2.67436	0.00156629	0.0281907	adhesion G-protein coupled receptor G4
adamts18	-1.61214	1.63536	0.00370643	0.0460907	ADAM metallopeptidase with thrombospondin type 1 motif, 18
LOC106587514	-1.61534	2.60358	4.27605e-06	0.000515126	synaptotagmin-7-like
LOC106584911	-1.61859	6.78719	3.79023e-07	8.28469e-05	inactive carboxypeptidase-like protein X2
LOC106562276	-1.62224	5.13124	5.96195e-06	0.00066998	5-hydroxyisourate hydrolase
LOC106582139	-1.62457	5.77526	2.21161e-07	5.1852e-05	sushi-repeat-containing protein SRPX
LOC106600653	-1.63942	1.20009	0.000302727	0.0101707	uncharacterized LOC106600653
LOC106561151	-1.64296	3.43692	7.48748e-06	0.000787128	tetratricopeptide repeat protein 28-like
LOC106586462	-1.64333	1.92713	2.98042e-05	0.00215363	zinc finger protein 385B
LOC106589114	-1.64554	3.36452	0.00036265	0.0114965	melanocortin receptor 5-like
pnpla1	-1.64681	5.57806	4.16277e-06	0.000511927	patatin-like phospholipase domain containing 1
LOC106600234	-1.64996	4.16168	0.000580156	0.0152596	capping protein, Arp2/3 and myosin-I linker protein 3-like
LOC106573022	-1.65007	1.73177	3.98996e-05	0.00255459	reelin-like
LOC106600852	-1.66107	12.8939	0.000103636	0.00486657	collagen alpha-1(I) chain
LOC106604600	-1.66686	3.69308	1.91744e-05	0.00160636	protocadherin-18-like
si:ch211-246m6.5	-1.66828	4.23972	2.14258e-09	1.24687e-06	von Willebrand factor D and EGF domain-containing protein
LOC106583712	-1.67181	5.98636	1.94286e-07	4.5881e-05	collagen alpha-1(II) chain
col2a1b	-1.67303	3.82604	4.85833e-05	0.00290511	collagen, type II, alpha 1b
LOC106577690	-1.67657	1.20138	0.000664557	0.0165956	UDP-glucuronosyltransferase 1-2-like
spp1	-1.682	5.57591	0.00381807	0.0468918	secreted phosphoprotein 1
LOC106603538	-1.68429	5.13175	3.13227e-05	0.00221426	diacylglycerol O-acyltransferase 2-like
LOC106577033	-1.68506	1.32177	3.90055e-05	0.00252053	chromosome ssa18 C10orf90 homolog
LOC106613972	-1.69083	-1.2589	0.00416105	0.0492034	myocilin-like
LOC106588939	-1.70907	12.8819	4.59203e-05	0.00281098	collagen alpha-2(I) chain
LOC106562972	-1.71067	3.62076	0.00132497	0.025641	laminin subunit gamma-3-like
ccdc3b	-1.72123	3.49848	5.30584e-07	0.000108917	coiled-coil domain containing 3b
mamdc2a	-1.72331	4.06623	2.86335e-06	0.000390434	MAM domain containing 2a
LOC106588347	-1.72391	2.673	0.000170594	0.00683116	protein AF1q-like
LOC106570460	-1.75266	12.5317	2.09911e-05	0.00169747	collagen alpha-2(I) chain
col1a1b	-1.75551	13.3035	8.26768e-05	0.00419013	collagen, type I, alpha 1b
LOC106597885	-1.75653	5.8947	0.000948352	0.0208456	ectonucleotide pyrophosphatase/phosphodiesterase family member 2-like
LOC106566050	-1.76396	1.41477	0.00111601	0.0230973	lysosomal membrane ascorbate-dependent ferrireductase CYB561A3
fhl2a	-1.76435	2.83123	3.82168e-05	0.00249101	four and a half LIM domains 2a
si:dkey-251i10.2	-1.7657	8.03567	7.34319e-06	0.000776972	Reeler domain-containing protein
LOC106594314	-1.77566	2.30403	0.000649687	0.0163622	serine/threonine-protein kinase LMTK1-like
LOC106594165	-1.7759	4.40663	2.8233e-10	2.19068e-07	vimentin A2-like
LOC106573072	-1.77597	1.61497	0.000789952	0.0185702	shaker-related potassium channel tsha2-like
LOC106596897	-1.77611	6.93136	0.000168152	0.00678204	collagen alpha-1(XI) chain
LOC106590581	-1.77754	1.01358	0.00130348	0.0255099	uncharacterized LOC106590581
il4/13a	-1.78025	4.21516	0.000384264	0.0119453	interleukin 4/13A
LOC106565240	-1.78137	3.44451	6.79514e-06	0.000733267	carbohydrate sulfotransferase 11-like
mpz	-1.78881	3.95513	7.16011e-06	0.000760068	myelin protein zero
trpc1	-1.79967	2.038	0.00010914	0.0050379	transient receptor potential cation channel, subfamily C, member 1
LOC106562591	-1.8012	3.58398	1.96851e-05	0.00162821	A disintegrin and metalloproteinase with thrombospondin motifs 17-like
LOC106588478	-1.80233	5.28772	8.08421e-06	0.000833723	elongation factor 1-alpha
col1a1a	-1.82711	12.3913	1.31087e-05	0.0012171	collagen, type I, alpha 1a
LOC106567841	-1.82932	1.95031	4.52017e-06	0.000537619	UDP-glucuronosyltransferase-like
LOC106610502	-1.83884	12.51	3.12948e-07	7.08241e-05	collagen alpha-1(I) chain
LOC106568907	-1.84168	1.6068	4.13483e-05	0.00263699	olfactomedin-like protein 2B
LOC106599390	-1.8507	1.59231	0.000561778	0.0149329	protein patched homolog 1-like
LOC106605239	-1.85821	2.61366	0.00188807	0.0313802	sialic acid-binding Ig-like lectin 5
LOC106585376	-1.86114	2.52417	5.60496e-07	0.000112061	ras-related protein Rab-27B-like
LOC106565877	-1.8684	4.45242	3.98918e-08	1.34024e-05	uncharacterized LOC106565877
LOC106575432	-1.87147	-1.26415	0.00260081	0.0375664	uncharacterized LOC106575432
LOC106569953	-1.87335	4.45628	0.00347125	0.0443626	collagen alpha-1(XI) chain-like
mpx	-1.87633	5.65598	2.50644e-05	0.00193103	myeloid-specific peroxidase
LOC106569974	-1.88947	1.7122	0.000394337	0.0121474	sodium/potassium-transporting ATPase subunit alpha-3-like
LOC106587290	-1.90275	1.40986	0.000249363	0.00891061	A disintegrin and metalloproteinase with thrombospondin motifs 18-like
LOC106567948	-1.90313	5.00468	7.48431e-07	0.000136627	diacylglycerol O-acyltransferase 2
LOC106605916	-1.90897	2.02609	0.000504596	0.0139477	zymogen granule membrane protein 16-like
LOC123723657	-1.91318	5.15515	0.00210903	0.0334296	hemoglobin subunit beta-like
LOC106560968	-1.91702	1.20835	0.0023957	0.0357368	A disintegrin and metalloproteinase with thrombospondin motifs 20
sox8a	-1.927	1.26324	0.000394363	0.0121474	SRY-box transcription factor 8a
LOC106580316	-1.94581	2.23757	0.00255759	0.0372481	transmembrane protein 119-like
smpd3	-1.95921	2.10185	0.00158785	0.0282923	sphingomyelin phosphodiesterase 3
LOC106611332	-1.96124	1.71116	0.000221803	0.00823112	kinesin-like protein KIF3B
LOC106571739	-1.96161	1.43327	0.000217703	0.00809899	bone morphogenetic protein 2-like
LOC106609284	-1.96321	1.37816	0.0007605	0.0181567	unique cartilage matrix-associated protein
LOC106580992	-1.97307	-1.16309	0.00376879	0.046488	glycerophosphodiester phosphodiesterase domain-containing protein 5
LOC106605086	-1.9731	5.09107	0.0042503	0.049664	GTP cyclohydrolase 1
LOC106563189	-1.97418	-1.22896	0.00414734	0.049178	inositol polyphosphate 5-phosphatase K
LOC106613072	-2.00795	3.84694	8.95629e-05	0.00439756	serpin H1
LOC106584798	-2.00892	-1.60958	0.00345678	0.044291	leucine-rich repeat-containing protein 10B-like
LOC106580485	-2.01978	1.07858	0.00190899	0.0315317	uncharacterized LOC106580485
LOC123726764	-2.02064	2.01762	0.000143095	0.00601057	perforin-1-like
cdh13	-2.02572	2.0772	3.01665e-06	0.000401264	cadherin 13, H-cadherin (heart)
LOC106562681	-2.05303	7.35299	0.00165076	0.0289384	zymogen granule membrane protein 16
LOC106576340	-2.05534	3.86033	0.00117375	0.0237612	Ig kappa-b4 chain C region-like
ncana	-2.06161	2.67885	8.54348e-06	0.000862177	neurocan a
LOC106607481	-2.06696	3.9882	1.24523e-08	4.88924e-06	uncharacterized LOC106607481
syt12	-2.07991	2.54468	0.00131927	0.025641	synaptotagmin XII
LOC106578314	-2.08237	3.79196	1.35401e-07	3.58748e-05	angiotensin-converting enzyme-like
LOC123742934	-2.0825	-1.46515	0.00211975	0.0334953	uncharacterized LOC123742934
LOC106603148	-2.08325	3.15179	2.18115e-08	7.9867e-06	guanine nucleotide-binding protein G(I)/G(S)/G(O) subunit gamma-3
LOC106577213	-2.09076	-1.34543	0.000984081	0.0213659	testican-2
LOC106592657	-2.11125	-1.37723	0.0017837	0.0302574	CUB and sushi domain-containing protein 3
LOC106568818	-2.11519	1.66708	6.98136e-05	0.00371757	noelin
LOC106607236	-2.11719	1.28228	0.00389436	0.0474088	hemoglobin subunit beta-1
LOC106595896	-2.12775	1.9648	3.0501e-06	0.000404063	adipocyte enhancer-binding protein 1
LOC106564853	-2.13086	2.72859	2.64318e-05	0.00200323	eosinophil peroxidase-like
LOC106584446	-2.1333	1.76943	2.28939e-05	0.00181522	uncharacterized LOC106584446
LOC106608294	-2.13449	3.27587	2.11098e-05	0.00170284	proto-oncogene c-Fos-like
LOC106601076	-2.14601	1.60578	0.00292293	0.0401921	hemoglobin subunit alpha-4
rundc3ab	-2.15164	-1.22892	0.00127065	0.0250662	RUN domain containing 3Ab
LOC106581916	-2.16612	1.23488	5.16432e-05	0.00303243	FERM and PDZ domain-containing protein 4
LOC123730530	-2.16795	-1.18375	0.0010348	0.022121	uncharacterized LOC123730530
LOC106590529	-2.18217	9.66921	9.9548e-07	0.000172562	lipocalin-like
LOC106597302	-2.21662	5.49952	0.00161517	0.0286381	Ig kappa-b4 chain C region-like
bgnb	-2.23024	4.39907	0.00179119	0.0303394	biglycan b
LOC106565540	-2.26708	1.94022	1.34042e-05	0.00123398	oxytocin receptor
LOC106582912	-2.27072	1.74277	0.000124927	0.00549748	cadherin-4-like
LOC106580945	-2.27149	-1.2683	0.00336988	0.0437186	multiple epidermal growth factor-like domains protein 6
LOC106567231	-2.28682	-1.28094	0.00164288	0.0288781	uncharacterized LOC106567231
LOC106573374	-2.30012	3.38511	1.78932e-08	6.62637e-06	mucin-5AC-like
LOC123729296	-2.34618	-1.19492	0.00195951	0.0319528	uncharacterized LOC123729296
si:ch73-261i21.5	-2.3509	-1.09601	0.000823531	0.0190288	zona pellucida-like domain-containing protein 1
plekhh1	-2.36566	1.54858	0.00241654	0.035958	pleckstrin homology domain containing, family H (with MyTH4 domain) member 1
LOC106573651	-2.38581	2.63591	0.00227917	0.0347724	sphingomyelin phosphodiesterase 3
LOC106581278	-2.4134	7.10045	0.000127407	0.00554506	serpin H1-like
pcsk2	-2.42767	3.54205	9.13712e-05	0.00442899	proprotein convertase subtilisin/kexin type 2
LOC106565811	-2.47181	1.13611	4.2742e-05	0.00267197	netrin-4-like
LOC106600845	-2.49467	3.33045	3.98211e-10	2.88385e-07	uncharacterized LOC106600845
LOC106580885	-2.5045	1.84846	6.85032e-05	0.00368391	delta and Notch-like epidermal growth factor-related receptor
LOC106563620	-2.58991	-1.07498	0.000716178	0.0174594	GDNF family receptor alpha-4-like
LOC106571075	-2.59088	-1.02951	0.000573864	0.0151631	polypeptide N-acetylgalactosaminyltransferase 16
bscl2	-2.60235	2.076	1.94096e-07	4.5881e-05	BSCL2 lipid droplet biogenesis associated, seipin
LOC106570639	-2.62357	-1.17761	0.00102089	0.0219262	AT-hook DNA-binding motif-containing protein 1-like
LOC106590538	-2.63313	6.78193	2.85831e-06	0.000390434	lipocalin
tacr1a	-2.65029	-1.11006	4.68259e-05	0.00283118	tachykinin receptor 1a
LOC106586478	-2.71335	-1.56766	0.000281784	0.00962586	sodium/potassium/calcium exchanger 3-like
LOC106573633	-2.72434	-1.38262	0.00100599	0.021654	junctophilin-3-like
LOC106584438	-2.77849	2.07272	5.03918e-05	0.00298044	protein unc-13 homolog A-like
entpd5a	-2.77881	5.03682	0.000790355	0.0185702	ectonucleoside triphosphate diphosphohydrolase 5a
LOC106602292	-2.78479	1.52187	0.00170261	0.0294255	phosphatidylcholine:ceramide cholinephosphotransferase 2
si:ch211-106n13.3	-2.86534	3.96438	0.00359204	0.0454253	vWFA and Collagen domain-containing protein
LOC106588966	-2.94777	1.76075	0.00121391	0.02427	otolith matrix protein OMM-64-like
coch	-3.11527	1.65703	5.21126e-05	0.00305176	coagulation factor C homolog, cochlin (Limulus polyphemus)
LOC106604699	-3.15023	-1.58567	0.000191961	0.00744738	GDNF family receptor alpha-4
LOC106591949	-3.16179	1.79527	0.000142552	0.00601057	guanine nucleotide-binding protein G(I)/G(S)/G(O) subunit gamma-13
LOC106566273	-3.23288	-1.21194	3.20521e-06	0.000420098	metalloproteinase inhibitor 4
col10a1a	-3.2466	7.91411	0.00330648	0.0432756	collagen, type X, alpha 1a
zgc:136930	-3.29514	1.47362	0.000160909	0.00658314	thread biopolymer filament subunit gamma
LOC106579424	-3.30426	-1.33464	2.55687e-06	0.000356093	adhesion G protein-coupled receptor B1-like
LOC106592979	-3.33164	3.22217	0.000515966	0.0140827	ectonucleoside triphosphate diphosphohydrolase 5 (inactive)
LOC106561895	-3.33327	8.54736	0.00306112	0.0413937	collagen alpha-1(X) chain-like
LOC106590830	-3.63591	-1.01542	0.00011757	0.0052848	von Willebrand factor A domain-containing protein 7-like
LOC106568297	-3.64305	-1.22357	4.20257e-07	9.00299e-05	zinc finger CCHC domain-containing protein 9-like
LOC106589350	-3.70899	-1.43642	2.55385e-06	0.000356093	retinol-binding protein 3
LOC106575639	-3.77085	2.02268	0.000347982	0.0111948	keratin, type I cytoskeletal 18-like
LOC106591898	-4.1289	3.71185	1.68706e-06	0.000260566	serine protease FAM111A-like
LOC106602832	-4.30227	1.86635	0.0022147	0.0342407	fibroin heavy chain-like
LOC106564830	-4.82293	3.57275	5.1552e-06	0.000595754	complement C3
LOC106566732	-5.03961	2.14164	2.89374e-06	0.000391543	collagen alpha-3(IX) chain-like
LOC123728158	-5.40895	5.70242	8.29415e-09	3.55655e-06	ictacalcin-like
LOC123731929	-5.51477	4.69757	4.16545e-13	8.99912e-10	60S ribosomal protein L18a

## Sheet: F1701175_SK_T10AvsT10C
SYMBOL	logFC	logCPM	PValue	FDR	GENENAME
LOC123729718	12.0618	7.13845	6.07908e-82	1.91418e-77	protein-glutamine gamma-glutamyltransferase E-like
LOC106569486	8.14242	1.85665	4.69677e-41	5.09972e-38	carbonic anhydrase 4
LOC106597223	8.1246	8.3242	6.39205e-64	6.7091e-60	protein-glutamine gamma-glutamyltransferase 2-like
LOC123731986	7.81638	7.96321	2.56094e-12	3.11949e-11	uncharacterized LOC123731986
LOC106588483	7.45588	6.10742	9.56847e-10	7.4485e-09	uncharacterized LOC106588483
LOC106581733	7.12593	10.0383	7.68966e-60	6.0533e-56	uncharacterized LOC106581733
LOC106590245	7.10213	2.09115	2.22237e-29	4.48577e-27	C-C chemokine receptor type 3-like
asal	7.07465	7.50986	1.2946e-13	1.97981e-12	Mannose-specific lectin
LOC123724000	7.04625	7.56298	6.15984e-13	8.36761e-12	uncharacterized LOC123724000
LOC106606807	6.64607	1.25188	1.59408e-36	7.84286e-34	protein phosphatase 1 regulatory subunit 29-like
LOC106604696	6.61857	2.44127	6.36317e-34	2.41402e-31	saxitoxin and tetrodotoxin-binding protein 2
LOC106600778	6.39951	5.09107	4.68695e-12	5.45996e-11	cell wall protein IFF6
LOC106601958	6.2942	1.61316	4.57656e-27	6.46219e-25	actin, non-muscle 6.2
vrtn	5.89535	1.63827	4.36987e-38	2.5962e-35	vertebrae development associated
LOC106604583	5.8156	-1.37659	6.00211e-14	9.8077e-13	leukocyte cell-derived chemotaxin-2
LOC100136453	5.5945	9.14143	7.9105e-40	6.73205e-37	cathelicidin
tbb2a	5.55579	3.18122	9.74938e-52	3.83736e-48	Tubulin beta-2A chain
LOC106600814	5.52795	8.57753	1.44982e-17	4.50662e-16	keratin, type I cytoskeletal 13-like
LOC106564722	5.51336	9.08861	2.46737e-08	1.46011e-07	uncharacterized LOC106564722
LOC106575194	5.39585	5.89477	8.5112e-34	3.19048e-31	phospholipase A2 inhibitor 31 kDa subunit-like
LOC106607322	5.27829	8.93975	1.07337e-28	1.9765e-26	uncharacterized LOC106607322
LOC106577847	5.23141	9.18859	2.86278e-14	4.97204e-13	cytosolic phospholipase A2 gamma
tmsb	5.21446	2.53167	1.02816e-25	1.22631e-23	thymosin, beta
LOC106568806	5.21323	3.14267	5.36799e-30	1.19878e-27	V-type proton ATPase subunit d 1
cdo1	5.15173	3.45498	5.40275e-07	2.49555e-06	cysteine dioxygenase type 1
LOC106583715	5.13398	1.6945	1.7345e-23	1.43349e-21	protein-glutamine gamma-glutamyltransferase 2-like
LOC100500786	5.09766	1.73849	5.25762e-22	3.31767e-20	arginase-1
tgm2	5.0004	6.49555	4.07375e-14	6.89646e-13	transglutaminase 2, C polypeptide
si:ch73-49p17.1	4.90545	6.22742	1.0598e-40	1.05592e-37	protein LBH
LOC106575635	4.86265	2.2084	1.12604e-18	4.20601e-17	C-X-C chemokine receptor type 1-like
ebp	4.74056	4.72937	2.1331e-70	3.35836e-66	EBP cholestenol delta-isomerase
LOC106587139	4.73623	3.81947	1.59713e-49	3.93954e-46	7-dehydrocholesterol reductase
LOC106563790	4.65273	4.07184	5.02531e-08	2.82263e-07	uncharacterized LOC106563790
LOC123723757	4.63942	1.09559	2.89748e-23	2.26955e-21	protein aurora borealis-like
LOC106565226	4.59687	12.6233	3.73396e-37	2.02716e-34	keratin, type II cytoskeletal 8
LOC106584136	4.54169	1.107	5.70324e-21	3.10698e-19	proteoglycan 4-like
saa5	4.50073	1.7584	3.12964e-09	2.21303e-08	Serum amyloid A-5 protein
si:ch1073-126c3.2	4.48129	1.7381	1.44849e-22	1.00907e-20	uncharacterized LOC106608805
cdd	4.47252	6.80436	1.06319e-39	8.16532e-37	Cytidine deaminase
LOC106573635	4.47145	4.18063	4.88419e-32	1.55347e-29	large neutral amino acids transporter small subunit 1
LOC106578696	4.41666	4.48423	2.46809e-42	2.87834e-39	carcinoembryonic antigen-related cell adhesion molecule 20
LOC106584200	4.40584	1.26741	6.55138e-23	4.83115e-21	leukocyte elastase inhibitor
LOC106587778	4.39519	7.83873	2.21739e-11	2.29902e-10	cell surface glycoprotein 1
depdc4	4.34667	3.62685	5.51559e-46	8.27024e-43	DEP domain containing 4
LOC106577171	4.3319	4.25072	1.09743e-22	7.83577e-21	myelin and lymphocyte protein-like
casp3b	4.29158	5.71022	1.62646e-49	3.93954e-46	caspase 3, apoptosis-related cysteine peptidase b
lss	4.28946	4.37398	1.02205e-48	2.29874e-45	lanosterol synthase (2,3-oxidosqualene-lanosterol cyclase)
chga	4.27041	1.35651	3.75623e-13	5.30863e-12	chromogranin A
LOC106570297	4.26632	6.34872	2.01973e-51	7.06635e-48	asparagine synthetase [glutamine-hydrolyzing]
LOC106585965	4.25039	1.39254	1.19095e-07	6.22316e-07	integrin alpha-2
LOC106581689	4.24477	1.30321	1.70232e-21	9.98185e-20	myelin-associated glycoprotein
dhcr24	4.22662	4.4369	3.64058e-24	3.34211e-22	24-dehydrocholesterol reductase
LOC106599341	4.22397	6.9528	3.61172e-23	2.80804e-21	carbonic anhydrase
LOC106579683	4.20875	-1.18349	3.75806e-09	2.61569e-08	amiloride-sensitive amine oxidase [copper-containing]-like
hmgcs1	4.2084	6.25911	1.77329e-54	9.30623e-51	3-hydroxy-3-methylglutaryl-CoA synthase 1 (soluble)
LOC106575644	4.19817	1.01421	8.52901e-19	3.23568e-17	C-X-C chemokine receptor type 2-like
LOC106587907	4.18499	5.31002	1.99696e-14	3.53657e-13	uncharacterized LOC106587907
LOC106580755	4.17068	7.1123	2.33958e-28	4.11557e-26	cytochrome P450 2M1
LOC106585813	4.16834	1.14542	3.78836e-15	7.61737e-14	protocadherin Fat 4-like
LOC106583508	4.16536	2.01424	4.04185e-25	4.29965e-23	bora aurora kinase A activator
LOC106581219	4.16414	3.96082	2.11587e-17	6.3939e-16	collagenase 3
LOC123730763	4.15652	2.46144	1.47126e-09	1.10671e-08	serum amyloid A-5 protein-like
LOC106560552	4.14212	-1.24948	1.61163e-09	1.20425e-08	coagulation factor XIII B chain
samd7	4.12169	1.42919	2.7703e-17	8.14484e-16	sterile alpha motif domain containing 7
LOC106586211	4.12074	7.23116	2.54171e-47	4.70785e-44	D-3-phosphoglycerate dehydrogenase
LOC106573203	4.11269	1.03969	1.05493e-19	4.62642e-18	cytochrome P450 2F2-like
LOC106580712	4.08112	2.21441	3.29621e-14	5.66855e-13	neutrophil cytosol factor 2-like
LOC106573105	4.07564	3.85024	5.80394e-44	7.94585e-41	aurora kinase B-like
LOC106600816	4.06863	10.953	2.47502e-19	1.02007e-17	keratin, type I cytoskeletal 13
aurka	4.06175	4.72946	1.57744e-36	7.84286e-34	aurora kinase A
LOC106568399	4.05778	4.39644	6.39176e-15	1.23399e-13	integrin alpha-2-like
cdc6	4.00217	2.31049	1.6673e-18	6.06234e-17	cell division cycle 6 homolog (S. cerevisiae)
mmp13	3.99086	8.22677	1.14333e-40	1.09094e-37	Collagenase 3
gtse1	3.98539	3.90109	1.03923e-38	6.6782e-36	G-2 and S-phase expressed 1
LOC106564958	3.96715	11.7238	6.96237e-20	3.19413e-18	keratin, type I cytoskeletal 13
LOC106568170	3.95581	1.88656	1.25324e-24	1.23705e-22	S-phase kinase-associated protein 2-like
shtn1	3.94442	2.44239	3.34169e-05	0.000109596	shootin 1
mmp9	3.93343	7.88594	6.08901e-36	2.86165e-33	matrix metalloproteinase 9
LOC106582581	3.92832	1.00568	3.20304e-08	1.86255e-07	collagen alpha-2(VI) chain
LOC106594932	3.90409	1.13223	6.24373e-12	7.07967e-11	piggyBac transposable element-derived protein 4-like
abcb9	3.90062	1.21206	4.69599e-17	1.32379e-15	ATP-binding cassette, sub-family B (MDR/TAP), member 9
LOC106604248	3.90052	3.47909	7.18074e-21	3.89169e-19	sterol-4-alpha-carboxylate 3-dehydrogenase, decarboxylating-like
LOC106562054	3.89544	5.13495	1.44609e-31	4.1022e-29	7-dehydrocholesterol reductase
parpbp	3.89122	2.19982	3.73145e-26	4.77626e-24	PARP1 binding protein
pask	3.88341	4.4239	1.87272e-30	4.53602e-28	PAS domain containing serine/threonine kinase
LOC106603135	3.87547	4.99482	1.23491e-46	2.04658e-43	delta(14)-sterol reductase TM7SF2
bub1	3.86574	4.39809	9.96579e-40	7.84507e-37	BUB1 mitotic checkpoint serine/threonine kinase
LOC106607495	3.83544	2.66465	8.24158e-30	1.80216e-27	uncharacterized LOC106607495
LOC106588568	3.83126	5.1768	4.39156e-50	1.2571e-46	lanosterol 14-alpha demethylase
LOC100195405	3.82487	2.87837	1.99507e-24	1.90366e-22	cyclin E2
mslna	3.80814	7.1183	3.53194e-28	6.04422e-26	mesothelin a
LOC106605128	3.80709	1.37558	7.18691e-25	7.30004e-23	complement C3-like
LOC106605546	3.79027	4.41496	3.69316e-47	6.46057e-44	squalene monooxygenase
ckap2l	3.78369	2.98026	9.21143e-31	2.33911e-28	cytoskeleton associated protein 2-like
LOC106610984	3.77883	2.31343	8.46949e-19	3.22086e-17	uncharacterized LOC106610984
LOC106586200	3.7766	1.17642	5.14044e-13	7.08059e-12	polypeptide N-acetylgalactosaminyltransferase 3
LOC106569971	3.77327	2.50127	7.66187e-25	7.75745e-23	transcription factor 19
LOC106580115	3.7692	2.80743	1.30751e-31	3.81211e-29	apoptosis-inducing factor 3
LOC106560287	3.76845	2.22223	3.5092e-08	2.02637e-07	proteoglycan 4-like
LOC106612111	3.76744	2.20751	1.32659e-10	1.19896e-09	DNA damage-inducible transcript 4-like protein
ccnb1	3.73889	5.54811	2.78478e-35	1.2012e-32	cyclin B1
LOC123726752	3.72187	-1.03539	8.19424e-10	6.43763e-09	uncharacterized LOC123726752
LOC106607066	3.70485	5.70449	2.34915e-35	1.02736e-32	importin subunit alpha-1-like
LOC106602268	3.68545	5.30936	4.35935e-08	2.4715e-07	hydroperoxide isomerase ALOXE3-like
LOC106565211	3.68537	3.64398	1.84401e-42	2.23324e-39	rac GTPase-activating protein 1-like
tpx2	3.68005	5.19368	8.21442e-31	2.10289e-28	TPX2 microtubule nucleation factor
LOC106570209	3.66881	4.86801	6.62463e-48	1.39064e-44	lanosterol 14-alpha demethylase
LOC106570296	3.65932	5.82137	3.65439e-32	1.18628e-29	anillin
ccnf	3.65056	4.31429	6.8291e-38	3.98213e-35	cyclin F
LOC106572094	3.64016	2.0952	6.9127e-18	2.27447e-16	tyrosine-protein phosphatase non-receptor type 7-like
LOC106588468	3.63505	3.99611	1.44536e-29	3.07509e-27	claspin-like
LOC106613110	3.6295	4.40382	3.69388e-29	7.17981e-27	collagenase 3-like
stard4	3.62707	4.94672	3.03406e-40	2.72961e-37	StAR related lipid transfer domain containing 4
LOC106566708	3.62505	5.22375	3.20423e-29	6.30592e-27	G2/mitotic-specific cyclin-B1
LOC106579093	3.62144	4.98554	1.1845e-50	3.72976e-47	squalene monooxygenase
LOC106564750	3.60589	1.33548	1.09498e-14	2.02815e-13	cell division control protein 6 homolog
orc1	3.58359	3.87921	1.09086e-28	1.99704e-26	origin recognition complex, subunit 1
ddt4l	3.58166	5.23679	1.53182e-20	7.84292e-19	DNA-damage-inducible transcript 4-like protein
LOC106607664	3.56853	6.00653	7.0107e-31	1.8244e-28	ribonucleoside-diphosphate reductase subunit M2
LOC100136430	3.54925	6.58275	2.24414e-20	1.12701e-18	60 kDa heat shock protein, mitochondrial
LOC106590825	3.547	2.64908	4.6028e-19	1.82306e-17	methylsterol monooxygenase 1
LOC106607002	3.53777	5.19469	1.60717e-25	1.84696e-23	DNA replication licensing factor mcm5
LOC106561008	3.52683	1.01632	2.32596e-17	6.94216e-16	AFG3-like protein 1
LOC106601395	3.52401	5.65244	8.58212e-37	4.5039e-34	importin subunit alpha-1
mcm7	3.52308	6.62406	2.44821e-27	3.63269e-25	minichromosome maintenance complex component 7
LOC106573843	3.51989	-1.04017	5.76015e-11	5.6032e-10	OX-2 membrane glycoprotein-like
LOC106588411	3.51536	2.54482	2.09839e-22	1.43328e-20	transcription factor 19
LOC106596213	3.51028	1.99017	3.43819e-16	8.22034e-15	macrophage mannose receptor 1-like
LOC106587076	3.50253	3.10983	4.46571e-23	3.38834e-21	transcription factor E2F8
LOC106586236	3.50172	4.59785	1.57946e-24	1.52559e-22	cell division cycle-associated protein 7
LOC106599711	3.49333	5.93923	1.67266e-27	2.55673e-25	desmoglein-2-like
LOC106560278	3.49199	2.26564	4.17871e-26	5.30561e-24	uncharacterized LOC106560278
LOC106561666	3.48627	4.33394	1.55624e-43	2.04179e-40	neuroepithelial cell-transforming gene 1 protein-like
LOC123742419	3.48396	2.85585	9.37459e-39	6.14973e-36	uncharacterized LOC123742419
LOC106592455	3.47946	5.39448	5.01766e-24	4.51417e-22	polo-like kinase 1 (Drosophila)
LOC106561922	3.46975	4.31043	9.52315e-35	3.84442e-32	transcription factor E2F8
LOC106589585	3.46437	4.98511	5.19451e-28	8.65421e-26	disks large-associated protein 5
nrgna	3.45787	2.24805	1.4962e-15	3.21368e-14	neurogranin (protein kinase C substrate, RC3) a
LOC106570829	3.4539	5.71537	3.62448e-23	2.81103e-21	3-hydroxy-3-methylglutaryl-coenzyme A reductase
LOC106574730	3.4423	2.53253	1.29047e-26	1.75148e-24	DNA replication fork stabilization factor DONSON
LOC106607583	3.42823	1.08976	3.73701e-16	8.84745e-15	denticleless protein homolog
LOC106584748	3.42702	4.4821	1.12301e-39	8.41937e-37	protein regulator of cytokinesis 1
ccne2	3.42337	2.84495	4.21525e-20	2.00196e-18	cyclin E2
LOC106563402	3.41948	5.77899	3.46699e-30	8.02711e-28	uncharacterized LOC106563402
cdca3	3.41736	5.06448	5.44038e-28	9.01613e-26	cell division cycle associated 3
LOC106609239	3.41186	7.52222	1.20441e-28	2.19216e-26	aldo-keto reductase family 1 member B1
LOC106589985	3.41182	2.99267	3.57886e-14	6.10792e-13	calpain-2 catalytic subunit-like
LOC106600827	3.41051	3.67433	6.62024e-35	2.74287e-32	uncharacterized LOC106600827
fancd2	3.41035	4.13039	2.83633e-26	3.70582e-24	FA complementation group D2
LOC106600720	3.40912	5.86351	1.11066e-27	1.74863e-25	lysophospholipase D GDPD3-like
ppa5	3.40179	3.67101	5.76053e-17	1.59391e-15	Tartrate-resistant acid phosphatase type 5
paf	3.38353	3.19052	3.95532e-22	2.57446e-20	PCNA-associated factor
incenp	3.38266	6.2101	2.45203e-29	4.91781e-27	inner centromere protein
LOC106604401	3.37861	2.98428	1.65767e-33	5.93144e-31	SH2 domain-containing protein 4A-like
espl1	3.37654	4.13376	1.39302e-22	9.7474e-21	extra spindle pole bodies like 1, separase
LOC106601288	3.36822	2.4755	8.92265e-27	1.23227e-24	ribonucleoprotein PTB-binding 1-like
LOC106560912	3.36726	4.93258	6.31497e-34	2.41402e-31	anillin
LOC106582339	3.3598	1.59646	1.34724e-07	6.96125e-07	tumor necrosis factor-inducible gene 6 protein-like
LOC106612204	3.35843	5.07787	5.40238e-37	2.88322e-34	tryptophan--tRNA ligase, cytoplasmic
rtkn2	3.35737	3.64388	4.81674e-26	6.01863e-24	rhotekin 2
LOC106610569	3.3433	1.45554	5.60408e-16	1.28242e-14	maternal embryonic leucine zipper kinase
LOC106613229	3.34224	5.05883	3.21626e-27	4.64558e-25	nuclear mitotic apparatus protein 1
atad3	3.34155	4.47829	7.12709e-22	4.40035e-20	ATPase family AAA domain-containing protein 3
LOC106562699	3.33464	2.81486	3.06631e-28	5.27606e-26	kinesin-like protein KIF23
ccnb2	3.32996	3.70716	9.45938e-43	1.19143e-39	cyclin B2
LOC106577820	3.32949	3.27919	1.46656e-08	9.07072e-08	cytosolic phospholipase A2 gamma-like
LOC106583386	3.32897	5.09588	2.22266e-31	6.0153e-29	cell division cycle-associated protein 3-like
LOC106580394	3.32384	2.05536	9.68269e-19	3.66013e-17	L-serine dehydratase/L-threonine deaminase
ruvbl2	3.32208	4.98275	6.67357e-32	2.04017e-29	RuvB-like AAA ATPase 2
pif1	3.32091	2.08745	2.86427e-22	1.91081e-20	PIF1 5'-to-3' DNA helicase homolog (S. cerevisiae)
ncapg2	3.31275	4.05797	1.0843e-31	3.22098e-29	non-SMC condensin II complex, subunit G2
ska3	3.31021	3.00682	6.44167e-31	1.69029e-28	spindle and kinetochore associated complex subunit 3
g2e3	3.30831	2.75715	2.20426e-27	3.33691e-25	G2/M-phase specific E3 ubiquitin protein ligase
LOC106577138	3.30645	1.93732	4.38167e-05	0.000140385	early growth response protein 2b
kif14	3.30077	3.81363	5.42648e-40	4.74636e-37	kinesin family member 14
mep50	3.29228	5.87652	6.23749e-26	7.67211e-24	Methylosome protein 50
LOC106584399	3.28915	2.9905	1.08619e-25	1.28579e-23	chromatin assembly factor 1 subunit A
LOC106568002	3.28165	5.01988	3.73885e-21	2.1023e-19	arginine--tRNA ligase, cytoplasmic
LOC106567641	3.2742	5.88666	6.91499e-17	1.88846e-15	heat shock cognate 70 kDa protein
LOC106612236	3.27322	1.70269	5.38255e-07	2.48695e-06	homeobox protein EMX1-like
LOC106581977	3.26425	1.36264	3.86768e-11	3.85154e-10	beta-galactoside alpha-2,6-sialyltransferase 2-like
LOC106564305	3.258	6.18703	1.00405e-34	4.00196e-32	lipopolysaccharide-induced tumor necrosis factor-alpha factor homolog
LOC106567863	3.24859	6.539	1.81949e-31	5.02561e-29	ribonucleoside-diphosphate reductase large subunit
LOC100136449	3.24745	2.17895	9.22944e-13	1.21292e-11	interleukin-1 beta
LOC106591046	3.24433	1.66964	1.8471e-09	1.36529e-08	sodium/hydrogen exchanger 9B2-like
fdft1	3.22971	5.51374	1.0584e-28	1.972e-26	farnesyl-diphosphate farnesyltransferase 1
LOC106578836	3.22925	-1.33436	1.75226e-06	7.33418e-06	adenosine kinase-like
LOC106585098	3.22229	3.99873	2.14781e-25	2.39824e-23	cell division cycle-associated protein 2
cdca5	3.22228	2.42181	4.48053e-17	1.26759e-15	cell division cycle associated 5
LOC106578095	3.21723	1.29007	1.06401e-13	1.65368e-12	mucin-3A-like
s26a2	3.21668	2.41646	1.72219e-21	1.00609e-19	Sulfate transporter
LOC106590208	3.21318	2.51817	1.58549e-15	3.39158e-14	carbonic anhydrase 1-like
LOC106600954	3.2099	3.69214	7.42589e-17	2.02272e-15	ferritin, middle subunit-like
esco2	3.20904	3.9711	4.56584e-18	1.53599e-16	establishment of sister chromatid cohesion N-acetyltransferase 2
borea	3.19902	4.96872	1.95629e-29	4.02613e-27	Borealin
LOC106569070	3.1982	2.78249	1.53484e-29	3.24357e-27	centromere protein L
LOC106562604	3.19064	5.87237	1.55772e-10	1.39029e-09	CUB and zona pellucida-like domain-containing protein 1
kntc1	3.18393	5.23315	9.58327e-40	7.73739e-37	kinetochore associated 1
LOC106561604	3.18182	5.29329	8.96699e-30	1.94726e-27	aurora kinase B
LOC106607864	3.1809	4.64322	2.60039e-39	1.90421e-36	kinesin-like protein KIF11
mki67	3.1763	6.91773	8.53555e-40	7.07282e-37	marker of proliferation Ki-67
LOC106572223	3.17371	4.40706	5.64276e-32	1.74195e-29	histone-lysine N-methyltransferase SUV39H1-like
LOC106587728	3.17221	2.3704	3.92994e-22	2.56912e-20	kinesin-like protein KIF23
LOC106590301	3.16457	3.89662	1.38682e-37	7.93969e-35	serine/threonine-protein kinase greatwall
aspm	3.16138	5.19681	3.55606e-39	2.54485e-36	assembly factor for spindle microtubules
mcm5	3.16023	4.26956	6.15666e-25	6.46203e-23	MCM5 minichromosome maintenance deficient 5 (S. cerevisiae)
LOC106562005	3.15772	4.3087	1.86785e-29	3.89502e-27	SHC SH2-domain binding protein 1
LOC106567924	3.15056	4.38516	1.872e-08	1.13248e-07	collagenase 3
LOC106603038	3.14486	5.01209	3.27541e-30	7.69673e-28	kinesin-like protein KIF20A
neil3	3.1407	2.11265	2.50865e-22	1.69511e-20	nei-like DNA glycosylase 3
LOC106606998	3.14006	3.57838	4.65606e-26	5.8644e-24	cyclic GMP-AMP synthase
si:ch211-63o20.7	3.13663	3.30948	9.33293e-23	6.74026e-21	serine/threonine kinase 35
LOC106594015	3.13661	-1.2912	2.81173e-05	9.35996e-05	thrombin-like enzyme cerastocytin
mis18bp1	3.13555	3.82619	1.07621e-29	2.32108e-27	MIS18 binding protein 1
cdc20	3.13221	6.12593	2.24846e-28	3.97751e-26	cell division cycle 20 homolog
LOC106612508	3.12871	7.77369	8.33111e-12	9.27289e-11	uncharacterized LOC106612508
LOC106587056	3.12595	4.28998	1.37638e-35	6.10416e-33	cytoskeleton-associated protein 5
LOC106611589	3.12552	6.47458	5.95583e-22	3.72097e-20	leukocyte cell-derived chemotaxin-2
LOC106577137	3.12237	5.79973	1.39992e-40	1.29649e-37	kinesin-like protein KIF11-B
LOC106609295	3.12214	4.61286	2.69146e-28	4.68224e-26	condensin-2 complex subunit H2-like
eme1	3.1219	2.45926	8.18432e-24	7.03084e-22	essential meiotic structure-specific endonuclease 1
mcm3	3.11899	6.31895	9.27275e-25	9.26922e-23	minichromosome maintenance complex component 3
LOC106565574	3.11559	7.24933	2.48076e-22	1.67988e-20	glutathione peroxidase 2-like
LOC106601868	3.10696	3.969	9.31973e-39	6.14973e-36	cyclin-F
ankle1	3.10695	2.72957	2.22646e-27	3.35439e-25	ankyrin repeat and LEM domain containing 1
racgap1	3.10689	4.99752	1.09507e-30	2.73664e-28	Rac GTPase activating protein 1
LOC106610270	3.10205	3.37355	1.28632e-35	5.78622e-33	sperm-associated antigen 5
dbf4b	3.09777	1.73436	5.4089e-16	1.24046e-14	DBF4 zinc finger B
LOC106583830	3.09543	4.78746	5.54462e-34	2.15542e-31	dual specificity protein kinase Ttk
pole2	3.09263	3.85847	8.92531e-22	5.45709e-20	polymerase (DNA directed), epsilon 2
zwilch	3.09004	3.07293	2.44109e-24	2.29448e-22	zwilch kinetochore protein
LOC106588679	3.08817	5.723	6.07644e-39	4.15945e-36	anillin
ncapg	3.08681	3.74232	1.2744e-16	3.32188e-15	non-SMC condensin I complex, subunit G
mcm6	3.08057	6.12066	1.99377e-20	1.00932e-18	minichromosome maintenance complex component 6
acat2	3.07711	5.15623	4.12082e-28	6.97615e-26	acetyl-CoA acetyltransferase 2
LOC106594784	3.07679	4.1723	3.94063e-28	6.70717e-26	structural maintenance of chromosomes protein 2-like
cdkn1a	3.07628	2.46121	1.24832e-19	5.40674e-18	cyclin-dependent kinase inhibitor 1A
LOC106562296	3.07196	2.22314	1.84096e-23	1.49789e-21	centromere protein N-B
erg19	3.07184	3.36983	5.58574e-29	1.07246e-26	Diphosphomevalonate decarboxylase
iars1	3.07014	5.62662	1.84211e-22	1.26371e-20	isoleucyl-tRNA synthetase 1
cenpi	3.07001	3.32818	9.89254e-21	5.20897e-19	centromere protein I
LOC106594162	3.06801	1.86512	2.50327e-17	7.42212e-16	structural maintenance of chromosomes protein 2-like
LOC106574092	3.06729	5.1694	1.0987e-33	4.07012e-31	E3 ubiquitin-protein ligase UHRF1
LOC106563463	3.06625	3.26636	3.6782e-21	2.07561e-19	sororin-B-like
LOC106570108	3.06482	4.58517	4.40166e-39	3.07999e-36	cyclin-dependent kinases regulatory subunit 1
kif4	3.06413	4.33404	2.52205e-27	3.71095e-25	kinesin family member 4
LOC106579646	3.06384	1.51448	2.97637e-16	7.22378e-15	protein APCDD1-like
rir2	3.05902	6.96798	6.40544e-25	6.65658e-23	Ribonucleoside-diphosphate reductase subunit M2
tubd1	3.05631	2.92142	2.11547e-25	2.37301e-23	tubulin, delta 1
LOC106568941	3.04697	2.25965	1.89893e-18	6.84918e-17	mitochondrial import inner membrane translocase subunit TIM44
fpps	3.04627	4.4741	1.38072e-33	5.05535e-31	Farnesyl pyrophosphate synthetase
LOC106590979	3.0461	3.88569	2.23442e-20	1.12392e-18	serine/threonine-protein kinase PLK1
LOC106603166	3.04508	4.48307	1.13159e-32	3.87299e-30	chromosome-associated kinesin KIF4
LOC106577502	3.04504	3.39528	4.63267e-22	2.95291e-20	mitotic spindle assembly checkpoint protein MAD2A-like
LOC106577821	3.04286	3.92433	1.22894e-13	1.8849e-12	cytosolic phospholipase A2 gamma-like
LOC106605928	3.03708	1.45604	6.69132e-13	9.04664e-12	uncharacterized LOC106605928
LOC106605924	3.03471	4.18447	7.31533e-32	2.21486e-29	farnesyl pyrophosphate synthase
LOC106569169	3.03273	6.41325	5.06334e-28	8.51281e-26	cadherin-4-like
LOC106573334	3.02766	4.53846	1.23179e-23	1.03708e-21	PCNA-associated factor
ccna2	3.02605	4.43295	1.56078e-36	7.84286e-34	cyclin A2
LOC106589940	3.00964	4.27411	2.33676e-33	8.17555e-31	kinesin-like protein KIF20B
LOC106578890	3.00864	3.89385	1.29199e-05	4.57928e-05	snaclec 1-like
prim2	3.0071	4.35191	1.24554e-25	1.45797e-23	DNA primase subunit 2
LOC106585835	3.0042	4.6566	7.86587e-32	2.35886e-29	SWI/SNF-related matrix-associated actin-dependent regulator of chromatin subfamily A containing DEAD/H box 1A
LOC106608315	3.00101	2.58581	8.89019e-25	8.91511e-23	zygotic DNA replication licensing factor mcm3
LOC106599389	3.00018	5.04234	3.22057e-35	1.3704e-32	kinesin-like protein KIF2C
birc5a	2.99941	4.5581	5.12089e-32	1.61247e-29	baculoviral IAP repeat containing 5a
LOC106570037	2.99169	3.31817	2.65584e-19	1.08748e-17	claspin
LOC106604250	2.98991	2.33057	1.29962e-24	1.27882e-22	uncharacterized LOC106604250
LOC106591493	2.98751	1.41901	3.5502e-18	1.21642e-16	rho GTPase-activating protein 19-like
pola1	2.98496	4.78953	1.48117e-23	1.23683e-21	polymerase (DNA directed), alpha 1
LOC106580855	2.98464	1.26374	8.24413e-12	9.18581e-11	SPARC-related modular calcium-binding protein 1
ncapd2	2.97803	5.95255	1.39699e-19	5.99297e-18	non-SMC condensin I complex, subunit D2
LOC106565947	2.97803	1.64053	5.55811e-10	4.50486e-09	uncharacterized LOC106565947
LOC106607996	2.97649	4.39578	1.65783e-27	2.54643e-25	histone-lysine N-methyltransferase NSD2
LOC106583431	2.9741	3.18563	0.0002079	0.000579887	interferon-induced protein 44
gins3	2.97264	2.96355	3.67481e-20	1.76391e-18	GINS complex subunit 3
nos2b	2.97217	4.46377	1.3471e-10	1.2147e-09	nitric oxide synthase 2b, inducible
LOC106569884	2.97046	5.77255	1.9606e-23	1.57891e-21	interleukin enhancer-binding factor 2 homolog
LOC106604765	2.9693	7.3246	2.27084e-18	8.0432e-17	tubulin beta-4B chain
LOC106572756	2.96813	8.75565	3.17356e-13	4.54843e-12	keratin, type I cytoskeletal 18
tbb2c	2.96762	6.97254	4.11774e-20	1.9586e-18	Tubulin beta-2C chain
LOC106566399	2.96067	8.13667	7.76908e-14	1.24242e-12	matrix metalloproteinase-9-like
LOC106590260	2.95977	5.08618	7.26196e-28	1.18479e-25	phosphoenolpyruvate carboxykinase 2 (mitochondrial)
cdc45	2.95804	3.14565	4.53094e-15	8.9617e-14	CDC45 cell division cycle 45 homolog (S. cerevisiae)
LOC106581758	2.95682	3.04162	6.9689e-20	3.19413e-18	cell division cycle-associated protein 7-like
top2a	2.95644	6.92114	6.77386e-19	2.62033e-17	DNA topoisomerase II alpha
sass6	2.95475	3.24552	6.39852e-26	7.80917e-24	SAS-6 centriolar assembly protein
LOC106587689	2.9528	3.26556	6.74023e-26	8.13166e-24	protein regulator of cytokinesis 1
LOC100195150	2.94987	5.43543	5.48409e-24	4.89187e-22	Targeting protein for Xklp2
kif23	2.949	3.40099	3.23903e-25	3.49283e-23	kinesin family member 23
LOC106606415	2.94818	4.2268	7.47187e-18	2.44314e-16	glycogen synthase 1 (muscle)
LOC106592654	2.94225	1.50986	2.87469e-08	1.68437e-07	serine/threonine-protein kinase haspin-like
LOC106595135	2.94178	-1.52578	5.64903e-07	2.59712e-06	ly6/PLAUR domain-containing protein 6B-like
yars1	2.94154	6.20336	2.39969e-25	2.65128e-23	tyrosyl-tRNA synthetase 1
LOC106562243	2.94142	6.45761	1.58268e-33	5.72822e-31	aspartate aminotransferase, mitochondrial
b4galnt4a	2.93991	1.22861	4.38045e-11	4.32523e-10	beta-1,4-N-acetyl-galactosaminyl transferase 4a
exo1	2.93023	2.44377	9.77159e-18	3.14931e-16	exonuclease 1
LOC106587830	2.92986	-1.13942	1.31038e-05	4.63819e-05	paired box protein Pax-6
cip2a	2.92962	3.57637	1.54548e-27	2.38549e-25	cellular inhibitor of PP2A
LOC106585119	2.9272	4.73643	2.24657e-26	2.97227e-24	condensin complex subunit 2
LOC123730749	2.92328	1.73732	2.99227e-10	2.53759e-09	uncharacterized LOC123730749
bub1bb	2.91866	2.68575	5.30481e-24	4.75891e-22	BUB1 mitotic checkpoint serine/threonine kinase Bb
ube2t	2.91357	4.30455	3.68971e-30	8.41896e-28	ubiquitin-conjugating enzyme E2T (putative)
cdca2	2.9131	3.07818	4.97361e-27	6.99147e-25	cell division cycle associated 2
gins4	2.90823	4.43872	2.88508e-25	3.1326e-23	GINS complex subunit 4 (Sld5 homolog)
pgd	2.90591	8.08259	6.7236e-29	1.27538e-26	phosphogluconate dehydrogenase
ncapd3	2.90084	5.58568	1.45215e-38	8.96576e-36	non-SMC condensin II complex, subunit D3
LOC100380711	2.89981	2.70542	1.4206e-16	3.66055e-15	heat shock 70 kDa protein 14
LOC106578009	2.89848	7.44151	9.32395e-08	4.98037e-07	urokinase plasminogen activator surface receptor-like
LOC123728745	2.89793	2.59182	3.52964e-10	2.95432e-09	cytosolic phospholipase A2 gamma-like
prim1	2.89742	5.38691	5.71609e-30	1.26035e-27	DNA primase subunit 1
nar4	2.89495	1.47606	1.62933e-09	1.21517e-08	Ecto-ADP-ribosyltransferase 4
mms22l	2.89412	3.93233	5.99634e-20	2.78075e-18	MMS22-like, DNA repair protein
LOC106582836	2.89312	2.37126	7.17587e-19	2.76227e-17	myb-related protein B
LOC106581777	2.89227	6.33952	2.94018e-26	3.82564e-24	D-3-phosphoglycerate dehydrogenase
LOC106562003	2.89217	2.0539	1.17717e-19	5.13392e-18	histamine H3 receptor
mat2aa	2.88874	4.56231	3.53428e-18	1.21228e-16	methionine adenosyltransferase 2Aa
LOC106607886	2.88342	4.12446	2.2351e-31	6.0153e-29	uncharacterized LOC106607886
kif22	2.88316	3.95879	1.02907e-23	8.72864e-22	kinesin family member 22
si:dkeyp-120h9.1	2.88283	3.37567	1.03725e-16	2.75853e-15	Y+L amino acid transporter 2-like
iqgap3	2.87963	5.23057	1.95009e-30	4.68737e-28	IQ motif containing GTPase activating protein 3
LOC106593068	2.87727	1.09233	2.81864e-08	1.65419e-07	protein asteroid homolog 1-like
LOC106608511	2.87542	-1.12594	2.32018e-07	1.14583e-06	protein Wnt-8b
LOC106576192	2.87414	2.28281	8.61532e-17	2.32676e-15	6-phosphofructo-2-kinase/fructose-2,6-bisphosphatase 3-like
sdr42e2	2.87226	-1.32168	1.37443e-07	7.08545e-07	short chain dehydrogenase/reductase family 42E, member 2
LOC106606382	2.8721	3.12771	9.97646e-22	6.04113e-20	DNA polymerase delta catalytic subunit-like
LOC106584307	2.86771	3.87855	7.27657e-35	2.97564e-32	protein ECT2-like
ppp5c	2.86632	6.12724	2.48076e-24	2.31793e-22	protein phosphatase 5, catalytic subunit
lpp60	2.8663	4.81957	3.37517e-20	1.63252e-18	60 kDa lysophospholipase
LOC106583587	2.86517	2.40948	1.22105e-19	5.3109e-18	rac GTPase-activating protein 1-like
LOC123743208	2.86281	1.31767	1.27179e-13	1.94683e-12	pachytene checkpoint protein 2 homolog
sgo1	2.86266	2.94178	3.52542e-19	1.41592e-17	shugoshin 1
LOC106612207	2.86058	-1.2974	5.63673e-07	2.59184e-06	ras-related protein Rab-37
cenpf	2.85982	4.94805	7.13369e-36	3.30332e-33	centromere protein F
LOC106580001	2.85827	7.8034	1.88199e-14	3.35561e-13	tubulin beta-1 chain
tigara	2.85804	1.93864	8.02509e-21	4.30484e-19	TP53 induced glycolysis regulatory phosphatase a
LOC106570104	2.85687	5.47435	6.78291e-09	4.49643e-08	protein S100-A1
LOC106580835	2.85658	2.17925	5.22073e-15	1.0179e-13	serine--tRNA ligase, mitochondrial
sb:cb1058	2.85582	1.97973	0.00198197	0.00449271	uncharacterized LOC106578097
LOC106577478	2.85491	4.90685	5.65156e-26	6.97868e-24	mitochondrial import receptor subunit TOM40 homolog
fbxo5	2.85449	3.063	1.02801e-15	2.26362e-14	F-box protein 5
orc5	2.85338	4.01983	6.87207e-20	3.15895e-18	origin recognition complex, subunit 5
LOC106612199	2.84866	3.69475	7.23511e-24	6.25877e-22	sterol-4-alpha-carboxylate 3-dehydrogenase, decarboxylating
sc5d	2.84812	5.32316	2.18815e-36	1.06001e-33	sterol-C5-desaturase
LOC106609479	2.84455	2.95312	1.09827e-26	1.50961e-24	small nuclear ribonucleoprotein F
rir1	2.84165	6.55534	9.16999e-21	4.8857e-19	Ribonucleoside-diphosphate reductase large subunit
LOC123744736	2.84033	1.88368	2.30703e-13	3.37407e-12	uncharacterized LOC123744736
LOC100380717	2.83939	6.06712	8.73996e-22	5.35416e-20	heat shock 70 kDa protein 4
mtfr2	2.83826	2.8008	4.31284e-23	3.29618e-21	mitochondrial fission regulator 2
LOC106563802	2.83703	3.75916	2.42847e-27	3.63269e-25	leukemia inhibitory factor receptor
chtf8	2.83312	2.62382	1.4715e-17	4.56656e-16	CTF8, chromosome transmission fidelity factor 8 homolog (S. cerevisiae)
LOC106600151	2.83291	3.01536	3.7193e-14	6.3373e-13	condensin complex subunit 3-like
mars1	2.83069	5.01773	4.57598e-30	1.03661e-27	methionyl-tRNA synthetase 1
nccrp1	2.82101	6.70874	1.1612e-24	1.15343e-22	P1, F-box associated domain containing
dpyl5	2.82008	1.17321	1.07286e-12	1.40001e-11	Dihydropyrimidinase-related protein 5
LOC106570825	2.81936	5.72581	4.42551e-23	3.36595e-21	uncharacterized LOC106570825
LOC106601716	2.81931	5.80842	5.57868e-36	2.66154e-33	aldehyde dehydrogenase family 3 member B1-like
LOC106605401	2.81869	6.34472	4.40202e-23	3.35619e-21	valine--tRNA ligase-like
tuba5	2.81496	6.14274	1.17555e-20	6.12189e-19	tubulin alpha 5
dhfr	2.81429	3.2599	3.59401e-22	2.37748e-20	dihydrofolate reductase
LOC106562989	2.81413	6.51732	5.39116e-16	1.2373e-14	tubulin alpha chain, testis-specific-like
LOC106596922	2.81368	4.799	4.43931e-15	8.80257e-14	protein PML
sycc	2.81038	5.54493	5.27427e-33	1.82501e-30	Cysteinyl-tRNA synthetase, cytoplasmic
poc1a	2.8087	1.06751	1.77008e-09	1.31237e-08	POC1 centriolar protein A
LOC106586634	2.80426	3.8137	1.37558e-11	1.47377e-10	chromatin assembly factor 1 subunit B
cep55l	2.80271	3.4411	4.43946e-24	4.01694e-22	centrosomal protein 55 like
LOC106602330	2.80161	3.16475	9.91082e-28	1.57612e-25	sperm-associated antigen 5-like
LOC106609503	2.80142	2.71914	5.68971e-21	3.10499e-19	forkhead box protein M1-like
k0841	2.80068	3.32161	3.26994e-26	4.21983e-24	K0841 protein
LOC106563621	2.79808	5.0331	9.84908e-17	2.63714e-15	kinesin-like protein KIF20A
LOC106570155	2.79785	-1.26777	5.59081e-06	2.12459e-05	leukotriene B4 receptor 1-like
LOC106595307	2.79566	1.71454	2.35541e-11	2.42932e-10	TIMELESS-interacting protein-like
LOC106612827	2.79456	6.92978	9.58037e-21	5.07163e-19	T-complex protein 1 subunit zeta
LOC106610355	2.79385	3.7179	1.73053e-21	1.00909e-19	inorganic pyrophosphatase
LOC106604349	2.78515	3.18944	2.64667e-16	6.51081e-15	hyaluronan mediated motility receptor
LOC100195680	2.78513	6.14304	1.54254e-32	5.22274e-30	transforming acidic coiled-coil-containing protein 3
tyms	2.78424	5.01424	1.1677e-18	4.34615e-17	thymidylate synthetase
rag1	2.78365	-1.04973	1.49569e-07	7.66294e-07	recombination activating 1
haus8	2.77921	3.32875	2.23187e-24	2.11043e-22	HAUS augmin like complex subunit 8
LOC106587484	2.77839	2.54627	6.06772e-23	4.50614e-21	kinesin-like protein KIF18A
LOC106613230	2.77822	2.65124	1.14954e-17	3.63785e-16	cysteine and histidine-rich domain-containing protein 1-like
ska1	2.77778	2.35555	1.17279e-19	5.1219e-18	spindle and kinetochore associated complex subunit 1
LOC106587962	2.77565	2.90927	8.35423e-14	1.32523e-12	transcription factor Sp6-like
LOC106570533	2.77525	2.88535	7.15923e-17	1.95267e-15	insulin-like growth factor 2 mRNA-binding protein 3
slc25a29	2.77331	1.68504	9.4607e-17	2.54832e-15	solute carrier family 25 member 29
hmmr	2.77023	3.63644	4.45939e-19	1.76848e-17	hyaluronan-mediated motility receptor (RHAMM)
LOC106596099	2.76895	2.04337	4.28279e-19	1.70058e-17	structural maintenance of chromosomes protein 2-like
1433b	2.76652	9.33249	1.11897e-22	7.95351e-21	14-3-3 protein beta/alpha
mfsd6b	2.7629	2.06477	5.87186e-10	4.73357e-09	major facilitator superfamily domain containing 6b
nek2	2.76026	2.8368	2.00364e-23	1.60945e-21	NIMA-related kinase 2
pudp	2.75778	4.48333	3.39538e-30	7.91953e-28	pseudouridine 5'-phosphatase
LOC106585394	2.75724	7.80666	5.22647e-20	2.44531e-18	glycine dehydrogenase (decarboxylating), mitochondrial
LOC106591504	2.75214	3.8007	1.2352e-36	6.37606e-34	rho GTPase-activating protein 19-like
LOC106578597	2.75132	2.55497	0.000136938	0.000396168	uroplakin-1a-like
LOC106564547	2.74838	3.03552	7.35103e-22	4.52973e-20	centromere protein M-like
LOC106582297	2.74734	3.10917	8.17943e-16	1.82662e-14	BRCA1-associated RING domain protein 1-like
LOC106579526	2.74681	2.63451	1.30659e-16	3.3989e-15	myb-related protein A-like
LOC106607826	2.74503	4.83163	8.12827e-28	1.31253e-25	cyclin-dependent kinase 1-like
LOC106602982	2.74251	5.08796	6.34699e-16	1.44299e-14	equilibrative nucleoside transporter 2-like
si:dkey-34e4.1	2.73867	1.9088	2.2952e-16	5.72855e-15	carboxyl-terminal PDZ ligand of neuronal nitric oxide synthase protein
ybx2a	2.73813	6.305	5.25953e-15	1.02419e-13	Y-box-binding protein 2-A
rad51	2.7366	3.28723	1.36589e-26	1.84589e-24	RAD51 recombinase
LOC106568669	2.73589	6.69022	3.74859e-15	7.5422e-14	ATP-binding cassette sub-family F member 2-like
LOC106577590	2.7355	5.9197	6.44942e-25	6.65834e-23	histone H2A.Z
LOC106601042	2.73123	7.91315	2.20636e-14	3.88556e-13	DELTA-stichotoxin-Hcr4a-like
prc1b	2.72504	3.37583	1.30987e-25	1.5276e-23	protein regulator of cytokinesis 1b
kcrt	2.72328	5.58987	1.74825e-19	7.38911e-18	Creatine kinase, testis isozyme
kif20ba	2.72328	4.04463	7.8163e-28	1.26866e-25	kinesin family member 20Ba
LOC106564654	2.72213	1.93165	4.16076e-17	1.18244e-15	ATPase family AAA domain-containing protein 5-like
LOC106606339	2.72184	3.95555	5.0826e-28	8.51281e-26	lymphocyte-specific helicase
LOC106583807	2.7215	2.75444	1.58844e-19	6.74081e-18	centromere protein P
agt	2.71974	1.19415	7.04225e-16	1.5873e-14	angiotensinogen
LOC106612829	2.71792	4.15117	2.57759e-18	9.01814e-17	phosphoserine phosphatase-like
LOC106588891	2.7167	7.28941	1.22984e-15	2.68181e-14	ras-related protein Rab-25
LOC106611545	2.71496	4.78926	1.06843e-28	1.9765e-26	cyclin-A2-like
ndc80	2.71295	1.64247	7.13723e-16	1.60526e-14	NDC80 homolog, kinetochore complex component (S. cerevisiae)
gsr	2.70977	7.37853	1.03544e-25	1.23033e-23	glutathione reductase
vwa10.2	2.70857	4.4614	6.69273e-14	1.08517e-12	von Willebrand factor A domain containing 10, tandem duplicate 2
LOC106571444	2.70847	5.63686	1.02471e-22	7.34989e-21	CAD protein
LOC106587744	2.7079	3.31239	2.42876e-21	1.39302e-19	uncharacterized LOC106587744
mthfd1l	2.70587	6.12784	4.50719e-21	2.49424e-19	methylenetetrahydrofolate dehydrogenase (NADP+ dependent) 1 like
armc1l	2.70575	3.53373	5.85401e-28	9.65085e-26	armadillo repeat containing 1, like
LOC106576235	2.70417	3.7995	8.9134e-15	1.67962e-13	protein ADM2-like
LOC106595068	2.70206	2.53507	3.98937e-06	1.55969e-05	intestinal mucin-like protein
cdk2	2.69612	4.32368	7.72015e-21	4.14833e-19	cyclin-dependent kinase 2
LOC106613996	2.6956	1.6876	2.34203e-14	4.10909e-13	sphingosine 1-phosphate receptor 4-like
LOC106607888	2.69299	2.95246	5.14416e-23	3.84749e-21	DNA repair protein RAD51 homolog 1
LOC106562060	2.69226	1.23044	1.17418e-09	8.96525e-09	DNA replication factor Cdt1-like
si:ch211-209a2.2	2.69202	1.3621	9.06298e-10	7.08479e-09	L-asparaginase
depdc1b	2.69009	2.28549	6.24915e-22	3.8888e-20	DEP domain containing 1B
LOC106586335	2.68971	7.01372	1.73186e-23	1.43349e-21	isocitrate dehydrogenase [NADP] cytoplasmic
upp1	2.68645	2.07105	4.30452e-18	1.4543e-16	uridine phosphorylase 1
zgc:110540	2.6835	2.59831	2.89832e-20	1.41932e-18	deoxynucleoside kinase
LOC106604686	2.6804	3.48091	1.89119e-23	1.53084e-21	cystine/glutamate transporter
LOC106610986	2.67842	2.30268	3.87065e-21	2.16481e-19	transforming acidic coiled-coil-containing protein 3-like
LOC106578554	2.67814	5.71741	1.31176e-22	9.19926e-21	V-set domain containing T-cell activation inhibitor 1
LOC106589682	2.67562	-1.22737	3.44286e-05	0.000112691	mitochondrial cardiolipin hydrolase
LOC123739581	2.67543	2.57545	2.12203e-18	7.60164e-17	isoleucine--tRNA ligase, cytoplasmic-like
rcc1	2.67508	5.57523	5.33655e-21	2.92239e-19	regulator of chromosome condensation 1
LOC106564857	2.67413	6.60657	5.34485e-17	1.48805e-15	malate dehydrogenase, cytoplasmic
LOC106578486	2.6721	4.02386	9.16503e-23	6.63422e-21	ATP-binding cassette sub-family D member 3-like
cenpn	2.67045	2.71462	2.60847e-20	1.29144e-18	centromere protein N
lrwd1	2.66806	3.76161	1.86632e-20	9.47851e-19	leucine-rich repeats and WD repeat domain containing 1
mvda	2.66428	4.43668	4.43851e-35	1.86346e-32	mevalonate (diphospho) decarboxylase a
LOC106603080	2.66366	2.72173	4.69913e-19	1.85887e-17	uncharacterized LOC106603080
LOC106608889	2.66027	1.60073	0.0260903	0.0452485	ras and Rab interactor 2-like
dpp3	2.65857	5.25975	2.41962e-18	8.50324e-17	dipeptidyl-peptidase 3
gmds	2.65614	7.31067	2.68442e-29	5.34982e-27	GDP-mannose 4,6-dehydratase
LOC106587264	2.65425	3.12002	7.84188e-17	2.13234e-15	DNA replication factor Cdt1
LOC106583498	2.65109	4.67964	4.60851e-11	4.53619e-10	ETS-related transcription factor Elf-3-like
LOC106591275	2.64717	-1.00842	1.32113e-07	6.83793e-07	CMRF35-like molecule 5
gins1	2.64424	3.27376	2.69537e-18	9.36774e-17	GINS complex subunit 1 (Psf1 homolog)
LOC106560379	2.64351	6.20518	5.18942e-10	4.23328e-09	GDP-L-fucose synthase
LOC106584632	2.64078	1.07799	1.98814e-13	2.93632e-12	nucleobindin-2-like
LOC106576686	2.63917	4.50809	1.42277e-26	1.90639e-24	lymphocyte-specific helicase
nsd2	2.63897	3.926	1.01235e-20	5.31283e-19	nuclear receptor binding SET domain protein 2
LOC106565579	2.6362	3.65269	4.67409e-05	0.000148815	uncharacterized LOC106565579
mcm2	2.63512	5.1516	2.14762e-23	1.71201e-21	minichromosome maintenance complex component 2
LOC100306849	2.63025	2.03177	1.13107e-14	2.08642e-13	mitotic checkpoint serine/threonine-protein kinase BUB1
eno1b	2.63015	7.4463	1.76291e-23	1.45316e-21	enolase 1b, (alpha)
mcm4	2.6293	4.96802	2.50844e-17	7.43045e-16	minichromosome maintenance complex component 4
LOC106580659	2.62845	7.04609	1.91028e-21	1.10775e-19	ras-related protein Rab-11A
LOC106586512	2.62828	1.1626	3.66219e-12	4.34331e-11	coiled-coil domain-containing protein 138-like
LOC106605109	2.62693	4.72596	4.0009e-19	1.59671e-17	replication protein A 32 kDa subunit
rtn4ip1	2.6245	2.72063	1.3169e-17	4.12194e-16	reticulon 4 interacting protein 1
LOC106604228	2.62152	5.6748	1.11664e-22	7.95351e-21	heat shock 70 kDa protein 4-like
LOC106562484	2.62103	5.35056	6.27207e-26	7.68463e-24	deoxyuridine 5'-triphosphate nucleotidohydrolase, mitochondrial
LOC106602346	2.61946	4.32425	2.36554e-17	7.05362e-16	SWI/SNF-related matrix-associated actin-dependent regulator of chromatin subfamily A member 5
LOC106569128	2.61806	5.30897	3.95499e-17	1.1311e-15	DNA replication licensing factor mcm4-like
LOC106585996	2.61786	5.88697	4.99822e-27	6.99485e-25	threonine--tRNA ligase 1, cytoplasmic
LOC106583121	2.61744	2.36269	1.75765e-13	2.62174e-12	ethanolamine kinase 1-like
LOC106606447	2.61574	1.66115	4.75609e-10	3.90406e-09	centromere protein X
tipin	2.61574	2.41982	7.8312e-14	1.25045e-12	timeless interacting protein
LOC106609325	2.6119	2.15388	5.23604e-09	3.55022e-08	mitochondrial 10-formyltetrahydrofolate dehydrogenase-like
LOC106594936	2.61127	5.18236	1.41414e-26	1.90292e-24	nucleolar and spindle-associated protein 1
LOC106611716	2.60816	3.38416	8.11236e-22	4.97938e-20	centromere protein I
LOC106567149	2.60242	5.07319	1.54472e-17	4.76863e-16	endoplasmic reticulum chaperone BiP-like
LOC106584655	2.60158	3.25637	1.83974e-23	1.49789e-21	TopBP1-interacting, checkpoint, and replication regulator
pole	2.59939	4.51114	5.44525e-24	4.87102e-22	polymerase (DNA directed), epsilon
LOC106563520	2.59855	2.37278	5.53555e-14	9.10675e-13	kinesin-like protein KIF18A
LOC106590365	2.59828	4.20003	4.93334e-14	8.16372e-13	xaa-Pro aminopeptidase 1
LOC106580963	2.59162	6.10952	5.87375e-24	5.20993e-22	structural maintenance of chromosomes protein 4
LOC106609896	2.58981	3.0872	1.77387e-15	3.76131e-14	pre-mRNA-processing factor 19
LOC106576419	2.58927	2.9836	2.2324e-19	9.2736e-18	forkhead box protein M1-like
LOC123742556	2.58874	2.79826	1.14846e-13	1.77442e-12	mucin-2-like
lars1b	2.58866	6.55916	1.38063e-24	1.34592e-22	leucyl-tRNA synthetase 1b
msh6	2.58825	5.35646	2.06746e-17	6.26565e-16	mutS homolog 6 (E. coli)
LOC106570863	2.58628	3.75141	1.972e-20	9.99908e-19	DNA-binding protein HU 2-like
LOC106569427	2.58585	5.50549	1.48761e-14	2.68898e-13	protein arginine N-methyltransferase 5
LOC106613922	2.58514	3.42023	5.28411e-30	1.18847e-27	protein ECT2
sfxn2	2.58416	5.53652	7.5677e-21	4.07336e-19	sideroflexin 2
LOC106573828	2.57662	1.03237	4.37756e-12	5.12991e-11	tumor necrosis factor alpha-induced protein 8-like protein 1
LOC123727338	2.57623	4.79582	1.2891e-10	1.16877e-09	membrane cofactor protein-like
LOC106566995	2.57464	3.19541	1.90574e-25	2.15855e-23	uncharacterized LOC106566995
LOC106607556	2.57448	4.22081	1.22113e-19	5.3109e-18	prolyl endopeptidase-like
nattl	2.57063	1.29314	2.25775e-10	1.95792e-09	Natterin-like protein
rad54l	2.56866	2.21239	2.58528e-18	9.035e-17	RAD54 like
mkrn2os.1	2.56611	2.38431	1.96385e-11	2.05373e-10	MKRN2 opposite strand, tandem duplicate 1
LOC106585666	2.56595	2.74586	6.4109e-22	3.97375e-20	mevalonate kinase
LOC106606175	2.56299	1.79482	4.35416e-08	2.46945e-07	protein MTSS 1
LOC106580346	2.5594	7.35783	1.44605e-18	5.30689e-17	S-adenosylmethionine synthase
cenpm	2.55868	2.86661	9.45071e-20	4.18543e-18	Centromere protein M
igfbp-6a2	2.55555	3.55615	4.73321e-06	1.82597e-05	insulin-like growth factor binding protein 6 paralog A2
LOC106586691	2.55507	5.24648	3.1757e-27	4.60813e-25	cystathionine beta-synthase-like
LOC106573109	2.55425	5.74554	1.58146e-10	1.41068e-09	sodium-dependent neutral amino acid transporter B(0)AT2-like
aldh4a1	2.55422	4.00829	1.42985e-21	8.49495e-20	aldehyde dehydrogenase 4 family, member A1
LOC106612607	2.55206	6.19179	6.6939e-24	5.80654e-22	heterogeneous nuclear ribonucleoprotein L
slc25a26	2.54918	2.53751	1.18209e-13	1.82369e-12	solute carrier family 25 member 26
LOC106588407	2.549	5.40958	1.77365e-22	1.22207e-20	carboxy-terminal kinesin 2
zgc:114119	2.54775	2.48312	1.12871e-10	1.03678e-09	Med30 domain-containing protein
LOC106563153	2.5472	6.42697	6.70099e-18	2.21175e-16	sarcoplasmic/endoplasmic reticulum calcium ATPase 2
LOC123732481	2.54572	1.66697	0.00204949	0.00463243	uncharacterized LOC123732481
cars1	2.54152	5.21432	4.49535e-29	8.68403e-27	cysteinyl-tRNA synthetase 1
LOC106574078	2.5371	1.54746	4.27186e-12	5.01351e-11	SCL-interrupting locus protein homolog
LOC106607243	2.53667	6.33337	7.52186e-23	5.5081e-21	glycylpeptide N-tetradecanoyltransferase 1
LOC106579660	2.53234	1.88561	6.69134e-08	3.66621e-07	ras GTPase-activating-like protein IQGAP3
LOC106606930	2.5314	1.81595	1.74734e-15	3.70756e-14	protein FAM83F-like
LOC106576762	2.53079	9.75984	3.51728e-17	1.01421e-15	tumor-associated calcium signal transducer 2
LOC106585012	2.52994	7.94064	2.32725e-19	9.61688e-18	transitional endoplasmic reticulum ATPase
LOC106589845	2.52945	1.53945	1.14695e-13	1.77296e-12	ribosomal protein S6 kinase delta-1-like
LOC123728193	2.52807	2.15621	7.16557e-10	5.6934e-09	nectin-4-like
LOC106583655	2.52181	5.2616	5.12762e-12	5.92112e-11	uncharacterized LOC106583655
si:ch211-198m17.1	2.52164	1.7528	1.71002e-10	1.51633e-09	flocculation protein FLO11
topk	2.52112	5.19331	5.84246e-23	4.35941e-21	Lymphokine-activated killer T-cell-originated protein kinase homolog
LOC106587299	2.51805	2.73438	2.416e-17	7.17014e-16	SHC SH2 domain-binding protein 1
LOC106611381	2.51573	9.0904	1.1784e-17	3.72171e-16	calpain-1 catalytic subunit-like
cenpu	2.51515	3.72096	2.93194e-20	1.43355e-18	centromere protein U
LOC106585349	2.51304	7.00651	2.51977e-09	1.81978e-08	annexin A1-like
mc6zb	2.51259	4.00942	2.854e-17	8.38309e-16	Zygotic DNA replication licensing factor mcm6-B
LOC106572584	2.51139	2.52972	9.30854e-16	2.06268e-14	transcription factor NF-E2 45 kDa subunit-like
LOC106613646	2.51064	3.04795	1.36922e-24	1.33894e-22	amyloid-beta A4 precursor protein-binding family A member 3
cdc7	2.51057	2.65976	1.61537e-15	3.4508e-14	cell division cycle 7 homolog (S. cerevisiae)
tmprss13b	2.51013	4.69788	3.36798e-20	1.63155e-18	transmembrane serine protease 13b
LOC106604193	2.50958	6.47744	1.23317e-10	1.12323e-09	ras GTPase-activating protein-binding protein 1-like
LOC106602973	2.50557	6.30278	3.42621e-25	3.66954e-23	GTP cyclohydrolase 1
LOC106606418	2.50499	2.57623	3.80743e-18	1.29749e-16	metalloproteinase inhibitor 2-like
pmt	2.50339	4.78895	7.86458e-22	4.83672e-20	phosphoethanolamine methyltransferase
rfc2	2.50207	4.5722	2.64942e-20	1.30965e-18	replication factor C (activator 1) 2
LOC106610209	2.50144	4.68353	3.13133e-17	9.13804e-16	SWI/SNF-related matrix-associated actin-dependent regulator of chromatin subfamily A member 5
LOC106602365	2.49889	6.70489	1.01039e-20	5.31135e-19	lipopolysaccharide-responsive and beige-like anchor protein
tmem183a	2.49737	3.85536	1.15539e-26	1.57494e-24	transmembrane protein 183A
cdkn3	2.49535	2.66718	3.68202e-16	8.7238e-15	cyclin-dependent kinase inhibitor 3
wu:fc50b12	2.49297	2.07099	1.69649e-06	7.12255e-06	Death domain-containing protein
psmd1	2.49289	7.27525	1.08502e-13	1.68551e-12	proteasome 26S subunit, non-ATPase 1
LOC106568201	2.49263	4.77082	1.67774e-24	1.61063e-22	coronin-1C-A
LOC106588385	2.48946	3.69189	2.91773e-22	1.94236e-20	histone H3-like centromeric protein A
mal	2.48803	9.27331	4.47324e-18	1.50807e-16	mal, T-cell differentiation protein
spc25	2.48724	3.0333	2.19998e-20	1.10837e-18	SPC25 component of NDC80 kinetochore complex
LOC106564868	2.48639	5.86492	2.67718e-15	5.49895e-14	importin subunit alpha-1-like
dcam	2.48613	6.73495	6.85857e-25	7.01177e-23	S-adenosylmethionine decarboxylase proenzyme
LOC106575602	2.48482	6.33116	4.4912e-12	5.2533e-11	gap junction gamma-1 protein-like
mrpl46	2.48388	3.63903	2.01994e-13	2.9819e-12	mitochondrial ribosomal protein L46
LOC106611397	2.48217	5.50818	5.55675e-09	3.74349e-08	uncharacterized LOC106611397
LOC106562554	2.48167	3.49017	9.4746e-20	4.19011e-18	uncharacterized LOC106562554
LOC106610996	2.48028	1.61395	4.9338e-14	8.16372e-13	serine/threonine-protein kinase PLK4-like
LOC106613510	2.4757	4.18777	6.43675e-23	4.76895e-21	E3 ubiquitin-protein ligase UHRF1
LOC106569698	2.47197	4.52984	1.44395e-20	7.42927e-19	serine protease FAM111A
tonsl	2.47141	3.31129	4.01817e-14	6.8097e-13	tonsoku-like, DNA repair protein
LOC106582376	2.47089	6.81946	2.13861e-20	1.08091e-18	isocitrate dehydrogenase [NADP] cytoplasmic
LOC106602682	2.46934	-1.11133	2.70386e-05	9.02951e-05	probable G-protein coupled receptor 83
hsd17b7	2.46594	2.56616	2.5767e-18	9.01814e-17	hydroxysteroid (17-beta) dehydrogenase 7
ppcs	2.46545	3.55702	9.37295e-16	2.07404e-14	phosphopantothenoylcysteine synthetase
prmt1	2.46427	8.29515	5.27589e-14	8.6932e-13	protein arginine methyltransferase 1
ddost	2.46335	7.12667	7.26079e-18	2.37906e-16	dolichyl-diphosphooligosaccharide--protein glycosyltransferase subunit (non-catalytic)
glpk3	2.46094	4.38372	2.6024e-16	6.42701e-15	Glycerol kinase, testis specific 1
psat1	2.46009	6.91364	3.57058e-29	6.98326e-27	phosphoserine aminotransferase 1
LOC106574012	2.4584	3.63164	3.84625e-14	6.52888e-13	elongation of very long chain fatty acids protein 4-like
LOC106571467	2.45636	1.09163	1.62284e-07	8.24856e-07	protein FAM177A1-like
LOC106586842	2.45492	3.93756	5.47334e-11	5.34236e-10	interferon alpha/beta receptor 1a
LOC106561394	2.45171	2.60736	3.08774e-06	1.23541e-05	protein mono-ADP-ribosyltransferase PARP12-like
brip1	2.45134	3.3339	2.45183e-16	6.08378e-15	BRCA1 interacting helicase 1
LOC106573125	2.44869	4.9991	1.3648e-18	5.03218e-17	nuclear pore complex protein Nup160
prmt3	2.44677	3.87837	3.29368e-17	9.54985e-16	protein arginine methyltransferase 3
LOC106562547	2.44514	3.15061	5.92685e-20	2.75258e-18	deoxyuridine 5'-triphosphate nucleotidohydrolase-like
LOC100136484	2.44452	8.76062	5.72871e-16	1.30809e-14	glutathione S-transferase P
LOC106588175	2.44358	6.99672	3.66055e-18	1.2519e-16	protein S100-A1
mis18a	2.44291	4.0956	1.41461e-20	7.30217e-19	MIS18 kinetochore protein A
LOC106577139	2.44193	-1.38769	9.16732e-06	3.34601e-05	protein ZNF365-like
LOC106586369	2.44124	7.26043	5.60866e-16	1.28254e-14	60 kDa heat shock protein, mitochondrial
LOC106609973	2.44005	3.52219	1.57151e-18	5.73391e-17	mannosyl-oligosaccharide glucosidase-like
cita	2.43849	4.37234	9.12645e-29	1.7208e-26	citron rho-interacting serine/threonine kinase a
bub3	2.43762	3.98941	2.63174e-17	7.75919e-16	BUB3 mitotic checkpoint protein
LOC106574164	2.43595	3.53014	4.18935e-27	5.94208e-25	kinesin-like protein KIF14
tekt1	2.43575	1.6155	7.18012e-08	3.90817e-07	tektin 1
LOC106581914	2.43184	4.22899	1.28226e-09	9.72674e-09	rho GTPase-activating protein 6-like
LOC123724063	2.43178	1.37316	6.26341e-07	2.85457e-06	protein MTSS 1-like
mis12	2.43159	2.7973	5.2033e-19	2.05058e-17	MIS12 kinetochore complex component
LOC106578055	2.42916	7.33742	7.06357e-15	1.35208e-13	putative ferric-chelate reductase 1
LOC106596374	2.42758	5.99284	2.12656e-24	2.023e-22	aldehyde dehydrogenase family 3 member B1-like
LOC106563680	2.42748	1.89283	3.2737e-17	9.51297e-16	G2/mitotic-specific cyclin-B3
LOC106576033	2.42685	5.20862	1.13666e-17	3.60797e-16	leukotriene A-4 hydrolase-like
LOC106576293	2.4266	2.75635	2.62813e-16	6.47026e-15	small nuclear ribonucleoprotein F
LOC106560578	2.42653	5.92269	2.08073e-15	4.34758e-14	prohibitin-2
LOC106561782	2.426	2.86385	1.25342e-19	5.42137e-18	protein regulator of cytokinesis 1
LOC106607257	2.42555	5.39036	5.23197e-16	1.20251e-14	116 kDa U5 small nuclear ribonucleoprotein component
LOC106587472	2.42505	3.84608	2.69304e-18	9.36774e-17	nuclear pore complex protein Nup133
si:ch211-284o19.8	2.42375	2.0021	3.41045e-13	4.85001e-12	protein lifeguard 1
LOC106613489	2.42188	2.64712	1.70465e-10	1.512e-09	protein phosphatase inhibitor 2-like
cdc2	2.42111	5.6581	4.73828e-23	3.56935e-21	Cell division control protein 2 homolog
LOC106613599	2.42072	5.24737	1.07882e-15	2.36394e-14	thimet oligopeptidase
LOC106575261	2.41994	4.97323	4.09467e-20	1.95353e-18	actin-related protein 3
e2f1	2.41807	3.17992	1.13495e-23	9.58108e-22	E2F transcription factor 1
LOC106564751	2.41635	9.63877	8.10404e-12	9.03932e-11	junction plakoglobin
LOC123724479	2.41571	1.41521	5.43235e-09	3.66754e-08	selenide, water dikinase 1
LOC106563936	2.41127	2.92072	6.80345e-16	1.53955e-14	uncharacterized LOC106563936
LOC123744189	2.40366	6.36146	1.27365e-19	5.4938e-18	sialic acid synthase-like
LOC100380341	2.40303	5.56497	6.08677e-17	1.67829e-15	MCM2 minichromosome maintenance deficient 2, mitotin (S. cerevisiae)
LOC106560392	2.39335	2.2073	4.65384e-09	3.18704e-08	mucin-2-like
LOC106603631	2.39249	6.02827	1.02106e-16	2.72698e-15	myb-binding protein 1A-like protein
LOC106608632	2.39239	4.894	6.67593e-26	8.08506e-24	histone H2A.Z
wars2	2.39057	2.39595	4.42991e-15	8.79503e-14	tryptophanyl tRNA synthetase 2, mitochondrial
ima2	2.38986	6.2173	1.13323e-13	1.7552e-12	Importin subunit alpha-2
fosl1a	2.38953	3.00784	0.00332599	0.00717174	FOS like 1, AP-1 transcription factor subunit a
cenpe	2.38354	5.24169	1.38763e-31	3.97214e-29	centromere protein E
LOC106564644	2.38334	6.66568	1.38662e-17	4.31868e-16	ATP-dependent RNA helicase DDX39A
psf2	2.38152	2.98938	1.00063e-17	3.20853e-16	DNA replication complex GINS protein PSF2
kif15	2.37666	4.71612	6.45272e-26	7.84491e-24	kinesin family member 15
LOC106563618	2.37585	3.25174	3.44945e-21	1.95003e-19	M-phase inducer phosphatase 1-B-like
chek1	2.37413	2.46737	4.49491e-12	5.25569e-11	checkpoint kinase 1
LOC100194597	2.3729	8.91804	1.66687e-12	2.10198e-11	adenosylhomocysteinase
lmnb1	2.37264	7.35621	2.97222e-21	1.69239e-19	lamin B1
LOC106577684	2.37004	4.64657	1.09798e-18	4.10606e-17	RNA-binding protein 4B-like
LOC106607210	2.36792	5.33398	1.78905e-19	7.52306e-18	DNA (cytosine-5)-methyltransferase 1
LOC100380727	2.36673	5.58128	3.30008e-19	1.33222e-17	transketolase
dnaaf6	2.36565	-1.44153	6.41781e-05	0.00019893	dynein axonemal assembly factor 6
lacc1	2.36504	1.74242	2.43393e-10	2.09971e-09	laccase (multicopper oxidoreductase) domain containing 1
LOC106603543	2.3643	3.9417	4.05197e-23	3.11952e-21	cytoskeleton-associated protein 2
xpo1a	2.36402	5.28106	2.4116e-17	7.1638e-16	exportin 1 (CRM1 homolog, yeast) a
LOC106588962	2.36251	1.60735	1.00499e-10	9.32381e-10	ATP-dependent DNA helicase Q4
sf3a2	2.36126	5.38885	1.19144e-14	2.19008e-13	splicing factor 3a, subunit 2
LOC106610269	2.35967	2.84024	1.16096e-09	8.87292e-09	forkhead box protein E1-like
LOC106602585	2.35631	4.21467	5.74099e-22	3.60104e-20	pre-mRNA-processing factor 19
LOC106609453	2.35558	2.27989	1.19763e-17	3.77866e-16	RAD51-associated protein 1-like
fa29a	2.35494	3.15352	3.1578e-16	7.61938e-15	FAM29A
sult3st1	2.35391	1.94546	1.95818e-10	1.71992e-09	sulfotransferase family 3, cytosolic sulfotransferase 1
LOC106603392	2.35143	3.64207	2.26097e-12	2.77991e-11	lysophosphatidic acid receptor 6-like
tefm	2.34841	1.9741	4.69264e-10	3.857e-09	transcription elongation factor, mitochondrial
nuf2	2.34819	2.89053	5.51101e-20	2.56702e-18	UF2 component of NDC80 kinetochore complex
ripk3	2.34768	4.97021	1.93457e-29	4.00761e-27	receptor-interacting serine-threonine kinase 3
LOC106610442	2.34741	1.86066	5.35785e-12	6.15497e-11	ecto-ADP-ribosyltransferase 5
LOC100194851	2.34269	4.27688	1.34307e-17	4.19966e-16	RGP1 retrograde golgi transport homolog (S. cerevisiae)
LOC106564313	2.34262	4.92195	3.61934e-24	3.33233e-22	phosphoglycerate mutase 1
LOC100136483	2.34204	8.2008	2.38798e-13	3.48761e-12	tubulin beta-1 chain
aars1	2.34195	7.44777	1.16374e-14	2.14417e-13	alanyl-tRNA synthetase 1
cenpk	2.34051	1.48307	8.94758e-13	1.17834e-11	centromere protein K
LOC123723662	2.33948	8.84981	4.59538e-13	6.37723e-12	glyceraldehyde-3-phosphate dehydrogenase
rtel1	2.33879	3.87727	1.00083e-18	3.76065e-17	regulator of telomere elongation helicase 1
LOC106575044	2.33826	2.27685	9.17154e-10	7.15721e-09	nucleolar protein 58
LOC106611713	2.33777	5.15565	1.09174e-13	1.6951e-12	cytochrome b-245 heavy chain-like
LOC123724386	2.33642	1.85691	2.89179e-12	3.48476e-11	nicotinamide riboside kinase 2-like
LOC106601040	2.33614	8.34862	1.60531e-09	1.19981e-08	bryoporin
pola2	2.33586	4.52664	3.36189e-21	1.90394e-19	polymerase (DNA directed), alpha 2
if4e	2.33554	5.44397	1.48553e-15	3.19293e-14	Eukaryotic translation initiation factor 4E
ercc6l	2.33249	4.22666	4.90861e-23	3.68884e-21	excision repair cross-complementation group 6-like
pitx1	2.332	2.78023	6.41245e-10	5.13518e-09	paired-like homeodomain 1
LOC106612509	2.33087	3.71998	5.72326e-06	2.17073e-05	transcobalamin-1-like
pold1	2.33029	2.7484	1.35812e-12	1.7384e-11	polymerase (DNA directed), delta 1, catalytic subunit
LOC100380509	2.32891	2.81527	4.13683e-17	1.17676e-15	Proline-rich protein 11
LOC106611534	2.32786	8.13296	7.46359e-15	1.42432e-13	glutathione S-transferase P
LOC106609290	2.32393	2.82325	2.32975e-16	5.79914e-15	centrosomal protein of 83 kDa-like
LOC106569325	2.32343	5.85857	2.78381e-22	1.86108e-20	ubiquitin carboxyl-terminal hydrolase 14
idi1	2.32303	4.82832	2.82682e-25	3.07996e-23	isopentenyl-diphosphate delta isomerase 1
lap3	2.32188	1.3713	6.1151e-11	5.93516e-10	leucine aminopeptidase 3
LOC106580445	2.32054	5.95553	6.98463e-20	3.19669e-18	proliferating cell nuclear antigen
f262	2.3194	2.40891	8.28296e-11	7.83695e-10	6-phosphofructo-2-kinase/fructose-2,6-biphosphatase 2
LOC106595636	2.3175	3.30055	1.53688e-17	4.74911e-16	methylthioribose-1-phosphate isomerase
gpx3	2.31116	1.44727	9.78909e-05	0.000291948	glutathione peroxidase 3
LOC106563511	2.31085	4.01116	1.87178e-24	1.79145e-22	protein regulator of cytokinesis 1-like
ccnb3	2.31031	4.74584	2.44e-21	1.39692e-19	cyclin B3
LOC106607219	2.31019	3.56857	7.25856e-21	3.9271e-19	ribonucleoprotein PTB-binding 1-like
LOC106562705	2.30967	3.51701	5.66948e-22	3.56328e-20	stAR-related lipid transfer protein 5
LOC106577215	2.30935	5.21716	4.31877e-20	2.04625e-18	inorganic pyrophosphatase 1
LOC106589607	2.30907	5.95108	4.26161e-14	7.17976e-13	NHP2-like protein 1
LOC106588760	2.30884	4.91597	1.80306e-17	5.50676e-16	small nuclear ribonucleoprotein Sm D1
LOC106590561	2.30754	4.65219	4.77647e-16	1.10752e-14	histone-lysine N-methyltransferase EZH2-like
sephs1	2.30616	2.45668	8.97099e-14	1.41593e-12	selenophosphate synthetase 1
LOC106588579	2.30458	3.32187	2.6351e-11	2.69773e-10	splicing factor 3B subunit 4-like
acaca	2.30394	5.68344	6.94316e-23	5.10809e-21	acetyl-CoA carboxylase alpha
LOC106567696	2.30361	2.11503	3.19598e-15	6.49258e-14	proline-rich protein 11-like
LOC106577091	2.30144	5.73733	6.30391e-06	2.36814e-05	interferon-induced protein with tetratricopeptide repeats 1-like
opa3	2.30079	1.92271	4.3381e-14	7.28913e-13	outer mitochondrial membrane lipid metabolism regulator OPA3
cpsf3	2.29899	5.73254	2.10068e-16	5.2706e-15	cleavage and polyadenylation specific factor 3
LOC106588586	2.2985	2.92876	4.14336e-14	6.98952e-13	nuclear transport factor 2
LOC106577945	2.29387	3.95387	8.06351e-05	0.000244703	sterile alpha motif domain-containing protein 9-like
LOC106592294	2.29311	2.2616	2.38527e-10	2.06056e-09	TRPM8 channel-associated factor homolog
LOC106607046	2.29091	3.18766	2.14376e-16	5.36587e-15	kinetochore protein Spc24
LOC106610507	2.29075	2.75842	1.46862e-10	1.31562e-09	prostaglandin D2 receptor 2-like
LOC106590374	2.2899	2.53213	3.73987e-12	4.43043e-11	exo/endonuclease G
LOC106606647	2.28971	2.62462	6.97795e-07	3.14878e-06	NADPH oxidase organizer 1-like
LOC106585186	2.28932	3.29302	3.17085e-16	7.645e-15	zinc finger protein 367-like
LOC106577530	2.28733	4.5031	7.07876e-25	7.21347e-23	RNA-binding protein 4.1-like
LOC106594829	2.28511	1.26618	1.74016e-11	1.8375e-10	cytosol aminopeptidase-like
slc20a1a	2.28385	3.71048	1.17408e-11	1.27613e-10	solute carrier family 20 member 1a
LOC106572754	2.28111	5.00575	1.39355e-16	3.59967e-15	serine--tRNA ligase, cytoplasmic
LOC106572477	2.28098	6.87899	6.65308e-19	2.57995e-17	tubulin alpha-8 chain
rilpl2	2.28004	2.40455	1.99146e-12	2.4756e-11	Rab interacting lysosomal protein-like 2
msh2	2.27946	4.71611	7.84105e-14	1.25139e-12	mutS homolog 2 (E. coli)
LOC106570587	2.27933	1.75218	3.44867e-12	4.10865e-11	cell division cycle-associated 7-like protein
krcp	2.279	4.43796	4.69094e-20	2.2046e-18	kelch repeat-containing protein
rfwd3	2.27833	2.92105	8.616e-17	2.32676e-15	ring finger and WD repeat domain 3
LOC106566439	2.27706	4.38687	3.73379e-21	2.1023e-19	NSFL1 cofactor p47
LOC106602516	2.27543	2.15065	3.04984e-11	3.07897e-10	ubiquitin-like modifier-activating enzyme 6
gars1	2.27524	6.98894	5.70491e-19	2.23428e-17	glycyl-tRNA synthetase 1
alkbh2	2.27497	1.36306	2.80453e-11	2.84867e-10	alkB homolog 2, alpha-ketoglutarate dependent dioxygenase
LOC106569895	2.27493	5.3226	1.76382e-14	3.15923e-13	T-complex protein 1 subunit gamma-like
eif4eb	2.27425	4.0291	8.32701e-16	1.85826e-14	eukaryotic translation initiation factor 4eb
il4i1	2.27394	3.93628	1.75866e-16	4.47658e-15	interleukin 4 induced 1
LOC106570266	2.2738	4.37568	3.36668e-17	9.74357e-16	CTP synthase 1
LOC106581107	2.27361	4.83816	4.61433e-14	7.70392e-13	small nuclear ribonucleoprotein Sm D2
LOC106586205	2.27339	4.61815	2.80462e-24	2.60507e-22	retinol dehydrogenase 7
stml2	2.27065	4.63271	2.78681e-18	9.67486e-17	Stomatin-like protein 2
aldoaa	2.27019	8.7707	9.74695e-11	9.08561e-10	aldolase a, fructose-bisphosphate, a
LOC106613668	2.26855	3.99854	5.1475e-17	1.43819e-15	nicalin-1-like
rbbp4	2.26826	6.15117	7.12096e-19	2.74785e-17	Histone-binding protein RBBP4
terf1	2.26772	1.71102	1.82715e-11	1.92354e-10	telomeric repeat binding factor (NIMA-interacting) 1
hars	2.26584	6.70502	7.69187e-13	1.02933e-11	histidyl-tRNA synthetase
si:dkeyp-117h8.4	2.26564	4.02145	1.39466e-15	3.01408e-14	uncharacterized LOC106584130
LOC106603544	2.26521	6.69097	2.58744e-10	2.21877e-09	dolichyl-diphosphooligosaccharide--protein glycosyltransferase subunit STT3A
LOC123730836	2.26077	2.12613	4.76598e-12	5.53563e-11	centromere protein T-like
LOC106608168	2.25934	5.37861	6.56174e-15	1.26371e-13	26S proteasome regulatory subunit 10B
tnfaip6	2.25777	1.73779	1.05369e-08	6.70819e-08	tumor necrosis factor, alpha-induced protein 6
LOC106605108	2.25743	3.15538	9.71319e-17	2.60741e-15	nuclear inhibitor of protein phosphatase 1
LOC123727379	2.25581	2.83967	4.95668e-18	1.65686e-16	transketolase-like
ct054	2.25541	1.26026	5.41399e-09	3.65749e-08	CT054 protein
LOC106613909	2.25419	6.47017	2.18476e-18	7.77331e-17	disintegrin and metalloproteinase domain-containing protein 9
LOC106576580	2.25398	1.52141	2.71229e-09	1.94455e-08	ubiquitin-like modifier-activating enzyme 6
LOC106608436	2.25391	4.63126	2.59368e-26	3.40291e-24	inorganic pyrophosphatase-like
LOC106606518	2.25041	3.25832	1.89195e-15	3.98754e-14	centromere protein X-like
LOC100380795	2.24395	6.28195	7.59267e-19	2.91559e-17	26S proteasome non-ATPase regulatory subunit 11B
LOC106606510	2.24392	4.51508	1.34476e-15	2.91422e-14	heat shock protein 75 kDa, mitochondrial
LOC106611742	2.24317	7.45763	1.19019e-20	6.18426e-19	glycerophosphoinositol inositolphosphodiesterase GDPD2-like
LOC106584976	2.24256	6.65522	3.77347e-13	5.3282e-12	RNA-binding protein EWS
tstd1	2.23924	6.01003	2.54036e-19	1.04563e-17	thiosulfate sulfurtransferase like domain containing 1
LOC123724036	2.238	1.00414	2.96904e-05	9.83164e-05	ribosome biogenesis protein wdr12-like
fen1	2.2364	5.7777	3.93638e-19	1.57295e-17	flap structure-specific endonuclease 1
LOC106601962	2.23576	3.62085	1.4037e-19	6.01356e-18	polycomb protein suz12-A-like
mcm10	2.23447	3.84632	9.5073e-20	4.19868e-18	minichromosome maintenance 10 replication initiation factor
LOC123728633	2.23332	-1.82919	0.0230552	0.040543	uncharacterized LOC123728633
LOC106583903	2.23238	3.78552	3.38517e-14	5.81201e-13	uncharacterized LOC106583903
LOC106592749	2.23155	3.67893	9.18205e-20	4.07218e-18	ensconsin
LOC106611136	2.23123	7.22795	4.58907e-06	1.77388e-05	ornithine decarboxylase 1
LOC106588796	2.22715	4.17742	2.65668e-16	6.53033e-15	cell division cycle-associated 7-like protein
mix23	2.22671	2.98786	1.87119e-11	1.96728e-10	mitochondrial matrix import factor 23
LOC106562991	2.22561	1.34792	1.99449e-06	8.25695e-06	tubulin alpha chain, testis-specific
LOC106587816	2.22485	4.00327	3.35033e-06	1.33016e-05	lactadherin-like
cor1c	2.22435	5.64615	1.52249e-17	4.71389e-16	Coronin-1C
LOC106562237	2.22367	2.77515	1.7096e-13	2.5549e-12	uncharacterized LOC106562237
eppk1	2.22154	3.931	1.92105e-11	2.01566e-10	epiplakin 1
LOC106560341	2.22107	2.6217	2.96834e-10	2.52001e-09	4-hydroxyphenylpyruvate dioxygenase-like protein
LOC100380713	2.22007	4.90154	3.95132e-11	3.92861e-10	TRPM8 channel-associated factor homolog
LOC106611697	2.2188	4.91085	1.44558e-19	6.15944e-18	mitochondrial import receptor subunit TOM5 homolog
LOC106589469	2.21694	2.3231	4.78278e-10	3.9229e-09	39S ribosomal protein L38, mitochondrial
LOC106570043	2.21636	2.18129	1.36838e-06	5.86227e-06	PR domain zinc finger protein 1-like
LOC106583177	2.21438	5.91976	1.15775e-19	5.06324e-18	exportin-2-like
LOC106585580	2.21363	2.58298	1.56453e-12	1.98246e-11	uncharacterized LOC106585580
cirbp	2.21222	9.4278	6.08505e-18	2.02331e-16	cold inducible RNA binding protein
gfm2	2.21056	3.46999	2.14701e-22	1.46331e-20	GTP dependent ribosome recycling factor mitochondrial 2
nsl1	2.20964	3.35986	8.02376e-17	2.17922e-15	NSL1 component of MIS12 kinetochore complex
LOC106563120	2.20693	2.49559	3.09052e-14	5.34693e-13	small nuclear ribonucleoprotein Sm D3
LOC106613808	2.2066	5.21156	7.64932e-20	3.47564e-18	chromatin assembly factor 1 subunit A
LOC106600990	2.20443	5.13724	4.87415e-14	8.08625e-13	116 kDa U5 small nuclear ribonucleoprotein component
lonp1	2.20358	4.86928	4.41175e-14	7.40497e-13	lon peptidase 1, mitochondrial
acer1	2.20279	4.13795	2.77778e-14	4.82709e-13	alkaline ceramidase 1
LOC106583170	2.20179	2.18295	3.59283e-05	0.000117222	sodium channel protein type 8 subunit alpha-like
LOC106606607	2.20164	3.4191	4.37283e-16	1.01994e-14	nuclear pore complex protein Nup85-like
mnd1	2.1996	3.25281	4.22844e-16	9.87723e-15	meiotic nuclear divisions 1 homolog (S. cerevisiae)
LOC106593340	2.19956	2.14848	9.85279e-08	5.23973e-07	asparagine--tRNA ligase, cytoplasmic-like
kars1	2.19938	6.70545	3.48483e-17	1.0067e-15	lysyl-tRNA synthetase 1
ece2a	2.19562	2.10071	7.47174e-11	7.13372e-10	endothelin converting enzyme 2a
LOC106580795	2.1953	5.31028	5.04256e-14	8.33054e-13	bleomycin hydrolase
knl1	2.19416	4.9318	8.1946e-24	7.03084e-22	kinetochore scaffold 1
LOC106565780	2.19166	4.0914	6.2788e-25	6.54659e-23	protein FAM83D-like
LOC106610390	2.19095	2.06846	6.45875e-13	8.75099e-12	zinc finger protein 502-like
LOC106587357	2.18961	7.05741	3.799e-16	8.98745e-15	ATP-dependent RNA helicase DDX39A
LOC106607309	2.18837	8.82194	1.24048e-16	3.24151e-15	bryoporin-like
LOC106572174	2.18699	4.96279	1.41241e-14	2.56482e-13	BTB/POZ domain-containing protein KCTD20-like
LOC106566056	2.18615	5.49539	4.17353e-13	5.83812e-12	importin-9
psde	2.1843	5.45008	2.87378e-17	8.43332e-16	26S proteasome non-ATPase regulatory subunit 14
LOC106564727	2.18413	7.95067	9.00495e-12	9.97004e-11	calpain-9-like
LOC106593289	2.18389	2.48535	3.66779e-11	3.67333e-10	M-phase inducer phosphatase 1-like
LOC106607164	2.18357	4.99991	2.97582e-16	7.22378e-15	ran GTPase-activating protein 1
hgv2	2.18177	4.45883	1.95517e-19	8.17586e-18	HGV2 protein
LOC106610211	2.18135	3.65978	7.54718e-24	6.51084e-22	mucin-5AC
LOC100380772	2.18108	5.13998	2.31765e-19	9.60237e-18	DNA (cytosine-5)-methyltransferase 1
LOC106604078	2.18095	3.80872	2.89676e-13	4.17834e-12	uracil phosphoribosyltransferase homolog
LOC106594422	2.17967	4.74693	3.32753e-15	6.75004e-14	nucleolar protein 58
LOC106591484	2.17919	1.75215	7.49329e-10	5.93422e-09	rho guanine nucleotide exchange factor 39-like
LOC106603127	2.17879	7.05167	8.81821e-14	1.39391e-12	stress-induced-phosphoprotein 1
LOC106588853	2.17833	2.33401	9.13814e-10	7.13645e-09	protein PALS2-like
LOC106604950	2.1774	7.02931	4.20181e-16	9.82961e-15	stress-70 protein, mitochondrial
si:ch211-266k8.4	2.17702	1.66759	4.64651e-09	3.1834e-08	carabin
LOC106583769	2.176	2.55376	4.51474e-12	5.27691e-11	uncharacterized LOC106583769
oip5	2.17431	4.02944	1.63324e-20	8.34861e-19	opa interacting protein 5
acot7	2.17393	3.32412	4.40492e-16	1.0259e-14	acyl-CoA thioesterase 7
LOC106612933	2.17368	5.25612	5.28187e-13	7.25951e-12	replication protein A 70 kDa DNA-binding subunit
LOC106607700	2.17302	4.57627	3.09611e-14	5.35366e-13	heterogeneous nuclear ribonucleoprotein Q
LOC106596683	2.17011	2.23997	1.96451e-11	2.05373e-10	nectin-4-like
LOC106589953	2.16914	4.80002	1.98745e-10	1.74223e-09	nucleolar and coiled-body phosphoprotein 1-like
timm10b	2.16866	2.19014	3.0882e-09	2.18569e-08	translocase of inner mitochondrial membrane 10 homolog B (yeast)
LOC106566721	2.16715	6.74604	1.69495e-21	9.9623e-20	prostaglandin E synthase 3
LOC106581618	2.16227	7.46893	4.88203e-14	8.09081e-13	LIM domain only protein 7
hadhb	2.16143	6.56705	1.99405e-17	6.05483e-16	hydroxyacyl-CoA dehydrogenase trifunctional multienzyme complex subunit beta
LOC106587813	2.16142	9.314	5.72354e-08	3.17518e-07	keratin, type I cytoskeletal 13
cenph	2.15932	1.99151	4.84743e-12	5.62195e-11	centromere protein H
gpia	2.15807	7.94877	7.1625e-17	1.95267e-15	glucose-6-phosphate isomerase a
cgl	2.15614	6.95458	3.30782e-19	1.33363e-17	Cystathionine gamma-lyase
LOC106574871	2.15572	3.84135	1.29793e-12	1.66949e-11	periodic tryptophan protein 2 homolog
LOC106572946	2.15505	1.91372	2.45816e-14	4.30253e-13	IQ motif and SEC7 domain-containing protein 1-like
LOC106573723	2.15339	4.611	2.50601e-14	4.37412e-13	nuclear pore complex protein Nup93
LOC106570124	2.15068	3.91137	9.1308e-20	4.05972e-18	basic salivary proline-rich protein 4-like
LOC106611642	2.15067	6.03665	2.56668e-12	3.12527e-11	phospholipid-transporting ATPase ABCA1-like
LOC106606479	2.14752	4.94844	1.17653e-15	2.56734e-14	TNF receptor-associated protein 1
LOC106612499	2.14567	2.41111	1.84932e-10	1.63022e-09	transcription factor E2F2
LOC106590174	2.14373	2.81755	1.81451e-10	1.60223e-09	anion exchange protein 2
LOC106565677	2.14342	5.68455	2.47336e-15	5.10362e-14	methylosome protein 50-like
manf	2.14278	6.29696	8.90822e-13	1.17414e-11	mesencephalic astrocyte-derived neurotrophic factor
cbr1	2.14237	6.65915	1.92806e-13	2.85564e-12	carbonyl reductase 1
LOC106577251	2.1393	5.35998	1.9859e-13	2.9344e-12	eukaryotic translation initiation factor 4E
sgo2	2.13928	2.70042	2.18949e-18	7.78133e-17	shugoshin 2
LOC106575208	2.13548	2.61241	5.48609e-15	1.06699e-13	centrosomal protein of 70 kDa-like
fgfp1	2.13528	5.03187	7.06859e-06	2.63123e-05	Fibroblast growth factor-binding protein 1
LOC106578682	2.13312	3.98686	6.46927e-14	1.05111e-12	transcriptional regulator Myc-like
LOC106602525	2.13281	3.57422	6.51114e-17	1.78607e-15	eukaryotic translation initiation factor 2 subunit 1
svopl	2.13146	3.18604	2.11263e-17	6.3939e-16	SVOP-like
LOC106605187	2.1309	1.49346	3.47704e-10	2.91339e-09	sialoadhesin-like
znrf1	2.12989	2.5523	4.69341e-12	5.46344e-11	zinc and ring finger 1
LOC106590610	2.12915	7.98836	1.83443e-11	1.93057e-10	T-complex protein 1 subunit epsilon-like
LOC106568831	2.12885	4.08048	8.08007e-21	4.32696e-19	presequence protease, mitochondrial-like
LOC106589464	2.12579	4.09971	1.95733e-25	2.20905e-23	cytochrome b-245 chaperone 1 homolog
LOC106606838	2.12532	2.64165	5.79626e-10	4.67861e-09	uncharacterized LOC106606838
LOC106577388	2.12514	6.11468	3.3969e-16	8.13396e-15	malate dehydrogenase, cytoplasmic
LOC106575042	2.12496	1.45618	3.56093e-07	1.70095e-06	ribosome biogenesis protein wdr12-like
LOC106574843	2.12445	3.24732	1.7766e-15	3.76204e-14	transcription factor Dp-1
dspa	2.12422	10.4393	2.19093e-09	1.59842e-08	desmoplakin a
fpgt	2.12415	3.45516	9.1272e-17	2.46059e-15	fucose-1-phosphate guanylyltransferase
LOC106565722	2.12058	6.83639	1.22825e-13	1.8849e-12	dolichyl-diphosphooligosaccharide--protein glycosyltransferase subunit 2
LOC106593218	2.11974	3.49638	5.38116e-09	3.63922e-08	suppressor of cytokine signaling 1-like
pigo	2.11873	3.13375	2.1642e-12	2.66926e-11	phosphatidylinositol glycan anchor biosynthesis, class O
psd3	2.11677	6.49599	5.53716e-17	1.53751e-15	26S proteasome non-ATPase regulatory subunit 3
LOC106573862	2.11513	5.80725	3.77886e-22	2.47893e-20	cystathionine gamma-lyase
heatr1	2.11437	5.17654	2.68243e-11	2.73968e-10	HEAT repeat containing 1
snrpa	2.11361	5.56502	2.84758e-19	1.15846e-17	small nuclear ribonucleoprotein polypeptide A
ttc27	2.11334	4.46206	5.87108e-13	7.99259e-12	tetratricopeptide repeat domain 27
LOC106570501	2.11328	1.92045	1.77607e-10	1.57004e-09	ras-related protein Rab-25-like
LOC106583442	2.11186	2.63459	4.18737e-09	2.89593e-08	uncharacterized LOC106583442
kpyk	2.11166	4.71566	1.24713e-16	3.2562e-15	Pyruvate kinase muscle isozyme
cd166	2.11162	2.86512	8.51176e-17	2.30256e-15	CD166 antigen homolog
LOC106608623	2.11055	4.35834	1.67298e-14	3.00678e-13	phospholipase A-2-activating protein
mthfd2	2.10713	5.56465	3.05153e-18	1.05243e-16	methylenetetrahydrofolate dehydrogenase (NADP+ dependent) 2, methenyltetrahydrofolate cyclohydrolase
LOC106595188	2.10653	1.913	4.157e-09	2.87873e-08	heat shock 70 kDa protein 14
LOC106605185	2.10624	2.36969	4.37316e-12	5.12666e-11	free fatty acid receptor 2-like
LOC106564931	2.10342	7.14683	1.53165e-17	4.73759e-16	rho GDP-dissociation inhibitor 1-like
LOC106579269	2.10195	3.54935	1.62507e-08	9.94369e-08	nuclear receptor coactivator 7
LOC106607311	2.10082	9.25244	7.10907e-13	9.57035e-12	DELTA-stichotoxin-Hcr4a
LOC123727268	2.09965	-1.24575	0.000512728	0.0013215	uncharacterized LOC123727268
LOC106568426	2.09953	1.32871	4.71896e-05	0.000150077	long-chain fatty acid transport protein 4-like
LOC106561720	2.09867	1.14227	9.77357e-08	5.20099e-07	AT-rich interactive domain-containing protein 3B-like
LOC106565820	2.09858	5.58194	4.38864e-13	6.11729e-12	dolichyl-diphosphooligosaccharide--protein glycosyltransferase subunit 1
LOC106573928	2.09788	2.15444	5.96796e-12	6.79144e-11	survival motor neuron protein-like
LOC106601890	2.09645	1.55353	2.10947e-06	8.68957e-06	adenylate cyclase type 9-like
ube2v1	2.09585	6.86818	3.03753e-13	4.36937e-12	ubiquitin-conjugating enzyme E2 variant 1
LOC106568457	2.09495	6.80327	3.43788e-14	5.89287e-13	alpha-synuclein
LOC106602874	2.09434	6.79585	4.24655e-11	4.20357e-10	histone H2AX
parp1	2.09429	6.26226	9.38448e-21	4.98311e-19	poly (ADP-ribose) polymerase 1
LOC106561989	2.09349	3.96399	2.59992e-17	7.67978e-16	fructose-1,6-bisphosphatase 1
LOC106602366	2.09249	3.99239	2.89066e-21	1.64893e-19	serine/threonine-protein kinase VRK1-like
LOC106611473	2.09243	3.98466	1.26508e-19	5.4643e-18	nucleolar and spindle-associated protein 1-like
LOC106593318	2.09119	3.67225	1.53579e-16	3.94124e-15	propionyl-CoA carboxylase alpha chain, mitochondrial-like
drg1	2.08892	5.64018	7.70083e-14	1.23339e-12	developmentally regulated GTP binding protein 1
srbd1	2.08361	3.4749	1.00818e-11	1.10535e-10	S1 RNA binding domain 1
LOC106606944	2.08354	2.62024	1.44357e-10	1.29575e-09	uncharacterized LOC106606944
LOC106605348	2.08302	3.142	6.28128e-10	5.03654e-09	PR domain zinc finger protein 1
LOC106612200	2.08276	3.16845	1.57804e-18	5.75109e-17	acidic repeat-containing protein-like
LOC106583263	2.08151	3.47721	1.62003e-16	4.15065e-15	yrdC domain-containing protein, mitochondrial-like
LOC106576442	2.08148	3.0832	3.42726e-12	4.08624e-11	zinc-binding protein A33
LOC106606404	2.08129	4.4709	8.48468e-13	1.12491e-11	RNA-binding protein with serine-rich domain 1
il1r2	2.0775	3.45799	5.21198e-10	4.24947e-09	interleukin-1 receptor type II
LOC106604103	2.07486	2.79144	2.92238e-09	2.07486e-08	vacuolar ATPase assembly integral membrane protein vma21-like
ubp5	2.07384	6.07799	1.44924e-12	1.84602e-11	Ubiquitin carboxyl-terminal hydrolase 5
LOC106585800	2.0732	4.9457	1.36567e-14	2.48712e-13	nucleolar protein 6 (RNA-associated)
tcpg	2.07304	6.99589	6.99164e-14	1.12957e-12	T-complex protein 1 subunit gamma
tmem132e	2.07227	1.52635	2.42071e-09	1.75407e-08	transmembrane protein 132E
LOC106609537	2.07052	-1.41948	8.34364e-05	0.000252377	uncharacterized LOC106609537
LOC106606216	2.07028	1.16621	2.01252e-09	1.48027e-08	jmjC domain-containing protein 8
utp20	2.0697	5.17791	9.64893e-12	1.0601e-10	UTP20 small subunit processome component
gfpt1	2.06912	7.0849	4.10134e-22	2.64637e-20	glutamine-fructose-6-phosphate transaminase 1
pigg	2.06803	2.88727	1.09913e-14	2.03465e-13	phosphatidylinositol glycan anchor biosynthesis class G
LOC106567942	2.06572	5.18626	1.92431e-22	1.31723e-20	cytoskeleton-associated protein 2-like
calm2a	2.06493	8.01856	1.56047e-15	3.34167e-14	calmodulin 2a (phosphorylase kinase, delta)
LOC106581054	2.06458	7.59775	8.10556e-14	1.29033e-12	T-complex protein 1 subunit zeta
ccdc137	2.06454	4.2173	6.04229e-13	8.21146e-12	coiled-coil domain containing 137
nolc1	2.06369	5.74975	4.12181e-14	6.95912e-13	nucleolar and coiled-body phosphoprotein 1
LOC106563313	2.06331	2.24466	2.93895e-12	3.53482e-11	anaphase-promoting complex subunit 2-like
LOC106610923	2.06328	2.72897	2.28479e-16	5.70979e-15	kinesin-like protein KIF26A
LOC106608345	2.06118	2.89441	5.38413e-10	4.37624e-09	L-threonine 3-dehydrogenase, mitochondrial
upk3b	2.06115	8.25339	1.05665e-15	2.31698e-14	uroplakin 3b
ndc1	2.06103	3.56533	6.24157e-19	2.42635e-17	NDC1 transmembrane nucleoporin
LOC106563492	2.06027	1.46092	3.66151e-05	0.000119253	dual specificity protein phosphatase 4
LOC106612436	2.06005	4.02705	7.72771e-14	1.23706e-12	ATP-binding cassette sub-family F member 3
ranbp2	2.05896	5.81553	8.881e-15	1.67552e-13	RAN binding protein 2
LOC106569424	2.05766	7.15078	7.882e-12	8.80413e-11	ATP synthase subunit alpha, mitochondrial
acss1	2.05759	6.15613	1.61283e-19	6.83508e-18	acyl-CoA synthetase short chain family member 1
LOC106607811	2.05662	2.88395	9.41191e-14	1.47959e-12	lymphokine-activated killer T-cell-originated protein kinase homolog
LOC106585071	2.05647	6.87962	1.01199e-15	2.23148e-14	proliferating cell nuclear antigen
si:dkey-6i22.5	2.0546	3.68146	2.95968e-16	7.20203e-15	Polyamine-modulated factor 1
tkt	2.05451	8.94306	3.38167e-09	2.37312e-08	transketolase
LOC123723769	2.05378	5.65622	3.41904e-20	1.65121e-18	phosphoglycerate mutase 1
LOC106602335	2.05329	3.39078	1.04738e-10	9.67149e-10	forkhead box protein E1-like
LOC106577685	2.05272	6.06605	4.85516e-14	8.05931e-13	RNA-binding protein 4B
LOC106566950	2.05138	5.30484	0.000379322	0.00100396	angiopoietin-related protein 7-like
h3f3d	2.05133	6.68037	2.2974e-16	5.72855e-15	H3 histone, family 3D
LOC106609324	2.05073	5.07698	1.30045e-13	1.98683e-12	sorting and assembly machinery component 50 homolog B
LOC106589381	2.04923	3.52228	1.99002e-16	5.025e-15	kinesin-like protein KIF20A
LOC106589400	2.04825	1.15035	8.41778e-05	0.000254326	tartrate-resistant acid phosphatase type 5-like
LOC106563498	2.04772	5.90839	6.93341e-13	9.34586e-12	pyruvate carboxylase, mitochondrial
LOC106608019	2.04761	2.14448	4.86148e-09	3.31913e-08	GEN1 Holliday junction 5' flap endonuclease
mrpl4	2.04625	4.44952	6.81404e-13	9.19283e-12	mitochondrial ribosomal protein L4
LOC106601855	2.04577	4.66287	4.62601e-14	7.71933e-13	RNA-binding protein with serine-rich domain 1-like
ube2l3b	2.04568	5.02973	6.34332e-14	1.03224e-12	ubiquitin-conjugating enzyme E2L 3b
LOC106586830	2.04567	5.0151	1.90598e-21	1.10729e-19	protein mono-ADP-ribosyltransferase PARP14
LOC106590292	2.04563	8.95121	4.02885e-15	8.05974e-14	leukocyte elastase inhibitor
LOC106587546	2.04558	4.18806	8.08376e-15	1.53431e-13	transmembrane protein 41B
atp6v1ab	2.04411	4.53995	1.40418e-14	2.55135e-13	ATPase H+ transporting V1 subunit Ab
LOC100380787	2.04334	5.64426	3.28356e-16	7.90465e-15	block of proliferation 1
LOC106580325	2.04274	6.37975	1.37371e-16	3.5572e-15	interleukin enhancer-binding factor 2 homolog
areg	2.03968	1.80005	3.85822e-06	1.5133e-05	amphiregulin
LOC106562274	2.03949	6.50241	9.75375e-17	2.61606e-15	cytochrome b-245 light chain
LOC106606012	2.03891	1.28543	6.7011e-08	3.67091e-07	protein phosphatase 1 regulatory subunit 35-like
LOC106585804	2.03843	5.26526	2.40396e-13	3.50931e-12	exportin-1
LOC106594613	2.03826	5.88712	9.31645e-14	1.46532e-12	peptidyl-prolyl cis-trans isomerase NIMA-interacting 1-like
LOC123743802	2.0381	1.54396	4.93885e-09	3.36903e-08	uncharacterized LOC123743802
nip7	2.03691	4.38483	8.63889e-13	1.14295e-11	nuclear import 7 homolog (S. cerevisiae)
LOC106597389	2.03637	1.70075	3.2826e-10	2.76297e-09	nucleolar pre-ribosomal-associated protein 1-like
eif2s1a	2.03453	4.81877	3.15642e-17	9.20271e-16	eukaryotic translation initiation factor 2, subunit 1 alpha a
LOC106605234	2.03452	5.68766	1.73157e-14	3.10323e-13	26S proteasome regulatory subunit 6B
sat1a.2	2.03419	5.13395	1.66486e-19	7.04612e-18	spermidine/spermine N1-acetyltransferase 1a, duplicate 2
LOC106579155	2.02959	2.53555	1.92608e-14	3.42646e-13	BRCA1 DNA repair associated
LOC106580643	2.0282	4.4887	8.04206e-11	7.62048e-10	ATP-binding cassette sub-family F member 3-like
cpeb1a	2.02781	2.6308	2.37525e-15	4.90439e-14	cytoplasmic polyadenylation element binding protein 1a
rpa2	2.0267	4.88332	3.03874e-15	6.20519e-14	replication protein A2
LOC106579957	2.02512	5.65279	2.33128e-14	4.09411e-13	sarcoplasmic/endoplasmic reticulum calcium ATPase 2
gapdhs	2.02456	8.51967	3.49522e-11	3.50837e-10	glyceraldehyde-3-phosphate dehydrogenase, spermatogenic
LOC100136439	2.02309	8.45982	1.0384e-13	1.62027e-12	cathelicidin antimicrobial peptide
LOC106612652	2.02279	4.40042	7.56333e-13	1.01385e-11	bleomycin hydrolase
LOC106580678	2.02181	6.21837	1.34984e-16	3.50402e-15	RNA-binding protein FUS
rrp12	2.02093	5.46285	4.12783e-15	8.24727e-14	ribosomal RNA processing 12 homolog
LOC106612496	2.02056	6.80661	5.84444e-13	7.95976e-12	CLPTM1 regulator of GABA type A receptor forward trafficking
LOC100380640	2.02052	5.6686	6.59714e-16	1.49662e-14	glycylpeptide N-tetradecanoyltransferase 1
abca12	2.02041	7.51141	9.36468e-13	1.22916e-11	ATP-binding cassette, sub-family A (ABC1), member 12
LOC106597351	2.01972	2.15061	1.22531e-13	1.88267e-12	serine/threonine-protein kinase PLK4
LOC106566563	2.01946	4.44106	7.74765e-16	1.73759e-14	SAM domain and HD domain 1
LOC106565880	2.01917	2.33932	1.0887e-05	3.91336e-05	olfactory receptor class A-like protein 1
eno1a	2.01829	8.72943	1.12673e-16	2.96149e-15	enolase 1a, (alpha)
lrpprc	2.0181	5.63601	2.76562e-15	5.67691e-14	leucine-rich pentatricopeptide repeat containing
gpr84	2.0176	1.85383	6.63805e-05	0.000205061	G protein-coupled receptor 84
LOC106568864	2.01743	7.59474	2.93641e-12	3.53312e-11	eukaryotic translation initiation factor 4 gamma 1-like
LOC106571633	2.01698	4.65812	8.77698e-18	2.84624e-16	3'(2'),5'-bisphosphate nucleotidase 1
LOC106611761	2.01692	7.83603	9.56148e-14	1.50161e-12	cofilin-2
LOC100195319	2.0131	4.84089	8.25348e-15	1.56369e-13	nucleoporin 93
psmb7	2.01302	6.82366	1.85611e-13	2.75685e-12	proteasome 20S subunit beta 7
pole3	2.01283	4.22738	4.41821e-15	8.77732e-14	polymerase (DNA directed), epsilon 3 (p17 subunit)
LOC106573694	2.0122	3.98616	4.90348e-11	4.8115e-10	U3 small nucleolar RNA-associated protein 4 homolog
LOC106611702	2.01204	6.00588	9.6145e-15	1.80096e-13	pre-mRNA-processing factor 19
LOC106602140	2.01157	1.75769	1.57486e-07	8.03062e-07	mitochondrial import inner membrane translocase subunit Tim10
LOC106586611	2.01125	2.16335	5.62673e-12	6.43101e-11	centromere protein J-like
nol5	2.01086	6.54104	3.41538e-10	2.8663e-09	Nucleolar protein 5
LOC106583179	2.01074	1.12623	0.000366492	0.000972534	prostacyclin synthase-like
LOC106582111	2.00934	1.89234	4.74763e-09	3.24833e-08	chromatin assembly factor 1 subunit B
LOC106566827	2.00865	3.96247	1.01443e-16	2.71206e-15	histone-lysine N-methyltransferase SUV39H1
epgn	2.00776	5.90821	0.00040362	0.00106389	Epigen
LOC106568881	2.00048	4.47954	8.73735e-15	1.6506e-13	epidermal retinol dehydrogenase 2-like
abcb8	2.00024	4.26488	2.22104e-18	7.88455e-17	ATP-binding cassette, sub-family B (MDR/TAP), member 8
LOC106600830	1.99889	6.6672	1.62721e-12	2.0569e-11	ATP synthase F(0) complex subunit C3, mitochondrial
LOC106611971	1.99833	7.21967	3.60782e-12	4.28529e-11	heterogeneous nuclear ribonucleoprotein A0
otc	1.99713	4.84427	2.13316e-11	2.2168e-10	ornithine transcarbamylase
LOC106565719	1.99658	1.5138	2.63196e-09	1.89342e-08	nucleoside diphosphate kinase B
kmt5ab	1.99608	4.80452	1.69582e-21	9.9623e-20	lysine methyltransferase 5Ab
rbm44	1.99517	1.83532	1.32355e-07	6.84671e-07	RNA binding motif protein 44
xpnpep1	1.99489	4.18979	6.68966e-13	9.04664e-12	X-prolyl aminopeptidase (aminopeptidase P) 1, soluble
LOC106572268	1.99467	1.86722	4.53308e-10	3.73756e-09	WD repeat-containing protein 6
LOC123731859	1.99437	1.44775	1.19337e-09	9.10072e-09	histone PARylation factor 1-like
LOC106588694	1.99321	5.7973	2.5425e-14	4.43046e-13	RNA cytosine-C(5)-methyltransferase NSUN2-like
btg3	1.99298	2.17858	4.12703e-08	2.35122e-07	B-cell translocation gene 3
LOC106564946	1.99158	2.95021	2.20085e-10	1.91491e-09	transcription factor Sp6
LOC106580383	1.99052	6.86448	8.69664e-16	1.93526e-14	transitional endoplasmic reticulum ATPase
LOC106595073	1.99025	3.09356	5.78462e-09	3.88206e-08	threonine--tRNA ligase 1, cytoplasmic-like
ptcd3	1.99011	4.63431	2.77575e-16	6.80178e-15	pentatricopeptide repeat domain 3
LOC106568532	1.98953	4.38358	5.66404e-18	1.88741e-16	asparagine--tRNA ligase, cytoplasmic-like
LOC106575376	1.98918	6.02775	4.84762e-16	1.12154e-14	UDP-glucose:glycoprotein glucosyltransferase 1
LOC106582927	1.98833	7.14112	4.43263e-13	6.17313e-12	dolichyl-diphosphooligosaccharide--protein glycosyltransferase subunit 1
LOC100196673	1.98756	6.49411	5.14716e-14	8.49444e-13	malate dehydrogenase 2-1, NAD (mitochondrial)
LOC106586223	1.98732	2.1611	2.98907e-10	2.53555e-09	calcium-binding mitochondrial carrier protein Aralar1
si:dkey-174n20.1	1.98636	2.16325	2.85092e-09	2.03099e-08	uncharacterized LOC106584900
haus7	1.98514	3.59745	5.72283e-14	9.39034e-13	HAUS augmin-like complex, subunit 7
cct2	1.98401	2.73023	1.09239e-09	8.42038e-09	chaperonin containing TCP1, subunit 2 (beta)
ccdc57	1.98324	1.12313	2.99464e-09	2.1226e-08	coiled-coil domain containing 57
LOC106612789	1.9824	5.83587	2.59567e-12	3.15204e-11	serine/arginine-rich splicing factor 1B
LOC106573756	1.9823	5.07093	5.78418e-17	1.59765e-15	aspartate aminotransferase, mitochondrial
piga	1.98225	3.56091	8.73838e-15	1.6506e-13	phosphatidylinositol glycan anchor biosynthesis, class A
cd44b	1.9821	3.74184	7.34196e-13	9.85438e-12	CD44 molecule (Indian blood group) b
ruvb1	1.98178	5.74103	7.53198e-15	1.43563e-13	RuvB-like 1
LOC106602977	1.98137	4.6868	1.03015e-16	2.74196e-15	dipeptidyl peptidase 3
LOC106604353	1.98025	-1.55543	0.00309289	0.00671834	putative cyclin-dependent serine/threonine-protein kinase DDB_G0272797/DDB_G0274007
trm61	1.97933	3.46484	9.96366e-14	1.5601e-12	TRM61 protein
rpp40	1.97905	3.37135	8.2484e-13	1.10007e-11	ribonuclease P/MRP 40 subunit
LOC106570221	1.97897	4.47571	3.82795e-16	9.04913e-15	cleavage and polyadenylation specificity factor subunit 1-like
LOC106612447	1.97889	6.52987	1.27399e-15	2.76848e-14	RNA-binding protein FUS-like
LOC106607260	1.97646	7.39697	1.97818e-14	3.50727e-13	prohibitin
LOC106587404	1.97595	4.82363	1.50426e-18	5.50769e-17	aspartate aminotransferase, mitochondrial
LOC106584298	1.97461	3.50077	1.00039e-10	9.28938e-10	polymeric immunoglobulin receptor
LOC100286733	1.97206	8.08816	1.02843e-13	1.6063e-12	Intracellular hyaluronan-binding protein 4
ppih	1.97198	5.26703	8.53312e-15	1.61413e-13	peptidylprolyl isomerase H (cyclophilin H)
rdm1	1.97161	4.62813	2.10457e-16	5.27617e-15	RAD52 motif containing 1
LOC106573440	1.97057	4.07292	1.97957e-15	4.15274e-14	glycine cleavage system H protein, mitochondrial
LOC106592786	1.97007	5.58349	3.585e-16	8.53893e-15	26S proteasome non-ATPase regulatory subunit 13-like
nnt	1.9693	5.46368	2.43343e-19	1.00424e-17	nicotinamide nucleotide transhydrogenase
LOC106587847	1.96867	12.5627	1.99138e-06	8.24734e-06	keratin, type I cytoskeletal 13
LOC106565693	1.96784	4.06029	3.96059e-15	7.94338e-14	transmembrane protein 183A-like
LOC106575381	1.96769	1.25004	0.000309581	0.000832814	cytokine receptor-like factor 1
LOC106585622	1.96657	5.16704	4.40106e-16	1.02576e-14	phosphatidylinositol transfer protein
fbrl	1.96597	6.24419	3.47626e-13	4.9351e-12	rRNA 2-O-methyltransferase fibrillarin
LOC123743521	1.96398	3.81698	8.8528e-13	1.16781e-11	cytosolic 5'-nucleotidase 1A-like
LOC106595276	1.96344	5.15825	8.94916e-05	0.000268808	zymogen granule membrane protein 16-like
LOC106580777	1.96288	3.11265	1.82673e-10	1.61121e-09	gem-associated protein 4
LOC106612803	1.96267	1.17994	1.44294e-07	7.42013e-07	uncharacterized LOC106612803
LOC106609889	1.96143	4.59272	1.9556e-15	4.10519e-14	sialic acid synthase-like
LOC106570220	1.96111	4.15385	3.39332e-16	8.13156e-15	CMP-N-acetylneuraminate-beta-galactosamide-alpha-2,3-sialyltransferase 1-like
grp78	1.96108	8.07346	2.58157e-09	1.86143e-08	78 kDa glucose-regulated protein
LOC106577200	1.96079	8.00857	2.88576e-11	2.92271e-10	voltage-dependent anion-selective channel protein 2
md2l1	1.96017	4.41245	1.05892e-14	1.96599e-13	Mitotic spindle assembly checkpoint protein MAD2A
hsp90b1	1.95995	2.02672	7.16939e-10	5.695e-09	heat shock protein 90, beta (grp94), member 1
LOC106574434	1.95843	4.84175	3.59226e-17	1.033e-15	actin-related protein 3
LOC106612603	1.95697	8.85487	2.05145e-13	3.02557e-12	alpha-actinin-4
LOC106582888	1.95536	6.31492	7.18312e-13	9.66177e-12	protein FAM83D-like
zgc:112496	1.95436	2.86	2.05359e-15	4.29944e-14	uncharacterized LOC106579221
smfn	1.95428	3.18925	1.81322e-12	2.27017e-11	small fragment nuclease
LOC106571470	1.95418	3.86435	4.26247e-18	1.44319e-16	uncharacterized LOC106571470
LOC106608205	1.95392	6.57223	3.92008e-12	4.61843e-11	cytosolic 5'-nucleotidase 1A-like
LOC106613349	1.95309	1.86096	1.25466e-09	9.52428e-09	URB1 ribosome biogenesis homolog
selenoi	1.95238	4.20131	3.41669e-11	3.43283e-10	selenoprotein I
prmt5	1.95216	6.06628	1.83826e-12	2.29969e-11	protein arginine methyltransferase 5
LOC106565239	1.95099	6.57937	5.37431e-12	6.16938e-11	thioredoxin reductase 1, cytoplasmic
LOC106568272	1.95086	4.21719	3.12789e-16	7.55298e-15	tricarboxylate transport protein B, mitochondrial
haus4	1.95028	4.59462	2.26324e-14	3.98128e-13	HAUS augmin-like complex, subunit 4
LOC106562286	1.95017	5.49547	2.71271e-13	3.92599e-12	cytochrome c oxidase subunit 4 isoform 1, mitochondrial
LOC106606781	1.94691	4.17922	3.60204e-15	7.26593e-14	ATP-dependent Clp protease proteolytic subunit, mitochondrial-like
LOC106586124	1.94613	6.10847	1.53775e-15	3.29617e-14	anterior gradient protein 3
LOC106577008	1.94592	3.15421	1.19642e-13	1.8431e-12	bifunctional 3'-phosphoadenosine 5'-phosphosulfate synthase 2
LOC106583266	1.94549	6.37663	6.63055e-17	1.81235e-15	HIG1 domain family member 1A, mitochondrial
rrs1	1.94532	5.24493	1.28499e-12	1.6542e-11	ribosome biogenesis regulator 1 homolog
mad1l1	1.94502	3.31189	8.89673e-15	1.67749e-13	mitotic arrest deficient 1 like 1
psmc6	1.94468	5.79717	3.19002e-13	4.56693e-12	proteasome 26S subunit, ATPase 6
LOC106566485	1.94395	5.86725	2.1298e-15	4.44126e-14	inositol 1,4,5-trisphosphate receptor type 3
ei2bg	1.94152	4.34395	3.35305e-13	4.77741e-12	Translation initiation factor eIF-2B subunit gamma
LOC106599054	1.94008	6.25254	6.28365e-10	5.03716e-09	coatomer subunit beta'
LOC106582837	1.93938	6.93115	2.45974e-10	2.11966e-09	dolichyl-diphosphooligosaccharide--protein glycosyltransferase subunit 2-like
LOC100196683	1.93589	2.66923	0.0138155	0.0257609	uncharacterized LOC100196683
LOC106562085	1.9355	5.33333	6.81472e-15	1.30763e-13	WD repeat-containing protein 36
LOC106563457	1.93518	6.06544	1.30017e-13	1.98683e-12	stress-induced-phosphoprotein 1
LOC106608224	1.9319	7.04917	1.02885e-15	2.26389e-14	26S proteasome regulatory subunit 4
snrpb	1.93184	7.21972	8.32103e-11	7.87061e-10	small nuclear ribonucleoprotein polypeptides B and B1
chac1	1.93057	7.27625	9.37631e-12	1.03412e-10	ChaC, cation transport regulator homolog 1 (E. coli)
LOC106576677	1.92985	3.42694	8.49765e-10	6.6627e-09	EMG1 N1-specific pseudouridine methyltransferase
tut1	1.92982	3.99587	1.9508e-12	2.42889e-11	terminal uridylyl transferase 1, U6 snRNA-specific
mto1	1.92691	3.82871	4.48767e-12	5.25112e-11	mitochondrial tRNA translation optimization 1
LOC106581080	1.92678	1.01236	3.86682e-06	1.51592e-05	C5a anaphylatoxin chemotactic receptor 1
LOC106583814	1.92618	1.6076	3.77803e-05	0.000122756	pyruvate dehydrogenase E1 subunit beta
as1la	1.92608	3.55144	2.05329e-14	3.6302e-13	Histone chaperone asf1-A
ube2c	1.92597	5.32233	1.01461e-16	2.71206e-15	ubiquitin-conjugating enzyme E2C
LOC106579494	1.92595	2.03945	1.88221e-07	9.45096e-07	C-C motif chemokine 20
LOC123723743	1.92467	1.14991	8.89395e-06	3.25378e-05	uncharacterized LOC123723743
LOC100196702	1.9244	6.67134	2.06169e-14	3.64301e-13	glucose-6-phosphate dehydrogenase
LOC106569874	1.92368	9.06735	3.93737e-10	3.27383e-09	protein S100-A13
LOC106589825	1.92358	6.68085	1.21357e-14	2.22816e-13	hexokinase-1-like
rdh12	1.92339	5.27893	2.70701e-14	4.70669e-13	retinol dehydrogenase 12 (all-trans and 9-cis)
plak	1.92292	9.3147	1.49321e-07	7.65145e-07	Junction plakoglobin
LOC106570358	1.9229	5.03006	7.25983e-12	8.14675e-11	unconventional myosin-Ig
LOC106578183	1.92119	6.51479	1.02442e-13	1.60084e-12	UDP-glucose 4-epimerase
LOC106573904	1.92073	4.28132	3.49922e-15	7.06757e-14	mpv17-like protein 2
LOC106588823	1.91975	3.03104	2.26736e-13	3.32222e-12	geminin DNA replication inhibitor
nup85	1.91855	3.5237	2.28365e-09	1.6603e-08	nucleoporin 85
LOC106570202	1.91828	3.35226	8.69879e-13	1.14991e-11	metaxin-1
LOC106608500	1.91658	7.33339	1.08103e-17	3.45226e-16	acyl-CoA desaturase-like
sh3bp5lb	1.91432	3.2051	5.50263e-09	3.711e-08	SH3-binding domain protein 5-like, b
LOC106583744	1.91407	5.82851	6.90348e-14	1.11704e-12	protein SSUH2 homolog
LOC123743387	1.91247	4.09955	2.01892e-16	5.08168e-15	lysoplasmalogenase-like
LOC106564474	1.91166	3.34	4.13706e-17	1.17676e-15	ribonuclease H2 subunit A-like
bop1	1.90927	5.27201	3.94434e-11	3.92415e-10	BOP1 ribosomal biogenesis factor
LOC106604162	1.90898	1.8606	3.89951e-08	2.23088e-07	DNA-directed RNA polymerase II subunit RPB7
toe1	1.90439	4.64238	1.08298e-17	3.45502e-16	target of EGR1, member 1 (nuclear)
nansa	1.90283	6.67547	4.48792e-11	4.42302e-10	N-acetylneuraminic acid synthase a
abcc13	1.90272	-1.53479	0.00247725	0.00550523	ATP-binding cassette, sub-family C (CFTR/MRP), member 13
im:7152348	1.90255	6.1817	1.46703e-06	6.23483e-06	uncharacterized LOC106573986
LOC106574926	1.90232	3.88473	1.18945e-13	1.83415e-12	propionyl-CoA carboxylase alpha chain, mitochondrial-like
naa15	1.90217	6.11069	3.3287e-11	3.34762e-10	N-alpha-acetyltransferase 15, NatA auxiliary subunit
rae1	1.90215	4.2173	5.53862e-16	1.26836e-14	ribonucleic acid export 1
LOC106562599	1.90211	2.89532	3.5027e-08	2.02335e-07	chondroitin sulfate synthase 1
LOC106567676	1.90183	5.04463	2.12758e-14	3.75313e-13	nucleoporin 88-like
kpnb1	1.90071	7.00732	1.51594e-12	1.9263e-11	karyopherin (importin) beta 1
LOC106563322	1.89989	6.10135	3.5398e-08	2.04104e-07	tight junction protein ZO-2-like
LOC100380746	1.89903	6.1994	3.39918e-13	4.83876e-12	eukaryotic translation initiation factor 4 gamma 1
dna2	1.89809	3.06023	2.10046e-12	2.59675e-11	DNA replication helicase/nuclease 2
nup188	1.89747	4.79814	2.97125e-14	5.14341e-13	nucleoporin 188
LOC106605973	1.8973	1.69172	4.20935e-09	2.90986e-08	diacylglycerol O-acyltransferase 1
topbp1	1.89596	4.17972	7.14449e-14	1.15249e-12	DNA topoisomerase II binding protein 1
LOC106572901	1.89419	3.55022	2.78972e-10	2.37541e-09	protein-tyrosine kinase 6-like
nup205	1.89391	5.99391	1.57597e-09	1.18153e-08	nucleoporin 205
LOC106567693	1.89266	5.33998	1.06778e-14	1.9801e-13	nuclear envelope pore membrane protein POM 121-like
npm	1.89245	7.98381	3.36905e-12	4.02446e-11	Nucleophosmin
LOC106561084	1.89224	5.08786	1.37492e-11	1.47377e-10	G/T mismatch-specific thymine DNA glycosylase
LOC106579596	1.89154	1.27663	4.05349e-07	1.91816e-06	cytochrome c oxidase subunit 4 isoform 1, mitochondrial
LOC106591425	1.88971	1.99687	7.71032e-10	6.08325e-09	serine hydroxymethyltransferase, cytosolic-like
LOC106564849	1.88943	7.38022	3.87992e-13	5.46626e-12	actin-related protein 2-A
LOC106574401	1.88859	5.10243	1.35871e-15	2.94244e-14	26S proteasome non-ATPase regulatory subunit 14
LOC106565588	1.88793	5.67359	1.46736e-16	3.76871e-15	exportin-2
LOC106598856	1.8879	3.0603	3.92478e-13	5.52698e-12	retinol dehydrogenase 12
LOC106603917	1.88773	4.98297	4.26856e-14	7.18378e-13	heterogeneous nuclear ribonucleoprotein H
LOC106561305	1.88549	1.20648	0.000173842	0.000492481	recombination activating gene 2
casp3	1.88417	5.93698	1.7903e-19	7.52306e-18	Caspase-3
adarb1b	1.88368	5.11449	1.2735e-15	2.76848e-14	adenosine deaminase RNA specific B1b
LOC106585026	1.8835	4.67146	1.87555e-13	2.78442e-12	serine/threonine-protein kinase PLK2
recql	1.88322	3.73298	4.64871e-12	5.42183e-11	RecQ helicase-like
pibf1	1.88302	1.17854	2.69428e-09	1.93384e-08	progesterone immunomodulatory binding factor 1
tpi1a	1.88277	6.18637	1.03628e-14	1.92852e-13	triosephosphate isomerase 1a
lig1	1.88248	5.34857	3.12969e-18	1.07702e-16	ligase I, DNA, ATP-dependent
LOC106580034	1.88209	3.48208	1.7344e-13	2.58951e-12	coenzyme Q2 4-hydroxybenzoate polyprenyltransferase
LOC106601936	1.8817	2.5005	3.52821e-08	2.03585e-07	probable tRNA pseudouridine synthase 1
cct8	1.88155	7.6815	2.27369e-09	1.65421e-08	chaperonin containing TCP1, subunit 8 (theta)
nhp2	1.88015	6.09531	1.50111e-14	2.71026e-13	NHP2 ribonucleoprotein homolog (yeast)
pgm3	1.87806	5.77018	1.6949e-18	6.15561e-17	phosphoglucomutase 3
LOC100286441	1.87773	4.46726	5.40665e-13	7.41806e-12	URB2 ribosome biogenesis homolog
mrpl12	1.8776	3.922	8.97791e-09	5.7989e-08	mitochondrial ribosomal protein L12
dck	1.87627	3.58019	3.24242e-13	4.63237e-12	deoxycytidine kinase
LOC106571252	1.87614	8.24273	2.14411e-13	3.15485e-12	14-3-3 protein zeta
LOC106610806	1.87543	4.74486	4.53817e-18	1.52832e-16	UDP-glucose 4-epimerase-like
LOC106578605	1.87515	3.67781	2.27022e-11	2.34819e-10	insulin-induced gene 1 protein
pgp	1.87442	3.74904	3.324e-14	5.71009e-13	phosphoglycolate phosphatase
LOC100196562	1.8744	2.51889	8.66493e-09	5.61633e-08	chromosome unknown open reading frame, human C4orf27
LOC106563197	1.87401	3.57687	8.89254e-12	9.85598e-11	protein FAM136A
hnrpm	1.87348	6.61016	1.81588e-14	3.24693e-13	Heterogeneous nuclear ribonucleoprotein M
LOC106563786	1.87343	3.88026	6.23701e-06	2.34637e-05	uncharacterized LOC106563786
ptgs2b	1.87297	3.3045	0.000491218	0.00127064	prostaglandin-endoperoxide synthase 2b
LOC106587773	1.87096	7.37915	4.92611e-14	8.15957e-13	transaldolase-like
tomm40l	1.87076	6.12298	8.73237e-14	1.38104e-12	translocase of outer mitochondrial membrane 40 homolog, like
LOC106599488	1.87041	4.97462	1.27904e-16	3.33123e-15	presequence protease, mitochondrial-like
LOC106568559	1.87033	2.8069	5.14109e-12	5.93194e-11	MOB kinase activator 3B
LOC106571088	1.86918	4.67632	8.47759e-18	2.75767e-16	protein farnesyltransferase subunit beta-like
LOC106586112	1.86847	7.77046	7.79431e-14	1.24519e-12	actin-related protein 3
lyar	1.86806	4.62292	3.01292e-12	3.62102e-11	Ly1 antibody reactive homolog (mouse)
znf574	1.86781	3.61694	2.05892e-12	2.5514e-11	zinc finger protein 574
LOC106572377	1.86772	2.24217	2.0406e-12	2.5297e-11	histone-lysine N-methyltransferase SUV39H1
LOC106572524	1.86764	5.98222	3.84839e-17	1.10262e-15	citrate synthase, mitochondrial
aacs	1.86561	4.72003	1.36425e-15	2.9524e-14	acetoacetyl-CoA synthetase
polr1a	1.86484	5.23445	4.50377e-13	6.2639e-12	RNA polymerase I subunit A
LOC106567074	1.86348	5.22259	1.24803e-10	1.13512e-09	LIM domain and actin-binding protein 1-like
spx2	1.86268	4.95134	6.20055e-14	1.01162e-12	Sugar phosphate exchanger 2
tp53i3	1.86232	1.84365	4.18412e-09	2.89504e-08	tumor protein p53 inducible protein 3
LOC106611194	1.86211	2.38586	8.28142e-06	3.04739e-05	major vault protein-like
LOC106587218	1.86201	2.34493	2.30971e-12	2.8332e-11	uncharacterized LOC106587218
pttg1	1.86199	3.87786	5.00435e-15	9.78132e-14	PTTG1 regulator of sister chromatid separation, securin
LOC106606528	1.86185	3.45371	9.91719e-13	1.29789e-11	ATPase family AAA domain-containing protein 5
etaa1a	1.86169	2.3009	2.70389e-13	3.91628e-12	ETAA1 activator of ATR kinase a
LOC106569255	1.86159	3.63537	5.02307e-13	6.93104e-12	uroporphyrinogen decarboxylase
LOC106592382	1.8609	-1.14851	0.000148483	0.000426123	gastrula zinc finger protein XlCGF57.1-like
tuba8l2	1.86064	7.89012	2.71604e-09	1.9468e-08	tubulin, alpha 8 like 2
LOC106561597	1.86059	4.96305	1.92805e-14	3.42803e-13	proton myo-inositol cotransporter
LOC106612565	1.86014	3.55711	7.66682e-09	5.02211e-08	39S ribosomal protein L44, mitochondrial-like
qars1	1.85982	6.8137	4.36682e-15	8.68071e-14	glutaminyl-tRNA synthetase 1
xndc1	1.85937	2.17953	1.16167e-10	1.06395e-09	xrcc1 N-terminal domain containing 1
ppan	1.85877	5.36381	9.96508e-11	9.26152e-10	peter pan homolog
i14k	1.85847	7.0009	3.18056e-12	3.81086e-11	14 kDa transmembrane protein
LOC106588565	1.85466	5.85479	6.96026e-11	6.69001e-10	protein rapunzel
LOC106574678	1.85403	6.66743	2.33916e-07	1.15375e-06	actin-related protein 2/3 complex subunit 2-B
LOC100136447	1.85403	4.29146	5.42945e-07	2.50715e-06	C type lectin receptor B
chmp4c	1.85348	3.16264	2.30504e-12	2.82857e-11	charged multivesicular body protein 4C
LOC106573946	1.85315	5.07772	3.37229e-13	4.80266e-12	RNA 3'-terminal phosphate cyclase
LOC106602957	1.85246	5.6068	9.12473e-10	7.12775e-09	cationic amino acid transporter 3
LOC106603211	1.85213	7.7695	1.80134e-08	1.09351e-07	nucleophosmin
psmd8	1.85107	6.88612	3.59966e-16	8.55442e-15	proteasome 26S subunit, non-ATPase 8
LOC106570699	1.85066	2.72974	1.30944e-13	1.99959e-12	transcription factor E2F3-like
LOC106572957	1.85054	1.59583	0.018096	0.0328286	transketolase-like
LOC106603853	1.8503	5.73484	7.61435e-16	1.70891e-14	heat shock 70 kDa protein 4-like
LOC106609562	1.84991	4.00241	2.7099e-10	2.31433e-09	cytoskeleton-associated protein 4-like
LOC106579727	1.84956	4.38424	1.40684e-13	2.13488e-12	valine--tRNA ligase-like
LOC106563584	1.84942	6.61932	2.62122e-16	6.46843e-15	ribosomal protein S6 kinase alpha-3-like
LOC106593758	1.84843	3.42055	1.31394e-12	1.68779e-11	THUMP domain-containing protein 1-like
LOC100136454	1.84724	6.95636	2.95242e-14	5.11645e-13	superoxide dismutase 1, soluble
LOC106573324	1.84711	5.14117	3.49418e-14	5.9796e-13	guanine nucleotide-binding protein G(i) subunit alpha-1-like
agpat9l	1.847	5.78237	1.93235e-09	1.42463e-08	1-acylglycerol-3-phosphate O-acyltransferase 9, like
LOC106570187	1.84681	5.18866	2.73169e-09	1.95623e-08	splicing factor 3B subunit 4
LOC100380699	1.84644	7.01215	1.32548e-11	1.42738e-10	pre-mRNA-processing-splicing factor 8
stil	1.8459	1.933	5.40097e-09	3.65183e-08	STIL centriolar assembly protein
LOC123728203	1.845	1.16493	3.72924e-05	0.000121346	uncharacterized LOC123728203
crls1	1.84346	4.81657	7.25443e-12	8.14359e-11	cardiolipin synthase 1
fbp1a	1.84233	4.60167	5.81611e-14	9.53346e-13	fructose-1,6-bisphosphatase 1a
LOC106580313	1.84229	8.09993	2.92684e-16	7.13315e-15	coronin, actin binding protein, 1Ca
cstf1	1.83842	4.34151	1.25681e-10	1.14245e-09	cleavage stimulation factor, 3' pre-RNA, subunit 1
LOC106601423	1.83821	6.20206	1.50828e-10	1.34922e-09	THO complex subunit 4-like
LOC106605866	1.83816	2.35069	1.12651e-11	1.22738e-10	zinc finger protein 629-like
loxe3	1.83769	4.34104	1.59039e-09	1.19121e-08	Epidermis-type lipoxygenase 3
swi5	1.83755	3.02467	1.9638e-11	2.05373e-10	SWI5 homologous recombination repair protein
LOC106590819	1.83684	4.57812	7.81756e-16	1.75078e-14	enhancer of rudimentary homolog
adrm1	1.83635	6.28685	1.59079e-12	2.01168e-11	ADRM1 26S proteasome ubiquitin receptor
LOC106570892	1.8356	6.72271	5.10821e-16	1.17578e-14	annexin A3-like
aimp1a	1.83449	4.02069	1.04853e-08	6.67934e-08	aminoacyl tRNA synthetase complex interacting multifunctional protein 1a
LOC106601894	1.8331	3.40719	6.74804e-09	4.47708e-08	jmjC domain-containing protein 8-like
nu107	1.83259	2.50804	5.97691e-10	4.80718e-09	Nuclear pore complex protein Nup107
LOC106566911	1.83117	5.37756	4.42289e-06	1.71259e-05	specifically androgen-regulated gene protein
LOC106586797	1.8309	4.35461	1.22303e-10	1.11593e-09	mediator of RNA polymerase II transcription subunit 14-like
pdia3	1.83022	7.09785	1.41163e-09	1.06491e-08	protein disulfide isomerase family A, member 3
rb11a	1.82969	7.54049	2.59433e-10	2.22347e-09	Ras-related protein Rab-11A
LOC106606979	1.82909	5.56566	7.98923e-11	7.57725e-10	THO complex subunit 4
LOC106565742	1.82887	5.19789	8.45946e-09	5.49106e-08	2-epi-5-epi-valiolone synthase-like
stx11a	1.82726	3.57776	2.48328e-12	3.03076e-11	syntaxin 11a
LOC106578977	1.82717	4.2552	2.34407e-18	8.28396e-17	centrosomal protein of 55 kDa-like
LOC106604941	1.82702	7.73111	4.86431e-12	5.63737e-11	heterogeneous nuclear ribonucleoprotein A0
LOC106582690	1.827	2.99018	3.09609e-08	1.8047e-07	adenosine receptor A1-like
med23	1.82615	5.20411	4.59049e-11	4.51987e-10	mediator complex subunit 23
LOC106611950	1.82556	8.14676	1.95345e-12	2.43124e-11	gastrotropin
ints9	1.82435	4.19174	1.96359e-10	1.72406e-09	integrator complex subunit 9
xrcc6	1.82301	5.54061	6.09723e-12	6.92603e-11	X-ray repair complementing defective repair in Chinese hamster cells 6
slc16a3b	1.82253	3.08676	3.41484e-07	1.63638e-06	solute carrier family 16 member 3b
babam1	1.82238	4.78015	1.81618e-11	1.91306e-10	BRISC and BRCA1 A complex member 1
LOC106563565	1.82236	6.4906	3.76318e-13	5.31606e-12	carbonyl reductase [NADPH] 1
LOC106612556	1.82162	4.36441	3.21233e-13	4.59146e-12	succinate dehydrogenase [ubiquinone] cytochrome b small subunit B, mitochondrial
LOC106573298	1.82069	4.03915	4.59638e-17	1.29687e-15	synembryn-B
LOC106577298	1.82065	3.81832	3.27076e-13	4.67073e-12	methionine synthase-like
LOC106610178	1.82041	5.62612	3.85079e-16	9.09629e-15	lipopolysaccharide-responsive and beige-like anchor protein
LOC106594351	1.82023	3.46292	7.36334e-14	1.18415e-12	armadillo-like helical domain-containing protein 3
sf3b3	1.81879	6.67688	1.8774e-11	1.97183e-10	splicing factor 3b, subunit 3
LOC106586169	1.81873	5.83779	3.88546e-08	2.22365e-07	polypeptide N-acetylgalactosaminyltransferase 5
LOC106571741	1.8184	4.39242	6.69572e-16	1.5168e-14	tRNA methyltransferase 6 non-catalytic subunit
LOC106607654	1.81787	2.35567	5.52955e-08	3.07677e-07	uridine diphosphate glucose pyrophosphatase NUDT14
taldo	1.8178	6.7949	3.41277e-13	4.85001e-12	Transaldolase
LOC106575212	1.81747	2.5832	3.68167e-11	3.68495e-10	CCR4-NOT transcription complex subunit 9-like
LOC106578013	1.81703	1.51509	1.27295e-07	6.61975e-07	leukotriene B4 receptor 1-like
sigirr	1.81667	1.93713	5.90663e-08	3.26639e-07	single immunoglobulin and toll-interleukin 1 receptor (TIR) domain
LOC106585752	1.81582	6.17252	2.23942e-05	7.58062e-05	nucleoplasmin-like protein ANO39
LOC106582701	1.81438	3.06936	1.00967e-10	9.36178e-10	protein ILRUN
LOC106574974	1.8143	3.66399	2.12712e-13	3.13277e-12	nectin-4
LOC106583316	1.81167	6.6062	3.82313e-11	3.8132e-10	sodium/potassium-transporting ATPase subunit alpha-3
LOC106582918	1.81153	5.55444	2.16511e-10	1.88589e-09	cytochrome b-c1 complex subunit 1, mitochondrial
proser3	1.81117	2.70624	9.97138e-11	9.26464e-10	proline and serine rich 3
uchl3	1.81027	5.23937	7.08729e-18	2.32948e-16	ubiquitin carboxyl-terminal esterase L3 (ubiquitin thiolesterase)
pwp2	1.80904	4.34261	9.21653e-12	1.01757e-10	Periodic tryptophan protein 2 homolog
LOC106578507	1.80872	5.29878	8.48017e-13	1.12478e-11	aldehyde dehydrogenase, mitochondrial
g3bp1	1.80769	6.74201	1.49102e-07	7.64271e-07	GTPase activating protein (SH3 domain) binding protein 1
LOC106590472	1.80752	6.7825	1.51753e-13	2.29289e-12	N-alpha-acetyltransferase 50
LOC106612015	1.80748	3.44027	1.22739e-10	1.11926e-09	long-chain-fatty-acid--CoA ligase 1
nars2	1.80744	3.52693	1.48871e-12	1.89324e-11	asparaginyl-tRNA synthetase 2, mitochondrial
tk1	1.80742	6.51852	5.18788e-11	5.08105e-10	thymidine kinase 1, soluble
LOC106577852	1.80682	3.30594	2.6808e-12	3.24417e-11	vang-like protein 2
LOC106608954	1.80614	8.77853	9.89328e-09	6.34589e-08	eukaryotic initiation factor 4A-I
actr2a	1.80511	7.03151	5.15217e-14	8.49825e-13	actin related protein 2a
mrpl3	1.80488	5.45789	1.4374e-12	1.83169e-11	mitochondrial ribosomal protein L3
LOC106608593	1.80463	2.98829	3.80954e-13	5.37432e-12	RNA-binding protein 4.1
LOC106588321	1.80399	5.03645	6.04443e-12	6.87101e-11	interleukin enhancer-binding factor 2 homolog
LOC106610844	1.80395	4.34389	9.40677e-15	1.76731e-13	rho GTPase-activating protein 11A-like
LOC106561458	1.80367	2.75946	5.0374e-09	3.42587e-08	programmed cell death 1 ligand 1
psmd2	1.80277	7.0331	2.01188e-10	1.76261e-09	proteasome (prosome, macropain) 26S subunit, non-ATPase, 2
atp5a1	1.80265	8.16124	5.73463e-11	5.5801e-10	ATP synthase, H+ transporting, mitochondrial F1 complex, alpha subunit 1, cardiac muscle
LOC123723831	1.80154	1.12372	1.00229e-05	3.62885e-05	H/ACA ribonucleoprotein complex non-core subunit NAF1-like
hif1ab	1.80139	7.16314	7.89203e-12	8.81221e-11	hypoxia inducible factor 1 subunit alpha b
LOC106605110	1.80039	4.12067	7.05337e-10	5.61133e-09	enoyl-[acyl-carrier-protein] reductase, mitochondrial
mettl2a	1.79923	4.82766	7.59004e-11	7.2379e-10	methyltransferase 2A, methylcytidine
LOC106586332	1.7992	3.39024	1.13357e-11	1.23465e-10	protein ADP-ribosylarginine hydrolase
LOC106564961	1.79829	11.9333	1.06052e-05	3.8208e-05	keratin, type I cytoskeletal 13
orc3	1.79808	4.09708	8.63608e-14	1.36718e-12	origin recognition complex, subunit 3
LOC106584181	1.79717	1.42774	7.01587e-07	3.16317e-06	receptor-type tyrosine-protein phosphatase F
sspo	1.79715	2.17016	1.1379e-05	4.07718e-05	SCO-spondin
LOC106568356	1.79669	6.0113	6.32421e-14	1.02966e-12	fructose-1,6-bisphosphatase 1-like
adck2	1.79612	2.5417	1.04229e-10	9.63014e-10	aarF domain containing kinase 2
si:dkey-195m11.11	1.79611	3.39572	4.37992e-13	6.10784e-12	uncharacterized si:dkey-195m11.11
LOC106585785	1.79586	3.69311	1.07649e-14	1.99509e-13	PHD finger protein 19-like
LOC100380681	1.79559	7.02736	2.00612e-12	2.49088e-11	tubulin alpha-1C chain
LOC123727364	1.79556	1.51821	0.00107488	0.00257775	dolichyl-diphosphooligosaccharide--protein glycosyltransferase subunit STT3B
LOC106576855	1.7948	4.48149	1.32374e-08	8.25872e-08	peroxisome proliferator-activated receptor gamma coactivator-related protein 1-like
tes	1.79443	6.22358	7.41978e-11	7.09272e-10	testis derived transcript (3 LIM domains)
exosc4	1.79439	4.17495	1.64461e-10	1.46328e-09	exosome component 4
mrpl2	1.7942	4.5376	3.40419e-11	3.42135e-10	mitochondrial ribosomal protein L2
ube2s	1.7941	3.64281	8.60259e-14	1.36257e-12	ubiquitin-conjugating enzyme E2S
tdgf1	1.79409	-1.09155	0.000113455	0.000333718	teratocarcinoma-derived growth factor 1
LOC106573542	1.79323	6.76107	4.26372e-13	5.95635e-12	scaffold attachment factor B2
LOC106579942	1.79323	6.2972	3.03409e-12	3.64369e-11	cytochrome c oxidase subunit 6A, mitochondrial
fanci	1.79233	4.33458	1.264e-15	2.75057e-14	FA complementation group I
tecrb	1.792	3.58465	1.9847e-12	2.46817e-11	trans-2,3-enoyl-CoA reductase b
LOC106583908	1.79146	7.58036	7.62587e-10	6.02719e-09	fructose-bisphosphate aldolase A-like
LOC106590431	1.7907	3.41668	4.69322e-13	6.50441e-12	beta-1,3-galactosyltransferase 2-like
LOC106606454	1.79042	3.91842	1.4507e-06	6.1696e-06	cytochrome P450 2K1
hdac2	1.78886	3.62038	7.67302e-13	1.02725e-11	Histone deacetylase 2
gadl1	1.78877	3.54154	1.42801e-05	5.02012e-05	glutamate decarboxylase like 1
LOC106563632	1.78862	2.63739	5.09022e-10	4.16206e-09	carbonyl reductase [NADPH] 1-like
LOC100196698	1.78802	9.60797	1.15948e-07	6.07785e-07	PERP, TP53 apoptosis effector
wdhd1	1.78798	5.32289	1.25555e-08	7.87386e-08	WD repeat and HMG-box DNA binding protein 1
LOC106576194	1.78681	3.68949	6.05838e-12	6.88438e-11	scm-like with four MBT domains protein 2
mgarpa	1.78653	2.73362	1.81459e-08	1.10092e-07	mitochondria localized glutamic acid rich protein a
rnaseh2c	1.78613	4.03795	1.38214e-11	1.4803e-10	ribonuclease H2, subunit C
poc5	1.78607	1.60266	6.12894e-09	4.09567e-08	POC5 centriolar protein homolog (Chlamydomonas)
LOC106575499	1.786	1.04116	2.10772e-06	8.68512e-06	sodium/myo-inositol cotransporter-like
LOC106565757	1.78599	4.46501	5.11263e-17	1.42972e-15	protein SAND-like
mri1	1.78412	2.133	9.34205e-11	8.74963e-10	methylthioribose-1-phosphate isomerase 1
pcid2	1.78361	3.37544	2.06312e-12	2.55561e-11	PCI domain containing 2
abcf2a	1.78351	6.19453	4.14739e-08	2.36196e-07	ATP-binding cassette, sub-family F (GCN20), member 2a
ddx56	1.78334	5.14688	1.03397e-10	9.55887e-10	DEAD (Asp-Glu-Ala-Asp) box helicase 56
LOC106587408	1.7833	2.72857	9.37041e-11	8.77097e-10	centromere protein T-like
LOC106609455	1.78302	3.51807	6.45164e-11	6.23731e-10	nucleoporin Nup37
LOC106573588	1.78287	4.03964	1.435e-12	1.82936e-11	transmembrane protein 161A-like
LOC106572360	1.78284	1.69731	4.21456e-08	2.39502e-07	transcription factor E2F1
LOC106602719	1.78271	5.85444	8.19436e-13	1.09332e-11	pre-mRNA-splicing factor ATP-dependent RNA helicase DHX15
LOC106564271	1.78247	5.04681	3.56481e-14	6.08723e-13	histone-arginine methyltransferase CARM1
LOC106565542	1.78181	4.2323	3.28087e-09	2.30959e-08	glutamine synthetase-like
LOC106571077	1.7807	3.6452	3.35527e-11	3.37327e-10	oligosaccharyltransferase complex subunit 4 (non-catalytic)
LOC106585998	1.7799	2.67664	3.30006e-13	4.71044e-12	ewing's tumor-associated antigen 1-like
pum3	1.77969	6.21965	3.7312e-13	5.27562e-12	pumilio RNA-binding family member 3
LOC106571262	1.7778	6.39073	2.95256e-13	4.25493e-12	5'-3' exoribonuclease 2
LOC106604637	1.77778	3.50058	6.11141e-12	6.93963e-11	exosome complex component RRP40
gtf2f1	1.77752	4.98022	5.69844e-14	9.35519e-13	general transcription factor IIF, polypeptide 1
LOC100380384	1.77693	7.98117	1.31313e-08	8.19906e-08	major vault protein
vars2	1.77582	3.65199	1.48501e-11	1.58401e-10	valyl-tRNA synthetase 2, mitochondrial
LOC106574550	1.77516	8.08779	2.64759e-09	1.90336e-08	ATP synthase subunit beta, mitochondrial
slc25a24	1.77353	6.86949	1.68488e-14	3.02127e-13	solute carrier family 25 member 24
LOC106606732	1.77352	3.48265	9.46404e-11	8.85072e-10	cytochrome b-c1 complex subunit 2, mitochondrial
gmppb	1.77348	5.38859	1.26023e-17	3.9682e-16	GDP-mannose pyrophosphorylase B
LOC106609359	1.77313	8.00386	1.4164e-11	1.51545e-10	gelsolin-like
LOC106581831	1.77291	5.04075	1.32418e-12	1.69909e-11	kalirin
LOC106566080	1.7724	3.95756	2.89229e-13	4.17381e-12	SRSF protein kinase 1-like
depdc1a	1.77141	3.16807	1.61749e-13	2.42877e-12	DEP domain containing 1a
npm3	1.77127	5.68824	7.53471e-14	1.20924e-12	nucleophosmin/nucleoplasmin, 3
LOC106579621	1.77022	3.08565	2.70632e-11	2.7605e-10	sialic acid-binding Ig-like lectin 12
LOC106562460	1.76997	3.85276	1.37889e-08	8.56718e-08	NAD(P) transhydrogenase, mitochondrial-like
LOC106612669	1.76972	3.80084	7.38119e-13	9.90281e-12	TLC domain-containing protein 3A
rab3d	1.76948	5.6008	1.8422e-11	1.93809e-10	Ras-related protein Rab-3D
LOC106564480	1.76938	3.8671	0.000497904	0.00128645	dual specificity protein phosphatase 5
LOC106612421	1.76714	2.93018	8.18701e-13	1.0928e-11	tetraspanin-15-like
LOC106599032	1.76473	1.9784	1.86392e-07	9.37109e-07	DNA helicase B
LOC106591609	1.76347	2.8429	2.81962e-10	2.39827e-09	prostaglandin reductase 1-like
LOC106606432	1.76293	7.9202	4.12782e-13	5.78442e-12	metalloproteinase inhibitor 2
LOC106603944	1.76056	4.12545	6.42691e-08	3.53202e-07	complement component 1 Q subcomponent-binding protein, mitochondrial
rhno1	1.75984	3.06972	1.72976e-10	1.53212e-09	RAD9-HUS1-RAD1 interacting nuclear orphan 1
mettl3	1.75933	4.53888	2.79825e-11	2.84413e-10	methyltransferase like 3
LOC106602205	1.75918	6.05375	2.45629e-16	6.08525e-15	proteasome 20S subunit alpha 3
LOC106586637	1.75574	3.66033	5.47746e-13	7.50512e-12	lysophosphatidic acid phosphatase type 6
LOC106582878	1.75469	5.02385	1.12351e-16	2.95858e-15	host cell factor 1-like
psmg2	1.75459	4.4173	2.80279e-11	2.84783e-10	proteasome (prosome, macropain) assembly chaperone 2
abce1	1.75406	5.70571	1.49017e-09	1.1204e-08	ATP-binding cassette, sub-family E (OABP), member 1
LOC106605143	1.75025	9.08428	4.63206e-13	6.42247e-12	calmodulin-1
LOC106571348	1.75016	4.00971	4.87049e-08	2.74253e-07	elongation of very long chain fatty acids protein 7-like
LOC106589342	1.74926	4.9406	2.19227e-13	3.21669e-12	transcription factor Sox-9-A-like
LOC106606606	1.74908	5.58953	3.18896e-14	5.49611e-13	small ubiquitin-related modifier 2
mtch2	1.74904	6.40448	1.5891e-12	2.01034e-11	mitochondrial carrier homolog 2
LOC106573875	1.74799	4.41518	2.464e-14	4.31036e-13	dipeptidyl peptidase 9-like
LOC106560346	1.74795	6.47948	1.54753e-12	1.96408e-11	proteasome subunit alpha type-7
hsp10	1.74695	5.59552	9.67348e-13	1.2681e-11	heat shock protein 10
sybl1	1.74645	3.37978	1.06154e-11	1.15982e-10	synaptobrevin-like 1
LOC106565623	1.74585	3.85343	2.89788e-10	2.46285e-09	ethanolamine kinase 1-like
LOC106609763	1.74569	2.58657	5.44483e-11	5.31783e-10	nuclear-interacting partner of ALK
LOC106581734	1.74542	6.89527	1.15597e-10	1.05916e-09	anterior gradient protein 3
LOC106585483	1.74509	6.34064	8.99663e-11	8.45377e-10	eIF-2-alpha kinase activator GCN1-like
LOC106561537	1.744	2.75716	7.78492e-10	6.13903e-09	long-chain fatty acid transport protein 4
LOC106575884	1.74399	3.12414	7.08811e-11	6.80666e-10	transcription factor Dp-1-like
LOC106582089	1.74345	3.30648	3.72983e-12	4.42021e-11	centromere protein J
LOC106606485	1.74176	1.14632	1.12306e-08	7.11382e-08	MAPK regulated corepressor interacting protein 2
hsd17b10	1.74165	5.00426	9.16224e-11	8.60049e-10	hydroxysteroid (17-beta) dehydrogenase 10
LOC106561857	1.7416	9.90284	4.0895e-13	5.73587e-12	annexin A2
LOC106580614	1.74037	2.25309	7.6232e-10	6.02659e-09	zinc finger protein 367
acad9	1.73993	4.86436	2.08218e-15	4.34772e-14	acyl-CoA dehydrogenase family, member 9
LOC106595288	1.7396	4.718	3.75881e-11	3.7538e-10	60 kDa lysophospholipase
LOC106577444	1.73941	2.30561	3.32482e-09	2.33792e-08	leucine-rich repeat and calponin homology domain-containing protein 4-like
LOC106599291	1.73928	2.53854	9.98221e-07	4.36919e-06	E3 ubiquitin-protein ligase HECW1
aqp3a	1.73904	8.3401	4.91626e-10	4.024e-09	aquaporin 3a
LOC100194629	1.73896	8.63675	7.31473e-15	1.39761e-13	calmodulin 2 (phosphorylase kinase, delta)-3
atp5g3	1.73808	6.44711	3.35084e-12	4.00422e-11	ATP synthase, H+ transporting, mitochondrial F0 complex, subunit c-3
LOC123740232	1.73793	2.53593	5.55108e-10	4.50146e-09	serine hydroxymethyltransferase, cytosolic-like
LOC106588587	1.73728	3.29524	4.11097e-14	6.94827e-13	activity-dependent neuroprotector homeobox protein 2
LOC106570548	1.73625	3.71499	1.65584e-07	8.40277e-07	geminin
LOC106610469	1.73545	2.28393	9.96959e-07	4.36428e-06	translocase of inner mitochondrial membrane 10 homolog (yeast)
LOC106605668	1.7347	3.74764	1.84508e-12	2.3073e-11	protoporphyrinogen oxidase-like
LOC106562837	1.7327	2.98005	9.40981e-08	5.02452e-07	calcium-binding mitochondrial carrier protein SCaMC-2-like
si:dkey-29p10.4	1.7322	4.6121	1.35137e-12	1.73116e-11	tripartite motif-containing protein 14
lsmd1	1.73169	3.05383	5.08423e-09	3.45473e-08	LSM domain containing 1
LOC106612482	1.73149	4.07771	2.33724e-07	1.15316e-06	G elongation factor, mitochondrial 1
LOC106606342	1.73099	1.64814	1.68728e-08	1.02964e-07	elongation factor Tu, mitochondrial-like
si:dkey-40c11.2	1.73061	7.00095	2.71795e-09	1.94772e-08	drebrin-like protein B
LOC106577927	1.7306	3.05053	2.39979e-10	2.07253e-09	uncharacterized LOC106577927
LOC106565847	1.72995	5.79759	3.81275e-14	6.47901e-13	26S proteasome non-ATPase regulatory subunit 6
LOC100286553	1.72904	6.51358	2.79071e-09	1.9926e-08	heterogeneous nuclear ribonucleoprotein Q
LOC106561216	1.72886	2.08521	1.42664e-06	6.07793e-06	glycine cleavage system H protein, mitochondrial
LOC106611639	1.7285	4.38515	4.52231e-12	5.2838e-11	WD40 repeat-containing protein SMU1
LOC106603209	1.72603	7.9505	6.29419e-12	7.13432e-11	claudin-7-B-like
ftsj3	1.72489	5.85903	2.26758e-12	2.78586e-11	FtsJ RNA 2'-O-methyltransferase 3
nudt1	1.72368	3.75876	8.24359e-12	9.18581e-11	nudix (nucleoside diphosphate linked moiety X)-type motif 1
isg15	1.72336	3.96345	0.000629488	0.0015931	ISG15 ubiquitin like modifier
aass	1.72212	5.97103	2.22766e-11	2.3089e-10	aminoadipate-semialdehyde synthase
LOC123732728	1.72182	1.42474	6.36693e-07	2.89797e-06	protein BUD31 homolog
LOC106584055	1.72178	5.31305	3.56689e-13	5.05692e-12	aldo-keto reductase family 1 member A1-B
LOC106564261	1.72137	3.23348	4.77332e-11	4.69108e-10	histone chaperone asf1b-B
LOC106603058	1.71879	8.21101	1.72554e-12	2.16958e-11	cystatin-B
LOC106587180	1.71856	5.22686	4.68475e-10	3.8532e-09	cytochrome b5-like
exosc8	1.71838	3.44523	6.77863e-09	4.49548e-08	exosome component 8
LOC106582765	1.71836	4.25804	1.0612e-16	2.81035e-15	GDH/6PGL endoplasmic bifunctional protein-like
LOC106608196	1.7167	5.54091	1.5688e-11	1.66605e-10	cleavage and polyadenylation specificity factor subunit 2
LOC106564143	1.71629	5.61439	3.70297e-13	5.24512e-12	ankyrin repeat and LEM domain-containing protein 2
LOC100194647	1.71597	5.54631	1.30268e-10	1.17972e-09	proteasome (prosome, macropain) 26S subunit, non ATPase, 3-2
LOC106575630	1.71591	7.18802	2.4862e-09	1.7976e-08	actin-related protein 2/3 complex subunit 2-A
nudc	1.71526	5.35318	2.16281e-13	3.17642e-12	nuclear distribution gene C homolog
ctnna1	1.71522	7.41328	4.84103e-08	2.7274e-07	catenin (cadherin-associated protein), alpha 1
LOC106578539	1.71484	6.57708	4.97026e-12	5.75381e-11	rRNA 2'-O-methyltransferase fibrillarin
LOC106600570	1.71447	3.89669	1.68732e-15	3.58747e-14	G-protein-signaling modulator 2-like
LOC106584709	1.71394	4.49745	6.02105e-09	4.03127e-08	cytochrome c oxidase subunit 5A, mitochondrial
copa	1.71324	7.044	2.17735e-10	1.89603e-09	coatomer protein complex, subunit alpha
prs6b	1.71284	5.74951	1.17167e-11	1.27395e-10	26S protease regulatory subunit 6B
hhatla	1.71252	2.05897	0.00959897	0.0186426	hedgehog acyltransferase like, a
LOC106604552	1.71251	3.46032	5.15441e-12	5.94295e-11	palmitoyltransferase ZDHHC9-like
LOC106600914	1.7122	5.03987	1.75406e-09	1.30111e-08	endoplasmic reticulum transmembrane helix translocase-like
LOC106594092	1.71219	1.30987	0.000184309	0.000519284	acidic amino acid decarboxylase GADL1
prpf8	1.7117	7.16441	2.82764e-11	2.86995e-10	pre-mRNA processing factor 8
rsl1d1	1.71161	6.18499	8.74589e-10	6.84881e-09	ribosomal L1 domain containing 1
LOC106587628	1.71158	3.6814	5.35223e-12	6.15077e-11	guanosine-3',5'-bis(diphosphate) 3'-pyrophosphohydrolase MESH1
LOC106563325	1.71148	6.40211	6.96751e-11	6.69493e-10	intracellular hyaluronan-binding protein 4
LOC106584358	1.7109	5.09794	1.11269e-15	2.43139e-14	tetratricopeptide repeat protein 39C
LOC106575167	1.71027	3.90709	2.07898e-12	2.57312e-11	ubiquitin-conjugating enzyme E2 S
LOC106609414	1.71018	6.39847	4.51137e-14	7.54803e-13	28 kDa heat- and acid-stable phosphoprotein
LOC106568192	1.70989	5.76966	8.52159e-15	1.61352e-13	serine/arginine-rich splicing factor 9-like
aasdh	1.7091	1.85077	6.79022e-09	4.50032e-08	aminoadipate-semialdehyde dehydrogenase
niban1a	1.70816	5.12738	3.89585e-14	6.60595e-13	niban apoptosis regulator 1a
LOC106580495	1.70742	4.01938	1.43647e-06	6.11815e-06	hexokinase-2-like
LOC106584797	1.70675	2.22914	4.93155e-05	0.000156306	acyl-CoA Delta-6 desaturase
LOC106581480	1.70667	4.01784	2.67787e-09	1.92337e-08	neprilysin
prp19	1.70545	5.24224	3.19909e-12	3.83161e-11	PRP19/PSO4 homolog (S. cerevisiae)
dbr1	1.70501	4.20842	3.92428e-11	3.90542e-10	debranching RNA lariats 1
LOC106570286	1.7049	2.06713	2.15465e-08	1.28907e-07	nuclear receptor subfamily 1 group D member 2
LOC106567989	1.70471	7.52287	7.63816e-11	7.27277e-10	cytochrome c oxidase subunit 5B, mitochondrial
LOC106583604	1.70369	10.1206	1.07737e-06	4.69084e-06	keratin, type II cytoskeletal 8-like
mepd	1.7026	5.50471	2.40817e-10	2.0792e-09	Thimet oligopeptidase
LOC106581260	1.70254	4.26936	2.33732e-10	2.02246e-09	ribosome biogenesis protein BMS1 homolog
face1	1.70235	4.89373	9.06561e-12	1.00301e-10	CAAX prenyl protease 1 homolog
timm8b	1.70204	3.49452	1.29514e-11	1.39662e-10	translocase of inner mitochondrial membrane 8 homolog B (yeast)
LOC106579947	1.70163	5.743	5.15328e-11	5.04874e-10	eIF-2-alpha kinase activator GCN1-like
LOC106613117	1.70067	5.98786	5.82145e-10	4.69653e-09	26S proteasome non-ATPase regulatory subunit 2
pinx1	1.70042	3.86356	4.86276e-07	2.26775e-06	PIN2 (TERF1) interacting telomerase inhibitor 1
ssa27	1.70025	3.82062	6.19194e-08	3.41517e-07	Sjoegren syndrome/scleroderma autoantigen 1 homolog
LOC106582951	1.69964	5.40119	1.13986e-13	1.76373e-12	rhomboid-related protein 2-like
LOC106599588	1.69949	1.30727	4.40507e-05	0.000141063	C-C chemokine receptor type 4-like
nat10	1.69935	5.78117	9.17656e-11	8.61e-10	N-acetyltransferase 10
atf6	1.69905	4.64038	5.70727e-12	6.51598e-11	activating transcription factor 6
LOC106610219	1.69895	5.4343	6.11903e-09	4.08992e-08	ATP-binding cassette sub-family E member 1
LOC106574437	1.6982	7.794	1.95088e-08	1.17658e-07	glycerol-3-phosphate dehydrogenase 1-like protein
mcmbp	1.69767	4.96893	7.00935e-09	4.63191e-08	minichromosome maintenance complex binding protein
LOC106601516	1.69754	4.22473	6.06868e-11	5.89422e-10	PAT complex subunit CCDC47
LOC106563918	1.69745	5.81843	7.39752e-14	1.18904e-12	nuclear pore complex protein Nup155-like
ints2	1.69625	4.36301	8.74972e-12	9.7011e-11	integrator complex subunit 2
LOC106576760	1.69607	3.59592	1.88734e-09	1.39373e-08	thyroid adenoma-associated protein homolog
LOC106570614	1.69495	5.20616	1.36301e-11	1.46257e-10	U5 small nuclear ribonucleoprotein 40 kDa protein
vdac2	1.69295	7.8505	8.76417e-11	8.25504e-10	voltage-dependent anion channel 2
LOC106581263	1.69294	4.19655	5.23676e-11	5.12256e-10	A-kinase anchor protein 1, mitochondrial-like
LOC106565437	1.69284	2.10487	2.68046e-07	1.30876e-06	cyclin-dependent kinase 2-like
mrps30	1.69219	4.43113	5.94244e-11	5.77518e-10	mitochondrial ribosomal protein S30
LOC106590481	1.69213	2.23981	0.000931193	0.00226269	diamine acetyltransferase 1-like
LOC106586251	1.69145	5.7336	1.0366e-06	4.52395e-06	cytochrome c
LOC106573186	1.69138	4.50233	3.99725e-13	5.61899e-12	acylglycerol kinase, mitochondrial
slc25a20	1.69013	5.23237	2.07575e-14	3.6658e-13	solute carrier family 25 member 20
LOC106575514	1.68918	5.02977	4.44193e-06	1.71975e-05	prostaglandin F2 receptor negative regulator
LOC106590802	1.68904	1.40513	4.03367e-06	1.57525e-05	H/ACA ribonucleoprotein complex non-core subunit NAF1
LOC106579246	1.68877	2.85415	1.01268e-08	6.47853e-08	tRNA (guanine(10)-N2)-methyltransferase homolog
LOC106603053	1.6883	5.74818	1.23168e-08	7.73963e-08	V-type proton ATPase catalytic subunit A
hk2	1.68824	6.26511	3.11861e-14	5.38075e-13	hexokinase 2
LOC106577563	1.68808	2.12897	0.00061579	0.0015617	activated CDC42 kinase 1-like
LOC106580568	1.68666	7.7322	5.30054e-09	3.59087e-08	ATP synthase subunit alpha, mitochondrial
LOC106595353	1.68635	1.00282	5.01507e-05	0.000158756	uncharacterized threonine-rich GPI-anchored glycoprotein PJ4664.02-like
haus2	1.6862	3.985	3.50495e-12	4.17097e-11	HAUS augmin like complex subunit 2
ptbp1	1.68575	7.13887	4.18238e-16	9.79871e-15	Polypyrimidine tract-binding protein 1
LOC106563588	1.68528	7.3898	5.70019e-10	4.60815e-09	diamine acetyltransferase 1
LOC106603177	1.68519	2.19688	2.00498e-06	8.29493e-06	thiosulfate:glutathione sulfurtransferase-like
LOC106607432	1.68493	3.16947	1.16809e-12	1.51673e-11	nuclear body protein SP140-like protein
zmp:0000001114	1.68404	6.26731	8.13397e-09	5.29617e-08	suppressor of tumorigenicity 14 protein homolog
LOC106604384	1.68396	6.32635	1.83753e-12	2.29969e-11	EH domain-containing protein 1
LOC106575781	1.68322	7.14118	7.77689e-09	5.08681e-08	tubulin alpha chain
LOC106603914	1.68316	1.07918	2.07573e-06	8.56628e-06	39S ribosomal protein L33, mitochondrial
LOC106586549	1.68297	2.41967	3.36058e-09	2.3599e-08	centromere protein K-like
acot13	1.68215	3.11128	3.16492e-10	2.67034e-09	acyl-CoA thioesterase 13
LOC106607492	1.68212	6.88546	2.9721e-08	1.73725e-07	ATP synthase F(0) complex subunit C3, mitochondrial
LOC106603795	1.68184	3.38463	8.56355e-08	4.60309e-07	sphingolipid delta(4)-desaturase/C4-monooxygenase DES2
LOC106595274	1.68175	1.05261	4.44001e-07	2.08574e-06	OX-2 membrane glycoprotein
LOC106563910	1.68105	2.75868	2.07901e-11	2.16481e-10	ferroxidase HEPHL1-like
LOC106611536	1.68073	4.45505	3.62464e-16	8.60081e-15	protein farnesyltransferase/geranylgeranyltransferase type-1 subunit alpha-like
LOC106588251	1.68062	2.21633	0.000399394	0.00105354	sphingosine kinase 1-like
LOC106577624	1.68054	4.33649	1.51863e-10	1.3581e-09	leucine rich adaptor protein 1-like
LOC106579710	1.68053	3.32664	3.13824e-10	2.64925e-09	all trans-polyprenyl-diphosphate synthase PDSS1
LOC106572968	1.67959	2.30998	1.18394e-07	6.19165e-07	ubiquitin-like modifier-activating enzyme 1
LOC106569516	1.67959	3.82047	2.59026e-13	3.77078e-12	alpha/beta hydrolase domain-containing protein 17A
LOC106572900	1.67937	7.18748	7.6487e-09	5.01233e-08	pancreatic progenitor cell differentiation and proliferation factor B-like
cssa07h11orf68	1.67856	3.76806	1.32418e-10	1.19747e-09	chromosome ssa07 C11orf68 homolog
LOC106571107	1.67842	3.85299	8.40909e-13	1.11818e-11	coiled-coil domain-containing protein 85C-B-like
LOC106564866	1.67831	3.21292	1.32227e-10	1.19608e-09	tRNA pseudouridine synthase Pus10-like
LOC106570867	1.67773	4.45574	7.63614e-14	1.22487e-12	stromal cell-derived factor 2-like
LOC106602548	1.677	5.34173	9.20804e-11	8.63439e-10	coiled-coil domain-containing protein 86-like
LOC106580118	1.6769	3.51128	1.22887e-10	1.11996e-09	serine/threonine-protein kinase Chk2-like
LOC106582524	1.67644	6.60236	3.88122e-10	3.23141e-09	tubulin alpha chain
LOC106580854	1.67588	9.27103	3.37948e-10	2.83995e-09	alpha-actinin-4
LOC106605929	1.67554	-1.11626	0.00358761	0.00768324	uncharacterized LOC106605929
LOC106587268	1.67514	6.82678	7.6975e-08	4.16387e-07	B-cadherin
LOC106581643	1.67474	4.77337	1.18029e-16	3.09451e-15	cell division cycle protein 16 homolog
LOC106608999	1.6744	1.11949	1.14572e-06	4.96923e-06	leukotriene B4 receptor 1
LOC106601733	1.67418	4.04099	2.66431e-11	2.72348e-10	cytochrome b-c1 complex subunit 2, mitochondrial
mars2	1.67345	2.31915	3.13622e-08	1.82606e-07	methionyl-tRNA synthetase 2, mitochondrial
LOC106570222	1.67327	2.35033	1.47534e-07	7.57466e-07	RNA polymerase II subunit A C-terminal domain phosphatase
pofut1	1.67227	3.7652	1.72655e-12	2.16958e-11	protein O-fucosyltransferase 1
LOC106561617	1.67178	5.58921	8.25199e-09	5.36413e-08	G1/S-specific cyclin-D1-like
asb14b	1.67168	1.19567	2.18625e-05	7.41657e-05	ankyrin repeat and SOCS box containing 14b
LOC106563787	1.67162	2.49107	4.54398e-05	0.000145054	uncharacterized LOC106563787
LOC106580425	1.67125	2.56049	8.88824e-06	3.25282e-05	tissue-type plasminogen activator
LOC106608241	1.67124	2.93988	1.02517e-08	6.54914e-08	cyclin-K
LOC106565441	1.67094	4.64674	1.02716e-12	1.34204e-11	timeless circadian clock
oxnad1	1.67085	2.98069	4.02475e-10	3.34031e-09	oxidoreductase NAD-binding domain containing 1
pms2	1.67058	2.89514	4.67717e-10	3.84831e-09	PMS1 homolog 2, mismatch repair system component
dnpep	1.67009	2.25946	1.14295e-07	5.99618e-07	aspartyl aminopeptidase
LOC106573340	1.67008	4.66254	3.58656e-11	3.59547e-10	protein unc-45 homolog A
ncoa5	1.66971	6.68962	2.51731e-09	1.81842e-08	nuclear receptor coactivator 5
gtf2h2	1.66935	3.54301	3.49903e-08	2.02161e-07	general transcription factor IIH, polypeptide 2
LOC106585270	1.66934	3.52161	1.35905e-10	1.22443e-09	bifunctional methylenetetrahydrofolate dehydrogenase/cyclohydrolase, mitochondrial-like
LOC106613771	1.66799	4.72939	2.36993e-15	4.89662e-14	methyl-CpG-binding domain protein 3
LOC106576269	1.66796	4.77989	4.55631e-14	7.6111e-13	V-type proton ATPase subunit E 1
LOC106588646	1.6674	5.00179	2.90389e-12	3.49799e-11	stathmin
LOC106576995	1.6669	5.42522	5.64669e-16	1.2903e-14	GTP-binding protein 2
tfr1b	1.66664	6.55798	3.64804e-12	4.32816e-11	transferrin receptor 1b
etfdh	1.66604	4.95878	3.50433e-14	5.99372e-13	electron transfer flavoprotein dehydrogenase
LOC106584772	1.66532	3.14499	6.11258e-07	2.78946e-06	uncharacterized LOC106584772
ftr82	1.66462	4.41002	1.22694e-06	5.2974e-06	finTRIM family, member 82
LOC106597099	1.66452	2.92861	4.687e-10	3.85337e-09	beta-1,3-galactosyltransferase 1-like
LOC106613969	1.66392	6.0924	9.15843e-10	7.14875e-09	protein PRRC2C-like
LOC106569982	1.66363	8.0962	1.72408e-09	1.28068e-08	carcinoembryonic antigen-related cell adhesion molecule 6-like
LOC106586917	1.6635	3.06023	6.60921e-08	3.6231e-07	tubulin alpha chain
zc3hc1	1.66294	3.18133	2.84172e-11	2.88274e-10	zinc finger, C3HC-type containing 1
LOC106607323	1.66221	6.28623	5.50393e-10	4.46554e-09	ADP-ribosylation factor 2
LOC106603906	1.66112	6.27646	0.00581817	0.0118886	early growth response protein 1
LOC106592730	1.6611	2.57472	0.00149513	0.00348111	GTPase IMAP family member 7
LOC106561787	1.66106	5.19131	6.48315e-12	7.33003e-11	unconventional myosin-Va
LOC106568940	1.66075	1.17287	9.33583e-06	3.40121e-05	ras-related protein Rab-11B-like
LOC106570070	1.66074	4.10618	1.53087e-08	9.42067e-08	CUB domain-containing protein 1
nomo	1.66061	5.8049	2.13004e-12	2.62919e-11	nodal modulator
LOC106608859	1.66011	8.19314	4.52904e-13	6.29626e-12	thioredoxin
LOC106577538	1.65809	1.88745	1.28528e-06	5.53259e-06	uncharacterized LOC106577538
LOC106609990	1.6571	2.92011	3.38717e-07	1.6246e-06	NHP2-like protein 1
LOC106560745	1.65683	4.80018	8.07505e-15	1.534e-13	mannose-6-phosphate isomerase
LOC106583425	1.65618	5.85924	1.25173e-09	9.5043e-09	ubiquitin carboxyl-terminal hydrolase 5-like
LOC100194646	1.65564	5.54531	1.31111e-12	1.68507e-11	proteasome (prosome, macropain) 26S subunit, non-ATPase, 13
LOC106608011	1.65548	3.05996	1.73197e-09	1.28623e-08	odd-skipped related transcription factor 1
LOC106600407	1.65524	4.3623	3.73967e-09	2.60404e-08	microsomal glutathione S-transferase 3
LOC106587683	1.65484	5.00713	8.05091e-12	8.98642e-11	39S ribosomal protein L45, mitochondrial-like
LOC106578873	1.6538	8.30665	1.92507e-09	1.41992e-08	histone H3.3A
cssa19h7orf50	1.65255	4.20325	1.52236e-10	1.36105e-09	chromosome ssa19 open reading frame, human C7orf50
ogdha	1.65231	6.72806	1.98421e-10	1.73987e-09	oxoglutarate dehydrogenase a
ndka	1.6522	8.68164	3.32728e-09	2.33913e-08	Nucleoside diphosphate kinase A
egr1	1.6522	2.23245	0.0157556	0.0289871	early growth response 1
LOC106601844	1.65198	3.73729	5.81841e-13	7.92774e-12	pyrroline-5-carboxylate reductase 1, mitochondrial-like
LOC106567016	1.65187	5.65158	2.20828e-09	1.61071e-08	N-alpha-acetyltransferase 10
safb	1.64914	6.7583	4.6568e-12	5.42886e-11	scaffold attachment factor B
mblac1	1.64865	1.7347	1.65689e-07	8.40669e-07	metallo-beta-lactamase domain containing 1
immt	1.64864	6.36766	2.00179e-10	1.75431e-09	inner membrane protein, mitochondrial (mitofilin)
hddc2	1.64863	3.06326	6.32424e-10	5.0684e-09	HD domain containing 2
LOC106613629	1.6485	4.46672	6.60348e-12	7.45537e-11	U6 snRNA-associated Sm-like protein LSm4
LOC106598353	1.64795	2.80962	1.73881e-06	7.27984e-06	cullin-associated NEDD8-dissociated protein 1-like
mrpl39	1.64795	4.09756	1.98187e-09	1.45874e-08	mitochondrial ribosomal protein L39
eefsec	1.64782	3.74731	5.71228e-10	4.61675e-09	eukaryotic elongation factor, selenocysteine-tRNA-specific
ap1m2	1.64777	4.14402	5.96e-10	4.79603e-09	adaptor-related protein complex 1, mu 2 subunit
hnrpg	1.64638	6.46083	7.28755e-13	9.78969e-12	Heterogeneous nuclear ribonucleoprotein G
bhmt	1.64631	3.66245	4.5931e-09	3.15367e-08	betaine-homocysteine methyltransferase
eif4h	1.64589	6.6608	6.8817e-12	7.75087e-11	eukaryotic translation initiation factor 4h
wdr18	1.64524	5.53122	1.47287e-13	2.23077e-12	WD repeat domain 18
LOC106567354	1.64471	6.71776	4.02387e-15	8.0549e-14	serine--tRNA ligase, cytoplasmic-like
LOC106582342	1.64431	4.81037	4.38024e-14	7.356e-13	telomere-associated protein RIF1-like
acd	1.64397	1.55179	8.90395e-08	4.76896e-07	ACD shelterin complex subunit and telomerase recruitment factor
map2k2b	1.6435	6.86234	5.344e-12	6.14579e-11	mitogen-activated protein kinase kinase 2b
LOC106586854	1.64342	5.21455	2.42184e-08	1.43506e-07	ribosomal RNA processing protein 1 homolog B
si:ch211-175m2.5	1.64305	3.99372	5.76792e-09	3.8725e-08	uncharacterized LOC106604683
LOC106582148	1.64216	5.62043	8.31818e-08	4.48268e-07	cystathionine beta-synthase-like protein
aifm1	1.64212	5.71283	2.0139e-12	2.49956e-11	apoptosis inducing factor mitochondrion associated 1
LOC123743792	1.64209	2.75693	2.02726e-09	1.48902e-08	deoxyribose-phosphate aldolase-like
ebna1bp2	1.64205	6.17898	6.88717e-13	9.28751e-12	EBNA1 binding protein 2
slc7a5	1.64181	5.35667	3.07086e-11	3.09821e-10	solute carrier family 7 member 5
LOC106569002	1.64029	5.80137	8.35213e-09	5.42475e-08	coatomer subunit beta'-like
LOC106576430	1.6398	4.48604	7.83045e-09	5.11956e-08	cytoskeleton-associated protein 4-like
LOC106574041	1.639	2.86481	1.56986e-06	6.62801e-06	inaD-like protein
LOC106589017	1.63835	5.68631	1.22263e-09	9.30585e-09	thyroid hormone receptor-associated protein 3
LOC106585265	1.63819	6.43553	6.55917e-08	3.5988e-07	S-adenosylmethionine synthase
csrp2	1.63793	4.96347	9.05492e-08	4.84159e-07	cysteine and glycine-rich protein 2
LOC106606089	1.63686	7.61795	1.73365e-10	1.53513e-09	glutamate dehydrogenase, mitochondrial-like
qrsl1	1.63607	3.09231	8.37427e-10	6.57319e-09	glutaminyl-tRNA amidotransferase subunit QRSL1
LOC106589826	1.63606	3.20361	4.06549e-09	2.81784e-08	ATP-dependent RNA helicase SUPV3L1, mitochondrial-like
LOC100136469	1.63598	7.85098	4.14636e-05	0.000133334	anterior gradient-2-like protein 2
LOC106566804	1.63571	3.69798	2.75098e-09	1.96736e-08	tyrosine-protein kinase SRK3
LOC106598984	1.6352	5.5819	1.75966e-13	2.62349e-12	dipeptidyl peptidase 9
LOC106573192	1.63458	5.43569	7.78685e-11	7.40539e-10	NADH dehydrogenase [ubiquinone] 1 alpha subcomplex subunit 9, mitochondrial
LOC106570230	1.63451	5.44282	2.31568e-10	2.00476e-09	nuclear transport factor 2
LOC106570866	1.63376	7.03133	1.05034e-10	9.69602e-10	ubiquitin-conjugating enzyme E2 L3
timm13	1.63362	4.62739	6.08459e-11	5.90785e-10	translocase of inner mitochondrial membrane 13 homolog (yeast)
tbc1d7	1.63335	1.60523	7.07479e-09	4.66634e-08	TBC1 domain family, member 7
ppid	1.63322	5.97426	2.17371e-15	4.52385e-14	peptidylprolyl isomerase D
ndufv1	1.63288	6.81505	1.50115e-08	9.25922e-08	NADH:ubiquinone oxidoreductase core subunit V1
LOC106571672	1.63275	6.46431	1.3315e-11	1.43259e-10	eukaryotic translation initiation factor 2 subunit 1
LOC106591638	1.6327	5.5695	5.78017e-15	1.12142e-13	mitochondrial import receptor subunit TOM70-like
hs90b	1.63243	9.49276	2.08414e-09	1.52866e-08	Heat shock protein HSP 90-beta
LOC106578327	1.63239	8.08939	4.48117e-10	3.69864e-09	eukaryotic translation initiation factor 3 subunit C
LOC106588987	1.63227	1.74827	3.24014e-07	1.56026e-06	TBC1 domain family member 20
LOC100196677	1.63216	5.6091	2.51838e-12	3.07121e-11	26S proteasome non-ATPase regulatory subunit 7 like 2
LOC100380870	1.6321	5.07356	4.03611e-11	4.00786e-10	exosome RNA helicase MTR4
LOC106584994	1.63195	5.66477	3.78796e-11	3.78172e-10	serine/arginine-rich splicing factor 9
golt1bb	1.63139	2.48374	4.94178e-09	3.3703e-08	golgi transport 1Bb
cpsf2	1.63119	4.93153	2.2213e-09	1.61945e-08	cleavage and polyadenylation specific factor 2
LOC106566801	1.63115	3.16514	9.91861e-09	6.36084e-08	uncharacterized LOC106566801
lrrcc1	1.63103	2.29847	4.90694e-10	4.01838e-09	leucine rich repeat and coiled-coil centrosomal protein 1
LOC106588611	1.63098	4.78553	1.58395e-10	1.4121e-09	nuclear migration protein nudC
LOC106575933	1.63093	3.38393	5.14422e-10	4.19967e-09	ribosome biogenesis protein wdr12-like
LOC106576619	1.63088	1.54041	8.35788e-07	3.7077e-06	cysteine and glycine-rich protein 2
mkks	1.63066	1.27468	3.42284e-07	1.63972e-06	MKKS centrosomal shuttling protein
LOC106580849	1.63041	8.11453	2.72755e-09	1.95371e-08	heterogeneous nuclear ribonucleoprotein L
LOC106581843	1.63008	4.40832	8.55328e-11	8.07573e-10	WD repeat-containing protein 75
LOC100286718	1.6299	2.47297	1.24701e-09	9.4728e-09	cyclin E1
LOC106564005	1.62946	8.97609	1.98203e-06	8.21401e-06	actin, cytoplasmic 1-like
LOC123727322	1.62911	4.98002	1.52646e-06	6.4621e-06	uncharacterized protein KIAA0754-like
dars1	1.62836	6.33123	1.12362e-11	1.22467e-10	aspartyl-tRNA synthetase 1
LOC106607728	1.62826	1.27149	2.68327e-07	1.30994e-06	5'-nucleotidase domain-containing protein 1-like
LOC106573204	1.62811	3.18468	5.3849e-12	6.17929e-11	transcription factor E2F4
ptrhd1	1.62775	1.29027	6.0038e-06	2.26703e-05	peptidyl-tRNA hydrolase domain containing 1
LOC106572971	1.62765	3.86108	1.98311e-06	8.21743e-06	ubiquitin-like modifier-activating enzyme 1
LOC106582679	1.62735	4.00904	1.93187e-10	1.70013e-09	ATP-dependent RNA helicase DDX19A
LOC100136508	1.62719	6.28865	2.34807e-11	2.42255e-10	ubiquitin-conjugating enzyme E2 variant 1-like
LOC100196679	1.62692	8.8546	8.29461e-10	6.51486e-09	ATP synthase subunit beta, mitochondrial
LOC106576153	1.62632	5.22635	1.0741e-09	8.29562e-09	sorting and assembly machinery component 50 homolog B
dnaja	1.62619	2.84618	7.38955e-10	5.86101e-09	DnaJ heat shock protein family (Hsp40) member A
cmss1	1.62613	4.45711	4.98825e-09	3.39611e-08	cms1 ribosomal small subunit homolog
LOC106608807	1.6257	3.12929	3.78156e-10	3.15511e-09	HAUS augmin-like complex, subunit 3
LOC106576175	1.62563	1.51083	1.04659e-07	5.53122e-07	condensin-2 complex subunit H2-like
pes	1.6255	6.65197	2.01507e-10	1.76398e-09	pescadillo
LOC106608142	1.62517	4.52101	4.54671e-13	6.31525e-12	anaphase-promoting complex subunit 1
ftr83	1.62513	5.60213	7.93007e-10	6.24255e-09	finTRIM family, member 83
LOC106588594	1.62321	3.37428	3.45145e-13	4.90209e-12	uncharacterized aarF domain-containing protein kinase 5-like
LOC106601552	1.62319	5.82692	1.96761e-13	2.91011e-12	branched-chain-amino-acid aminotransferase, cytosolic
rpz5	1.62248	7.14935	7.38681e-11	7.06365e-10	rapunzel 5
LOC106562041	1.62175	4.1876	2.42771e-12	2.96639e-11	guanine nucleotide-binding protein subunit alpha-14-like
LOC106600863	1.6211	4.26356	3.79664e-11	3.78918e-10	integrin alpha-3
LOC106606343	1.62041	3.82227	1.26706e-08	7.93819e-08	NACHT, LRR and PYD domains-containing protein 3
LOC106586493	1.61976	6.28489	6.75401e-12	7.61985e-11	succinate-CoA ligase ADP-forming subunit beta
LOC106611699	1.61906	5.43439	3.95017e-12	4.64635e-11	glyoxylate reductase/hydroxypyruvate reductase-like
si:ch211-225b11.4	1.61895	3.81701	8.61585e-11	8.12263e-10	thyroid adenoma-associated protein homolog
LOC106585867	1.61888	1.39683	1.60807e-07	8.18145e-07	kinetochore protein NDC80 homolog
stt3a	1.61852	6.58809	3.21253e-07	1.54815e-06	Dolichyl-diphosphooligosaccharide--protein glycosyltransferase subunit STT3A
utp25	1.61846	4.6529	1.67176e-10	1.48409e-09	UTP25 small subunit processor component
smarca4a	1.6181	5.27809	1.07003e-08	6.80533e-08	SWI/SNF related, matrix associated, actin dependent regulator of chromatin, subfamily a, member 4a
bbs4	1.61772	1.50055	0.000108166	0.000319716	Bardet-Biedl syndrome 4
LOC106567377	1.61772	3.39673	7.10317e-11	6.81904e-10	forkhead box protein J3
LOC106610230	1.61743	2.92803	3.10411e-11	3.13076e-10	mucin-5AC-like
LOC106571639	1.61583	5.52908	4.7766e-15	9.38276e-14	lactoylglutathione lyase
havcr2	1.61546	1.28699	6.54189e-07	2.97117e-06	hepatitis A virus cellular receptor 2
LOC106603065	1.61501	5.65244	1.45944e-10	1.30888e-09	ribosomal protein S6 kinase alpha-3-like
LOC106572841	1.61481	4.66187	1.02593e-11	1.12364e-10	small nuclear ribonucleoprotein G
LOC106568014	1.61466	4.12528	2.36186e-11	2.43517e-10	zinc finger protein 346
LOC106602819	1.61462	2.48628	4.25476e-09	2.93932e-08	integrin alpha-X-like
LOC106576210	1.61416	-1.41144	0.000518598	0.00133499	protein mono-ADP-ribosyltransferase PARP12
mrpl16	1.61349	4.69217	7.13e-12	8.00961e-11	mitochondrial ribosomal protein L16
gmpaa	1.61251	4.62003	1.50913e-15	3.23922e-14	Mannose-1-phosphate guanyltransferase alpha-A
elovl6	1.61242	4.18112	8.96463e-13	1.1796e-11	ELOVL fatty acid elongase 6
LOC106589124	1.61225	3.57001	1.11603e-08	7.07417e-08	tribbles homolog 1
LOC106562742	1.61206	6.19437	7.49505e-10	5.93422e-09	ubiquitin-conjugating enzyme E2 L3-like
ddx54	1.61205	6.0873	1.37839e-10	1.24078e-09	DEAD (Asp-Glu-Ala-Asp) box polypeptide 54
LOC106570373	1.61201	2.82078	1.95991e-09	1.44427e-08	ras-related GTP-binding protein C
LOC106585705	1.61112	5.71705	3.40349e-13	4.84271e-12	26S proteasome non-ATPase regulatory subunit 12
gar1	1.611	5.38367	1.30396e-11	1.40469e-10	GAR1 ribonucleoprotein
LOC106568347	1.61057	6.62207	1.56152e-12	1.97943e-11	heterogeneous nuclear ribonucleoprotein K-like
nphp1	1.61057	3.42431	2.10198e-09	1.53973e-08	nephronophthisis 1
LOC106561534	1.61054	2.35375	0.000112534	0.000331227	BTB/POZ domain-containing protein kctd15-like
[truncated: 5,470 more rows]

## Sheet: F1701265_SK_T10AvsT10C
SYMBOL	logFC	logCPM	PValue	FDR	GENENAME
[truncated: 7,121 more rows]

## Sheet: F1701419|F1701361
SYMBOL		logFC	logCPM	PValue	FDR	GENENAME		logFC	logCPM	PValue	FDR	GENENAME
[truncated: 730 more rows]

[truncated: 6 more sheets: F1701419|F1701175, F1701419|F1701265, F1701361|F1701175, F1701361|F1701265, F1701175|F1701265, All_fams_common]
