# Supplementary material for: Sea lice (Lepeophtheirus salmonis) life stage impacts atlantic salmon transcriptomic responses under different thermal profiles
Source: Front Genet. 2025 Jul 29;16:1633603. doi: 10.3389/fgene.2025.1633603 (PMC12339338; doi:10.3389/fgene.2025.1633603)
Supplement: Supplementary file 5 [file Supplementaryfile11.xlsx]

## Sheet: Contents and Descriptions
Supplementary File 11. Results of ClueGo analysis of DEGs identified in the head kidney of different families infected with adult compared to chalimus stages of sea lice at 20 °C (T20A vs. T20C)
F1701419_SK_T20AvsT20C contains the list of GO terms and KEGG pathways enriched based on DEGs identified in the family F1701419
F1701175_SK_T20AvsT20C contains the list of GO terms and KEGG pathways enriched based on DEGs identified in the family F1701175
F1701292_SK_T20AvsT20C contains the list of GO terms and KEGG pathways enriched based on DEGs identified in the family F1701292
NO GO terms or KEGG pathways were enriched based on DEGs identified in family F1701361 and those shared between two families and across all families (if any)

## Sheet: F1701419_HK_T20AvsT20C
ID	Term	GOGroups	Ontology Source	Term PValue	Term PValue Corrected with Benjamini-Hochberg	Group PValue	Group PValue Corrected with Benjamini-Hochberg	GOLevels	% Associated Genes	Nr. Genes	Associated Genes Found
GO:0030301	cholesterol transport	Group0	GO_BiologicalProcess-EBI-UniProt-GOA-ACAP-ARAP_01.05.2024_00h00	0.00399686	0.00399686	0.00399686	0.00399686	[6, 7]	5.55556	3	[LOC106595994, abcg4a, apoc1]

## Sheet: F1701175_HK_T20AvsT20C
ID	Term	GOGroups	Ontology Source	Term PValue	Term PValue Corrected with Benjamini-Hochberg	Group PValue	Group PValue Corrected with Benjamini-Hochberg	GOLevels	% Associated Genes	Nr. Genes	Associated Genes Found
GO:0015670	carbon dioxide transport	Group0	GO_BiologicalProcess-EBI-UniProt-GOA-ACAP-ARAP_01.05.2024_00h00	1.81318e-07	2.17582e-07	2.743e-08	2.743e-08	[5, 6]	37.5	3	[LOC106569327, aqp1, cahz]
GO:0008519	ammonium transmembrane transporter activity	Group0	GO_BiologicalProcess-EBI-UniProt-GOA-ACAP-ARAP_01.05.2024_00h00	2.61378e-06	2.61378e-06	2.743e-08	2.743e-08	[6, 8]	16.6667	3	[LOC100196095, LOC106569327, aqp1]
GO:0015669	gas transport	Group1	GO_BiologicalProcess-EBI-UniProt-GOA-ACAP-ARAP_01.05.2024_00h00	1.58378e-16	9.50269e-16	7.05578e-20	1.41116e-19	[4]	16.0714	9	[LOC106569327, LOC106595268, LOC106600318, LOC106601078, LOC106607373, LOC106607375, LOC106607380, aqp1, cahz]
GO:0042744	hydrogen peroxide catabolic process	Group1	GO_BiologicalProcess-EBI-UniProt-GOA-ACAP-ARAP_01.05.2024_00h00	1.01466e-14	2.02932e-14	7.05578e-20	1.41116e-19	[4, 5]	15.6863	8	[LOC106564824, LOC106586175, LOC106595268, LOC106600318, LOC106601078, LOC106607373, LOC106607375, LOC106607380]
GO:0005344	oxygen carrier activity	Group1	GO_BiologicalProcess-EBI-UniProt-GOA-ACAP-ARAP_01.05.2024_00h00	1.06967e-10	1.6045e-10	7.05578e-20	1.41116e-19	[6]	12.5	6	[LOC106595268, LOC106600318, LOC106601078, LOC106607373, LOC106607375, LOC106607380]
GO:0004601	peroxidase activity	Group1	GO_BiologicalProcess-EBI-UniProt-GOA-ACAP-ARAP_01.05.2024_00h00	9.28295e-15	2.78489e-14	7.05578e-20	1.41116e-19	[5, 8]	10.4651	9	[LOC106564824, LOC106564853, LOC106586175, LOC106595268, LOC106600318, LOC106601078, LOC106607373, LOC106607375, LOC106607380]

## Sheet: F1701292_HK_T20AvsT20C
ID	Term	GOGroups	Ontology Source	Term PValue	Term PValue Corrected with Benjamini-Hochberg	Group PValue	Group PValue Corrected with Benjamini-Hochberg	GOLevels	% Associated Genes	Nr. Genes	Associated Genes Found
GO:0031721	hemoglobin alpha binding	Group0	GO_MolecularFunction-EBI-UniProt-GOA-ACAP-ARAP_01.05.2024_00h00	6.47121e-07	1.29424e-06	6.47121e-07	2.26492e-06	[4]	28.5714	4	[LOC106601074, LOC106607236, LOC106607371, LOC106607380]
GO:0005587	collagen type IV trimer	Group1	GO_CellularComponent-EBI-UniProt-GOA-ACAP-ARAP_01.05.2024_00h00	2.45576e-06	4.20988e-06	2.45576e-06	5.73012e-06	[4, 6, 7, 8, 9]	21.0526	4	[LOC106570460, LOC106588939, LOC106610502, col1a1b]
GO:0006782	protoporphyrinogen IX biosynthetic process	Group2	GO_BiologicalProcess-EBI-UniProt-GOA-ACAP-ARAP_01.05.2024_00h00	7.09264e-05	9.45686e-05	7.09264e-05	9.9297e-05	[5, 7, 8]	18.75	3	[LOC123729220, dcup, hmbsa]
GO:0009408	response to heat	Group3	GO_BiologicalProcess-EBI-UniProt-GOA-ACAP-ARAP_01.05.2024_00h00	0.00182686	0.00199294	0.00182686	0.00213134	[3, 4]	6.38298	3	[LOC106608136, dnaja, hs90a]
GO:0030098	lymphocyte differentiation	Group4	GO_BiologicalProcess-EBI-UniProt-GOA-ACAP-ARAP_01.05.2024_00h00	0.00317503	0.00317503	0.00317503	0.00317503	[4, 5, 6, 7, 8]	5.26316	3	[LOC100136449, LOC106586938, LOC106590453]
GO:0015670	carbon dioxide transport	Group5	GO_BiologicalProcess-EBI-UniProt-GOA-ACAP-ARAP_01.05.2024_00h00	7.31119e-06	1.09668e-05	3.76157e-06	6.58275e-06	[5, 6]	37.5	3	[LOC106600435, aqp1, cahz]
GO:0008519	ammonium transmembrane transporter activity	Group5	GO_BiologicalProcess-EBI-UniProt-GOA-ACAP-ARAP_01.05.2024_00h00	0.00010257	0.000123084	3.76157e-06	6.58275e-06	[6, 8]	16.6667	3	[LOC106600435, aqp1, rhd]
GO:0015669	gas transport	Group6	GO_BiologicalProcess-EBI-UniProt-GOA-ACAP-ARAP_01.05.2024_00h00	4.33891e-32	5.20669e-31	5.22211e-23	3.65547e-22	[4]	35.7143	20	[LOC100136576, LOC106595268, LOC106600318, LOC106600435, LOC106601051, LOC106601071, LOC106601072, LOC106601074, LOC106601077, LOC106607236, LOC106607371, LOC106607372, LOC106607373, LOC106607375, LOC106607380, LOC123723657, LOC123724067, aqp1, cahz, hba]
GO:0020037	heme binding	Group6	GO_MolecularFunction-EBI-UniProt-GOA-ACAP-ARAP_01.05.2024_00h00	2.15634e-20	5.1752e-20	5.22211e-23	3.65547e-22	[4]	8.49421	22	[LOC100136576, LOC106564824, LOC106564853, LOC106577307, LOC106586251, LOC106592262, LOC106595268, LOC106600318, LOC106601051, LOC106601071, LOC106601072, LOC106601074, LOC106601077, LOC106607236, LOC106607371, LOC106607372, LOC106607373, LOC106607375, LOC106607380, LOC123723657, LOC123724067, hba]
GO:0042744	hydrogen peroxide catabolic process	Group6	GO_BiologicalProcess-EBI-UniProt-GOA-ACAP-ARAP_01.05.2024_00h00	7.07826e-29	4.24696e-28	5.22211e-23	3.65547e-22	[4, 5]	35.2941	18	[LOC100136576, LOC106564824, LOC106595268, LOC106600318, LOC106601051, LOC106601071, LOC106601072, LOC106601074, LOC106601077, LOC106607236, LOC106607371, LOC106607372, LOC106607373, LOC106607375, LOC106607380, LOC123723657, LOC123724067, hba]
GO:0005344	oxygen carrier activity	Group6	GO_BiologicalProcess-EBI-UniProt-GOA-ACAP-ARAP_01.05.2024_00h00	2.29604e-27	9.18415e-27	5.22211e-23	3.65547e-22	[6]	35.4167	17	[LOC100136576, LOC106595268, LOC106600318, LOC106601051, LOC106601071, LOC106601072, LOC106601074, LOC106601077, LOC106607236, LOC106607371, LOC106607372, LOC106607373, LOC106607375, LOC106607380, LOC123723657, LOC123724067, hba]
GO:0004601	peroxidase activity	Group6	GO_BiologicalProcess-EBI-UniProt-GOA-ACAP-ARAP_01.05.2024_00h00	5.60512e-26	1.68154e-25	5.22211e-23	3.65547e-22	[5, 8]	22.093	19	[LOC100136576, LOC106564824, LOC106564853, LOC106595268, LOC106600318, LOC106601051, LOC106601071, LOC106601072, LOC106601074, LOC106601077, LOC106607236, LOC106607371, LOC106607372, LOC106607373, LOC106607375, LOC106607380, LOC123723657, LOC123724067, hba]

## Sheet: F1701175|F1701292
ID	Term	GOGroups	Ontology Source	Term PValue	Term PValue Corrected with Benjamini-Hochberg	Group PValue	Group PValue Corrected with Benjamini-Hochberg	GOLevels	% Associated Genes	Nr. Genes	Associated Genes Found
GO:0015669	gas transport	Group0	GO_BiologicalProcess-EBI-UniProt-GOA-ACAP-ARAP_01.05.2024_00h00	2.20196e-15	8.80785e-15	4.35794e-18	4.35794e-18	[4]	12.5	7	[LOC106595268, LOC106600318, LOC106607373, LOC106607375, LOC106607380, aqp1, cahz]
GO:0042744	hydrogen peroxide catabolic process	Group0	GO_BiologicalProcess-EBI-UniProt-GOA-ACAP-ARAP_01.05.2024_00h00	3.82835e-13	5.10446e-13	4.35794e-18	4.35794e-18	[4, 5]	11.7647	6	[LOC106564824, LOC106595268, LOC106600318, LOC106607373, LOC106607375, LOC106607380]
GO:0005344	oxygen carrier activity	Group0	GO_BiologicalProcess-EBI-UniProt-GOA-ACAP-ARAP_01.05.2024_00h00	7.73797e-11	7.73797e-11	4.35794e-18	4.35794e-18	[6]	10.4167	5	[LOC106595268, LOC106600318, LOC106607373, LOC106607375, LOC106607380]
GO:0004601	peroxidase activity	Group0	GO_BiologicalProcess-EBI-UniProt-GOA-ACAP-ARAP_01.05.2024_00h00	5.04517e-14	1.00903e-13	4.35794e-18	4.35794e-18	[5, 8]	8.13953	7	[LOC106564824, LOC106564853, LOC106595268, LOC106600318, LOC106607373, LOC106607375, LOC106607380]
