# Supplementary material for: Sea lice (Lepeophtheirus salmonis) life stage impacts atlantic salmon transcriptomic responses under different thermal profiles
Source: Front Genet. 2025 Jul 29;16:1633603. doi: 10.3389/fgene.2025.1633603 (PMC12339338; doi:10.3389/fgene.2025.1633603)
Supplement: Supplementary file 6 [file Supplementaryfile2.xlsx]

## Sheet: Contents and Descriptions
Supplementary File 2. List of differentially expressed genes (DEGs) in the skin of different families infected with adult compared to chalimus stages of sea lice at 20 °C (T20A vs. T20C)
F1701419_SK_T20AvsT20C is related to DEGs identified in the family F1701419
F1701361_SK_T20AvsT20C is related to DEGs identified in the family F1701361
F1701175_SK_T20AvsT20C is related to DEGs identified in the family F1701175
F1701292_SK_T20AvsT20C is related to DEGs identified in the family F1701292
F1701419|F1701361 is related to DEGs shared between the families F1701419 and F1701361
F1701419|F1701175 is related to DEGs shared between the families F1701419 and F1701175
F1701419|F1701292 is related to DEGs shared between the families F1701419 and F1701292
F1701361|F1701175 is related to DEGs shared between the families F1701361 and F1701175
F1701361|F1701292 is related to DEGs shared between the families F1701361 and F1701292
F1701175|F1701292 is related to DEGs shared between the families F1701175 and F1701292
All_fams_common is related to DEGs shared among all families (F1701419, F1701361, F1701175 and F1701292)

## Sheet: F1701419_SK_T20AvsT20C
SYMBOL	logFC	logCPM	PValue	FDR	GENENAME
LOC123729718	12.7705	7.99245	5.5017e-102	1.77843e-97	protein-glutamine gamma-glutamyltransferase E-like
LOC106564757	11.0792	8.04068	1.03455e-08	1.72114e-07	keratin, type I cytoskeletal 19-like
asal	9.58552	10.5712	1.35752e-11	5.15044e-10	Mannose-specific lectin
LOC106581733	9.54224	9.53722	7.14791e-21	2.59614e-18	uncharacterized LOC106581733
LOC106588483	9.31057	8.24326	9.44123e-07	8.89761e-06	uncharacterized LOC106588483
LOC123724000	9.05464	9.81467	2.59461e-10	6.92002e-09	uncharacterized LOC123724000
lepb2	8.85415	3.77497	8.05363e-15	7.63442e-13	leptin B2
LOC123731986	8.69381	10.0727	1.26304e-09	2.72003e-08	uncharacterized LOC123731986
LOC106597223	8.46835	9.19299	1.9985e-63	2.15338e-59	protein-glutamine gamma-glutamyltransferase 2-like
LOC106602674	8.1965	1.79155	1.01109e-06	9.4243e-06	mucin-2-like
LOC106602285	8.1423	2.40546	1.39531e-10	4.00564e-09	hydroperoxide isomerase ALOXE3
LOC106588495	7.67169	3.72442	2.64611e-07	2.94543e-06	uncharacterized LOC106588495
sb:cb1058	7.54667	4.49353	1.53088e-12	7.6485e-11	uncharacterized LOC106578097
LOC106565383	7.49991	-1.07521	2.05797e-10	5.63284e-09	LETM1 domain-containing protein LETM2, mitochondrial-like
LOC106598598	7.4213	3.38701	1.01157e-24	7.97536e-22	apolipoprotein D-like
LOC106564722	7.39125	10.7678	3.73279e-05	0.000213713	uncharacterized LOC106564722
tmsb	7.22713	3.50242	9.83553e-24	6.23399e-21	thymosin, beta
LOC106561075	7.22251	2.31184	1.65702e-07	1.95557e-06	pro-adrenomedullin
LOC106577171	7.17997	5.23856	2.79495e-21	1.10179e-18	myelin and lymphocyte protein-like
LOC106591310	7.12244	6.65393	0.00280687	0.00843472	uncharacterized LOC106591310
LOC106577163	7.08992	4.26436	4.36588e-19	1.11124e-16	myelin and lymphocyte protein-like
mip2a	7.07157	2.5615	4.41224e-07	4.58014e-06	Macrophage inflammatory protein 2-alpha
LOC106560287	7.02257	4.49409	4.35553e-11	1.43959e-09	proteoglycan 4-like
LOC100136453	6.91399	12.0048	1.06102e-39	2.85813e-36	cathelicidin
LOC106583715	6.86072	2.74397	1.99861e-18	4.54965e-16	protein-glutamine gamma-glutamyltransferase 2-like
si:ch73-49p17.1	6.59698	6.56505	9.90285e-42	3.55677e-38	protein LBH
LOC106582581	6.37711	4.86831	1.85011e-05	0.000117012	collagen alpha-2(VI) chain
tbb2a	6.2373	4.09364	4.88244e-14	3.67034e-12	Tubulin beta-2A chain
LOC106601371	6.18314	1.54585	6.06676e-07	6.01005e-06	permeability factor 2-like
LOC106611396	6.151	4.16895	0.00301442	0.00895352	uncharacterized LOC106611396
LOC106576947	6.14358	1.36782	9.86726e-06	6.81974e-05	tumor necrosis factor receptor superfamily member 4
LOC123727882	6.00266	1.50149	4.0992e-12	1.80281e-10	uncharacterized LOC123727882
LOC106565226	5.8358	13.7341	3.65091e-31	5.90078e-28	keratin, type II cytoskeletal 8
LOC106612111	5.82574	4.0651	5.41311e-16	6.88893e-14	DNA damage-inducible transcript 4-like protein
LOC106590245	5.77426	1.03829	5.16262e-14	3.863e-12	C-C chemokine receptor type 3-like
LOC106570352	5.70831	1.4465	1.77908e-09	3.67233e-08	XK-related protein 8-like
hamp	5.70667	6.05561	0.000196413	0.000886987	hepcidin antimicrobial peptide
LOC106583289	5.68145	1.27026	1.55369e-10	4.41716e-09	insulin-like growth factor-binding protein 6
LOC123727338	5.5605	7.02672	1.99654e-31	3.39674e-28	membrane cofactor protein-like
LOC106568806	5.51115	2.42059	2.10119e-21	8.38532e-19	V-type proton ATPase subunit d 1
LOC106607322	5.49595	10.3755	3.06133e-16	4.2471e-14	uncharacterized LOC106607322
ddt4l	5.47281	7.11032	2.12953e-12	1.0183e-10	DNA-damage-inducible transcript 4-like protein
casp3b	5.43278	6.17185	1.1232e-40	3.63076e-37	caspase 3, apoptosis-related cysteine peptidase b
saa5	5.33447	1.92405	2.03547e-08	3.10206e-07	Serum amyloid A-5 protein
LOC106581977	5.30505	3.41502	1.25602e-14	1.14369e-12	beta-galactoside alpha-2,6-sialyltransferase 2-like
cdd	5.2842	6.93025	1.21848e-20	4.28122e-18	Cytidine deaminase
LOC123730763	5.26033	3.53938	7.2617e-09	1.26542e-07	serum amyloid A-5 protein-like
mslna	5.19737	8.4562	7.25955e-31	1.11745e-27	mesothelin a
LOC106578597	5.17986	5.15059	2.92354e-11	1.01617e-09	uroplakin-1a-like
LOC106586818	5.15413	2.92452	4.31023e-12	1.88536e-10	NGFI-A-binding protein 1
LOC106600814	5.1376	10.9696	3.02661e-10	7.94116e-09	keratin, type I cytoskeletal 13-like
LOC106572094	5.13064	2.05972	1.74067e-11	6.43054e-10	tyrosine-protein phosphatase non-receptor type 7-like
LOC106581382	5.11513	1.93084	0.00344163	0.0100127	uncharacterized LOC106581382
LOC106565947	5.05105	2.48542	3.44667e-12	1.55172e-10	uncharacterized LOC106565947
LOC106586211	5.02983	7.39765	2.01207e-12	9.66423e-11	D-3-phosphoglycerate dehydrogenase
LOC106577847	5.01419	10.6667	1.7233e-11	6.38096e-10	cytosolic phospholipase A2 gamma
LOC106575097	5.01248	1.05279	4.24579e-10	1.05492e-08	tubulin beta-4B chain-like
LOC106575644	4.96681	1.68486	2.29263e-06	1.92442e-05	C-X-C chemokine receptor type 2-like
LOC106599341	4.95848	8.16255	7.29867e-28	7.61063e-25	carbonic anhydrase
mcm3l	4.94366	-1.33248	1.96735e-09	4.00471e-08	MCM3 minichromosome maintenance deficient 3 (S. cerevisiae), like
LOC106612935	4.90068	-1.36181	8.30242e-08	1.07008e-06	alpha-2-antiplasmin
LOC106606196	4.89189	2.72508	1.97942e-07	2.273e-06	monocarboxylate transporter 4
LOC100194720	4.88066	-1.39254	2.3299e-07	2.62784e-06	uncharacterized LOC100194720
LOC106573635	4.87672	5.08154	1.16896e-24	8.99685e-22	large neutral amino acids transporter small subunit 1
vrtn	4.85295	1.5792	1.30999e-18	3.09092e-16	vertebrae development associated
LOC106591046	4.83359	1.18715	8.03352e-06	5.69732e-05	sodium/hydrogen exchanger 9B2-like
LOC106578511	4.77371	1.82333	1.40774e-10	4.03415e-09	putative ferric-chelate reductase 1
ebp	4.76871	4.36915	6.82478e-27	6.68518e-24	EBP cholestenol delta-isomerase
LOC106567641	4.76745	7.04495	3.99791e-36	8.61549e-33	heat shock cognate 70 kDa protein
LOC106578095	4.74882	1.56802	3.34188e-14	2.66732e-12	mucin-3A-like
obscnb	4.72986	3.54972	1.45702e-09	3.08367e-08	obscurin, cytoskeletal calmodulin and titin-interacting RhoGEF b
LOC106600816	4.72251	11.901	3.83702e-12	1.7032e-10	keratin, type I cytoskeletal 13
LOC106599711	4.70629	7.26819	6.24703e-37	1.44239e-33	desmoglein-2-like
LOC106575381	4.70041	3.46814	3.76489e-13	2.26803e-11	cytokine receptor-like factor 1
LOC106563402	4.63982	7.74337	1.89834e-09	3.88378e-08	uncharacterized LOC106563402
si:ch211-198m17.1	4.59598	3.58106	6.69401e-10	1.57485e-08	flocculation protein FLO11
LOC106572756	4.58954	10.9935	7.78326e-12	3.16869e-10	keratin, type I cytoskeletal 18
LOC106560267	4.53458	3.73341	3.67338e-19	9.8134e-17	ras-like protein family member 11B
LOC106605517	4.51092	2.6761	0.000210341	0.000937184	sodium- and chloride-dependent transporter XTRP3-like
ppa5	4.50781	2.84096	3.82882e-08	5.41885e-07	Tartrate-resistant acid phosphatase type 5
LOC106577138	4.48965	3.15298	1.2488e-13	8.40988e-12	early growth response protein 2b
LOC106587778	4.48447	9.19882	1.26294e-12	6.38884e-11	cell surface glycoprotein 1
egln3	4.4797	1.49351	3.01429e-15	3.21574e-13	egl-9 family hypoxia-inducible factor 3
LOC106606998	4.47129	4.05668	6.51633e-22	2.88549e-19	cyclic GMP-AMP synthase
LOC106564958	4.46606	11.8813	4.11976e-29	5.32685e-26	keratin, type I cytoskeletal 13
LOC106581219	4.39427	2.53597	3.09732e-14	2.50302e-12	collagenase 3
LOC106570043	4.38569	4.18005	6.52578e-21	2.39711e-18	PR domain zinc finger protein 1-like
LOC106575635	4.37886	2.0292	2.69174e-08	3.95143e-07	C-X-C chemokine receptor type 1-like
aurka	4.37241	4.5707	6.79164e-22	2.96675e-19	aurora kinase A
LOC106602268	4.36512	7.64953	0.000934743	0.00333652	hydroperoxide isomerase ALOXE3-like
LOC106583179	4.35436	2.69426	2.65102e-12	1.23124e-10	prostacyclin synthase-like
LOC106587816	4.31328	5.53794	2.01666e-24	1.51601e-21	lactadherin-like
LOC106600778	4.30375	7.08374	4.23924e-10	1.05423e-08	cell wall protein IFF6
LOC106561394	4.29988	2.43256	5.82163e-13	3.27576e-11	protein mono-ADP-ribosyltransferase PARP12-like
ct054	4.29917	3.40183	7.07923e-09	1.23762e-07	CT054 protein
LOC106604584	4.29422	2.60802	4.64007e-11	1.51659e-09	stonustoxin subunit beta-like
mfsd6b	4.26644	3.39131	1.00264e-22	5.31318e-20	major facilitator superfamily domain containing 6b
LOC106612560	4.2233	1.26016	1.70558e-12	8.40438e-11	uncharacterized LOC106612560
cdo1	4.21578	3.31345	2.04176e-08	3.1088e-07	cysteine dioxygenase type 1
LOC106612236	4.21415	2.96421	4.47007e-15	4.57263e-13	homeobox protein EMX1-like
LOC106592455	4.2103	5.3916	3.46735e-16	4.68962e-14	polo-like kinase 1 (Drosophila)
LOC106563790	4.20559	2.91602	1.20812e-13	8.20433e-12	uncharacterized LOC106563790
LOC106583765	4.20515	1.91344	0.0149141	0.0343155	RING finger protein 208-like
LOC106578540	4.18798	2.90277	9.41127e-05	0.000473272	cAMP-responsive element modulator-like
LOC106578890	4.18144	6.5778	7.9877e-05	0.000411216	snaclec 1-like
areg	4.18027	2.58838	6.34358e-13	3.52937e-11	amphiregulin
si:ch211-120k19.1	4.16426	-1.27387	1.41053e-07	1.70641e-06	uncharacterized LOC106605747
hhatla	4.16233	2.23689	1.21418e-11	4.68918e-10	hedgehog acyltransferase like, a
parpbp	4.15207	2.60633	3.18249e-16	4.35906e-14	PARP1 binding protein
LOC106587139	4.13288	3.04809	2.33826e-16	3.3743e-14	7-dehydrocholesterol reductase
igfbp1a	4.09995	3.06521	2.36001e-13	1.49583e-11	insulin-like growth factor binding protein 1a
LOC106587473	4.0967	5.1992	9.72749e-05	0.000486222	plakophilin-3-like
LOC106563492	4.06982	3.51759	3.23984e-10	8.41863e-09	dual specificity protein phosphatase 4
LOC106601989	4.06846	5.47562	5.54217e-15	5.49542e-13	monocarboxylate transporter 4
LOC106596213	4.05254	3.40534	5.93014e-10	1.41784e-08	macrophage mannose receptor 1-like
gpr84	4.05059	2.86812	9.9929e-06	6.8845e-05	G protein-coupled receptor 84
LOC123723757	4.03824	1.3102	3.85231e-12	1.70584e-10	protein aurora borealis-like
LOC106588492	4.02723	4.89774	9.42244e-12	3.75562e-10	PR domain zinc finger protein 1
LOC106570815	4.02448	5.33554	2.03499e-05	0.000127212	interleukin-1 beta-like
LOC106570209	4.0024	5.0318	2.30303e-20	7.83638e-18	lanosterol 14-alpha demethylase
LOC106603135	3.97674	5.36335	4.66698e-24	3.20979e-21	delta(14)-sterol reductase TM7SF2
LOC100136449	3.97203	3.66798	1.85638e-14	1.63057e-12	interleukin-1 beta
slc6a8	3.96636	2.18415	2.03505e-11	7.40798e-10	solute carrier family 6 member 8
si:dkey-34e4.1	3.96389	2.86629	4.13922e-23	2.34737e-20	carboxyl-terminal PDZ ligand of neuronal nitric oxide synthase protein
epgn	3.9587	6.24353	1.75755e-11	6.48547e-10	Epigen
LOC123726630	3.95291	1.93174	4.28718e-07	4.47186e-06	macrophage mannose receptor 1-like
LOC106573105	3.94609	4.25925	4.52319e-20	1.49196e-17	aurora kinase B-like
LOC106570829	3.94455	5.45299	2.04796e-15	2.2594e-13	3-hydroxy-3-methylglutaryl-coenzyme A reductase
LOC106574458	3.94116	4.49712	3.38977e-13	2.05966e-11	nuclear receptor subfamily 4, group A, member 3
LOC106583508	3.93225	1.83633	4.08409e-12	1.79861e-10	bora aurora kinase A activator
cdc6	3.92242	2.98467	2.07607e-11	7.54035e-10	cell division cycle 6 homolog (S. cerevisiae)
LOC106579596	3.91035	3.64179	2.6962e-12	1.24939e-10	cytochrome c oxidase subunit 4 isoform 1, mitochondrial
LOC106577994	3.9027	9.95834	3.7388e-20	1.24595e-17	putative ferric-chelate reductase 1
LOC106593340	3.90257	2.75834	6.40501e-18	1.29539e-15	asparagine--tRNA ligase, cytoplasmic-like
ccnf	3.90161	4.45004	4.9041e-18	1.02274e-15	cyclin F
LOC106566708	3.89938	4.76001	1.43773e-16	2.15161e-14	G2/mitotic-specific cyclin-B1
LOC106566950	3.89869	7.29049	5.28035e-11	1.69838e-09	angiopoietin-related protein 7-like
LOC106579373	3.89573	4.73536	6.35529e-05	0.000337498	sodium- and chloride-dependent transporter XTRP3-like
LOC106572390	3.89436	3.02378	3.36417e-11	1.14736e-09	tumor necrosis factor receptor superfamily member 9-like
vwa10.2	3.88685	4.69482	4.32137e-06	3.33155e-05	von Willebrand factor A domain containing 10, tandem duplicate 2
LOC106571348	3.876	6.6605	7.46237e-11	2.30834e-09	elongation of very long chain fatty acids protein 7-like
piwil1	3.86988	-1.01058	4.87363e-06	3.69379e-05	piwi-like RNA-mediated gene silencing 1
cdca3	3.8635	4.99642	4.45289e-16	5.85121e-14	cell division cycle associated 3
LOC106577820	3.85915	4.57055	1.48813e-06	1.32153e-05	cytosolic phospholipase A2 gamma-like
mmp9	3.85597	6.82049	2.50134e-08	3.70389e-07	matrix metalloproteinase 9
tpx2	3.8513	5.28966	1.21989e-16	1.84266e-14	TPX2 microtubule nucleation factor
tgm2	3.84881	6.00946	4.38389e-06	3.37082e-05	transglutaminase 2, C polypeptide
LOC106607066	3.83357	5.61254	2.9905e-22	1.44281e-19	importin subunit alpha-1-like
LOC106589585	3.81397	5.03019	9.1985e-13	4.80358e-11	disks large-associated protein 5
LOC106570297	3.80897	6.55522	3.28545e-12	1.49161e-10	asparagine synthetase [glutamine-hydrolyzing]
lss	3.80357	4.4139	1.12631e-15	1.32393e-13	lanosterol synthase (2,3-oxidosqualene-lanosterol cyclase)
igfbp-6b2	3.79695	2.58305	7.75729e-05	0.000401207	insulin-like growth factor binding protein 6 paralog B2
igfbp-6a2	3.78967	4.80171	1.60199e-13	1.05899e-11	insulin-like growth factor binding protein 6 paralog A2
LOC106570104	3.77351	5.3486	7.77944e-06	5.54081e-05	protein S100-A1
atad3	3.75827	4.97793	3.95152e-18	8.34856e-16	ATPase family AAA domain-containing protein 3
eppk1	3.75457	5.05641	2.81531e-17	4.96979e-15	epiplakin 1
LOC106579029	3.74838	3.60029	8.86682e-05	0.000448826	delta-1-pyrroline-5-carboxylate synthase
LOC106575629	3.73388	1.82878	0.0117716	0.0281968	intermediate filament protein ON3-like
LOC106612829	3.72677	5.17224	8.59869e-12	3.44854e-10	phosphoserine phosphatase-like
LOC106588204	3.72496	1.36212	5.15806e-16	6.59028e-14	transmembrane protein 42
gadl1	3.72295	7.36137	0.000505395	0.00198384	glutamate decarboxylase like 1
LOC106594932	3.71753	1.57293	6.66596e-14	4.89721e-12	piggyBac transposable element-derived protein 4-like
LOC106565574	3.70509	8.06616	7.77311e-23	4.33217e-20	glutathione peroxidase 2-like
ncapg	3.70235	4.06438	1.86286e-12	9.02803e-11	non-SMC condensin I complex, subunit G
LOC106562699	3.69727	3.0449	4.81013e-14	3.62442e-12	kinesin-like protein KIF23
LOC106611589	3.69322	6.32519	5.24291e-05	0.000286231	leukocyte cell-derived chemotaxin-2
LOC106596922	3.68955	5.04983	1.94388e-21	7.95392e-19	protein PML
LOC106580346	3.68793	8.61706	2.43044e-08	3.61048e-07	S-adenosylmethionine synthase
tnfaip6	3.68302	2.1768	1.17434e-07	1.45442e-06	tumor necrosis factor, alpha-induced protein 6
LOC106601288	3.68028	2.14775	1.77868e-09	3.67233e-08	ribonucleoprotein PTB-binding 1-like
tgm5l	3.6799	8.94934	2.44429e-10	6.56789e-09	transglutaminase 5, like
LOC106568012	3.67933	5.95422	5.50392e-21	2.04499e-18	caspase-3
LOC100195405	3.66202	3.21968	2.80338e-12	1.29087e-10	cyclin E2
LOC106583431	3.64875	3.59405	6.37895e-08	8.5169e-07	interferon-induced protein 44
LOC106595673	3.63387	2.15233	1.21498e-05	8.14987e-05	complement factor H
LOC106609325	3.63241	1.4509	6.72144e-05	0.000354322	mitochondrial 10-formyltetrahydrofolate dehydrogenase-like
LOC106600827	3.63141	3.73037	3.14501e-16	4.34454e-14	uncharacterized LOC106600827
nipsnap1	3.63032	-1.08414	1.30806e-06	1.1844e-05	nipsnap homolog 1 (C. elegans)
LOC106604401	3.62771	5.16086	4.33602e-18	9.10142e-16	SH2 domain-containing protein 4A-like
ccnb1	3.6248	5.19092	1.1827e-14	1.09231e-12	cyclin B1
fosl1a	3.62013	4.24972	1.16526e-05	7.86042e-05	FOS like 1, AP-1 transcription factor subunit a
LOC106586149	3.61268	3.25663	0.0024389	0.00749547	acid-sensing ion channel 4-A-like
LOC123744736	3.60421	2.97512	1.59298e-12	7.91179e-11	uncharacterized LOC123744736
LOC100136430	3.58843	7.00477	4.05755e-19	1.04928e-16	60 kDa heat shock protein, mitochondrial
LOC106564305	3.58809	6.49749	3.14375e-22	1.47278e-19	lipopolysaccharide-induced tumor necrosis factor-alpha factor homolog
LOC106568399	3.58597	4.35402	9.46949e-17	1.4646e-14	integrin alpha-2-like
cdc45	3.58446	3.05681	1.27024e-11	4.87074e-10	CDC45 cell division cycle 45 homolog (S. cerevisiae)
LOC106609239	3.57179	7.54841	8.95263e-22	3.80781e-19	aldo-keto reductase family 1 member B1
LOC106564750	3.5673	1.77267	9.54206e-10	2.14497e-08	cell division control protein 6 homolog
LOC106569169	3.5598	6.543	1.83462e-12	8.90453e-11	cadherin-4-like
borea	3.55767	5.44265	2.25214e-14	1.9158e-12	Borealin
LOC106607664	3.55578	6.59319	2.10799e-20	7.32696e-18	ribonucleoside-diphosphate reductase subunit M2
ptgs2b	3.55301	4.15272	3.13677e-18	6.8051e-16	prostaglandin-endoperoxide synthase 2b
LOC106583477	3.55105	7.68907	6.01473e-13	3.3696e-11	laminin subunit beta-3
LOC106607495	3.54878	2.67543	1.24574e-12	6.31166e-11	uncharacterized LOC106607495
LOC106590979	3.54504	3.82759	2.59387e-11	9.16358e-10	serine/threonine-protein kinase PLK1
LOC106577821	3.53938	4.52421	3.87273e-09	7.24875e-08	cytosolic phospholipase A2 gamma-like
LOC106584748	3.52752	4.78659	4.4042e-14	3.34978e-12	protein regulator of cytokinesis 1
LOC106586236	3.52729	4.759	5.34848e-11	1.71688e-09	cell division cycle-associated protein 7
LOC106576235	3.52654	4.315	2.32732e-19	6.65758e-17	protein ADM2-like
LOC106611136	3.52426	7.74666	1.46442e-12	7.33914e-11	ornithine decarboxylase 1
depdc4	3.50984	3.48193	2.72157e-14	2.24425e-12	DEP domain containing 4
dhcr24	3.50558	4.57472	2.08706e-12	9.99469e-11	24-dehydrocholesterol reductase
fancd2	3.50333	3.9162	8.1671e-11	2.49058e-09	FA complementation group D2
LOC106588251	3.48474	3.33613	1.3966e-22	7.15804e-20	sphingosine kinase 1-like
LOC106601395	3.47827	5.62024	4.70837e-14	3.56436e-12	importin subunit alpha-1
racgap1	3.47168	5.26701	2.48768e-16	3.57397e-14	Rac GTPase activating protein 1
LOC106582339	3.45791	2.09124	3.96238e-06	3.08562e-05	tumor necrosis factor-inducible gene 6 protein-like
LOC106610569	3.44888	1.68686	2.32469e-10	6.27783e-09	maternal embryonic leucine zipper kinase
LOC100500786	3.44799	1.03681	0.000221868	0.000981776	arginase-1
samd7	3.44792	1.95305	4.27088e-14	3.26374e-12	sterile alpha motif domain containing 7
LOC106588568	3.44497	5.00471	5.01647e-19	1.25704e-16	lanosterol 14-alpha demethylase
LOC106605546	3.44396	4.34296	6.64797e-18	1.3117e-15	squalene monooxygenase
LOC123729555	3.442	1.85783	3.01272e-11	1.0438e-09	uncharacterized LOC123729555
LOC106563802	3.44184	5.49735	3.2946e-25	2.73072e-22	leukemia inhibitory factor receptor
nr4a3	3.44155	5.50829	1.0643e-11	4.19554e-10	nuclear receptor subfamily 4, group A, member 3
esco2	3.43949	4.08911	1.10794e-11	4.33584e-10	establishment of sister chromatid cohesion N-acetyltransferase 2
mmp13	3.43272	7.74934	1.93205e-06	1.65967e-05	Collagenase 3
LOC106588679	3.42814	5.8274	6.90617e-17	1.11621e-14	anillin
LOC106604686	3.4162	3.63417	4.46435e-09	8.25572e-08	cystine/glutamate transporter
mx2	3.40859	2.71731	1.18157e-17	2.2206e-15	myxovirus resistance 2
LOC106581480	3.40579	5.45542	1.70926e-05	0.000109509	neprilysin
LOC106561604	3.40439	5.36969	5.94573e-16	7.44945e-14	aurora kinase B
LOC106564957	3.39674	9.05795	7.0912e-18	1.38923e-15	keratin, type I cytoskeletal 13-like
LOC106585259	3.39219	3.85129	2.15446e-17	3.89066e-15	ankyrin-1
LOC106578766	3.38794	-1.28769	1.12111e-05	7.60065e-05	N-acylneuraminate cytidylyltransferase
ska3	3.38607	3.05067	1.09559e-12	5.6393e-11	spindle and kinetochore associated complex subunit 3
LOC106604873	3.38531	-1.27323	8.28695e-07	7.94412e-06	uncharacterized LOC106604873
hmgcs1	3.38496	5.95058	2.92383e-24	2.10029e-21	3-hydroxy-3-methylglutaryl-CoA synthase 1 (soluble)
espl1	3.38349	4.07915	8.39139e-13	4.45405e-11	extra spindle pole bodies like 1, separase
LOC106573120	3.38092	1.4981	1.70806e-10	4.79697e-09	hepatocyte growth factor receptor
mthfd2	3.38072	6.6985	6.07262e-13	3.39615e-11	methylenetetrahydrofolate dehydrogenase (NADP+ dependent) 2, methenyltetrahydrofolate cyclohydrolase
stard4	3.37496	5.08212	8.52992e-15	8.06227e-13	StAR related lipid transfer domain containing 4
LOC106574503	3.37457	2.04833	1.52212e-08	2.41308e-07	outer dense fiber protein 3-like protein 2
pask	3.36618	3.92811	7.61103e-13	4.10729e-11	PAS domain containing serine/threonine kinase
incenp	3.3644	6.42808	4.30003e-13	2.52266e-11	inner centromere protein
LOC106590825	3.36237	2.92557	7.62954e-15	7.31825e-13	methylsterol monooxygenase 1
LOC106568170	3.36236	1.77741	2.97495e-14	2.4223e-12	S-phase kinase-associated protein 2-like
LOC106587689	3.36152	3.60648	2.70463e-13	1.69105e-11	protein regulator of cytokinesis 1
egr3	3.35715	3.45613	5.31517e-08	7.24414e-07	early growth response 3
orc1	3.35565	3.80665	3.2276e-14	2.58888e-12	origin recognition complex, subunit 1
si:dkey-220k22.3	3.35496	1.53213	5.91664e-08	7.96898e-07	uncharacterized LOC106570668
cenpi	3.35341	3.3434	4.85113e-13	2.80023e-11	centromere protein I
erg19	3.34567	3.38673	8.77155e-17	1.38312e-14	Diphosphomevalonate decarboxylase
loxe3	3.34556	6.245	2.51883e-08	3.72296e-07	Epidermis-type lipoxygenase 3
ncapg2	3.3319	4.13517	5.02444e-13	2.87736e-11	non-SMC condensin II complex, subunit G2
tgm1l1	3.33011	6.69529	3.19081e-08	4.59843e-07	transglutaminase 1 like 1
LOC106603392	3.32267	3.60285	1.92407e-19	5.75884e-17	lysophosphatidic acid receptor 6-like
LOC106570296	3.31946	5.70154	3.34205e-15	3.54203e-13	anillin
LOC106575194	3.31744	6.74592	0.000302427	0.00128293	phospholipase A2 inhibitor 31 kDa subunit-like
LOC106583655	3.30414	5.16366	3.84109e-12	1.7032e-10	uncharacterized LOC106583655
LOC106607826	3.30282	5.31582	3.8779e-17	6.70337e-15	cyclin-dependent kinase 1-like
LOC106561922	3.29614	4.5807	1.23787e-13	8.37114e-12	transcription factor E2F8
LOC106589985	3.29601	3.06938	3.5971e-06	2.84224e-05	calpain-2 catalytic subunit-like
LOC106599389	3.29571	5.2689	9.42598e-17	1.4646e-14	kinesin-like protein KIF2C
mms22l	3.29568	3.93018	1.08123e-13	7.48414e-12	MMS22-like, DNA repair protein
LOC106587076	3.29558	3.34709	1.40219e-08	2.24942e-07	transcription factor E2F8
LOC106580963	3.29372	6.1588	3.95344e-13	2.35784e-11	structural maintenance of chromosomes protein 4
LOC106601890	3.29335	2.59262	2.07419e-15	2.28055e-13	adenylate cyclase type 9-like
LOC106590208	3.29217	1.20882	4.25964e-06	3.29016e-05	carbonic anhydrase 1-like
mns1	3.28914	1.54291	2.27202e-12	1.07671e-10	meiosis-specific nuclear structural 1
LOC106560912	3.28434	5.15788	1.89242e-15	2.10215e-13	anillin
LOC106578009	3.28377	7.78645	1.53027e-07	1.83008e-06	urokinase plasminogen activator surface receptor-like
LOC106605973	3.28325	1.92169	1.68968e-10	4.75904e-09	diacylglycerol O-acyltransferase 1
LOC106602330	3.28306	3.32476	3.40333e-11	1.15925e-09	sperm-associated antigen 5-like
LOC123728745	3.28084	3.50603	4.32163e-08	6.0271e-07	cytosolic phospholipase A2 gamma-like
ccna1	3.27763	-1.35684	3.67821e-06	2.89642e-05	cyclin A1
LOC106599105	3.27149	5.98547	1.99122e-06	1.70286e-05	arginase-2, mitochondrial
bub1	3.27022	4.15613	3.91631e-12	1.7318e-10	BUB1 mitotic checkpoint serine/threonine kinase
LOC106578696	3.2694	4.07624	6.75836e-06	4.91262e-05	carcinoembryonic antigen-related cell adhesion molecule 20
il11a	3.26408	2.25703	0.0025862	0.00786369	interleukin 11a
LOC106560278	3.2587	2.31798	7.0797e-13	3.89203e-11	uncharacterized LOC106560278
LOC106610444	3.25857	1.13588	7.41491e-06	5.32047e-05	C-type lectin domain family 4 member F-like
LOC106613229	3.25595	4.99992	3.49941e-13	2.1223e-11	nuclear mitotic apparatus protein 1
LOC106585098	3.2545	3.6967	3.14966e-09	6.08637e-08	cell division cycle-associated protein 2
agt	3.25305	1.99012	0.000210276	0.000937184	angiotensinogen
LOC106607002	3.24554	5.31046	2.55489e-11	9.06551e-10	DNA replication licensing factor mcm5
LOC106580755	3.2454	7.11747	7.91937e-16	9.77075e-14	cytochrome P450 2M1
zwilch	3.23631	3.12304	3.60745e-15	3.76164e-13	zwilch kinetochore protein
fgfp1	3.23376	7.05148	3.44657e-14	2.72397e-12	Fibroblast growth factor-binding protein 1
LOC106587367	3.23203	6.30386	1.46052e-06	1.30166e-05	uncharacterized LOC106587367
LOC106562054	3.23044	4.53115	2.44465e-12	1.14693e-10	7-dehydrocholesterol reductase
gtse1	3.22163	3.60191	3.45293e-10	8.86545e-09	G-2 and S-phase expressed 1
LOC123730443	3.22158	-1.3747	7.90108e-06	5.61571e-05	uncharacterized LOC123730443
LOC106561666	3.2178	4.17662	1.25723e-13	8.44908e-12	neuroepithelial cell-transforming gene 1 protein-like
kif23	3.21262	3.80866	1.80793e-14	1.60113e-12	kinesin family member 23
sycc	3.21197	5.71668	3.18696e-10	8.29457e-09	Cysteinyl-tRNA synthetase, cytoplasmic
LOC106567924	3.21163	5.41884	8.28668e-08	1.0689e-06	collagenase 3
pole2	3.21156	3.68344	8.35263e-14	6.01333e-12	polymerase (DNA directed), epsilon 2
cdca5	3.20746	2.66839	1.24146e-11	4.78309e-10	cell division cycle associated 5
tipin	3.20528	2.43468	2.37842e-09	4.75757e-08	timeless interacting protein
LOC106583903	3.20334	3.64267	2.91705e-18	6.50302e-16	uncharacterized LOC106583903
LOC106587728	3.20232	2.76319	4.60922e-11	1.50913e-09	kinesin-like protein KIF23
aldoaa	3.19441	8.83976	9.16811e-16	1.10996e-13	aldolase a, fructose-bisphosphate, a
LOC106565211	3.19059	3.23758	1.87398e-14	1.63279e-12	rac GTPase-activating protein 1-like
LOC106606944	3.18988	3.32686	9.70897e-14	6.85246e-12	uncharacterized LOC106606944
LOC100196683	3.1884	2.47323	2.04219e-07	2.33759e-06	uncharacterized LOC100196683
tbb2c	3.18789	6.96925	3.76435e-19	9.97398e-17	Tubulin beta-2C chain
LOC106570078	3.18512	4.62552	2.28515e-09	4.59089e-08	lymphotoxin-alpha
rtkn2	3.18434	3.96796	2.98494e-14	2.42432e-12	rhotekin 2
LOC106596683	3.17869	2.45718	1.78795e-09	3.68593e-08	nectin-4-like
prim2	3.17761	4.64179	1.1146e-18	2.64923e-16	DNA primase subunit 2
iqgap3	3.17546	5.1784	3.56333e-11	1.20865e-09	IQ motif containing GTPase activating protein 3
LOC106585119	3.17415	4.78825	1.64708e-10	4.65402e-09	condensin complex subunit 2
LOC106600151	3.16969	3.54288	4.08623e-09	7.60871e-08	condensin complex subunit 3-like
LOC106586200	3.16951	3.17665	2.60361e-07	2.90312e-06	polypeptide N-acetylgalactosaminyltransferase 3
si:ch1073-126c3.2	3.16882	2.97453	0.000164855	0.000765103	uncharacterized LOC106608805
LOC106577945	3.16374	2.18959	4.69227e-07	4.8305e-06	sterile alpha motif domain-containing protein 9-like
LOC106572191	3.16246	5.71894	0.000878613	0.0031606	angiopoietin-related protein 7-like
LOC106577137	3.1623	6.09485	6.61241e-15	6.39959e-13	kinesin-like protein KIF11-B
LOC106604248	3.15576	3.64681	1.43403e-11	5.3964e-10	sterol-4-alpha-carboxylate 3-dehydrogenase, decarboxylating-like
LOC106599708	3.15406	8.47496	4.18229e-13	2.46252e-11	desmocollin-2
LOC106583660	3.154	2.99354	1.36116e-10	3.92854e-09	CD276 antigen
LOC106578554	3.15373	5.80221	3.04967e-25	2.59422e-22	V-set domain containing T-cell activation inhibitor 1
LOC106583386	3.14529	4.86412	1.37202e-10	3.9493e-09	cell division cycle-associated protein 3-like
hmmr	3.14377	3.74607	5.94573e-13	3.33673e-11	hyaluronan-mediated motility receptor (RHAMM)
eme1	3.14243	2.51424	1.02397e-14	9.51144e-13	essential meiotic structure-specific endonuclease 1
birc5a	3.13951	4.93525	7.14581e-12	2.94628e-10	baculoviral IAP repeat containing 5a
LOC106570037	3.13879	3.41404	2.55327e-14	2.13267e-12	claspin
ccne2	3.13791	3.54796	2.64826e-10	7.04568e-09	cyclin E2
ube2t	3.12708	4.59481	4.85072e-16	6.29717e-14	ubiquitin-conjugating enzyme E2T (putative)
LOC106581758	3.12279	3.62146	4.21069e-10	1.04943e-08	cell division cycle-associated protein 7-like
LOC106571320	3.12075	-1.1629	1.02789e-06	9.56163e-06	uncharacterized LOC106571320
LOC106588468	3.11965	4.18273	4.03412e-13	2.39271e-11	claspin-like
prc1b	3.11878	3.1744	5.9411e-11	1.88836e-09	protein regulator of cytokinesis 1b
LOC106603080	3.11833	3.62716	1.26636e-19	3.89859e-17	uncharacterized LOC106603080
LOC106606415	3.11428	4.06526	1.16173e-19	3.64592e-17	glycogen synthase 1 (muscle)
LOC106603038	3.1077	5.2254	3.36168e-14	2.67651e-12	kinesin-like protein KIF20A
mcm3	3.10416	6.36856	2.45068e-11	8.74374e-10	minichromosome maintenance complex component 3
LOC106573109	3.10381	5.53598	2.51875e-08	3.72296e-07	sodium-dependent neutral amino acid transporter B(0)AT2-like
LOC106587962	3.10305	3.93382	6.47395e-07	6.36854e-06	transcription factor Sp6-like
chac1	3.1029	7.89713	3.729e-09	7.02037e-08	ChaC, cation transport regulator homolog 1 (E. coli)
LOC106607871	3.10106	-1.37442	9.77637e-05	0.000488214	protein ALP1-like
aspm	3.10078	4.89104	4.64202e-13	2.69396e-11	assembly factor for spindle microtubules
ccna2	3.10008	4.90941	7.56983e-17	1.20539e-14	cyclin A2
upp1	3.09977	2.77058	1.68925e-17	3.08502e-15	uridine phosphorylase 1
si:ch211-63o20.7	3.09891	3.38439	3.86323e-13	2.32117e-11	serine/threonine kinase 35
LOC106594784	3.09448	4.04506	1.04254e-12	5.37484e-11	structural maintenance of chromosomes protein 2-like
LOC106588411	3.09203	2.68042	8.11404e-13	4.34249e-11	transcription factor 19
LOC106609295	3.09094	4.402	1.32347e-14	1.19835e-12	condensin-2 complex subunit H2-like
LOC106563463	3.08854	3.7047	3.56951e-13	2.16076e-11	sororin-B-like
LOC106577502	3.0877	3.19263	7.69131e-11	2.36108e-09	mitotic spindle assembly checkpoint protein MAD2A-like
mat2aa	3.08753	5.05037	7.73297e-18	1.49682e-15	methionine adenosyltransferase 2Aa
LOC106580712	3.08072	2.41521	3.85109e-06	3.01274e-05	neutrophil cytosol factor 2-like
LOC106568002	3.08053	4.91511	1.62385e-11	6.06132e-10	arginine--tRNA ligase, cytoplasmic
LOC106574730	3.07898	2.97461	4.30146e-11	1.42464e-09	DNA replication fork stabilization factor DONSON
LOC106613110	3.07667	3.47443	3.831e-10	9.69321e-09	collagenase 3-like
ybx2a	3.0765	5.8336	1.95808e-13	1.26337e-11	Y-box-binding protein 2-A
cep55l	3.07601	4.00591	1.27145e-16	1.91161e-14	centrosomal protein 55 like
LOC106578046	3.07588	2.70109	5.82696e-13	3.27576e-11	intermediate conductance calcium-activated potassium channel protein 4-like
LOC106611224	3.07319	-1.16464	2.46453e-05	0.000149664	A-kinase anchor protein 6
LOC106610984	3.07203	1.41941	1.327e-11	5.04649e-10	uncharacterized LOC106610984
LOC106569003	3.0719	-1.12159	5.87306e-06	4.35728e-05	transforming growth factor beta-1 proprotein
LOC123741742	3.07151	-1.37847	2.89713e-06	2.35419e-05	uncharacterized LOC123741742
LOC106573334	3.06996	5.05048	1.06781e-13	7.40704e-12	PCNA-associated factor
LOC106601042	3.06838	8.39513	3.036e-22	1.44322e-19	DELTA-stichotoxin-Hcr4a-like
LOC106564727	3.06582	8.38126	2.54874e-16	3.61351e-14	calpain-9-like
LOC123744171	3.06579	1.89578	8.11847e-05	0.000416753	von Willebrand factor A domain-containing protein 7-like
mars1	3.06178	5.62335	5.19575e-15	5.21592e-13	methionyl-tRNA synthetase 1
LOC106582297	3.05985	2.8018	6.50654e-14	4.79098e-12	BRCA1-associated RING domain protein 1-like
LOC106586691	3.05568	5.8776	5.07841e-12	2.16856e-10	cystathionine beta-synthase-like
yars1	3.05479	6.48419	1.88381e-13	1.22032e-11	tyrosyl-tRNA synthetase 1
LOC100195150	3.04901	5.35041	1.57751e-10	4.47306e-09	Targeting protein for Xklp2
mcm7	3.04815	6.71387	7.33227e-10	1.70392e-08	minichromosome maintenance complex component 7
LOC106570689	3.04738	5.52949	9.83292e-07	9.21302e-06	MARCKS-related protein 1-B
hs90a	3.04622	7.2202	1.59486e-09	3.33467e-08	Heat shock protein HSP 90-alpha
sgo1	3.04465	2.60816	4.90497e-10	1.20312e-08	shugoshin 1
LOC106569971	3.03867	2.66618	5.48929e-09	9.89633e-08	transcription factor 19
ackr4b	3.03774	3.24876	3.38089e-06	2.69114e-05	atypical chemokine receptor 4b
top2a	3.03593	6.70594	4.08586e-11	1.3588e-09	DNA topoisomerase II alpha
LOC106599637	3.03128	1.90362	0.00212207	0.00665865	uncharacterized LOC106599637
LOC106602957	3.03096	6.22826	5.06106e-09	9.20514e-08	cationic amino acid transporter 3
LOC106583316	3.03077	7.16152	1.81835e-14	1.60596e-12	sodium/potassium-transporting ATPase subunit alpha-3
LOC106569200	3.02853	3.99289	2.49777e-08	3.7003e-07	elongation of very long chain fatty acids protein 1-like
LOC106560379	3.02121	6.90295	4.6126e-11	1.50913e-09	GDP-L-fucose synthase
LOC106576442	3.01998	3.8867	1.86579e-14	1.63057e-12	zinc-binding protein A33
LOC106565579	3.01993	5.97043	0.000421893	0.00170216	uncharacterized LOC106565579
LOC106611713	3.01845	7.34809	6.48445e-11	2.03901e-09	cytochrome b-245 heavy chain-like
crlf1a	3.01514	2.06323	1.96414e-06	1.68232e-05	cytokine receptor-like factor 1a
LOC106612827	3.01436	7.11814	3.66742e-17	6.37362e-15	T-complex protein 1 subunit zeta
LOC106612204	3.01252	5.41278	5.21147e-12	2.21368e-10	tryptophan--tRNA ligase, cytoplasmic
orc5	3.00568	3.73508	1.92899e-10	5.32036e-09	origin recognition complex, subunit 5
neil3	2.999	1.79785	1.48513e-07	1.78398e-06	nei-like DNA glycosylase 3
cip2a	2.9944	3.95549	9.91689e-16	1.18727e-13	cellular inhibitor of PP2A
LOC123726196	2.99401	1.2566	0.00475348	0.0131118	complement C1q tumor necrosis factor-related protein 3-like
LOC106599435	2.99391	8.4483	1.49169e-07	1.79119e-06	laminin subunit gamma-2
LOC106583121	2.99208	2.49128	2.94279e-13	1.81885e-11	ethanolamine kinase 1-like
LOC106569808	2.99174	2.31552	1.24728e-06	1.13381e-05	1-phosphatidylinositol 4,5-bisphosphate phosphodiesterase delta-1-like
LOC106569065	2.99081	6.96276	2.20034e-07	2.50267e-06	laminin subunit gamma-2
LOC106582836	2.98878	3.02164	2.69784e-12	1.24939e-10	myb-related protein B
LOC106602965	2.98804	-1.27004	2.94948e-06	2.38952e-05	zinc finger protein ZIC 3
LOC106605928	2.98528	1.6612	4.13928e-14	3.1782e-12	uncharacterized LOC106605928
LOC106609503	2.98294	2.88726	1.35012e-10	3.90712e-09	forkhead box protein M1-like
LOC106580001	2.98013	8.40108	2.97776e-17	5.20303e-15	tubulin beta-1 chain
LOC106562005	2.9794	4.11992	5.98316e-11	1.89986e-09	SHC SH2-domain binding protein 1
LOC106601868	2.97307	3.89896	7.53531e-14	5.48601e-12	cyclin-F
LOC106582690	2.96913	3.65023	0.000309416	0.00130744	adenosine receptor A1-like
LOC106607864	2.96807	4.64473	1.39345e-12	7.01608e-11	kinesin-like protein KIF11
slc7a5	2.9664	5.73728	2.54369e-12	1.18822e-10	solute carrier family 7 member 5
LOC106570042	2.96605	6.98506	6.22235e-11	1.96615e-09	uncharacterized LOC106570042
LOC106595307	2.9647	1.48946	2.96409e-07	3.25788e-06	TIMELESS-interacting protein-like
LOC123729671	2.96434	6.10681	7.70461e-11	2.36292e-09	uncharacterized LOC123729671
LOC106599124	2.96399	1.00556	7.417e-10	1.71867e-08	sister chromatid cohesion protein DCC1
hsp90b1	2.9602	4.06421	5.13215e-18	1.06344e-15	heat shock protein 90, beta (grp94), member 1
LOC106595311	2.95905	7.27193	3.51127e-05	0.000202754	IgGFc-binding protein
eno1b	2.95862	8.05512	2.0219e-18	4.57048e-16	enolase 1b, (alpha)
LOC106609235	2.95858	5.49744	8.90119e-23	4.87679e-20	suppressor APC domain-containing protein 1
LOC106604250	2.95672	2.7052	4.86371e-12	2.09906e-10	uncharacterized LOC106604250
LOC106566560	2.95557	6.65469	1.98062e-09	4.02665e-08	tumor protein p53-inducible nuclear protein 2
tyms	2.95344	5.37949	3.54415e-10	9.07802e-09	thymidylate synthetase
pif1	2.95201	1.368	1.26392e-07	1.55229e-06	PIF1 5'-to-3' DNA helicase homolog (S. cerevisiae)
nccrp1	2.95101	7.17366	8.59582e-26	7.71833e-23	P1, F-box associated domain containing
LOC106588891	2.9508	7.23324	3.31091e-20	1.11485e-17	ras-related protein Rab-25
LOC123743208	2.94943	1.06425	4.38998e-09	8.13006e-08	pachytene checkpoint protein 2 homolog
cdc20	2.94763	6.20405	3.03394e-18	6.67157e-16	cell division cycle 20 homolog
gins3	2.94755	2.86707	4.18971e-09	7.78795e-08	GINS complex subunit 3
lincr	2.94689	4.61937	9.45543e-07	8.90319e-06	E3 ubiquitin-protein ligase LINCR
LOC106610986	2.94404	3.13056	1.7592e-09	3.6406e-08	transforming acidic coiled-coil-containing protein 3-like
ftr82	2.93976	5.18908	2.28261e-16	3.30877e-14	finTRIM family, member 82
LOC106569070	2.93507	2.74849	5.46016e-11	1.74925e-09	centromere protein L
kif4	2.9339	4.43618	8.59078e-12	3.44854e-10	kinesin family member 4
haus8	2.92993	3.2761	2.74446e-13	1.70934e-11	HAUS augmin like complex subunit 8
LOC106562243	2.92751	6.51209	6.65486e-18	1.3117e-15	aspartate aminotransferase, mitochondrial
LOC106589940	2.92568	4.04134	9.15502e-12	3.66257e-10	kinesin-like protein KIF20B
LOC106605924	2.92559	4.13922	9.2857e-18	1.76565e-15	farnesyl pyrophosphate synthase
ankle1	2.92489	2.18745	1.03128e-09	2.29745e-08	ankyrin repeat and LEM domain containing 1
LOC106608345	2.92351	3.10562	1.68474e-07	1.98178e-06	L-threonine 3-dehydrogenase, mitochondrial
LOC106568669	2.92305	6.75558	3.50815e-15	3.68185e-13	ATP-binding cassette sub-family F member 2-like
mki67	2.92256	7.13603	9.24693e-12	3.69021e-10	marker of proliferation Ki-67
tigara	2.91968	2.14936	4.5212e-11	1.48658e-09	TP53 induced glycolysis regulatory phosphatase a
LOC106565475	2.91897	3.29049	5.58125e-13	3.1763e-11	uncharacterized LOC106565475
LOC106583830	2.91356	4.46378	3.2962e-13	2.01037e-11	dual specificity protein kinase Ttk
LOC106566399	2.90836	6.62106	9.22938e-13	4.81193e-11	matrix metalloproteinase-9-like
LOC106567863	2.90693	6.35921	2.58797e-11	9.15275e-10	ribonucleoside-diphosphate reductase large subunit
mep50	2.90591	5.98473	9.07169e-19	2.20483e-16	Methylosome protein 50
rir1	2.90278	6.58462	1.77442e-12	8.66438e-11	Ribonucleoside-diphosphate reductase large subunit
LOC106590365	2.90066	3.93605	1.3568e-13	9.04303e-12	xaa-Pro aminopeptidase 1
mal	2.89895	9.4356	1.13689e-16	1.7417e-14	mal, T-cell differentiation protein
LOC106564868	2.89517	6.45482	5.48053e-14	4.0726e-12	importin subunit alpha-1-like
LOC106579093	2.89428	5.01968	9.30778e-14	6.61262e-12	squalene monooxygenase
pola1	2.89407	4.76808	1.19142e-10	3.49164e-09	polymerase (DNA directed), alpha 1
kif22	2.8912	4.07224	2.715e-14	2.24425e-12	kinesin family member 22
ncapd2	2.89016	5.98955	1.21607e-11	4.69087e-10	non-SMC condensin I complex, subunit D2
ckap2l	2.88569	2.20539	3.89442e-11	1.30683e-09	cytoskeleton associated protein 2-like
LOC106590301	2.88324	3.42952	3.36489e-11	1.14736e-09	serine/threonine-protein kinase greatwall
paca	2.88196	1.449	0.00509899	0.0139022	Glucagon family neuropeptides
LOC106562705	2.88089	4.12432	3.88346e-19	1.02059e-16	stAR-related lipid transfer protein 5
cdkn3	2.87922	3.30907	2.87678e-13	1.78487e-11	cyclin-dependent kinase inhibitor 3
LOC106604765	2.87909	6.30206	4.02303e-08	5.65739e-07	tubulin beta-4B chain
crfb12	2.87801	5.07194	8.44884e-10	1.92466e-08	cytokine receptor family member B12
cenpf	2.87714	5.22872	1.10515e-11	4.33016e-10	centromere protein F
LOC106607219	2.87629	3.26566	1.1911e-11	4.62213e-10	ribonucleoprotein PTB-binding 1-like
bub1bb	2.87602	2.6512	4.39123e-11	1.44991e-09	BUB1 mitotic checkpoint serine/threonine kinase Bb
LOC106569128	2.87272	5.59914	4.37151e-10	1.082e-08	DNA replication licensing factor mcm4-like
LOC106584307	2.87268	3.9129	5.95171e-10	1.42195e-08	protein ECT2-like
LOC106570863	2.86828	4.63626	4.4583e-15	4.57263e-13	DNA-binding protein HU 2-like
cenpk	2.86816	2.18456	1.30971e-10	3.80041e-09	centromere protein K
LOC123730749	2.8669	3.60309	4.69037e-08	6.46827e-07	uncharacterized LOC123730749
LOC106604193	2.863	6.79463	2.49681e-14	2.09091e-12	ras GTPase-activating protein-binding protein 1-like
LOC123724431	2.86154	-1.53411	0.000207829	0.000928295	chromosome transmission fidelity protein 18 homolog
LOC106606647	2.85994	4.23456	1.27372e-14	1.15654e-12	NADPH oxidase organizer 1-like
LOC106584399	2.85923	2.98203	1.02107e-11	4.05479e-10	chromatin assembly factor 1 subunit A
LOC106590260	2.85879	4.70407	2.45618e-08	3.64536e-07	phosphoenolpyruvate carboxykinase 2 (mitochondrial)
LOC106562296	2.85821	2.44343	8.50736e-09	1.45119e-07	centromere protein N-B
LOC106590660	2.85689	1.17785	9.10341e-07	8.6245e-06	XK-related protein 9-like
LOC106588407	2.85652	5.43535	1.08056e-11	4.24411e-10	carboxy-terminal kinesin 2
LOC106586251	2.85618	6.88957	1.62724e-08	2.55467e-07	cytochrome c
LOC106603166	2.85493	4.5233	3.82433e-12	1.70043e-10	chromosome-associated kinesin KIF4
kcrt	2.85491	5.68121	5.28928e-07	5.35639e-06	Creatine kinase, testis isozyme
LOC106602973	2.8519	5.8127	3.12335e-18	6.8051e-16	GTP cyclohydrolase 1
mcm6	2.84979	6.51444	1.91565e-10	5.29259e-09	minichromosome maintenance complex component 6
LOC106564502	2.84917	5.49887	1.38215e-11	5.22129e-10	volume-regulated anion channel subunit LRRC8C-like
LOC106586549	2.84203	2.74013	6.80541e-14	4.97703e-12	centromere protein K-like
LOC106564751	2.84173	9.88803	2.82932e-11	9.89803e-10	junction plakoglobin
nrgna	2.84046	1.37564	8.29166e-06	5.85214e-05	neurogranin (protein kinase C substrate, RC3) a
LOC106602982	2.83938	5.41037	6.79724e-13	3.76234e-11	equilibrative nucleoside transporter 2-like
ruvbl2	2.83738	5.35336	5.62761e-17	9.32885e-15	RuvB-like AAA ATPase 2
LOC106587264	2.83525	3.59964	3.3785e-09	6.45832e-08	DNA replication factor Cdt1
abcb9	2.83345	1.39863	3.22356e-08	4.64149e-07	ATP-binding cassette, sub-family B (MDR/TAP), member 9
LOC106606930	2.83224	2.47892	1.87818e-11	6.89912e-10	protein FAM83F-like
mcm5	2.82759	4.41922	1.09215e-10	3.2182e-09	MCM5 minichromosome maintenance deficient 5 (S. cerevisiae)
LOC106609896	2.82728	3.77789	6.18507e-17	1.01489e-14	pre-mRNA-processing factor 19
LOC106586335	2.82479	7.33674	1.96026e-16	2.8587e-14	isocitrate dehydrogenase [NADP] cytoplasmic
cdca2	2.82402	2.87731	6.60694e-11	2.07349e-09	cell division cycle associated 2
LOC106583587	2.82339	2.63328	4.60601e-11	1.50913e-09	rac GTPase-activating protein 1-like
LOC106572754	2.82282	5.75072	5.61487e-18	1.14874e-15	serine--tRNA ligase, cytoplasmic
LOC106577470	2.82157	2.23431	4.66531e-09	8.5734e-08	B-cell lymphoma 3 protein-like
LOC106587056	2.81852	4.38661	2.97971e-09	5.80935e-08	cytoskeleton-associated protein 5
LOC106579727	2.81839	4.59117	1.44636e-10	4.13384e-09	valine--tRNA ligase-like
LOC106570892	2.81682	7.66645	2.09728e-13	1.34072e-11	annexin A3-like
LOC106579957	2.81489	6.2911	6.10799e-15	5.95323e-13	sarcoplasmic/endoplasmic reticulum calcium ATPase 2
LOC100195197	2.81005	1.37527	1.03674e-08	1.72362e-07	syncoilin, intermediate filament protein
LOC106579269	2.80867	3.83963	9.39828e-13	4.88424e-11	nuclear receptor coactivator 7
LOC106563621	2.80857	5.05798	5.4661e-10	1.32155e-08	kinesin-like protein KIF20A
LOC106563379	2.80734	1.87264	0.00470113	0.0129995	endonuclease domain-containing 1 protein
LOC106610209	2.80669	4.7968	1.1942e-12	6.08871e-11	SWI/SNF-related matrix-associated actin-dependent regulator of chromatin subfamily A member 5
gins4	2.80556	4.31142	7.45585e-12	3.05851e-10	GINS complex subunit 4 (Sld5 homolog)
LOC106584295	2.80387	7.40497	8.89614e-09	1.50559e-07	protein-glutamine gamma-glutamyltransferase K
LOC106583908	2.801	8.08504	9.08795e-14	6.50615e-12	fructose-bisphosphate aldolase A-like
LOC106611545	2.8007	4.99845	4.30778e-15	4.43468e-13	cyclin-A2-like
LOC106605109	2.80048	5.2315	5.98469e-17	9.87015e-15	replication protein A 32 kDa subunit
LOC106584632	2.79821	1.91853	3.59802e-11	1.2167e-09	nucleobindin-2-like
LOC106574092	2.79549	4.93684	3.88479e-13	2.32979e-11	E3 ubiquitin-protein ligase UHRF1
pax9	2.79532	4.60682	2.23151e-05	0.000137712	paired box 9
cars1	2.79265	5.28451	1.76838e-09	3.65669e-08	cysteinyl-tRNA synthetase 1
LOC106592654	2.79019	1.48132	1.43364e-06	1.28408e-05	serine/threonine-protein kinase haspin-like
LOC106607886	2.78987	4.56041	4.8718e-12	2.09975e-10	uncharacterized LOC106607886
LOC106568799	2.7893	1.74031	3.5849e-05	0.000206606	sterile alpha motif domain-containing protein 7-like
if4e	2.78711	5.75314	2.96821e-19	8.20063e-17	Eukaryotic translation initiation factor 4E
LOC106576762	2.78576	10.8158	3.41674e-19	9.28375e-17	tumor-associated calcium signal transducer 2
kntc1	2.78477	5.02971	2.15514e-14	1.84298e-12	kinetochore associated 1
LOC106588385	2.7837	3.54303	3.27945e-10	8.50789e-09	histone H3-like centromeric protein A
eif4eb	2.78356	4.65109	2.25178e-15	2.45908e-13	eukaryotic translation initiation factor 4eb
mcm4	2.78279	5.25764	2.94368e-11	1.0216e-09	minichromosome maintenance complex component 4
paf	2.78208	3.54107	1.22512e-12	6.23653e-11	PCNA-associated factor
LOC106587299	2.77962	2.13778	2.70889e-08	3.9712e-07	SHC SH2 domain-binding protein 1
LOC106602346	2.77863	4.47847	9.25205e-13	4.81598e-11	SWI/SNF-related matrix-associated actin-dependent regulator of chromatin subfamily A member 5
LOC106583108	2.77826	2.96457	6.28954e-06	4.62172e-05	solute carrier family 45 member 3
mis18bp1	2.77826	3.82687	7.08201e-11	2.20333e-09	MIS18 binding protein 1
LOC106566192	2.77729	3.35432	3.33384e-10	8.6213e-09	ceramide synthase 5-like
LOC106588400	2.77654	4.03308	0.0230904	0.0495156	proteasome subunit beta type-8
LOC106562484	2.77494	5.85639	6.90442e-13	3.80862e-11	deoxyuridine 5'-triphosphate nucleotidohydrolase, mitochondrial
LOC106573916	2.77428	3.70377	4.49274e-05	0.000250898	interferon-induced protein 44-like
LOC106572213	2.77357	1.40976	9.16691e-07	8.67956e-06	ERBB receptor feedback inhibitor 1
znrf1	2.77201	2.90292	8.11204e-12	3.28599e-10	zinc and ring finger 1
mrpl46	2.77077	4.27235	1.41246e-17	2.62402e-15	mitochondrial ribosomal protein L46
LOC123742419	2.76899	2.58217	9.86277e-09	1.65018e-07	uncharacterized LOC123742419
rir2	2.76654	7.31257	3.45166e-15	3.64624e-13	Ribonucleoside-diphosphate reductase subunit M2
LOC106562003	2.76591	1.11108	0.000233492	0.00102675	histamine H3 receptor
LOC100195680	2.76529	6.38679	8.14531e-13	4.35202e-11	transforming acidic coiled-coil-containing protein 3
LOC106596374	2.76129	5.67969	1.02834e-11	4.07716e-10	aldehyde dehydrogenase family 3 member B1-like
rfc2	2.76065	4.68533	7.74699e-12	3.16189e-10	replication factor C (activator 1) 2
kif14	2.75779	3.49353	1.41504e-11	5.33738e-10	kinesin family member 14
LOC106564480	2.75616	4.53401	9.94259e-10	2.21996e-08	dual specificity protein phosphatase 5
il1r2	2.75525	4.41136	3.28671e-06	2.62847e-05	interleukin-1 receptor type II
LOC106562547	2.75505	3.77846	5.04438e-12	2.15687e-10	deoxyuridine 5'-triphosphate nucleotidohydrolase-like
psmd1	2.75402	7.02238	1.59337e-12	7.91179e-11	proteasome 26S subunit, non-ATPase 1
LOC123743521	2.75366	2.91113	3.32365e-12	1.50683e-10	cytosolic 5'-nucleotidase 1A-like
LOC106587847	2.75061	12.8635	2.82278e-15	3.03144e-13	keratin, type I cytoskeletal 13
fbxo5	2.74825	2.96096	9.62416e-10	2.16042e-08	F-box protein 5
LOC106566237	2.74196	4.69004	8.26949e-16	1.00872e-13	5-aminolevulinate synthase, nonspecific, mitochondrial-like
LOC106581777	2.74151	6.29483	3.55334e-07	3.81093e-06	D-3-phosphoglycerate dehydrogenase
LOC123728193	2.7412	2.48028	2.40058e-06	2.00107e-05	nectin-4-like
LOC106611736	2.74046	4.02664	8.38562e-08	1.07951e-06	transcription factor Sox-3
LOC106581914	2.73631	5.19715	7.27751e-11	2.25764e-09	rho GTPase-activating protein 6-like
LOC106580895	2.73607	2.23383	0.000101696	0.000504268	synaptosomal-associated protein 25-like
LOC106565780	2.73403	4.18585	1.00852e-13	7.05635e-12	protein FAM83D-like
LOC106596785	2.73205	2.52277	1.27942e-11	4.8992e-10	adhesion G protein-coupled receptor E2-like
LOC106587207	2.72936	4.57601	0.000810885	0.00295012	semaphorin-7A
acot7	2.72934	3.36396	1.54749e-17	2.85844e-15	acyl-CoA thioesterase 7
brip1	2.72565	3.19366	5.9201e-09	1.06138e-07	BRCA1 interacting helicase 1
exo1	2.72561	1.93888	3.55742e-09	6.74054e-08	exonuclease 1
LOC106564857	2.7252	7.45653	1.89219e-10	5.24123e-09	malate dehydrogenase, cytoplasmic
LOC106577478	2.72414	4.76214	1.90586e-17	3.46107e-15	mitochondrial import receptor subunit TOM40 homolog
LOC123725136	2.7239	-1.14979	9.4101e-06	6.53732e-05	uncharacterized LOC123725136
LOC100380717	2.72253	6.15887	3.6224e-14	2.83521e-12	heat shock 70 kDa protein 4
gsr	2.7217	7.57335	3.0489e-13	1.87369e-11	glutathione reductase
LOC106577060	2.72029	6.82739	6.20967e-10	1.47703e-08	prolyl 4-hydroxylase subunit alpha-1
pgd	2.71928	8.07499	3.46929e-18	7.47632e-16	phosphogluconate dehydrogenase
LOC106568426	2.71796	1.77973	6.03278e-08	8.10514e-07	long-chain fatty acid transport protein 4-like
LOC106593218	2.71659	3.42506	3.45797e-05	0.000200034	suppressor of cytokine signaling 1-like
ima2	2.71439	6.6688	1.58251e-14	1.42096e-12	Importin subunit alpha-2
LOC106574762	2.71268	1.70568	6.67847e-07	6.54782e-06	protein asteroid homolog 1
LOC106564679	2.7125	5.09254	3.23601e-14	2.58921e-12	phosphoinositide 3-kinase regulatory subunit 6-like
selp	2.70915	1.12592	3.14363e-10	8.19612e-09	selectin P
ppcs	2.70696	3.66443	1.71987e-12	8.44906e-11	phosphopantothenoylcysteine synthetase
LOC106605176	2.70677	1.85671	3.65871e-11	1.23582e-09	uncharacterized protein YBL113C
prim1	2.70664	5.65536	8.01674e-15	7.6218e-13	DNA primase subunit 1
LOC123743802	2.70619	2.48741	2.16595e-05	0.000134153	uncharacterized LOC123743802
si:dkey-202g17.3	2.70524	-1.09564	0.00152147	0.00503548	4F2 cell-surface antigen heavy chain
cenpm	2.70208	3.16733	1.95717e-11	7.16485e-10	Centromere protein M
kpyk	2.6992	5.40706	2.36901e-15	2.57839e-13	Pyruvate kinase muscle isozyme
LOC106563520	2.69762	2.1166	2.61306e-08	3.84641e-07	kinesin-like protein KIF18A
dpp3	2.69622	5.77468	4.96811e-13	2.85755e-11	dipeptidyl-peptidase 3
LOC106600720	2.6946	6.6951	4.025e-16	5.42118e-14	lysophospholipase D GDPD3-like
LOC100136483	2.69366	8.84924	2.50227e-16	3.57902e-14	tubulin beta-1 chain
si:dkeyp-117h8.4	2.69172	4.02037	9.40856e-11	2.82913e-09	uncharacterized LOC106584130
LOC106563936	2.6906	2.2695	4.53882e-09	8.37428e-08	uncharacterized LOC106563936
LOC106567942	2.68956	5.2892	5.60232e-12	2.36726e-10	cytoskeleton-associated protein 2-like
i14k	2.68598	7.88924	7.64382e-09	1.32073e-07	14 kDa transmembrane protein
tmprss13b	2.68375	4.96245	3.41768e-19	9.28375e-17	transmembrane serine protease 13b
LOC106594936	2.68311	5.28681	2.7528e-11	9.70384e-10	nucleolar and spindle-associated protein 1
1433b	2.68092	9.7182	2.10079e-19	6.17345e-17	14-3-3 protein beta/alpha
svopl	2.67796	3.31528	2.00051e-14	1.73071e-12	SVOP-like
LOC106585580	2.67463	1.96506	1.31907e-07	1.61145e-06	uncharacterized LOC106585580
si:dkeyp-120h9.1	2.67333	2.54072	7.27091e-12	2.99023e-10	Y+L amino acid transporter 2-like
LOC106606382	2.67266	3.0436	7.24354e-09	1.26293e-07	DNA polymerase delta catalytic subunit-like
acod	2.67256	2.79031	3.35668e-10	8.67345e-09	Acyl-CoA desaturase
btg3	2.66668	3.37823	9.67086e-11	2.89722e-09	B-cell translocation gene 3
LOC106583351	2.66565	5.53417	1.08523e-10	3.20075e-09	triosephosphate isomerase B
LOC106607311	2.66447	9.4158	2.22501e-19	6.47959e-17	DELTA-stichotoxin-Hcr4a
LOC106567149	2.66443	6.18409	1.86944e-11	6.87481e-10	endoplasmic reticulum chaperone BiP-like
arg2	2.66429	5.26612	7.30259e-09	1.26912e-07	arginase 2
LOC106570358	2.65846	5.65539	5.36893e-17	8.99226e-15	unconventional myosin-Ig
LOC106582376	2.65821	7.00878	2.24394e-13	1.42786e-11	isocitrate dehydrogenase [NADP] cytoplasmic
poc1a	2.65797	1.1602	4.41451e-07	4.58102e-06	POC1 centriolar protein A
LOC106602906	2.65468	6.45799	1.58008e-09	3.31018e-08	fos-related antigen 2
g2e3	2.65468	2.79973	5.47755e-09	9.88068e-08	G2/M-phase specific E3 ubiquitin protein ligase
fdft1	2.65314	5.30693	2.79452e-11	9.81619e-10	farnesyl-diphosphate farnesyltransferase 1
LOC106603087	2.64969	1.20986	2.41193e-08	3.58957e-07	rho GTPase-activating protein 11A
fpps	2.6477	4.41512	1.33433e-15	1.52951e-13	Farnesyl pyrophosphate synthetase
spc25	2.64757	3.76076	4.28898e-10	1.06402e-08	SPC25 component of NDC80 kinetochore complex
sting1	2.64521	4.01557	1.67854e-13	1.09614e-11	stimulator of interferon response cGAMP interactor 1
LOC106606273	2.64462	4.40391	5.69249e-11	1.81259e-09	epidermal growth factor receptor kinase substrate 8-like protein 1
cdc2	2.63937	6.05194	6.91446e-10	1.61379e-08	Cell division control protein 2 homolog
iars1	2.6385	5.75991	4.91624e-09	8.9632e-08	isoleucyl-tRNA synthetase 1
mx	2.63737	3.68519	4.40906e-07	4.57978e-06	Interferon-induced GTP-binding protein Mx
LOC106601040	2.63732	8.79144	2.12302e-18	4.76575e-16	bryoporin
LOC106577684	2.63406	5.05982	3.34753e-13	2.03783e-11	RNA-binding protein 4B-like
cdc7	2.63019	2.40466	1.75858e-10	4.90475e-09	cell division cycle 7 homolog (S. cerevisiae)
mcm2	2.6294	5.1452	1.64885e-09	3.43643e-08	minichromosome maintenance complex component 2
ska1	2.62834	2.31747	7.54604e-08	9.86755e-07	spindle and kinetochore associated complex subunit 1
LOC123724063	2.62827	1.15395	1.18034e-05	7.94551e-05	protein MTSS 1-like
k0841	2.62687	2.98309	1.74247e-10	4.88062e-09	K0841 protein
LOC106589607	2.62484	5.88391	4.28946e-19	1.10045e-16	NHP2-like protein 1
LOC106594162	2.62362	1.19804	9.90762e-07	9.27226e-06	structural maintenance of chromosomes protein 2-like
LOC106575602	2.62342	6.28465	5.61116e-13	3.18212e-11	gap junction gamma-1 protein-like
terf1	2.62339	1.59919	3.45805e-08	4.93734e-07	telomeric repeat binding factor (NIMA-interacting) 1
LOC106585939	2.62243	4.97098	3.21494e-09	6.19357e-08	endothelial lipase-like
nsd2	2.62152	4.28982	1.06167e-13	7.38029e-12	nuclear receptor binding SET domain protein 2
LOC106583744	2.62083	5.59567	7.46894e-16	9.28591e-14	protein SSUH2 homolog
LOC106601716	2.62075	5.76826	1.0371e-08	1.72362e-07	aldehyde dehydrogenase family 3 member B1-like
psat1	2.61879	7.03489	1.49915e-07	1.79948e-06	phosphoserine aminotransferase 1
dhfr	2.6167	3.45735	5.56377e-11	1.77598e-09	dihydrofolate reductase
LOC106609851	2.61432	1.83252	1.5287e-07	1.82952e-06	rho GTPase-activating protein 8-like
arhgef28a	2.61391	2.65199	1.49915e-08	2.379e-07	Rho guanine nucleotide exchange factor (GEF) 28a
LOC106605401	2.61321	6.33179	1.53412e-10	4.37307e-09	valine--tRNA ligase-like
LOC106594092	2.61289	4.46408	0.0120881	0.0288214	acidic amino acid decarboxylase GADL1
LOC106588853	2.6095	2.8759	2.21686e-13	1.41341e-11	protein PALS2-like
LOC106608168	2.60867	5.60872	9.27751e-17	1.44877e-14	26S proteasome regulatory subunit 10B
LOC106565174	2.60611	7.52376	1.67587e-11	6.23089e-10	hyaluronidase-2-like
LOC106594422	2.60569	4.63068	1.96328e-16	2.8587e-14	nucleolar protein 58
lrwd1	2.60325	3.71088	9.19259e-09	1.54685e-07	leucine-rich repeats and WD repeat domain containing 1
LOC106563511	2.59999	4.36557	5.25717e-10	1.27485e-08	protein regulator of cytokinesis 1-like
LOC106579526	2.59679	3.11614	8.6695e-16	1.05354e-13	myb-related protein A-like
LOC106564547	2.59652	3.4039	4.66392e-09	8.5734e-08	centromere protein M-like
LOC106569427	2.59545	5.71619	1.23566e-14	1.13473e-12	protein arginine N-methyltransferase 5
LOC106565178	2.59354	1.82095	1.60092e-05	0.000103354	interferon-induced protein 44-like
LOC106572480	2.59286	6.81452	9.40764e-08	1.19537e-06	CCAAT/enhancer-binding protein beta-like
lonp1	2.59254	5.35426	3.05688e-11	1.05457e-09	lon peptidase 1, mitochondrial
LOC106608205	2.59097	5.80306	5.54618e-16	7.00314e-14	cytosolic 5'-nucleotidase 1A-like
LOC106610270	2.58668	3.24581	3.58246e-08	5.09248e-07	sperm-associated antigen 5
inavaa	2.58634	1.49871	1.67037e-06	1.46089e-05	innate immunity activator a
LOC123743381	2.58547	1.68445	0.00987571	0.0243429	RING finger protein 222-like
LOC106580643	2.58521	5.08257	1.40855e-13	9.34933e-12	ATP-binding cassette sub-family F member 3-like
LOC106587744	2.58451	3.32729	1.24282e-12	6.30679e-11	uncharacterized LOC106587744
LOC106569488	2.58431	1.5197	0.00165705	0.00540615	uncharacterized LOC106569488
LOC106583498	2.58352	5.91265	7.1319e-10	1.66334e-08	ETS-related transcription factor Elf-3-like
LOC106581618	2.58055	7.73167	1.86639e-14	1.63057e-12	LIM domain only protein 7
LOC106612393	2.58006	6.44158	2.50778e-06	2.07644e-05	neutral amino acid transporter B(0)
mis12	2.57781	3.12054	3.84515e-10	9.7181e-09	MIS12 kinetochore complex component
LOC106580659	2.57691	7.43697	2.75637e-16	3.89081e-14	ras-related protein Rab-11A
LOC106601034	2.5756	3.85886	0.0051576	0.0140313	complement C1q-like protein 2
LOC106611697	2.57552	5.75547	1.90195e-18	4.39147e-16	mitochondrial import receptor subunit TOM5 homolog
LOC106579710	2.57532	3.97743	7.40056e-17	1.18427e-14	all trans-polyprenyl-diphosphate synthase PDSS1
LOC106582101	2.57488	5.01826	4.98485e-16	6.44542e-14	immunoglobulin superfamily member 3
LOC106572736	2.57394	3.96516	2.64717e-12	1.23122e-10	carbohydrate sulfotransferase 11-like
cenpn	2.57254	2.62199	5.53312e-09	9.96979e-08	centromere protein N
LOC106568941	2.56736	2.84053	5.77543e-10	1.38901e-08	mitochondrial import inner membrane translocase subunit TIM44
LOC106596868	2.56657	2.88894	1.2664e-07	1.55377e-06	uncharacterized LOC106596868
aff3	2.55875	3.59144	1.00952e-05	6.94464e-05	AF4/FMR2 family, member 3
LOC106562060	2.55587	1.27309	1.86103e-06	1.60627e-05	DNA replication factor Cdt1-like
LOC106590995	2.55576	1.04813	3.19374e-07	3.47368e-06	pachytene checkpoint protein 2 homolog
dusp2	2.55371	3.06661	1.40506e-07	1.70143e-06	dual specificity phosphatase 2
tubd1	2.55183	2.51494	1.90524e-10	5.26835e-09	tubulin, delta 1
LOC106574974	2.55122	4.66057	6.91432e-12	2.86178e-10	nectin-4
mkrn2os.1	2.54928	3.13162	1.16631e-09	2.54587e-08	MKRN2 opposite strand, tandem duplicate 1
lacc1	2.54869	2.06436	1.05883e-07	1.32764e-06	laccase (multicopper oxidoreductase) domain containing 1
dspa	2.54708	10.5981	5.59754e-13	3.17998e-11	desmoplakin a
LOC106577388	2.54596	6.68887	8.7637e-11	2.65997e-09	malate dehydrogenase, cytoplasmic
LOC106589825	2.54572	7.35847	2.07431e-10	5.67276e-09	hexokinase-1-like
LOC106572223	2.54502	4.38202	1.37753e-10	3.96163e-09	histone-lysine N-methyltransferase SUV39H1-like
LOC106566804	2.54365	4.58034	7.11428e-11	2.21124e-09	tyrosine-protein kinase SRK3
LOC106591484	2.54346	2.25633	9.94101e-10	2.21996e-08	rho guanine nucleotide exchange factor 39-like
si:dkey-6i22.5	2.54113	4.1917	7.84204e-16	9.71242e-14	Polyamine-modulated factor 1
LOC106606339	2.54097	4.33773	6.3277e-11	1.99567e-09	lymphocyte-specific helicase
LOC106609956	2.53848	3.62502	9.16304e-13	4.7928e-11	uncharacterized LOC106609956
LOC106600407	2.53817	4.93252	2.30177e-08	3.45141e-07	microsomal glutathione S-transferase 3
sf3a2	2.53747	5.37535	4.3132e-14	3.28831e-12	splicing factor 3a, subunit 2
LOC106568881	2.53641	4.52487	2.44472e-15	2.65186e-13	epidermal retinol dehydrogenase 2-like
kif20ba	2.53607	4.2148	8.40198e-10	1.91668e-08	kinesin family member 20Ba
cita	2.53411	4.38907	2.71846e-12	1.25714e-10	citron rho-interacting serine/threonine kinase a
cbr1	2.53262	7.18589	1.07413e-17	2.03048e-15	carbonyl reductase 1
LOC106562284	2.53179	4.93202	1.85578e-14	1.63057e-12	interferon regulatory factor 8
LOC106585217	2.53147	4.20444	1.82252e-12	8.85907e-11	NADPH oxidase activator 1
LOC106596099	2.52828	1.66155	1.97278e-08	3.02659e-07	structural maintenance of chromosomes protein 2-like
LOC106603944	2.52743	4.95573	3.42259e-14	2.71165e-12	complement component 1 Q subcomponent-binding protein, mitochondrial
LOC106576855	2.52741	5.15079	2.3352e-13	1.48301e-11	peroxisome proliferator-activated receptor gamma coactivator-related protein 1-like
LOC106588579	2.52652	3.36907	2.79985e-11	9.81619e-10	splicing factor 3B subunit 4-like
LOC106609479	2.52505	3.17278	5.92785e-12	2.48854e-10	small nuclear ribonucleoprotein F
LOC106608812	2.51997	1.98324	0.00181777	0.00585426	endonuclease domain-containing 1 protein
LOC106587408	2.51962	1.88975	5.76275e-07	5.74764e-06	centromere protein T-like
LOC106569884	2.51934	5.72686	9.88113e-14	6.94364e-12	interleukin enhancer-binding factor 2 homolog
shtn1	2.51898	2.36942	6.2177e-09	1.10311e-07	shootin 1
rn138	2.5187	3.40594	4.31843e-13	2.52886e-11	E3 ubiquitin-protein ligase RNF138
LOC106565867	2.51788	5.59431	1.13023e-13	7.78989e-12	solute carrier family 2, facilitated glucose transporter member 1
LOC106611742	2.51654	7.52641	6.32813e-11	1.99567e-09	glycerophosphoinositol inositolphosphodiesterase GDPD2-like
LOC106587813	2.51256	9.20679	1.62805e-12	8.05922e-11	keratin, type I cytoskeletal 13
cenpu	2.5122	4.33748	1.38011e-15	1.57085e-13	centromere protein U
LOC106605648	2.50837	2.9145	1.00852e-06	9.41395e-06	collagen triple helix repeat-containing protein 1
golt1bb	2.50779	3.35062	1.06217e-09	2.35653e-08	golgi transport 1Bb
LOC106585589	2.50702	4.80632	4.73133e-05	0.000262333	early growth response protein 3
heatr1	2.50431	5.29044	2.14129e-11	7.75107e-10	HEAT repeat containing 1
LOC106590292	2.50382	8.97979	1.02505e-15	1.22268e-13	leukocyte elastase inhibitor
LOC123727322	2.50237	5.02653	1.47427e-08	2.34526e-07	uncharacterized protein KIAA0754-like
LOC106585835	2.50167	4.69813	3.00709e-16	4.22368e-14	SWI/SNF-related matrix-associated actin-dependent regulator of chromatin subfamily A containing DEAD/H box 1A
sc5d	2.49635	5.34517	7.56847e-13	4.09916e-11	sterol-C5-desaturase
rbbp4	2.4922	6.57207	9.41536e-14	6.67068e-12	Histone-binding protein RBBP4
LOC106603795	2.49029	3.62346	1.71667e-14	1.52869e-12	sphingolipid delta(4)-desaturase/C4-monooxygenase DES2
LOC106577897	2.48886	6.51019	0.00160246	0.00525991	plasminogen activator inhibitor 1
LOC106586297	2.48808	-1.48941	0.000410388	0.00166363	putative methyltransferase DDB_G0268948
LOC106612200	2.48439	3.0623	4.80364e-12	2.0759e-10	acidic repeat-containing protein-like
ndst1a	2.48401	1.11878	1.2856e-05	8.55433e-05	N-deacetylase/N-sulfotransferase (heparan glucosaminyl) 1a
LOC106570108	2.48309	4.91275	3.96873e-13	2.3626e-11	cyclin-dependent kinases regulatory subunit 1
LOC106564313	2.48139	5.21234	3.68217e-15	3.82721e-13	phosphoglycerate mutase 1
LOC106600595	2.48138	7.72479	2.335e-05	0.000143209	ornithine decarboxylase 1
nek2	2.47907	2.86021	4.46134e-08	6.20004e-07	NIMA-related kinase 2
mix23	2.47907	3.19609	6.2795e-13	3.50578e-11	mitochondrial matrix import factor 23
sass6	2.47678	3.30212	2.42509e-09	4.83298e-08	SAS-6 centriolar assembly protein
LOC106576419	2.47593	2.77785	1.87158e-08	2.89191e-07	forkhead box protein M1-like
lima1	2.47542	3.57868	6.27793e-10	1.48876e-08	LIM domain and actin binding 1
LOC106577503	2.47531	2.43619	1.63399e-05	0.000105195	arylsulfatase J-like
chtf8	2.47274	2.50814	5.26084e-08	7.18144e-07	CTF8, chromosome transmission fidelity factor 8 homolog (S. cerevisiae)
topk	2.47141	5.65984	1.28983e-10	3.74606e-09	Lymphokine-activated killer T-cell-originated protein kinase homolog
LOC106579636	2.47072	1.72924	1.79803e-06	1.56073e-05	glial cells missing transcription factor 2
ftr83	2.46921	6.5065	3.57698e-12	1.60591e-10	finTRIM family, member 83
LOC106580802	2.46917	7.56533	1.95444e-11	7.16294e-10	cylicin-2
LOC106607302	2.46795	5.79421	1.1561e-05	7.80514e-05	myosin light chain kinase, smooth muscle
pole	2.46794	4.2755	1.59104e-07	1.89152e-06	polymerase (DNA directed), epsilon
LOC106612482	2.46375	4.51441	5.2392e-14	3.91125e-12	G elongation factor, mitochondrial 1
LOC106560341	2.46342	3.26924	2.31042e-09	4.63303e-08	4-hydroxyphenylpyruvate dioxygenase-like protein
manf	2.46333	7.31544	1.93846e-08	2.98669e-07	mesencephalic astrocyte-derived neurotrophic factor
LOC106583069	2.4623	2.07723	6.58056e-08	8.73939e-07	uncharacterized protein C6orf132-like
gmds	2.46004	7.14432	8.24725e-14	5.95072e-12	GDP-mannose 4,6-dehydratase
tmem183a	2.46001	4.12699	3.00107e-13	1.8478e-11	transmembrane protein 183A
LOC106583807	2.45539	3.50783	4.164e-10	1.03939e-08	centromere protein P
LOC106574784	2.45468	2.84929	2.63762e-06	2.17115e-05	protein asteroid homolog 1
im:7151449	2.45286	4.43606	9.19828e-05	0.000463716	complement decay-accelerating factor
LOC106606012	2.44946	1.50912	2.54141e-07	2.84162e-06	protein phosphatase 1 regulatory subunit 35-like
LOC106581397	2.44888	1.73489	1.62343e-05	0.000104641	tumor necrosis factor receptor superfamily member 19L-like
LOC106566911	2.44694	5.32008	4.97763e-12	2.13398e-10	specifically androgen-regulated gene protein
cdk2	2.44582	4.19183	3.80918e-12	1.69676e-10	cyclin-dependent kinase 2
LOC106600830	2.44419	6.94205	5.47597e-12	2.32297e-10	ATP synthase F(0) complex subunit C3, mitochondrial
LOC106561782	2.44408	3.03007	5.53651e-09	9.97034e-08	protein regulator of cytokinesis 1
LOC123729978	2.44353	-1.09503	3.76562e-05	0.000215326	small nucleolar RNA SNORD74
LOC106600880	2.44272	2.57953	1.33615e-08	2.15309e-07	beta-1,4-mannosyl-glycoprotein 4-beta-N-acetylglucosaminyltransferase-like
LOC106575261	2.44214	5.05451	7.58857e-11	2.33842e-09	actin-related protein 3
msh6	2.44037	5.61881	4.723e-09	8.66956e-08	mutS homolog 6 (E. coli)
dhx30	2.43944	3.63166	6.23759e-09	1.10543e-07	DEAH (Asp-Glu-Ala-His) box helicase 30
ncapd3	2.43728	5.26143	1.78971e-10	4.98297e-09	non-SMC condensin II complex, subunit D3
LOC106583085	2.43641	1.85676	1.05929e-08	1.75508e-07	cyclin-dependent kinase inhibitor 1-like
cenpe	2.43576	5.31343	2.69035e-10	7.14004e-09	centromere protein E
si:ch211-266k8.4	2.43519	1.43231	7.93945e-06	5.63926e-05	carabin
LOC106612704	2.43392	2.08825	7.29428e-09	1.26904e-07	SERTA domain-containing protein 3-like
sat1a.2	2.43146	4.75457	6.3102e-07	6.22451e-06	spermidine/spermine N1-acetyltransferase 1a, duplicate 2
LOC106571444	2.43009	5.55812	2.72782e-10	7.23354e-09	CAD protein
LOC106605697	2.43004	3.03444	2.32012e-08	3.47052e-07	B-cell lymphoma 3 protein homolog
LOC106582918	2.42943	6.07635	3.75788e-13	2.26803e-11	cytochrome b-c1 complex subunit 1, mitochondrial
LOC106604228	2.42936	5.73171	2.03531e-14	1.75444e-12	heat shock 70 kDa protein 4-like
LOC106570825	2.42911	5.89759	1.46353e-08	2.32933e-07	uncharacterized LOC106570825
c25ha	2.42749	1.37676	2.80093e-06	2.28579e-05	Cholesterol 25-hydroxylase-like protein A
LOC106587268	2.4274	7.31954	8.92224e-12	3.57387e-10	B-cadherin
LOC106580795	2.42697	5.66759	7.60745e-13	4.10729e-11	bleomycin hydrolase
si:ch211-157c3.4	2.4265	6.91516	5.22153e-09	9.4611e-08	Lipopolysaccharide-induced tumor necrosis factor-alpha factor homolog-like
LOC106563153	2.42648	6.60065	2.67032e-14	2.22469e-12	sarcoplasmic/endoplasmic reticulum calcium ATPase 2
LOC123723662	2.4257	9.36357	2.82418e-11	9.89076e-10	glyceraldehyde-3-phosphate dehydrogenase
LOC106612933	2.42429	5.47269	3.29219e-10	8.53408e-09	replication protein A 70 kDa DNA-binding subunit
LOC106585394	2.4237	7.45347	4.84727e-10	1.19064e-08	glycine dehydrogenase (decarboxylating), mitochondrial
tsfm	2.42307	4.28094	3.88909e-15	4.01645e-13	Ts translation elongation factor, mitochondrial
ccnb2	2.42096	3.47891	4.17293e-07	4.36396e-06	cyclin B2
LOC106591504	2.42053	3.35846	2.39591e-07	2.69407e-06	rho GTPase-activating protein 19-like
LOC100196673	2.41905	6.96498	3.91378e-13	2.34283e-11	malate dehydrogenase 2-1, NAD (mitochondrial)
faxdc2	2.41685	4.04805	1.06294e-07	1.33143e-06	fatty acid hydroxylase domain containing 2
hgv2	2.4156	4.6291	1.67699e-11	6.23089e-10	HGV2 protein
rcc1	2.41518	5.4488	2.49728e-15	2.69982e-13	regulator of chromosome condensation 1
LOC106588760	2.41459	5.00843	8.14472e-14	5.88989e-12	small nuclear ribonucleoprotein Sm D1
LOC106561720	2.41459	2.16442	1.14697e-06	1.05329e-05	AT-rich interactive domain-containing protein 3B-like
rtn4ip1	2.41452	2.54777	1.20975e-08	1.97004e-07	reticulon 4 interacting protein 1
mis18a	2.41329	4.4715	2.56703e-13	1.61753e-11	MIS18 kinetochore protein A
dbf4b	2.41085	1.34403	1.56145e-08	2.46334e-07	DBF4 zinc finger B
tonsl	2.41059	3.59684	1.50736e-09	3.17844e-08	tonsoku-like, DNA repair protein
slc9a2	2.41049	5.42755	8.0638e-08	1.04426e-06	solute carrier family 9 member 2
tba	2.41034	7.34383	1.05682e-13	7.36242e-12	tubulin, alpha 8 like 3-1
LOC100380681	2.40767	7.10342	2.71502e-13	1.69427e-11	tubulin alpha-1C chain
fen1	2.40756	5.7833	3.31937e-08	4.76459e-07	flap structure-specific endonuclease 1
LOC106592246	2.40343	2.62629	3.77087e-07	4.00701e-06	acyl-coenzyme A thioesterase THEM4
LOC106607996	2.40184	4.65086	7.13241e-11	2.21475e-09	histone-lysine N-methyltransferase NSD2
LOC106578012	2.39967	6.6665	4.10304e-07	4.29782e-06	urokinase plasminogen activator surface receptor
LOC106564644	2.39808	6.60147	1.07819e-11	4.24162e-10	ATP-dependent RNA helicase DDX39A
LOC106564443	2.3963	4.31133	2.57801e-09	5.10626e-08	protein FAM83F
LOC106613996	2.39602	1.15285	0.000546049	0.00211618	sphingosine 1-phosphate receptor 4-like
LOC106585996	2.39598	6.34903	7.99836e-11	2.44142e-09	threonine--tRNA ligase 1, cytoplasmic
LOC123739581	2.3949	2.72621	1.34446e-07	1.63901e-06	isoleucine--tRNA ligase, cytoplasmic-like
mnd1	2.39341	3.10276	5.3083e-07	5.37229e-06	meiotic nuclear divisions 1 homolog (S. cerevisiae)
LOC106607556	2.3933	4.0605	1.9234e-12	9.30748e-11	prolyl endopeptidase-like
LOC106584811	2.3932	4.62044	1.12659e-09	2.4858e-08	zinc-binding protein A33
cenph	2.38525	2.78837	4.10424e-09	7.63347e-08	centromere protein H
zgc:114119	2.38397	2.59776	2.07602e-08	3.15426e-07	Med30 domain-containing protein
LOC106588641	2.3836	1.54426	6.01569e-05	0.000321896	transcription factor HIVEP3
aars1	2.38286	7.59743	1.89895e-07	2.19227e-06	alanyl-tRNA synthetase 1
msh2	2.38191	4.93859	1.01308e-08	1.69152e-07	mutS homolog 2 (E. coli)
LOC106570202	2.38152	3.6691	5.66929e-15	5.58719e-13	metaxin-1
LOC106569443	2.38148	6.18211	1.86903e-07	2.16236e-06	matrix metalloproteinase-14-like
LOC106608954	2.38064	9.22648	2.11174e-14	1.81548e-12	eukaryotic initiation factor 4A-I
LOC106612508	2.38057	6.85791	1.99308e-08	3.04617e-07	uncharacterized LOC106612508
xpnpep1	2.37974	3.91764	1.65938e-12	8.18922e-11	X-prolyl aminopeptidase (aminopeptidase P) 1, soluble
tk1	2.37941	6.5326	2.34437e-08	3.50032e-07	thymidine kinase 1, soluble
LOC106566812	2.37844	5.6462	2.81023e-14	2.29976e-12	rho guanine nucleotide exchange factor 10-like protein
LOC106586369	2.37783	7.4186	4.45157e-12	1.94193e-10	60 kDa heat shock protein, mitochondrial
kif15	2.37694	4.48651	7.67394e-12	3.13603e-10	kinesin family member 15
LOC106565802	2.37616	3.74413	2.58368e-05	0.000155613	dysbindin
cgasa	2.37562	2.95724	3.04127e-06	2.45343e-05	cyclic GMP-AMP synthase a
nol5	2.37549	6.47013	4.51458e-13	2.63418e-11	Nucleolar protein 5
LOC106586296	2.3746	1.81667	0.000617135	0.00234114	uncharacterized LOC106586296
zgc:110339	2.37377	1.08841	1.65566e-07	1.95539e-06	SDR family oxidoreductase
LOC106573723	2.37104	4.80154	1.83026e-10	5.08275e-09	nuclear pore complex protein Nup93
pitx1	2.36937	2.38424	1.27018e-08	2.06014e-07	paired-like homeodomain 1
LOC106581869	2.3687	6.30935	6.11438e-15	5.95323e-13	gap junction gamma-1 protein-like
LOC106572353	2.36807	5.24776	5.78607e-07	5.76556e-06	complement factor H
LOC123723769	2.36691	6.1436	5.94297e-16	7.44945e-14	phosphoglycerate mutase 1
LOC106575781	2.36495	6.72616	1.98347e-13	1.2772e-11	tubulin alpha chain
LOC106565623	2.36468	4.40828	4.37789e-16	5.79981e-14	ethanolamine kinase 1-like
LOC106612499	2.36439	2.4923	5.09411e-07	5.18963e-06	transcription factor E2F2
LOC106607811	2.36409	2.78952	1.20224e-08	1.95977e-07	lymphokine-activated killer T-cell-originated protein kinase homolog
LOC123730524	2.36031	1.46296	3.11846e-07	3.4021e-06	LIM domain only protein 7-like
txn	2.3601	7.82283	3.59627e-06	2.84224e-05	thioredoxin
LOC106563632	2.35954	2.4073	2.18116e-09	4.39563e-08	carbonyl reductase [NADPH] 1-like
LOC106570187	2.35847	5.40999	5.49826e-12	2.32937e-10	splicing factor 3B subunit 4
LOC106570011	2.3584	1.84034	8.51857e-05	0.000434121	sialoadhesin
LOC106577590	2.35831	6.21827	4.01344e-14	3.11042e-12	histone H2A.Z
xpo1a	2.3563	5.1108	3.42011e-11	1.16374e-09	exportin 1 (CRM1 homolog, yeast) a
LOC106609841	2.35599	4.75875	3.80853e-09	7.13685e-08	tetraspanin-8-like
LOC106585012	2.35555	7.65964	9.85135e-14	6.9378e-12	transitional endoplasmic reticulum ATPase
tkt	2.35529	8.69915	8.4278e-09	1.44066e-07	transketolase
lepr2	2.35443	3.46289	1.87335e-07	2.16581e-06	leptin receptor 2
LOC106613599	2.35227	5.84786	2.26602e-10	6.14507e-09	thimet oligopeptidase
LOC106565560	2.35153	2.81341	1.51986e-11	5.69287e-10	mitochondrial intermembrane space import and assembly protein 40-A-like
s26a2	2.35106	2.0409	2.19598e-05	0.000135701	Sulfate transporter
cebpb	2.34914	8.01173	2.71227e-06	2.22467e-05	CCAAT enhancer binding protein beta
selenoi	2.34516	4.52551	1.05728e-15	1.25005e-13	selenoprotein I
LOC106592749	2.34514	4.1083	3.07012e-10	8.04227e-09	ensconsin
rad51	2.34436	3.04331	2.84809e-11	9.9529e-10	RAD51 recombinase
LOC106584655	2.34434	2.86806	3.67365e-09	6.92424e-08	TopBP1-interacting, checkpoint, and replication regulator
LOC106606175	2.3438	1.37906	5.91083e-05	0.000317019	protein MTSS 1
LOC106575514	2.34366	5.00387	5.05601e-16	6.51138e-14	prostaglandin F2 receptor negative regulator
LOC106607046	2.34319	3.43898	4.37228e-08	6.09199e-07	kinetochore protein Spc24
rec8b	2.34117	-1.34013	3.94788e-05	0.000224162	REC8 meiotic recombination protein b
cg047	2.33827	1.023	2.02408e-05	0.000126652	CG047 protein
tinagl1	2.33799	6.31006	1.96021e-06	1.68029e-05	tubulointerstitial nephritis antigen-like 1
LOC106569424	2.33732	7.48442	7.83809e-10	1.8046e-08	ATP synthase subunit alpha, mitochondrial
LOC123729813	2.33623	2.49667	7.14397e-05	0.000373309	uncharacterized LOC123729813
dck	2.33619	4.16247	8.17374e-13	4.35282e-11	deoxycytidine kinase
LOC106612565	2.33618	4.02191	2.70341e-13	1.69105e-11	39S ribosomal protein L44, mitochondrial-like
LOC106582524	2.33616	6.38684	4.38806e-10	1.08526e-08	tubulin alpha chain
LOC106573125	2.33563	5.03169	2.10253e-10	5.74507e-09	nuclear pore complex protein Nup160
LOC106578269	2.33518	4.9404	1.4728e-05	9.60619e-05	uncharacterized LOC106578269
LOC106612687	2.33461	7.8604	1.71222e-15	1.91514e-13	calpain small subunit 1-like
isg15	2.33365	2.71003	7.19537e-08	9.48187e-07	ISG15 ubiquitin like modifier
LOC106562599	2.33363	3.44525	1.87042e-10	5.18537e-09	chondroitin sulfate synthase 1
LOC106583814	2.33294	2.44327	1.08036e-06	9.9877e-06	pyruvate dehydrogenase E1 subunit beta
LOC123739237	2.33236	1.9819	0.00580983	0.0155209	epidermal growth factor receptor kinase substrate 8-like protein 1
LOC106577798	2.33006	1.02782	3.02758e-08	4.3847e-07	cell death inducing DFFA like effector b
LOC106610996	2.33004	1.37558	2.36595e-06	1.97775e-05	serine/threonine-protein kinase PLK4-like
drg1	2.32993	6.0474	3.55727e-15	3.72132e-13	developmentally regulated GTP binding protein 1
LOC106577215	2.32982	5.92048	3.37229e-12	1.52461e-10	inorganic pyrophosphatase 1
LOC106564654	2.32729	2.44952	7.89178e-09	1.3562e-07	ATPase family AAA domain-containing protein 5-like
LOC106613922	2.32705	3.30153	1.46722e-07	1.76442e-06	protein ECT2
glpk3	2.32581	4.55042	1.21678e-14	1.12059e-12	Glycerol kinase, testis specific 1
LOC106613909	2.32476	6.41167	1.2399e-14	1.1354e-12	disintegrin and metalloproteinase domain-containing protein 9
LOC106603544	2.32352	6.95565	4.03381e-11	1.34564e-09	dolichyl-diphosphooligosaccharide--protein glycosyltransferase subunit STT3A
LOC106607676	2.32288	-1.01551	0.000630063	0.00237846	forkhead box protein A2
LOC123732729	2.32016	-1.17248	0.000245337	0.0010714	uncharacterized LOC123732729
ppp5c	2.32016	6.07139	8.64926e-13	4.5834e-11	protein phosphatase 5, catalytic subunit
LOC106595143	2.31902	5.10198	4.72457e-10	1.16227e-08	UTP--glucose-1-phosphate uridylyltransferase-like
traf3ip2a	2.31764	4.99227	1.05882e-08	1.75508e-07	TRAF3 interacting protein 2a
gins1	2.3159	3.45504	9.00025e-09	1.52082e-07	GINS complex subunit 1 (Psf1 homolog)
LOC106599664	2.31572	8.45261	8.05107e-07	7.73865e-06	laminin subunit alpha-3-like
LOC106604317	2.31106	3.33157	0.00746813	0.0192372	proheparin-binding EGF-like growth factor
pdia2	2.30757	1.55447	0.0156512	0.0357317	protein disulfide isomerase family A, member 2
acat2	2.30741	5.37206	2.88938e-08	4.21125e-07	acetyl-CoA acetyltransferase 2
LOC106586917	2.30731	3.30669	3.71838e-11	1.25205e-09	tubulin alpha chain
LOC106613164	2.30665	5.35073	3.7924e-09	7.11488e-08	ephexin-1
LOC106571912	2.3062	2.07636	6.06599e-09	1.08393e-07	hormone receptor 4-like
pttg1	2.30372	4.06364	2.09424e-08	3.17674e-07	PTTG1 regulator of sister chromatid separation, securin
LOC106574078	2.30343	1.51164	3.54407e-06	2.80892e-05	SCL-interrupting locus protein homolog
LOC106601998	2.30229	7.37994	1.70806e-10	4.79697e-09	uncharacterized LOC106601998
LOC106610355	2.30057	3.45155	8.44557e-12	3.39979e-10	inorganic pyrophosphatase
prmt3	2.2983	4.14523	1.15654e-13	7.95428e-12	protein arginine methyltransferase 3
ftr86	2.29775	3.45133	1.37636e-07	1.67389e-06	finTRIM family, member 86
LOC106577554	2.29716	5.71832	8.83399e-06	6.17692e-05	cellular tumor antigen p53-like
LOC106599266	2.29636	5.63958	1.09007e-07	1.36311e-06	elongation of very long chain fatty acids protein 1-like
mtfr2	2.29407	3.19861	1.43239e-09	3.03819e-08	mitochondrial fission regulator 2
LOC106610507	2.29366	3.12936	3.93751e-07	4.15134e-06	prostaglandin D2 receptor 2-like
LOC106593289	2.29177	2.65391	8.85583e-09	1.5027e-07	M-phase inducer phosphatase 1-like
LOC106576686	2.2909	4.66471	4.23977e-10	1.05423e-08	lymphocyte-specific helicase
pudp	2.28998	4.85925	2.0987e-13	1.34072e-11	pseudouridine 5'-phosphatase
LOC106607309	2.28979	8.91275	1.39725e-15	1.58477e-13	bryoporin-like
abcf2a	2.2883	7.02958	1.6454e-13	1.07667e-11	ATP-binding cassette, sub-family F (GCN20), member 2a
LOC106588175	2.28754	6.80002	1.30286e-08	2.10364e-07	protein S100-A1
LOC106599036	2.2867	1.87612	5.07248e-06	3.82655e-05	mitochondrial import inner membrane translocase subunit TIM44-like
LOC106583691	2.28595	7.75455	2.57615e-08	3.79554e-07	protein-glutamine gamma-glutamyltransferase 2
LOC106607888	2.28536	2.84352	4.81782e-09	8.80361e-08	DNA repair protein RAD51 homolog 1
LOC106574550	2.28371	8.58274	4.03491e-09	7.52618e-08	ATP synthase subunit beta, mitochondrial
LOC106570533	2.28168	3.0788	1.14052e-09	2.50536e-08	insulin-like growth factor 2 mRNA-binding protein 3
si:dkey-29p10.4	2.28008	4.87384	1.68279e-14	1.50682e-12	tripartite motif-containing protein 14
LOC106580423	2.27971	2.80582	8.15392e-05	0.000418175	clathrin heavy chain 1
rpa2	2.27899	4.96701	2.30416e-12	1.08733e-10	replication protein A2
LOC106587484	2.27737	2.66534	5.55409e-07	5.57565e-06	kinesin-like protein KIF18A
hif1ab	2.27723	7.59171	1.19884e-11	4.64659e-10	hypoxia inducible factor 1 subunit alpha b
psf2	2.27275	3.27143	1.55786e-09	3.27424e-08	DNA replication complex GINS protein PSF2
LOC106604078	2.27058	3.93371	8.46142e-11	2.5779e-09	uracil phosphoribosyltransferase homolog
LOC106574319	2.2697	1.83959	4.36212e-06	3.35647e-05	tubulin beta-4B chain-like
LOC106583263	2.26924	4.28565	5.06952e-11	1.63382e-09	yrdC domain-containing protein, mitochondrial-like
nar4	2.2683	3.69574	4.03424e-06	3.13402e-05	Ecto-ADP-ribosyltransferase 4
soat1	2.26661	6.44292	5.06795e-11	1.63382e-09	sterol O-acyltransferase 1
LOC100380795	2.26582	6.16065	4.65206e-16	6.06362e-14	26S proteasome non-ATPase regulatory subunit 11B
ercc6l	2.26568	4.90579	2.31914e-08	3.47052e-07	excision repair cross-complementation group 6-like
LOC106580835	2.26513	2.59668	1.13538e-08	1.86308e-07	serine--tRNA ligase, mitochondrial
LOC106571252	2.26502	8.70929	7.58767e-14	5.51172e-12	14-3-3 protein zeta
LOC106607853	2.26198	1.72354	5.41724e-05	0.000294455	24-hydroxycholesterol 7-alpha-hydroxylase
LOC106562554	2.26168	2.51448	4.16599e-05	0.000235388	uncharacterized LOC106562554
abcb8	2.26146	4.23252	5.04122e-15	5.09242e-13	ATP-binding cassette, sub-family B (MDR/TAP), member 8
LOC106585186	2.26066	4.20092	1.04662e-09	2.32714e-08	zinc finger protein 367-like
idi1	2.26011	5.15562	5.10259e-15	5.13836e-13	isopentenyl-diphosphate delta isomerase 1
psde	2.2595	5.52338	5.94809e-12	2.4938e-10	26S proteasome non-ATPase regulatory subunit 14
dhx58	2.25706	4.13952	2.99965e-05	0.00017678	DEXH (Asp-Glu-X-His) box polypeptide 58
LOC106587180	2.25685	6.01988	1.34336e-13	8.99052e-12	cytochrome b5-like
LOC106585622	2.25658	5.5876	1.16928e-13	8.02484e-12	phosphatidylinositol transfer protein
LOC106587910	2.25348	4.1009	5.04253e-12	2.15687e-10	CDGSH iron-sulfur domain-containing protein 3, mitochondrial
LOC106606518	2.25242	4.0705	5.5077e-16	6.98182e-14	centromere protein X-like
ezrb	2.25221	6.86157	8.44519e-09	1.44155e-07	ezrin b
tuba8l2	2.25221	7.43848	4.85097e-13	2.80023e-11	tubulin, alpha 8 like 2
LOC106568532	2.25123	4.74341	1.62035e-08	2.54632e-07	asparagine--tRNA ligase, cytoplasmic-like
LOC106587297	2.24873	1.19524	2.88239e-06	2.34288e-05	myosin light chain kinase 3
LOC106584709	2.24824	5.18423	1.13142e-11	4.42239e-10	cytochrome c oxidase subunit 5A, mitochondrial
LOC106577251	2.24802	5.58736	5.57846e-15	5.51449e-13	eukaryotic translation initiation factor 4E
plak	2.24797	9.36656	2.41016e-08	3.58859e-07	Junction plakoglobin
LOC106585265	2.24734	6.67076	2.46884e-06	2.04839e-05	S-adenosylmethionine synthase
LOC106604950	2.24658	7.48755	2.56182e-10	6.84953e-09	stress-70 protein, mitochondrial
zgc:113425	2.24657	3.06596	2.22236e-07	2.52594e-06	uncharacterized LOC106604692
ifngr1b	2.24349	4.61865	5.77763e-09	1.03872e-07	interferon gamma receptor 1b
LOC106563120	2.24348	2.83795	3.27016e-09	6.28465e-08	small nuclear ribonucleoprotein Sm D3
LOC106591131	2.24261	5.61892	4.1096e-10	1.0274e-08	endoplasmic reticulum-Golgi intermediate compartment protein 1
LOC106572174	2.24054	5.12818	2.53841e-16	3.61351e-14	BTB/POZ domain-containing protein KCTD20-like
LOC106581107	2.2403	5.13182	6.4185e-15	6.23057e-13	small nuclear ribonucleoprotein Sm D2
abca12	2.24022	7.18814	1.34907e-09	2.88799e-08	ATP-binding cassette, sub-family A (ABC1), member 12
LOC106586205	2.23988	5.03474	1.55896e-14	1.40372e-12	retinol dehydrogenase 7
LOC106586842	2.23934	3.63457	1.71299e-12	8.42806e-11	interferon alpha/beta receptor 1a
ranbp2	2.23709	5.95051	1.28069e-11	4.8992e-10	RAN binding protein 2
LOC106565693	2.23563	4.28805	2.77149e-11	9.75908e-10	transmembrane protein 183A-like
depdc1b	2.23374	1.83219	2.51695e-05	0.000152246	DEP domain containing 1B
rad54b	2.23209	1.0724	6.91612e-06	5.01151e-05	RAD54 homolog B
LOC106580445	2.23201	6.63148	1.78471e-10	4.97333e-09	proliferating cell nuclear antigen
LOC106570886	2.2318	1.51288	0.00125595	0.00427847	C-C motif chemokine 4-like
LOC123744293	2.23117	2.30408	0.0148836	0.0342623	erythroblast NAD(P)(+)--arginine ADP-ribosyltransferase-like
LOC100380509	2.22991	2.82685	5.24445e-08	7.1682e-07	Proline-rich protein 11
LOC106577200	2.22933	8.15956	2.07668e-13	1.33192e-11	voltage-dependent anion-selective channel protein 2
LOC106602396	2.22829	4.79298	5.1206e-12	2.18081e-10	SH3 domain-containing protein 19-like
si:ch211-209a2.2	2.22587	1.24876	7.3355e-06	5.27403e-05	L-asparaginase
LOC106608436	2.22504	4.93966	4.60371e-12	2.00283e-10	inorganic pyrophosphatase-like
LOC106576619	2.22474	1.71794	5.62177e-06	4.19172e-05	cysteine and glycine-rich protein 2
LOC106603211	2.22463	8.06983	1.17111e-12	5.98989e-11	nucleophosmin
LOC123729706	2.22336	-1.03157	0.00253989	0.00774546	mucin-2-like
LOC106584136	2.22109	1.35971	3.3644e-05	0.000195075	proteoglycan 4-like
LOC100380711	2.21983	2.43809	2.5436e-09	5.05049e-08	heat shock 70 kDa protein 14
LOC106560578	2.21945	5.91871	2.37851e-11	8.52387e-10	prohibitin-2
LOC100195319	2.21493	5.02158	1.29023e-11	4.92405e-10	nucleoporin 93
LOC123741699	2.21417	1.63698	3.79243e-06	2.97405e-05	uncharacterized LOC123741699
LOC106588962	2.21334	1.32206	7.57435e-07	7.33057e-06	ATP-dependent DNA helicase Q4
LOC106599054	2.2131	6.298	1.31065e-11	4.99021e-10	coatomer subunit beta'
LOC106610155	2.21063	1.69406	1.70175e-07	1.99815e-06	uncharacterized LOC106610155
LOC106587445	2.20917	6.76591	1.68684e-07	1.98353e-06	calpain-9
nolc1	2.20888	5.77452	1.37028e-10	3.94781e-09	nucleolar and coiled-body phosphoprotein 1
LOC106562286	2.20845	6.61586	5.99325e-14	4.44339e-12	cytochrome c oxidase subunit 4 isoform 1, mitochondrial
LOC106607257	2.20837	5.21569	1.43698e-09	3.04593e-08	116 kDa U5 small nuclear ribonucleoprotein component
pola2	2.20807	5.03437	2.61895e-09	5.17151e-08	polymerase (DNA directed), alpha 2
LOC106576293	2.20799	3.05027	5.08369e-10	1.23929e-08	small nuclear ribonucleoprotein F
LOC106606479	2.20776	4.63942	5.8908e-08	7.93748e-07	TNF receptor-associated protein 1
LOC106603543	2.20596	3.81871	3.60333e-09	6.81554e-08	cytoskeleton-associated protein 2
zgc:110540	2.20405	2.75769	1.28237e-09	2.75615e-08	deoxynucleoside kinase
LOC106564474	2.20385	2.96718	2.65812e-07	2.95677e-06	ribonuclease H2 subunit A-like
LOC106563588	2.20328	6.80704	7.68085e-13	4.13806e-11	diamine acetyltransferase 1
lars1b	2.202	6.76516	4.04341e-11	1.34746e-09	leucyl-tRNA synthetase 1b
hadhb	2.20089	6.06963	4.78746e-11	1.55532e-09	hydroxyacyl-CoA dehydrogenase trifunctional multienzyme complex subunit beta
LOC106595594	2.2004	3.43971	1.19673e-06	1.0937e-05	UTP--glucose-1-phosphate uridylyltransferase-like
LOC106605234	2.19981	5.57385	7.11732e-13	3.89875e-11	26S proteasome regulatory subunit 6B
LOC106584298	2.19956	4.15984	0.00154966	0.00510839	polymeric immunoglobulin receptor
LOC106582467	2.19923	6.22735	1.86324e-10	5.16988e-09	cytochrome c
LOC106606447	2.19879	1.294	0.00060033	0.00228679	centromere protein X
bub3	2.19736	3.79381	1.02108e-08	1.70136e-07	BUB3 mitotic checkpoint protein
LOC106576710	2.19641	7.90963	8.91905e-06	6.2283e-05	uncharacterized LOC106576710
LOC106570266	2.19443	3.85487	3.06589e-11	1.05656e-09	CTP synthase 1
LOC106586830	2.19395	5.11073	1.13429e-08	1.86308e-07	protein mono-ADP-ribosyltransferase PARP14
LOC106576995	2.19299	5.87008	1.28612e-08	2.08181e-07	GTP-binding protein 2
lmnb1	2.19151	7.34982	3.76777e-13	2.26803e-11	lamin B1
tdx	2.19133	7.50904	4.18302e-12	1.83718e-10	Peroxiredoxin
prmt1	2.19034	7.84939	1.413e-10	4.04564e-09	protein arginine methyltransferase 1
LOC106611740	2.18704	5.61828	4.21544e-07	4.40129e-06	START domain-containing protein 10
g12	2.18692	7.57767	1.65209e-08	2.58534e-07	Gastrulation-specific protein G12
LOC106566439	2.18614	4.26795	2.48336e-14	2.08505e-12	NSFL1 cofactor p47
eif2s1a	2.18612	4.99644	1.87424e-15	2.08913e-13	eukaryotic translation initiation factor 2, subunit 1 alpha a
LOC106611950	2.18558	8.99209	2.92186e-12	1.33781e-10	gastrotropin
LOC106590481	2.18306	2.89804	0.000744438	0.00274306	diamine acetyltransferase 1-like
LOC106605348	2.1828	3.47732	2.58258e-07	2.88466e-06	PR domain zinc finger protein 1
LOC106579684	2.18206	-1.46439	0.00225946	0.00702075	uncharacterized LOC106579684
LOC106569855	2.18129	6.66697	2.29952e-05	0.000141423	mucin-17
LOC106609123	2.18008	8.55634	1.02673e-10	3.05608e-09	L-lactate dehydrogenase B chain
LOC106568572	2.17794	2.93697	1.26657e-07	1.55377e-06	ceramide glucosyltransferase
LOC106594015	2.17715	3.79848	0.0125661	0.0297624	thrombin-like enzyme cerastocytin
acaca	2.17684	5.31056	8.25004e-10	1.89003e-08	acetyl-CoA carboxylase alpha
pinx1	2.1767	3.88728	1.352e-11	5.13552e-10	PIN2 (TERF1) interacting telomerase inhibitor 1
LOC106590170	2.17666	4.10849	3.3226e-09	6.37407e-08	dual specificity protein phosphatase 5
LOC106562041	2.17603	4.50362	8.83817e-09	1.50049e-07	guanine nucleotide-binding protein subunit alpha-14-like
mrps6	2.17577	4.14738	1.93844e-12	9.35844e-11	mitochondrial ribosomal protein S6
LOC106601491	2.17444	1.11324	0.00322941	0.00949006	E3 ubiquitin-protein ligase RNF186-like
LOC106576192	2.17407	2.34627	6.87345e-05	0.000360981	6-phosphofructo-2-kinase/fructose-2,6-bisphosphatase 3-like
LOC106560954	2.17382	-1.01907	0.000225523	0.000996043	mucin-17
psd3	2.17179	6.11997	1.78651e-13	1.15962e-11	26S proteasome non-ATPase regulatory subunit 3
gars1	2.1713	6.93388	4.47076e-11	1.47166e-09	glycyl-tRNA synthetase 1
armc1l	2.17102	3.85963	1.21106e-10	3.54597e-09	armadillo repeat containing 1, like
LOC106588203	2.17015	4.3068	1.63345e-13	1.07499e-11	oxysterol-binding protein-related protein 10
aacs	2.1696	4.96864	1.99878e-10	5.49877e-09	acetoacetyl-CoA synthetase
LOC106608623	2.16933	4.14917	3.95593e-10	9.94366e-09	phospholipase A-2-activating protein
ddost	2.16878	7.44674	1.16369e-12	5.96138e-11	dolichyl-diphosphooligosaccharide--protein glycosyltransferase subunit (non-catalytic)
LOC106572181	2.16848	4.99619	0.00903276	0.0225648	tumor necrosis factor receptor superfamily member 6B-like
LOC106569995	2.16686	1.4813	0.000554589	0.00214285	tyrosine-protein kinase STYK1-like
LOC106562427	2.16428	3.1977	1.87513e-09	3.84116e-08	uncharacterized LOC106562427
hars	2.16398	6.68235	6.36405e-09	1.12476e-07	histidyl-tRNA synthetase
LOC106574164	2.16153	3.20625	2.08903e-07	2.38446e-06	kinesin-like protein KIF14
LOC106583432	2.16098	3.5727	4.33049e-05	0.000243237	interferon-induced protein 44-like
LOC106603816	2.16092	6.27511	3.10497e-09	6.00647e-08	serine/threonine-protein phosphatase 2A catalytic subunit
LOC106611663	2.16055	3.97823	5.20207e-12	2.21259e-10	large neutral amino acids transporter small subunit 3-like
LOC100380772	2.16017	5.00598	3.66937e-07	3.92052e-06	DNA (cytosine-5)-methyltransferase 1
gpia	2.1597	8.10729	1.18011e-11	4.58498e-10	glucose-6-phosphate isomerase a
gapdhs	2.1588	8.75741	1.76924e-09	3.65669e-08	glyceraldehyde-3-phosphate dehydrogenase, spermatogenic
LOC106565437	2.15788	2.49988	5.77948e-10	1.38901e-08	cyclin-dependent kinase 2-like
LOC100196698	2.15686	9.78303	4.71146e-11	1.53526e-09	PERP, TP53 apoptosis effector
vsig10l	2.1568	5.39502	1.58237e-06	1.39678e-05	V-set and immunoglobulin domain containing 10 like
LOC106600193	2.15659	5.76282	2.14056e-12	1.02055e-10	14-3-3 protein beta/alpha-A-like
LOC106566242	2.15475	3.68959	2.93235e-08	4.26398e-07	repetitive organellar protein-like
ppia	2.15365	8.73831	1.86901e-07	2.16236e-06	peptidylprolyl isomerase A (cyclophilin A)
LOC106586630	2.15312	6.96426	9.08435e-11	2.74955e-09	ATP synthase subunit O, mitochondrial
LOC106604506	2.15286	4.91104	6.2424e-10	1.48247e-08	uncharacterized LOC106604506
robo2	2.15216	2.57096	5.25278e-08	7.17347e-07	roundabout, axon guidance receptor, homolog 2 (Drosophila)
LOC106565677	2.15183	5.29776	4.98598e-13	2.86273e-11	methylosome protein 50-like
LOC106592786	2.15053	5.68169	2.74379e-14	2.25682e-12	26S proteasome non-ATPase regulatory subunit 13-like
LOC106560903	2.14811	2.65237	6.66853e-05	0.00035182	protein spire homolog 2-like
LOC106577685	2.1476	5.62897	1.00731e-11	4.00507e-10	RNA-binding protein 4B
LOC123724479	2.14737	1.75888	4.18352e-07	4.37102e-06	selenide, water dikinase 1
ssa27	2.14725	4.43612	1.9585e-12	9.4209e-11	Sjoegren syndrome/scleroderma autoantigen 1 homolog
mcm10	2.14612	3.55121	1.8707e-06	1.61211e-05	minichromosome maintenance 10 replication initiation factor
LOC106587546	2.14136	3.73793	5.39016e-09	9.74479e-08	transmembrane protein 41B
upk3b	2.14119	8.59284	9.08871e-14	6.50615e-12	uroplakin 3b
spp1	2.13975	4.65062	9.19134e-10	2.07479e-08	secreted phosphoprotein 1
mvda	2.13777	4.49488	3.79161e-12	1.69287e-10	mevalonate (diphospho) decarboxylase a
LOC106572971	2.13761	4.03509	1.91629e-08	2.95419e-07	ubiquitin-like modifier-activating enzyme 1
LOC106584976	2.13742	6.70818	2.275e-12	1.07671e-10	RNA-binding protein EWS
vdac2	2.13652	8.48182	1.36547e-11	5.17453e-10	voltage-dependent anion channel 2
LOC106612556	2.1365	4.73979	7.2948e-14	5.3229e-12	succinate dehydrogenase [ubiquinone] cytochrome b small subunit B, mitochondrial
LOC106597351	2.13509	1.94796	1.86697e-06	1.60976e-05	serine/threonine-protein kinase PLK4
bop1	2.13499	4.94873	3.65346e-10	9.30638e-09	BOP1 ribosomal biogenesis factor
LOC106563501	2.13329	5.96669	4.53638e-08	6.28268e-07	4F2 cell-surface antigen heavy chain
snrpb	2.13272	7.27558	4.68573e-11	1.52842e-09	small nuclear ribonucleoprotein polypeptides B and B1
LOC123743176	2.13221	2.80223	7.70295e-10	1.77729e-08	uncharacterized LOC123743176
LOC106590115	2.13217	5.55757	1.10931e-08	1.82765e-07	low-density lipoprotein receptor
LOC106565443	2.13183	6.21631	0.000816808	0.00296967	matrix metalloproteinase-19
LOC106599945	2.1317	3.28635	6.45149e-10	1.52333e-08	salivary glue protein Sgs-3-like
LOC106574825	2.13	3.23124	5.33156e-07	5.39077e-06	OX-2 membrane glycoprotein-like
LOC106585544	2.1298	5.11837	0.0050478	0.0137871	collagen alpha-6(VI) chain-like
LOC123724386	2.1289	1.87568	1.37643e-07	1.67389e-06	nicotinamide riboside kinase 2-like
grp78	2.12821	8.84496	3.80088e-10	9.62881e-09	78 kDa glucose-regulated protein
LOC106587357	2.1274	7.05327	4.87867e-11	1.58159e-09	ATP-dependent RNA helicase DDX39A
LOC106588565	2.1266	6.11823	1.45066e-12	7.28145e-11	protein rapunzel
LOC100380341	2.1264	5.50112	2.04524e-08	3.11264e-07	MCM2 minichromosome maintenance deficient 2, mitotin (S. cerevisiae)
rad54l	2.12603	1.68484	7.86875e-07	7.5837e-06	RAD54 like
im:7152348	2.12433	6.31264	6.64841e-06	4.84905e-05	uncharacterized LOC106573986
LOC106586512	2.12392	1.13033	3.62589e-06	2.86289e-05	coiled-coil domain-containing protein 138-like
LOC106588882	2.12235	5.99114	4.49457e-08	6.24049e-07	SEC23 homolog B, COPII coat complex component
LOC106602365	2.12115	6.55708	1.04798e-08	1.73991e-07	lipopolysaccharide-responsive and beige-like anchor protein
LOC106596747	2.11813	-1.06318	0.000306006	0.00129506	mdm2-binding protein-like
syfb	2.11695	6.25755	2.22067e-08	3.34404e-07	Phenylalanyl-tRNA synthetase beta chain
LOC106595188	2.11632	1.69229	1.12106e-05	7.60065e-05	heat shock 70 kDa protein 14
nup205	2.11549	5.86909	1.92455e-07	2.21708e-06	nucleoporin 205
cldx	2.1144	8.19963	2.78285e-12	1.28325e-10	Claudin-like protein ZF4A22
LOC106586902	2.11374	1.1009	8.90031e-06	6.21791e-05	glycerol kinase
LOC106586778	2.11256	4.14581	8.91505e-06	6.22686e-05	major facilitator superfamily domain-containing protein 9
LOC106603631	2.11181	5.65608	1.21058e-11	4.68087e-10	myb-binding protein 1A-like protein
stml2	2.10885	4.61632	5.30395e-15	5.30805e-13	Stomatin-like protein 2
LOC106607210	2.10871	4.89099	1.51445e-06	1.3438e-05	DNA (cytosine-5)-methyltransferase 1
tmem79b	2.10841	6.46521	3.25876e-11	1.11707e-09	transmembrane protein 79b
LOC106589469	2.10802	3.59693	1.1548e-10	3.39644e-09	39S ribosomal protein L38, mitochondrial
LOC106588493	2.10775	7.00311	7.84601e-08	1.02144e-06	uncharacterized LOC106588493
sdf2l1	2.10716	5.77529	8.32582e-13	4.42652e-11	stromal cell-derived factor 2-like 1
LOC106591425	2.1054	2.19581	1.45047e-07	1.74927e-06	serine hydroxymethyltransferase, cytosolic-like
il4i1	2.10429	3.81844	8.87757e-09	1.50481e-07	interleukin 4 induced 1
LOC106567318	2.10288	2.0493	8.98357e-08	1.14735e-06	tumor necrosis factor receptor superfamily member 6B
LOC106562742	2.10265	6.32968	4.66378e-10	1.14994e-08	ubiquitin-conjugating enzyme E2 L3-like
LOC106606216	2.10224	2.59425	8.00491e-07	7.70574e-06	jmjC domain-containing protein 8
ndc80	2.10206	1.57658	5.69213e-07	5.68773e-06	NDC80 homolog, kinetochore complex component (S. cerevisiae)
LOC106589795	2.10171	5.24818	0.00440288	0.0123223	interferon regulatory factor 1
LOC106612652	2.1015	5.00113	3.6677e-12	1.64436e-10	bleomycin hydrolase
LOC106605202	2.10133	3.52329	1.17495e-09	2.55903e-08	hydroxycarboxylic acid receptor 2
dnaja	2.10127	5.74158	8.59815e-07	8.20836e-06	DnaJ heat shock protein family (Hsp40) member A
LOC106576023	2.10076	4.93463	3.57054e-11	1.20983e-09	proline and serine-rich protein 2-like
LOC106590477	2.09908	1.41542	4.05031e-07	4.25224e-06	transmembrane protein 186
LOC106595512	2.09899	6.60513	0.0229166	0.0491951	TRAF2 and NCK-interacting protein kinase-like
LOC106609527	2.0979	6.11698	2.38392e-11	8.53378e-10	mitochondrial import receptor subunit TOM22 homolog
utp20	2.09784	5.15826	4.59462e-10	1.13375e-08	UTP20 small subunit processome component
LOC106575505	2.09779	3.21137	1.59745e-08	2.51401e-07	cingulin-like
LOC106572524	2.09738	5.97863	1.80329e-11	6.64668e-10	citrate synthase, mitochondrial
LOC106576941	2.09738	7.03714	1.12561e-05	7.62479e-05	neuroblast differentiation-associated protein AHNAK
LOC106587250	2.09631	4.47764	1.51192e-11	5.67627e-10	dihydroorotate dehydrogenase
LOC106607700	2.096	4.69378	2.9455e-11	1.0216e-09	heterogeneous nuclear ribonucleoprotein Q
LOC106562837	2.0959	3.18529	3.28155e-11	1.12369e-09	calcium-binding mitochondrial carrier protein SCaMC-2-like
LOC100306849	2.09315	2.54909	1.61069e-05	0.000103882	mitotic checkpoint serine/threonine-protein kinase BUB1
LOC100136439	2.09285	9.97716	0.00171327	0.00556373	cathelicidin antimicrobial peptide
LOC106613230	2.09077	3.87831	3.3451e-12	1.51443e-10	cysteine and histidine-rich domain-containing protein 1-like
ubp5	2.09073	5.89025	3.82443e-11	1.28642e-09	Ubiquitin carboxyl-terminal hydrolase 5
cgl	2.09056	7.25912	7.99211e-13	4.28433e-11	Cystathionine gamma-lyase
LOC106603127	2.09041	6.90379	7.8685e-11	2.40633e-09	stress-induced-phosphoprotein 1
ptgis	2.08923	4.30487	2.86107e-11	9.98747e-10	prostaglandin I2 (prostacyclin) synthase
LOC106580170	2.08826	4.28645	3.69963e-10	9.38702e-09	SWI/SNF-related matrix-associated actin-dependent regulator of chromatin subfamily A containing DEAD/H box 1A
LOC106609807	2.08758	5.92858	1.74817e-12	8.54912e-11	brain-specific angiogenesis inhibitor 1-associated protein 2-like protein 1
mych	2.08588	6.06835	3.55671e-10	9.10298e-09	myelocytomatosis oncogene homolog
LOC106561281	2.08459	5.42303	0.000210455	0.000937563	ammonium transporter Rh type C 1
LOC106600382	2.08392	3.94487	9.13573e-09	1.53969e-07	leukotriene B4 receptor 1
h3f3d	2.08331	6.787	9.28259e-11	2.80168e-09	H3 histone, family 3D
LOC106613510	2.08306	4.09175	4.55042e-11	1.49332e-09	E3 ubiquitin-protein ligase UHRF1
LOC106603461	2.08054	1.57257	4.93722e-06	3.73848e-05	GAS2-like protein 2A
LOC106565966	2.07944	1.73853	2.10326e-06	1.78774e-05	kazrin
LOC100194851	2.07769	4.39124	2.41103e-09	4.81685e-08	RGP1 retrograde golgi transport homolog (S. cerevisiae)
LOC106569170	2.07654	9.12574	8.06654e-08	1.04426e-06	desmocollin-2
LOC106612496	2.07604	6.5347	8.69724e-09	1.47812e-07	CLPTM1 regulator of GABA type A receptor forward trafficking
phlda2	2.07502	5.91719	1.07772e-06	9.96779e-06	pleckstrin homology-like domain, family A, member 2
LOC106612603	2.07494	8.80575	1.22729e-10	3.58701e-09	alpha-actinin-4
tuba5	2.07448	4.9162	1.24822e-07	1.53592e-06	tubulin alpha 5
LOC106586860	2.07433	3.48257	0.0135435	0.0316713	uncharacterized protein C21orf62
ccdc125	2.07423	2.28798	3.70615e-09	6.98143e-08	coiled-coil domain containing 125
LOC106591360	2.07418	2.16276	0.000466326	0.00185709	microtubule cross-linking factor 1-like
LOC106571473	2.07383	5.90962	8.98886e-13	4.70932e-11	inverted formin-2-like
LOC106599379	2.07381	4.07011	8.67461e-05	0.000441446	sodium- and chloride-dependent glycine transporter 1-like
LOC106579942	2.0727	6.88194	2.91949e-12	1.33781e-10	cytochrome c oxidase subunit 6A, mitochondrial
LOC106613715	2.07251	3.87229	1.80671e-12	8.8063e-11	mitochondrial import inner membrane translocase subunit TIM44
LOC106605015	2.07207	4.36786	0.000139144	0.00066028	vascular endothelial growth factor A-A
LOC106586921	2.07175	7.53331	8.50392e-11	2.58597e-09	tubulin alpha chain-like
LOC106612199	2.07019	3.98884	6.01758e-12	2.51641e-10	sterol-4-alpha-carboxylate 3-dehydrogenase, decarboxylating
LOC106572382	2.0699	4.45325	8.84699e-10	2.00828e-08	semaphorin-3F-like
LOC106603853	2.06964	6.39291	4.93715e-10	1.20812e-08	heat shock 70 kDa protein 4-like
ripk3	2.06939	4.84118	5.97161e-12	2.50042e-10	receptor-interacting serine-threonine kinase 3
chordc1b	2.0693	3.86236	2.17749e-06	1.83972e-05	cysteine and histidine-rich domain (CHORD) containing 1b
LOC106573308	2.06871	4.18141	1.34467e-07	1.63901e-06	pleckstrin homology domain-containing family G member 7
proser3	2.06815	2.71231	1.8421e-08	2.85182e-07	proline and serine rich 3
LOC106562604	2.06754	5.02853	0.00275524	0.00830427	CUB and zona pellucida-like domain-containing protein 1
alkbh2	2.06705	1.97777	2.22556e-06	1.87493e-05	alkB homolog 2, alpha-ketoglutarate dependent dioxygenase
LOC106563786	2.067	3.23425	2.87777e-08	4.19973e-07	uncharacterized LOC106563786
kif25	2.06649	1.5773	1.51914e-07	1.8201e-06	kinesin family member 25
LOC106611570	2.06623	3.84504	9.68582e-11	2.89902e-09	MAD2L1 binding protein
LOC106609453	2.06604	2.29708	1.04095e-06	9.66639e-06	RAD51-associated protein 1-like
LOC106590610	2.06596	7.76088	1.25718e-11	4.83213e-10	T-complex protein 1 subunit epsilon-like
LOC106606991	2.0656	1.89283	1.22227e-05	8.19709e-05	sphingosine kinase 1
sfxn2	2.06505	5.15569	4.45001e-05	0.000248827	sideroflexin 2
LOC106578928	2.06492	6.37593	5.92016e-10	1.4165e-08	protein transport protein Sec24C-like
LOC106566827	2.06425	4.0628	1.45514e-08	2.3194e-07	histone-lysine N-methyltransferase SUV39H1
LOC106598065	2.06384	4.77213	2.89927e-14	2.36664e-12	abl interactor 1
LOC106602914	2.06243	5.01707	5.57074e-05	0.000301531	uncharacterized LOC106602914
adrm1	2.06181	6.37397	2.90795e-10	7.64847e-09	ADRM1 26S proteasome ubiquitin receptor
LOC106573483	2.06121	3.38501	0.000502189	0.00197413	uncharacterized LOC106573483
wars2	2.06073	2.39249	4.70889e-08	6.48827e-07	tryptophanyl tRNA synthetase 2, mitochondrial
LOC106573461	2.06029	4.06422	1.26612e-07	1.55377e-06	receptor-interacting serine/threonine-protein kinase 3-like
knl1	2.05946	5.37173	3.81548e-08	5.40234e-07	kinetochore scaffold 1
LOC106566485	2.05887	6.47235	5.29624e-10	1.28337e-08	inositol 1,4,5-trisphosphate receptor type 3
LOC106613323	2.05825	5.13172	2.55987e-06	2.11415e-05	signal recognition particle receptor subunit beta
LOC106585804	2.05791	5.28705	5.30484e-09	9.60667e-08	exportin-1
f262	2.05785	3.14294	4.6592e-11	1.5213e-09	6-phosphofructo-2-kinase/fructose-2,6-biphosphatase 2
LOC106611634	2.05736	5.15671	1.95503e-09	3.98213e-08	nuclear cap-binding protein subunit 1-like
mthfd1l	2.05724	5.40014	2.91648e-06	2.36643e-05	methylenetetrahydrofolate dehydrogenase (NADP+ dependent) 1 like
LOC106573928	2.05701	2.67305	3.4408e-09	6.55802e-08	survival motor neuron protein-like
LOC106602525	2.05481	3.24266	3.04752e-11	1.05359e-09	eukaryotic translation initiation factor 2 subunit 1
LOC106586295	2.05464	1.04666	0.00255616	0.00778993	uncharacterized LOC106586295
LOC106566056	2.05417	5.16717	8.64295e-09	1.46967e-07	importin-9
LOC123742596	2.05374	-1.06662	0.000324294	0.00135946	small nucleolar RNA SNORA17
LOC123729594	2.0532	4.91027	6.92857e-07	6.7643e-06	tubulin alpha chain-like
lrpprc	2.05254	5.62021	2.63677e-10	7.02088e-09	leucine-rich pentatricopeptide repeat containing
LOC106613241	2.05225	4.43912	3.84148e-08	5.43202e-07	P2Y purinoceptor 3-like
LOC106610035	2.05179	-1.05051	0.00370245	0.0106554	uncharacterized LOC106610035
tpi1b	2.05148	7.45725	5.68193e-09	1.02265e-07	triosephosphate isomerase 1b
ccnb3	2.05055	4.65749	2.82587e-07	3.11975e-06	cyclin B3
si:dkey-174n20.1	2.05038	2.06936	2.11003e-08	3.19769e-07	uncharacterized LOC106584900
hsp7c	2.05025	8.19495	1.12114e-09	2.47606e-08	Heat shock cognate 71 kDa protein
per2	2.04932	2.72474	0.000574987	0.00220768	period circadian clock 2
f5	2.04885	6.61663	0.00162631	0.00532683	coagulation factor V
LOC106563322	2.04843	6.24708	6.49204e-09	1.14176e-07	tight junction protein ZO-2-like
LOC106577530	2.04829	4.56319	9.4678e-10	2.13124e-08	RNA-binding protein 4.1-like
ahsa1a	2.04812	6.20905	7.56892e-11	2.33459e-09	AHA1, activator of heat shock protein ATPase homolog 1a
LOC106569325	2.04562	5.54456	1.71088e-11	6.34223e-10	ubiquitin carboxyl-terminal hydrolase 14
LOC106561976	2.04555	1.1986	0.0139485	0.0324657	GTP-binding protein RAD-like
LOC106604712	2.04491	2.5297	0.000270331	0.00116218	fos-related antigen 1
sigirr	2.0435	1.59596	3.50433e-07	3.76963e-06	single immunoglobulin and toll-interleukin 1 receptor (TIR) domain
mc6zb	2.03979	3.94553	1.22239e-06	1.11432e-05	Zygotic DNA replication licensing factor mcm6-B
LOC106602874	2.03886	6.38962	1.82782e-07	2.1238e-06	histone H2AX
LOC100286553	2.03883	6.82544	7.4418e-11	2.30418e-09	heterogeneous nuclear ribonucleoprotein Q
LOC106604721	2.03837	9.30396	3.38067e-12	1.52626e-10	ADP/ATP translocase 2
LOC106607260	2.03709	7.76179	3.23172e-11	1.10897e-09	prohibitin
ptcd3	2.0369	4.54408	1.38285e-12	6.97356e-11	pentatricopeptide repeat domain 3
LOC106608999	2.03681	1.25152	0.000481427	0.00190595	leukotriene B4 receptor 1
g3bp1	2.03633	7.24046	1.85673e-09	3.8083e-08	GTPase activating protein (SH3 domain) binding protein 1
LOC106561857	2.03544	10.1233	4.9715e-12	2.13398e-10	annexin A2
LOC123724036	2.03476	1.19695	1.56979e-07	1.87176e-06	ribosome biogenesis protein wdr12-like
LOC106585071	2.03376	7.08475	1.71346e-09	3.55734e-08	proliferating cell nuclear antigen
LOC106563680	2.0334	1.68312	6.97854e-06	5.04769e-05	G2/mitotic-specific cyclin-B3
LOC106561597	2.0325	5.38633	8.26553e-10	1.89223e-08	proton myo-inositol cotransporter
znf395b	2.03206	1.16877	1.13648e-05	7.69267e-05	zinc finger protein 395b
LOC106567354	2.03204	7.27096	2.31107e-10	6.25149e-09	serine--tRNA ligase, cytoplasmic-like
kmt5ab	2.03062	4.89054	5.08106e-10	1.23929e-08	lysine methyltransferase 5Ab
LOC106602072	2.03044	3.91222	7.90583e-08	1.02757e-06	acyl carrier protein, mitochondrial-like
LOC106610219	2.02907	5.89091	1.2401e-12	6.30287e-11	ATP-binding cassette sub-family E member 1
mrpl19	2.02787	4.41162	2.01825e-11	7.36029e-10	mitochondrial ribosomal protein L19
LOC100194647	2.02751	5.6366	4.69132e-10	1.15496e-08	proteasome (prosome, macropain) 26S subunit, non ATPase, 3-2
LOC106600447	2.02687	3.60745	0.000846513	0.00306114	C-C motif chemokine 4-like
LOC106572991	2.02648	6.05166	2.09853e-11	7.61335e-10	selenide, water dikinase 3-like
LOC106607492	2.0255	6.94994	1.77044e-08	2.75407e-07	ATP synthase F(0) complex subunit C3, mitochondrial
LOC106609324	2.02518	4.80273	1.28611e-10	3.73862e-09	sorting and assembly machinery component 50 homolog B
LOC123727343	2.02371	6.76339	7.85812e-09	1.35114e-07	LIM domain and actin-binding protein 1-like
nipal4	2.0225	6.68283	7.23642e-12	2.97984e-10	NIPA like domain containing 4
ruvb1	2.02238	5.74285	4.03225e-13	2.39271e-11	RuvB-like 1
LOC100192336	2.02022	4.17603	3.24137e-06	2.59671e-05	interferon regulatory factor 7
LOC106605128	2.01893	1.49804	0.00588834	0.015706	complement C3-like
LOC106611702	2.01833	5.59666	3.35203e-09	6.42291e-08	pre-mRNA-processing factor 19
atp5f1	2.01667	6.94669	1.42484e-08	2.28236e-07	ATP synthase, H+ transporting, mitochondrial F0 complex, subunit b
LOC106569327	2.01534	6.63181	2.71488e-05	0.000162095	aquaporin FA-CHIP
LOC123731753	2.01493	3.70101	1.51545e-05	9.83837e-05	tripartite motif-containing protein 16-like
LOC106570286	2.01488	3.10174	6.23342e-09	1.10529e-07	nuclear receptor subfamily 1 group D member 2
LOC106590374	2.01449	2.61301	2.00641e-09	4.0714e-08	exo/endonuclease G
eno1a	2.01396	7.99005	1.50071e-12	7.50936e-11	enolase 1a, (alpha)
LOC106593219	2.01377	1.69595	0.00162561	0.00532552	Golgi apparatus membrane protein TVP23 homolog A-like
acer1	2.01356	4.29248	8.75773e-07	8.34101e-06	alkaline ceramidase 1
LOC106604103	2.01253	2.48677	1.39879e-07	1.69475e-06	vacuolar ATPase assembly integral membrane protein vma21-like
LOC106581054	2.01232	7.23229	6.84912e-10	1.60317e-08	T-complex protein 1 subunit zeta
LOC106589381	2.01224	3.65937	3.33768e-07	3.60906e-06	kinesin-like protein KIF20A
rhno1	2.01223	2.85854	1.39261e-06	1.25146e-05	RAD9-HUS1-RAD1 interacting nuclear orphan 1
LOC106590570	2.01195	3.57225	1.80987e-10	5.03044e-09	dnaJ homolog subfamily A member 3, mitochondrial-like
calm2a	2.01046	8.23358	5.56556e-11	1.77598e-09	calmodulin 2a (phosphorylase kinase, delta)
LOC106577962	2.0079	1.17464	3.84456e-05	0.000219181	protein lin-37 homolog
LOC106611397	2.00678	6.11221	0.000575839	0.00221043	uncharacterized LOC106611397
LOC123743160	2.00599	1.77675	0.000236374	0.00103716	uncharacterized LOC123743160
LOC106608241	2.00509	3.10041	1.63878e-09	3.41986e-08	cyclin-K
LOC106602288	2.00508	3.07416	3.40884e-10	8.76616e-09	integrator complex subunit 12
LOC106611473	2.00478	3.74082	1.39494e-06	1.25288e-05	nucleolar and spindle-associated protein 1-like
LOC106601777	2.00457	1.83289	5.69514e-06	4.24093e-05	uncharacterized LOC106601777
slc25a12	2.0044	4.9744	2.99911e-08	4.35127e-07	solute carrier family 25 member 12
LOC106566995	2.00269	2.83742	1.77729e-06	1.54438e-05	uncharacterized LOC106566995
LOC106573190	2.00242	3.40595	5.5658e-05	0.000301314	cat eye syndrome critical region protein 2 homolog
mrpl39	2.00189	4.34243	1.41301e-09	3.00497e-08	mitochondrial ribosomal protein L39
LOC106606510	2.00074	4.4599	2.1489e-09	4.33603e-08	heat shock protein 75 kDa, mitochondrial
LOC106568201	2.00026	4.46127	2.16243e-08	3.27097e-07	coronin-1C-A
LOC106611971	2.00009	6.76925	1.06001e-10	3.1378e-09	heterogeneous nuclear ribonucleoprotein A0
tpm3	1.99996	9.15665	6.4535e-12	2.68481e-10	tropomyosin 3
LOC106585713	1.99968	3.32422	8.85604e-05	0.000448481	cytoplasmic phosphatidylinositol transfer protein 1-like
LOC100196679	1.99967	9.02279	6.21094e-09	1.10252e-07	ATP synthase subunit beta, mitochondrial
wdhd1	1.99955	4.9397	5.46435e-06	4.08594e-05	WD repeat and HMG-box DNA binding protein 1
LOC100194554	1.99952	4.80221	1.73396e-12	8.50536e-11	solute carrier family 25 member 3
LOC106574678	1.99907	6.54805	6.81574e-09	1.19414e-07	actin-related protein 2/3 complex subunit 2-B
LOC106572073	1.99873	6.76379	9.90654e-08	1.25041e-06	serine/threonine-protein kinase pim-1
opa3	1.99856	2.47811	5.8681e-09	1.05264e-07	outer mitochondrial membrane lipid metabolism regulator OPA3
si:dkey-93l1.9	1.99837	4.76325	1.54015e-09	3.24123e-08	Ninjurin domain-containing protein
LOC106577562	1.99739	4.13748	7.53482e-05	0.000390638	phospholipid scramblase 2
LOC106597798	1.9966	5.52361	1.7607e-05	0.000112235	uncharacterized LOC106597798
LOC106602908	1.99579	5.20187	3.45302e-11	1.1737e-09	stromal cell-derived factor 2-like
LOC106582888	1.99568	5.82839	6.91473e-09	1.21017e-07	protein FAM83D-like
LOC106566241	1.99563	1.57227	0.00344346	0.0100171	dual specificity protein phosphatase 7
rfwd3	1.99531	2.46547	6.3294e-06	4.64362e-05	ring finger and WD repeat domain 3
LOC106576021	1.99476	4.18637	4.33027e-11	1.43271e-09	phosphate carrier protein, mitochondrial
LOC106583177	1.99462	5.95658	1.60853e-10	4.55702e-09	exportin-2-like
LOC106608869	1.99443	5.61625	3.91416e-10	9.85729e-09	ornithine aminotransferase, mitochondrial
atp5a1	1.99362	8.44623	1.55071e-08	2.44999e-07	ATP synthase, H+ transporting, mitochondrial F1 complex, alpha subunit 1, cardiac muscle
LOC106568831	1.99359	4.35439	5.4199e-13	3.09537e-11	presequence protease, mitochondrial-like
LOC106589953	1.99313	4.77266	4.72775e-09	8.67027e-08	nucleolar and coiled-body phosphoprotein 1-like
dcam	1.99295	6.65286	2.16865e-11	7.83259e-10	S-adenosylmethionine decarboxylase proenzyme
LOC106567989	1.99232	7.76349	7.4591e-10	1.72595e-08	cytochrome c oxidase subunit 5B, mitochondrial
LOC123740232	1.99181	2.39197	1.92162e-06	1.65204e-05	serine hydroxymethyltransferase, cytosolic-like
i17ra	1.98981	2.92459	2.58653e-06	2.13245e-05	Interleukin-17 receptor A
rdh12	1.98971	5.53887	5.55948e-11	1.77598e-09	retinol dehydrogenase 12 (all-trans and 9-cis)
LOC106562460	1.98907	3.88423	3.71399e-07	3.95307e-06	NAD(P) transhydrogenase, mitochondrial-like
sephs1	1.98874	2.7183	1.84242e-07	2.13694e-06	selenophosphate synthetase 1
LOC106606979	1.98732	5.67972	1.94503e-10	5.36003e-09	THO complex subunit 4
LOC106584353	1.9863	-1.20309	0.00168725	0.00549303	uncharacterized LOC106584353
LOC106561065	1.98491	4.8215	5.71921e-08	7.72883e-07	tripartite motif-containing protein 16
LOC106594603	1.9849	2.29795	5.69649e-06	4.24093e-05	serine protease FAM111A
si:ch211-284o19.8	1.98477	2.14495	0.00742319	0.0191428	protein lifeguard 1
LOC123725639	1.98435	1.67028	0.00343723	0.0100026	RING-H2 finger protein ATL7-like
LOC106595288	1.98419	5.34543	1.30905e-09	2.81164e-08	60 kDa lysophospholipase
gfm2	1.98395	3.55796	1.7435e-09	3.61506e-08	GTP dependent ribosome recycling factor mitochondrial 2
LOC106609581	1.98375	4.93846	6.38056e-09	1.12644e-07	uncharacterized LOC106609581
LOC100195769	1.98181	2.13243	1.28091e-06	1.16242e-05	fucosyltransferase 9
acv1b	1.98093	5.89644	1.08528e-09	2.40285e-08	Activin receptor type-1B
LOC106612645	1.98061	1.3687	2.28094e-05	0.000140414	putative uncharacterized protein DDB_G0292636
LOC123729228	1.98051	4.47216	4.22747e-09	7.84911e-08	B-cell lymphoma/leukemia 11B-like
LOC106601733	1.98021	4.68336	2.41682e-12	1.13552e-10	cytochrome b-c1 complex subunit 2, mitochondrial
piga	1.98019	3.80052	6.23835e-10	1.48247e-08	phosphatidylinositol glycan anchor biosynthesis, class A
crls1	1.97966	5.15178	2.90418e-10	7.64475e-09	cardiolipin synthase 1
LOC106586294	1.97956	2.38152	0.00237965	0.007335	uncharacterized LOC106586294
chek1	1.97947	2.33168	7.84175e-07	7.56445e-06	checkpoint kinase 1
LOC106582837	1.97743	7.08488	2.21293e-10	6.02636e-09	dolichyl-diphosphooligosaccharide--protein glycosyltransferase subunit 2-like
LOC106592583	1.97716	2.42251	1.88174e-07	2.17395e-06	derlin-1
LOC106560346	1.97501	6.40875	3.34355e-11	1.1425e-09	proteasome subunit alpha type-7
LOC106608632	1.97397	5.06823	1.57204e-07	1.87307e-06	histone H2A.Z
LOC106610469	1.97353	2.76457	7.17821e-08	9.46746e-07	translocase of inner mitochondrial membrane 10 homolog (yeast)
LOC106581057	1.9728	3.20231	8.83395e-08	1.13092e-06	coiled-coil-helix-coiled-coil-helix domain-containing protein 2-like
ube2l3b	1.97243	4.7927	3.91827e-10	9.85729e-09	ubiquitin-conjugating enzyme E2L 3b
nip7	1.97163	4.66293	1.11383e-12	5.72409e-11	nuclear import 7 homolog (S. cerevisiae)
rsl1d1	1.97115	6.08609	1.14166e-11	4.45703e-10	ribosomal L1 domain containing 1
LOC106601962	1.97068	3.56467	1.88924e-09	3.86762e-08	polycomb protein suz12-A-like
LOC106612607	1.97011	5.99592	2.3408e-08	3.4966e-07	heterogeneous nuclear ribonucleoprotein L
LOC123744596	1.96934	1.61388	9.17951e-07	8.68535e-06	uncharacterized LOC123744596
LOC106601744	1.96907	5.1945	4.33733e-12	1.89465e-10	ras-related C3 botulinum toxin substrate 1-like
niban1a	1.96872	5.10995	2.35183e-10	6.34583e-09	niban apoptosis regulator 1a
rb11a	1.96743	7.33208	2.9732e-12	1.35939e-10	Ras-related protein Rab-11A
LOC106571470	1.96727	4.1003	3.17495e-09	6.13083e-08	uncharacterized LOC106571470
LOC106607654	1.96681	2.47587	4.38024e-07	4.55571e-06	uridine diphosphate glucose pyrophosphatase NUDT14
acot13	1.96611	3.67624	1.15579e-10	3.39644e-09	acyl-CoA thioesterase 13
LOC106568552	1.96585	4.72269	1.73545e-13	1.13057e-11	methyl-CpG-binding domain protein 2-like
LOC106570050	1.96486	4.29351	1.01079e-06	9.42424e-06	exostosin-1b-like
pold1	1.9647	2.3894	8.64147e-05	0.000439898	polymerase (DNA directed), delta 1, catalytic subunit
LOC106565722	1.96349	6.61593	7.37573e-10	1.71033e-08	dolichyl-diphosphooligosaccharide--protein glycosyltransferase subunit 2
LOC106612789	1.96169	6.3966	1.97101e-08	3.02531e-07	serine/arginine-rich splicing factor 1B
pgp	1.95977	4.13912	3.48112e-10	8.92365e-09	phosphoglycolate phosphatase
tstd1	1.95947	6.13202	1.57647e-11	5.89809e-10	thiosulfate sulfurtransferase like domain containing 1
LOC100194632	1.95872	6.74425	1.74641e-10	4.88062e-09	endothelial differentiation-related factor 1-1
LOC106613808	1.95852	4.9762	1.49548e-09	3.15956e-08	chromatin assembly factor 1 subunit A
psmd2	1.95787	6.97919	3.51098e-09	6.66426e-08	proteasome (prosome, macropain) 26S subunit, non-ATPase, 2
LOC106564129	1.95777	2.17651	0.00732704	0.0189402	uncharacterized LOC106564129
tecrb	1.95684	3.94445	5.14264e-09	9.33047e-08	trans-2,3-enoyl-CoA reductase b
LOC106608181	1.95609	3.41059	8.35261e-09	1.43008e-07	4-galactosyl-N-acetylglucosaminide 3-alpha-L-fucosyltransferase 9
gbg12	1.95509	6.10125	5.55858e-10	1.34291e-08	Guanine nucleotide-binding protein GI/GS/GO subunit gamma-12
LOC106570222	1.95488	2.63969	9.60666e-08	1.21779e-06	RNA polymerase II subunit A C-terminal domain phosphatase
LOC106608163	1.95474	6.29942	1.09342e-08	1.80608e-07	thrombospondin-1
glod5	1.95467	3.84961	2.23064e-10	6.05927e-09	glyoxalase domain containing 5
psmb7	1.95466	6.64956	3.69805e-10	9.38702e-09	proteasome 20S subunit beta 7
LOC106613676	1.95451	1.03594	0.000116436	0.000565901	nicotinamide riboside kinase 2
atp5g3	1.9534	6.79608	2.00951e-09	4.07512e-08	ATP synthase, H+ transporting, mitochondrial F0 complex, subunit c-3
LOC100194629	1.95321	8.55945	3.15912e-10	8.22874e-09	calmodulin 2 (phosphorylase kinase, delta)-3
ube2c	1.95218	5.34323	3.7384e-09	7.02988e-08	ubiquitin-conjugating enzyme E2C
LOC106589464	1.95177	4.75712	1.16987e-11	4.55616e-10	cytochrome b-245 chaperone 1 homolog
LOC106601641	1.95154	3.83554	1.05951e-06	9.81336e-06	gap junction beta-4 protein-like
LOC106611761	1.95033	7.67567	2.10783e-11	7.63853e-10	cofilin-2
slc25a26	1.94976	2.77307	2.30059e-07	2.59932e-06	solute carrier family 25 member 26
pim1	1.94946	6.43356	1.7041e-10	4.79416e-09	Pim-1 proto-oncogene, serine/threonine kinase
LOC106601031	1.94789	3.516	0.000104988	0.000517703	coenzyme Q-binding protein COQ10 homolog, mitochondrial
LOC123744213	1.94677	4.4146	1.37424e-09	2.93603e-08	docking protein 1-like
psmc6	1.94628	5.66173	1.73394e-10	4.8612e-09	proteasome 26S subunit, ATPase 6
haus7	1.94517	3.68116	7.72387e-09	1.3316e-07	HAUS augmin-like complex, subunit 7
srk2	1.9446	5.63878	1.57374e-07	1.87439e-06	Tyrosine-protein kinase SRK2
LOC106601423	1.94426	6.16641	1.53858e-10	4.38191e-09	THO complex subunit 4-like
trib3	1.94402	5.62582	1.52209e-07	1.82288e-06	tribbles pseudokinase 3
LOC106610331	1.94368	3.19459	9.85075e-11	2.94293e-09	integrator complex subunit 12-like
LOC106572354	1.94356	4.4682	3.88216e-08	5.48473e-07	6-phosphofructo-2-kinase/fructose-2,6-bisphosphatase 2-like
LOC106578916	1.94345	6.24642	1.39772e-10	4.00899e-09	mitochondrial import inner membrane translocase subunit Tim23
si:ch211-202f5.3	1.94331	4.98055	9.18233e-08	1.17042e-06	uncharacterized si:ch211-202f5.3
LOC106593318	1.94302	3.87215	4.07635e-08	5.72407e-07	propionyl-CoA carboxylase alpha chain, mitochondrial-like
LOC106562660	1.94302	5.54833	6.54572e-10	1.5422e-08	N-alpha-acetyltransferase 25, NatB auxiliary subunit
LOC106589474	1.94278	7.49708	7.15105e-10	1.6666e-08	histone H3.3A
LOC106593497	1.94165	1.81147	0.0178971	0.039867	ras-related protein Rap-1b
LOC123725775	1.94074	-1.06143	0.000235425	0.00103384	small nucleolar RNA SNORA63
LOC106567074	1.94015	6.00831	6.98393e-09	1.22162e-07	LIM domain and actin-binding protein 1-like
LOC106563584	1.94014	6.56041	1.57579e-09	3.30334e-08	ribosomal protein S6 kinase alpha-3-like
LOC106586797	1.9401	4.35441	1.33349e-09	2.85653e-08	mediator of RNA polymerase II transcription subunit 14-like
LOC106571238	1.93942	1.63413	2.01438e-05	0.000126167	transcription factor SOX-11
tomm40l	1.93915	6.23682	9.18075e-11	2.77353e-09	translocase of outer mitochondrial membrane 40 homolog, like
smfn	1.93801	3.32845	1.54798e-09	3.2556e-08	small fragment nuclease
LOC106578238	1.93729	2.9279	5.59232e-08	7.57953e-07	2-acylglycerol O-acyltransferase 2-A-like
mrpl37	1.93676	5.45695	2.79707e-11	9.81619e-10	mitochondrial ribosomal protein L37
LOC106575190	1.93667	2.91339	0.0154309	0.0353236	inhibin beta B chain
nudc	1.93665	5.82768	2.78872e-11	9.80907e-10	nuclear distribution gene C homolog
hmbsb	1.93659	5.02019	1.07861e-11	4.24162e-10	hydroxymethylbilane synthase, b
LOC106604941	1.93507	7.35109	8.27195e-10	1.89236e-08	heterogeneous nuclear ribonucleoprotein A0
LOC106572968	1.935	2.35248	1.50344e-05	9.77446e-05	ubiquitin-like modifier-activating enzyme 1
LOC106571380	1.93466	3.02964	7.57819e-09	1.31208e-07	DNA helicase MCM9-like
LOC106565542	1.93303	4.76852	9.21617e-06	6.40948e-05	glutamine synthetase-like
LOC106601855	1.93178	4.45866	5.20126e-08	7.11816e-07	RNA-binding protein with serine-rich domain 1-like
mrpl4	1.93106	4.5143	3.97504e-09	7.43165e-08	mitochondrial ribosomal protein L4
babam1	1.92977	4.74972	2.25089e-10	6.10915e-09	BRISC and BRCA1 A complex member 1
mrps11	1.92976	5.86452	2.01113e-10	5.52803e-09	mitochondrial ribosomal protein S11
LOC106581734	1.92887	7.13018	2.88316e-09	5.64495e-08	anterior gradient protein 3
LOC106580763	1.92815	4.20704	7.9246e-11	2.4212e-09	mitochondrial import inner membrane translocase subunit TIM50-like
LOC100196562	1.92768	2.35832	8.66766e-06	6.07902e-05	chromosome unknown open reading frame, human C4orf27
LOC101448029	1.92767	1.7177	0.000194704	0.000880501	forkhead box protein L2
LOC106578865	1.9273	4.74779	7.48549e-10	1.73082e-08	uncharacterized LOC106578865
slc43a1a	1.92725	5.11877	2.30464e-09	4.62431e-08	solute carrier family 43 member 1a
LOC106605147	1.92714	3.59641	0.0106891	0.0260264	sodium/hydrogen exchanger 1
LOC106602140	1.92639	2.36326	3.78385e-07	4.01949e-06	mitochondrial import inner membrane translocase subunit Tim10
LOC106608224	1.92611	6.77127	5.5354e-12	2.34204e-10	26S proteasome regulatory subunit 4
LOC106579328	1.92576	2.57032	1.48684e-06	1.32075e-05	ETS translocation variant 4-like
LOC106607014	1.92517	7.74463	2.71513e-08	3.97854e-07	envoplakin
ctnna1	1.92515	7.26388	5.33366e-07	5.3912e-06	catenin (cadherin-associated protein), alpha 1
LOC106576033	1.92463	4.59445	1.17458e-09	2.55903e-08	leukotriene A-4 hydrolase-like
LOC106607064	1.92119	8.19457	1.52134e-06	1.34917e-05	probable ATP-dependent RNA helicase DDX5
LOC106603053	1.92082	5.86737	1.90558e-08	2.94022e-07	V-type proton ATPase catalytic subunit A
mcmbp	1.92062	5.28781	2.57095e-09	5.09539e-08	minichromosome maintenance complex binding protein
LOC106563110	1.92014	2.08155	1.83842e-05	0.000116455	caspase-7
LOC106569982	1.92008	8.3718	2.31324e-11	8.29915e-10	carcinoembryonic antigen-related cell adhesion molecule 6-like
LOC106606271	1.91938	4.31712	2.31644e-08	3.47033e-07	enoyl-CoA delta isomerase 1, mitochondrial
LOC106606820	1.9182	6.75208	2.10069e-05	0.000130888	migration and invasion enhancer 1-like
adprm	1.91813	3.28738	1.03564e-06	9.62259e-06	ADP-ribose/CDP-alcohol diphosphatase, manganese-dependent
cpox	1.91722	4.55686	1.1902e-08	1.94295e-07	coproporphyrinogen oxidase
LOC123744681	1.91699	1.43337	0.0227983	0.0489802	phosphoethanolamine N-methyltransferase 3-like
LOC106601015	1.91561	6.27422	2.16909e-08	3.27723e-07	ATP-citrate synthase-like
LOC106585800	1.91511	5.13137	2.02509e-10	5.55697e-09	nucleolar protein 6 (RNA-associated)
pgk	1.91464	6.61509	1.32993e-08	2.14413e-07	Phosphoglycerate kinase
s38a2	1.91461	7.52225	2.33493e-08	3.48944e-07	Sodium-coupled neutral amino acid transporter 2
LOC106582148	1.91445	5.70524	2.6523e-05	0.000158829	cystathionine beta-synthase-like protein
LOC106604637	1.91429	3.76461	2.51685e-09	5.00351e-08	exosome complex component RRP40
LOC106603916	1.91402	1.88696	0.000718765	0.00266354	proheparin-binding EGF-like growth factor
LOC100286508	1.91247	3.35312	1.14553e-09	2.51046e-08	centrin 3
LOC106588586	1.91204	2.8695	9.61716e-08	1.21864e-06	nuclear transport factor 2
LOC106605185	1.91094	2.49916	0.00340393	0.00992084	free fatty acid receptor 2-like
star5	1.91035	3.92879	4.36933e-10	1.082e-08	StAR-related lipid transfer protein 5
ogdha	1.90841	6.93002	1.56374e-08	2.46576e-07	oxoglutarate dehydrogenase a
LOC106608136	1.90815	5.65321	1.03138e-06	9.58619e-06	heat shock protein HSP 90-alpha
atp5f1c	1.90781	6.7613	6.01338e-09	1.07631e-07	ATP synthase F1 subunit gamma
utp4	1.90714	3.85898	1.92256e-09	3.92093e-08	UTP4 small subunit processome component
LOC106588465	1.90635	6.29703	3.24785e-10	8.43268e-09	adenylate kinase 2, mitochondrial-like
depdc1a	1.90621	2.71249	2.42778e-07	2.72807e-06	DEP domain containing 1a
LOC106573192	1.90614	5.59473	7.16327e-09	1.25096e-07	NADH dehydrogenase [ubiquinone] 1 alpha subcomplex subunit 9, mitochondrial
LOC106585048	1.90586	6.68113	1.48794e-05	9.68732e-05	septin-5
ube2s	1.90507	3.82559	6.90683e-10	1.61317e-08	ubiquitin-conjugating enzyme E2S
LOC106573458	1.90493	1.58801	0.000166308	0.000771191	uncharacterized LOC106573458
LOC106574150	1.90457	6.07839	1.43591e-05	9.39779e-05	GRAM domain-containing protein 2B-like
LOC106604349	1.90446	2.85514	1.86355e-05	0.00011777	hyaluronan mediated motility receptor
LOC106610322	1.90353	3.27689	7.64861e-09	1.32073e-07	NADH dehydrogenase [ubiquinone] 1 beta subcomplex subunit 6
dnajb6b	1.90308	3.45397	2.26061e-07	2.56311e-06	DnaJ heat shock protein family (Hsp40) member B6b
LOC106585766	1.90269	5.90162	6.45392e-09	1.13567e-07	cytochrome c oxidase subunit 7C, mitochondrial
LOC106613791	1.90202	2.47419	8.55508e-06	6.01112e-05	cyclin-dependent kinases regulatory subunit 1
LOC106571488	1.90182	-1.0695	0.00245853	0.00754077	glial fibrillary acidic protein-like
LOC106574926	1.9017	4.22554	3.2142e-08	4.63008e-07	propionyl-CoA carboxylase alpha chain, mitochondrial-like
fanci	1.90041	4.1356	2.72831e-07	3.02363e-06	FA complementation group I
LOC106568020	1.90014	7.42794	5.03836e-09	9.17032e-08	phosphoglycerate kinase
LOC106571114	1.89923	4.75778	1.21683e-10	3.55963e-09	cyclin-K
LOC106583678	1.89884	5.20486	2.87305e-12	1.3192e-10	deoxynucleotidyltransferase terminal-interacting protein 1
LOC106562085	1.89845	5.2776	1.13565e-09	2.50239e-08	WD repeat-containing protein 36
pdia3	1.89688	7.04787	3.67589e-10	9.34145e-09	protein disulfide isomerase family A, member 3
LOC106600990	1.89666	4.84856	9.65611e-08	1.22309e-06	116 kDa U5 small nuclear ribonucleoprotein component
LOC106585998	1.89609	2.38329	4.40649e-07	4.57859e-06	ewing's tumor-associated antigen 1-like
swi5	1.89599	3.46063	7.85332e-08	1.02198e-06	SWI5 homologous recombination repair protein
inpp4aa	1.89586	2.27138	6.29143e-06	4.62205e-05	inositol polyphosphate-4-phosphatase type I Aa
LOC106598937	1.89484	5.61607	2.77272e-10	7.33826e-09	cytochrome b-c1 complex subunit 6, mitochondrial
LOC106563618	1.89476	2.647	9.98419e-06	6.88143e-05	M-phase inducer phosphatase 1-B-like
nsl1	1.89461	3.43648	5.51013e-07	5.53668e-06	NSL1 component of MIS12 kinetochore complex
LOC106601986	1.89432	1.77821	2.5763e-05	0.0001553	glycogen [starch] synthase, muscle-like
LOC106573694	1.89384	3.96089	7.309e-08	9.60812e-07	U3 small nucleolar RNA-associated protein 4 homolog
LOC106602585	1.89286	4.37152	3.06428e-12	1.39708e-10	pre-mRNA-processing factor 19
mrps30	1.89119	5.06298	1.29992e-11	4.95517e-10	mitochondrial ribosomal protein S30
rrs1	1.89033	5.06704	7.77719e-12	3.16869e-10	ribosome biogenesis regulator 1 homolog
idh2	1.89002	5.16964	6.55505e-09	1.15221e-07	isocitrate dehydrogenase (NADP(+)) 2
cks1	1.88983	3.53057	2.94404e-08	4.27905e-07	Cyclin-dependent kinases regulatory subunit 1
tes	1.8894	6.54202	1.77665e-07	2.07479e-06	testis derived transcript (3 LIM domains)
mtch2	1.88936	6.66991	1.89736e-10	5.25104e-09	mitochondrial carrier homolog 2
cct8	1.88909	7.56466	3.17731e-07	3.45813e-06	chaperonin containing TCP1, subunit 8 (theta)
LOC106611470	1.88804	1.1928	8.34972e-05	0.000426525	mitochondrial antiviral-signaling protein
LOC106601413	1.88698	7.90158	1.04676e-09	2.32714e-08	rho GDP-dissociation inhibitor 1-like
aimp1a	1.8869	4.05816	1.43749e-08	2.29692e-07	aminoacyl tRNA synthetase complex interacting multifunctional protein 1a
ifngr1a	1.88667	4.4318	5.01505e-07	5.11554e-06	interferon gamma receptor 1a
zmynd19	1.88614	1.70236	4.48933e-07	4.64673e-06	zinc finger, MYND-type containing 19
LOC106579615	1.88598	5.70815	4.97476e-10	1.21549e-08	polyadenylate-binding protein 2
slc20a1a	1.88597	3.05165	6.54691e-08	8.70543e-07	solute carrier family 20 member 1a
LOC106580425	1.88593	3.55858	0.00281564	0.00845871	tissue-type plasminogen activator
LOC106606511	1.88589	1.65248	6.94796e-05	0.000364126	MAPK regulated corepressor interacting protein 2
LOC123725271	1.88535	-1.22538	0.00403649	0.0114406	small nucleolar RNA SNORA17
LOC106589832	1.8853	5.21703	7.99354e-07	7.69938e-06	zinc finger CCCH domain-containing protein 13-like
LOC106574401	1.88527	4.87204	1.57503e-10	4.46995e-09	26S proteasome non-ATPase regulatory subunit 14
LOC106582927	1.88409	7.29872	1.26989e-09	2.73297e-08	dolichyl-diphosphooligosaccharide--protein glycosyltransferase subunit 1
LOC106590461	1.88358	3.73537	2.22395e-10	6.0462e-09	eukaryotic translation initiation factor 1A, X-chromosomal
LOC106561216	1.88328	2.19023	3.1755e-05	0.000185318	glycine cleavage system H protein, mitochondrial
LOC106583442	1.88309	2.84463	2.40551e-05	0.000146547	uncharacterized LOC106583442
LOC106585483	1.88302	6.20482	1.40709e-09	2.99633e-08	eIF-2-alpha kinase activator GCN1-like
LOC106597066	1.88264	2.58239	8.38903e-05	0.000428293	CD276 antigen homolog
LOC106607243	1.88262	6.48201	1.23009e-08	2.00013e-07	glycylpeptide N-tetradecanoyltransferase 1
bxdc2	1.88261	6.26885	1.97413e-11	7.21875e-10	brix domain containing 2
LOC106568864	1.88258	7.46915	1.79545e-10	4.99465e-09	eukaryotic translation initiation factor 4 gamma 1-like
LOC106576194	1.88221	3.37811	1.78837e-05	0.000113798	scm-like with four MBT domains protein 2
LOC106611716	1.88094	3.30504	3.9169e-06	3.05682e-05	centromere protein I
LOC106586124	1.88079	6.38564	5.73836e-10	1.38324e-08	anterior gradient protein 3
LOC106568741	1.87988	4.98449	1.70641e-09	3.55264e-08	UAP56-interacting factor-like
LOC106602366	1.87986	3.42917	6.13975e-09	1.09288e-07	serine/threonine-protein kinase VRK1-like
LOC106591181	1.87841	3.6885	1.61038e-07	1.908e-06	aspartate aminotransferase, cytoplasmic-like
cirbp	1.87829	8.94962	2.81094e-09	5.52027e-08	cold inducible RNA binding protein
LOC106564271	1.87754	5.17363	1.50144e-09	3.17009e-08	histone-arginine methyltransferase CARM1
pmt	1.87741	5.01212	1.30495e-05	8.66526e-05	phosphoethanolamine methyltransferase
gnpnat1	1.87702	5.61304	7.17815e-09	1.25288e-07	glucosamine-phosphate N-acetyltransferase 1
timm10b	1.87646	2.80676	1.42144e-07	1.71833e-06	translocase of inner mitochondrial membrane 10 homolog B (yeast)
LOC106575499	1.87549	1.02513	0.00294716	0.00878847	sodium/myo-inositol cotransporter-like
LOC106602078	1.87495	3.90885	6.07784e-08	8.15543e-07	acyl carrier protein, mitochondrial-like
cdka1	1.8747	3.608	3.1978e-09	6.17127e-08	Cyclin-dependent kinase 2-associated protein 1
adamtsl7	1.87405	1.0044	0.000574259	0.00220541	ADAMTS-like 7
LOC106570548	1.87392	3.70765	3.44935e-06	2.74024e-05	geminin
LOC106578055	1.87383	6.69762	1.82985e-06	1.58537e-05	putative ferric-chelate reductase 1
LOC106586611	1.87219	2.0913	0.000150397	0.000707656	centromere protein J-like
LOC106591638	1.87111	5.73324	3.69975e-11	1.24707e-09	mitochondrial import receptor subunit TOM70-like
LOC106571481	1.87012	3.54767	5.45959e-09	9.85379e-08	uncharacterized LOC106571481
LOC100194646	1.86913	5.70954	1.25442e-11	4.82728e-10	proteasome (prosome, macropain) 26S subunit, non-ATPase, 13
mrps18b	1.86888	5.38716	8.13023e-12	3.28923e-10	mitochondrial ribosomal protein S18B
LOC123727364	1.8688	1.57707	0.00424822	0.0119589	dolichyl-diphosphooligosaccharide--protein glycosyltransferase subunit STT3B
oip5	1.86879	3.97061	3.5481e-09	6.72683e-08	opa interacting protein 5
LOC106571155	1.86722	3.21996	3.13752e-08	4.5277e-07	prolyl endopeptidase
LOC106606732	1.86707	3.80774	1.50423e-09	3.17391e-08	cytochrome b-c1 complex subunit 2, mitochondrial
LOC106607323	1.86695	6.62928	2.55032e-11	9.05924e-10	ADP-ribosylation factor 2
LOC106587155	1.86603	7.25401	9.51891e-10	2.14126e-08	eukaryotic translation initiation factor 4 gamma 2
LOC106607164	1.86567	4.57557	2.03094e-08	3.09671e-07	ran GTPase-activating protein 1
b4galnt4a	1.86557	1.45627	0.000150162	0.000706653	beta-1,4-N-acetyl-galactosaminyl transferase 4a
LOC106561938	1.86412	3.53079	4.01799e-08	5.6544e-07	39S ribosomal protein L21, mitochondrial
ei2bg	1.86408	4.46296	2.56363e-11	9.08655e-10	Translation initiation factor eIF-2B subunit gamma
LOC106611381	1.8639	8.78828	8.82002e-06	6.16848e-05	calpain-1 catalytic subunit-like
LOC123728070	1.86311	-1.68111	0.0200268	0.0438982	uncharacterized LOC123728070
LOC106606188	1.86284	7.87984	2.49477e-10	6.69241e-09	periplakin
LOC123726784	1.86257	1.21058	0.0224825	0.0484206	glycoprotein-N-acetylgalactosamine 3-beta-galactosyltransferase 1-like
naa15	1.86242	6.03566	2.21901e-08	3.34404e-07	N-alpha-acetyltransferase 15, NatA auxiliary subunit
LOC106580854	1.86222	9.27042	1.15313e-09	2.52539e-08	alpha-actinin-4
LOC106562755	1.86154	2.10915	2.58951e-07	2.8904e-06	ras-related protein Rab-11A-like
LOC106574434	1.86141	4.67511	6.37862e-09	1.12644e-07	actin-related protein 3
LOC106579679	1.86109	4.86764	3.06139e-06	2.46781e-05	glucose-fructose oxidoreductase domain-containing protein 1-like
LOC100380787	1.85948	5.11928	2.91819e-10	7.66914e-09	block of proliferation 1
dse	1.85931	6.42661	9.16757e-08	1.169e-06	dermatan sulfate epimerase
LOC100380713	1.85925	4.03778	1.68782e-06	1.47413e-05	TRPM8 channel-associated factor homolog
haus4	1.85898	4.57072	4.47117e-08	6.21103e-07	HAUS augmin-like complex, subunit 4
ddx56	1.85871	4.90152	1.25306e-10	3.65241e-09	DEAD (Asp-Glu-Ala-Asp) box helicase 56
LOC106574871	1.85837	3.98845	2.8487e-09	5.58294e-08	periodic tryptophan protein 2 homolog
LOC106576414	1.85831	1.35695	0.000975668	0.00346424	POU domain, class 2, transcription factor 2
LOC106608642	1.85812	1.73571	0.00138525	0.00465665	CD276 antigen-like
LOC106574843	1.85769	3.08643	3.00808e-07	3.29837e-06	transcription factor Dp-1
timm8b	1.85722	3.4343	1.53539e-09	3.23332e-08	translocase of inner mitochondrial membrane 8 homolog B (yeast)
tmem132e	1.85701	1.58871	0.000163233	0.000758445	transmembrane protein 132E
slc25a35	1.85658	3.00871	6.40923e-09	1.12908e-07	solute carrier family 25 member 35
LOC106587371	1.85655	4.29107	0.000322939	0.00135504	interferon regulatory factor 8-like
dnajc9	1.85652	3.74494	1.37102e-08	2.2016e-07	DnaJ (Hsp40) homolog, subfamily C, member 9
LOC106588430	1.85649	1.48327	0.000312687	0.00131815	E3 SUMO-protein ligase CBX4-like
face1	1.8564	4.84343	1.21637e-09	2.63005e-08	CAAX prenyl protease 1 homolog
oxnad1	1.85613	3.13325	4.20265e-09	7.80751e-08	oxidoreductase NAD-binding domain containing 1
LOC106610772	1.85568	4.91429	1.16768e-11	4.55309e-10	cytochrome c oxidase subunit 7A2, mitochondrial
nhp2	1.85554	5.8697	5.86659e-12	2.46606e-10	NHP2 ribonucleoprotein homolog (yeast)
LOC106565676	1.85467	6.95376	1.03941e-09	2.31399e-08	uncharacterized protein C6orf132 homolog
LOC106612669	1.8543	4.66767	2.42519e-10	6.52742e-09	TLC domain-containing protein 3A
LOC106587790	1.85339	4.00576	1.53786e-08	2.43325e-07	chondroitin sulfate synthase 1-like
mrps10	1.85262	4.77363	1.13501e-12	5.82367e-11	mitochondrial ribosomal protein S10
mrpl12	1.85232	4.12295	2.62422e-09	5.17876e-08	mitochondrial ribosomal protein L12
LOC106563313	1.85231	2.85145	3.73346e-08	5.29316e-07	anaphase-promoting complex subunit 2-like
LOC106602913	1.85203	4.21648	4.55546e-06	3.47866e-05	claudin-like protein ZF-A89
LOC106564860	1.85187	6.67866	9.77536e-09	1.6381e-07	heterogeneous nuclear ribonucleoprotein Q
LOC106573685	1.85186	6.54596	6.76488e-10	1.58921e-08	cytochrome c oxidase subunit 7A2, mitochondrial
rdm1	1.8508	4.43667	3.44943e-10	8.86349e-09	RAD52 motif containing 1
fa29a	1.8505	3.21964	1.58396e-06	1.3978e-05	FAM29A
nocta	1.8499	4.06847	3.02192e-07	3.31243e-06	nocturnin a
LOC106606607	1.84957	3.50872	9.71096e-08	1.22812e-06	nuclear pore complex protein Nup85-like
LOC106612830	1.8479	7.15311	7.25706e-10	1.69009e-08	coiled-coil-helix-coiled-coil-helix domain-containing protein 2
LOC106606404	1.84695	4.26043	3.59687e-09	6.8073e-08	RNA-binding protein with serine-rich domain 1
LOC106595986	1.84652	2.79836	1.37959e-07	1.67589e-06	very-long-chain enoyl-CoA reductase-like
LOC106578682	1.84607	3.87315	2.51628e-08	3.7226e-07	transcriptional regulator Myc-like
LOC106592294	1.84579	1.52558	9.15194e-05	0.00046174	TRPM8 channel-associated factor homolog
LOC106573946	1.84524	4.91261	1.3265e-10	3.84567e-09	RNA 3'-terminal phosphate cyclase
nup188	1.84508	4.94398	1.18555e-07	1.46606e-06	nucleoporin 188
LOC106603107	1.84496	1.47137	0.0227958	0.048978	calpain-5-like
LOC106583266	1.84314	6.07199	1.1039e-10	3.24987e-09	HIG1 domain family member 1A, mitochondrial
si:ch211-210p4.6	1.84312	4.7339	8.50679e-10	1.93649e-08	malignant fibrous histiocytoma-amplified sequence 1
ece2a	1.84268	2.55723	1.55388e-07	1.85416e-06	endothelin converting enzyme 2a
LOC106604106	1.84256	7.064	9.0472e-11	2.74087e-09	clathrin light chain B
LOC106564946	1.84248	2.25522	2.44146e-06	2.02984e-05	transcription factor Sp6
LOC106587404	1.84194	5.21688	1.10536e-09	2.44397e-08	aspartate aminotransferase, mitochondrial
LOC106577634	1.84132	3.62508	0.000296034	0.00125978	uncharacterized LOC106577634
sept5a	1.84105	5.51849	1.74753e-10	4.88062e-09	septin 5a
LOC100136484	1.84094	8.48173	1.41156e-07	1.70702e-06	glutathione S-transferase P
csrp2	1.8409	4.95939	5.39689e-08	7.34236e-07	cysteine and glycine-rich protein 2
igfbp6	1.84081	3.83583	0.00247137	0.00757296	IGF binding protein 6
LOC106564005	1.84033	9.19041	2.44353e-09	4.86673e-08	actin, cytoplasmic 1-like
LOC106588796	1.83985	4.41929	1.52252e-09	3.20831e-08	cell division cycle-associated 7-like protein
abce1	1.83833	6.2444	8.14625e-10	1.86757e-08	ATP-binding cassette, sub-family E (OABP), member 1
LOC106581870	1.83832	5.74006	1.05256e-10	3.11862e-09	ATP-dependent RNA helicase DDX18
acad9	1.83828	4.92938	6.59789e-12	2.73783e-10	acyl-CoA dehydrogenase family, member 9
LOC106569698	1.83812	5.55314	1.1784e-05	7.93581e-05	serine protease FAM111A
LOC106565820	1.83802	5.55801	1.8142e-07	2.11101e-06	dolichyl-diphosphooligosaccharide--protein glycosyltransferase subunit 1
mrpl3	1.83791	5.34767	7.8831e-10	1.81367e-08	mitochondrial ribosomal protein L3
il31r	1.83755	4.82286	1.57776e-07	1.87849e-06	Interleukin-31 receptor A
inpp	1.83743	4.83474	8.23022e-08	1.06252e-06	Inositol polyphosphate 1-phosphatase
uchl3	1.83693	5.70512	2.0151e-09	4.0839e-08	ubiquitin carboxyl-terminal esterase L3 (ubiquitin thiolesterase)
snrpa	1.83615	6.02045	4.26301e-11	1.41335e-09	small nuclear ribonucleoprotein polypeptide A
LOC106576202	1.83581	6.42997	5.7755e-08	7.79512e-07	ATP synthase subunit gamma, mitochondrial
igf2bp3	1.83521	2.78182	9.23177e-07	8.72564e-06	insulin-like growth factor 2 mRNA binding protein 3
mul1b	1.83475	4.10189	5.12702e-10	1.24703e-08	Mul1b protein
LOC106587773	1.83473	7.62602	2.89733e-08	4.22065e-07	transaldolase-like
LOC106560816	1.83421	5.23357	3.8323e-10	9.69321e-09	aspartate aminotransferase, mitochondrial
e2f1	1.83378	3.13899	6.09164e-07	6.031e-06	E2F transcription factor 1
LOC106570221	1.83296	4.49393	1.22189e-07	1.50754e-06	cleavage and polyadenylation specificity factor subunit 1-like
LOC106588321	1.83293	5.05892	3.61195e-10	9.20791e-09	interleukin enhancer-binding factor 2 homolog
LOC106580153	1.83275	6.67984	1.07855e-07	1.34975e-06	aquaporin-3-like
LOC106587272	1.8326	8.19681	0.00316659	0.00934028	B-cadherin-like
kpnb1	1.83228	7.09676	1.21924e-07	1.50484e-06	karyopherin (importin) beta 1
LOC106610287	1.83161	2.57411	4.59296e-06	3.50224e-05	probable E3 ubiquitin-protein ligase HERC6
kars1	1.83052	6.74921	1.65238e-08	2.58534e-07	lysyl-tRNA synthetase 1
LOC106563787	1.82855	1.90123	1.59672e-05	0.000103146	uncharacterized LOC106563787
LOC106603271	1.82776	5.76323	1.08957e-08	1.80155e-07	acetyl-CoA carboxylase
hsd17b7	1.82766	2.0303	5.13679e-05	0.00028153	hydroxysteroid (17-beta) dehydrogenase 7
LOC106563326	1.8276	3.25965	4.79435e-09	8.77561e-08	ephrin-A5-like
LOC106566027	1.82757	8.3932	1.97992e-08	3.03035e-07	plakophilin-1-like
LOC106578372	1.82735	6.79123	4.15146e-11	1.37778e-09	neutral cholesterol ester hydrolase 1
tfr1b	1.827	6.87293	1.9778e-08	3.03035e-07	transferrin receptor 1b
pgm3	1.82592	6.0305	2.84595e-10	7.50369e-09	phosphoglucomutase 3
chchd10	1.82527	4.27917	3.1199e-06	2.50997e-05	coiled-coil-helix-coiled-coil-helix domain containing 10
lig1	1.8245	5.38649	1.59191e-07	1.89185e-06	ligase I, DNA, ATP-dependent
hsd17b10	1.8244	4.99825	2.16632e-08	3.27531e-07	hydroxysteroid (17-beta) dehydrogenase 10
glna	1.82429	6.96477	5.62222e-07	5.62831e-06	Glutamine synthetase
LOC106594351	1.82425	3.58774	5.37977e-09	9.73146e-08	armadillo-like helical domain-containing protein 3
LOC106599098	1.82412	1.77706	0.0218829	0.047328	prostaglandin G/H synthase 2
LOC106612618	1.82318	5.04747	1.29968e-06	1.1778e-05	proteasome subunit alpha type-6
LOC106609990	1.82292	2.85221	1.36164e-08	2.18871e-07	NHP2-like protein 1
LOC100194597	1.82258	8.3359	6.8227e-08	9.04609e-07	adenosylhomocysteinase
LOC106573340	1.82179	5.32098	2.14397e-11	7.75211e-10	protein unc-45 homolog A
LOC106575630	1.82143	7.20198	1.58227e-07	1.88317e-06	actin-related protein 2/3 complex subunit 2-A
LOC106572377	1.8213	2.26471	1.29529e-06	1.17448e-05	histone-lysine N-methyltransferase SUV39H1
LOC106590554	1.82011	6.50124	1.46108e-05	9.54325e-05	uncharacterized LOC106590554
LOC106604654	1.8199	7.1446	6.64965e-11	2.08083e-09	catenin delta-1
LOC106588611	1.81941	5.31299	1.06329e-10	3.14463e-09	nuclear migration protein nudC
LOC106609290	1.81934	3.05788	7.26991e-08	9.5645e-07	centrosomal protein of 83 kDa-like
LOC106598436	1.81733	2.10207	7.53276e-06	5.39544e-05	tyrosine-protein kinase JAK1
LOC106562317	1.81711	5.2491	8.44278e-09	1.44155e-07	caprin-1
erf3b	1.81675	5.8172	4.92257e-10	1.20547e-08	Eukaryotic peptide chain release factor GTP-binding subunit ERF3B
zgc:112496	1.81634	3.35462	8.61231e-09	1.46677e-07	uncharacterized LOC106579221
LOC106573921	1.81563	4.60644	1.3272e-07	1.62064e-06	uncharacterized LOC106573921
LOC106564841	1.81524	5.08595	2.26507e-08	3.40077e-07	S-adenosylmethionine synthase-like
LOC106613721	1.81504	6.53546	9.01656e-09	1.52199e-07	rho GTPase-activating protein 45-like
cct2	1.81489	2.55091	2.93433e-07	3.22847e-06	chaperonin containing TCP1, subunit 2 (beta)
ndufs4	1.81464	5.83519	8.73005e-11	2.65225e-09	NADH:ubiquinone oxidoreductase subunit S4
LOC106569002	1.81454	6.19743	4.63692e-09	8.54065e-08	coatomer subunit beta'-like
timm9	1.81427	4.90333	4.33471e-10	1.07454e-08	translocase of inner mitochondrial membrane 9 homolog
LOC106608807	1.81416	3.15214	3.83548e-06	3.00271e-05	HAUS augmin-like complex, subunit 3
cct7	1.8138	8.73042	2.40532e-09	4.8084e-08	chaperonin containing TCP1, subunit 7 (eta)
LOC106568933	1.81372	4.70907	3.75336e-10	9.51587e-09	choline-phosphate cytidylyltransferase A
LOC106570866	1.81288	6.74364	1.4516e-08	2.31489e-07	ubiquitin-conjugating enzyme E2 L3
rpp40	1.81192	3.59851	5.97713e-09	1.0706e-07	ribonuclease P/MRP 40 subunit
LOC106569771	1.8119	2.07916	2.30747e-06	1.93536e-05	lamin-A
LOC106596322	1.81097	7.15672	9.41158e-10	2.12007e-08	periplakin-like
LOC106568192	1.81042	6.55898	2.41824e-09	4.82231e-08	serine/arginine-rich splicing factor 9-like
LOC106580568	1.80939	7.93783	1.34806e-06	1.21624e-05	ATP synthase subunit alpha, mitochondrial
tmem38b	1.80938	4.54616	4.07141e-09	7.58988e-08	transmembrane protein 38B
camk1b	1.80897	4.10507	3.99842e-08	5.62932e-07	calcium/calmodulin-dependent protein kinase Ib
LOC106603690	1.80894	6.03627	3.48622e-08	4.97098e-07	serine/arginine-rich splicing factor 7
LOC106580678	1.80869	6.05665	9.82682e-10	2.20133e-08	RNA-binding protein FUS
LOC106610182	1.80838	5.69451	1.40953e-08	2.25895e-07	SH3 domain-containing protein 19-like
LOC106585785	1.80801	3.75832	6.11367e-07	6.05096e-06	PHD finger protein 19-like
LOC106593843	1.80768	2.06055	0.000186307	0.000848699	E3 ISG15--protein ligase HERC5
LOC106578494	1.80755	5.31274	3.66128e-09	6.90898e-08	holocytochrome c-type synthase
vars2	1.80753	3.75383	9.60001e-08	1.21742e-06	valyl-tRNA synthetase 2, mitochondrial
LOC106601640	1.80637	5.62958	5.4019e-10	1.30799e-08	eukaryotic peptide chain release factor GTP-binding subunit ERF3A
LOC106564604	1.80637	5.40264	1.2372e-06	1.12592e-05	protein transport protein Sec23A-like
LOC106571672	1.80511	6.6314	7.71528e-11	2.36395e-09	eukaryotic translation initiation factor 2 subunit 1
stil	1.80509	2.01681	1.63033e-05	0.000104981	STIL centriolar assembly protein
fbrl	1.80456	6.43254	2.80045e-10	7.40183e-09	rRNA 2-O-methyltransferase fibrillarin
tmem161b	1.8042	1.88321	5.71684e-07	5.70889e-06	transmembrane protein 161B
ccdc137	1.80323	4.08995	4.11668e-08	5.77567e-07	coiled-coil domain containing 137
rrp12	1.80309	5.44056	4.90554e-10	1.20312e-08	ribosomal RNA processing 12 homolog
LOC106586650	1.80287	4.53976	3.14407e-10	8.19612e-09	glycogen synthase kinase-3 beta
polr1a	1.80264	5.24631	1.63179e-09	3.40747e-08	RNA polymerase I subunit A
LOC106607582	1.80159	3.22315	8.15378e-06	5.76994e-05	integrator complex subunit 7
qrsl1	1.80137	3.28663	1.66539e-07	1.96474e-06	glutaminyl-tRNA amidotransferase subunit QRSL1
LOC106584772	1.80055	2.93285	1.18688e-08	1.93865e-07	uncharacterized LOC106584772
LOC106582089	1.80028	3.13189	2.76652e-08	4.04834e-07	centromere protein J
LOC106577368	1.79939	1.05067	0.00227788	0.00707053	neutral amino acid transporter A
nuf2	1.79902	2.93011	9.15853e-06	6.37488e-05	UF2 component of NDC80 kinetochore complex
LOC106582764	1.79884	3.94173	8.90796e-09	1.5068e-07	ephrin type-A receptor 2
LOC106584405	1.79856	7.26595	2.81532e-09	5.52551e-08	guanine nucleotide-binding protein subunit alpha-11-like
LOC106603209	1.79836	8.26381	1.46079e-08	2.3261e-07	claudin-7-B-like
LOC106568559	1.79823	2.93693	9.26174e-08	1.17822e-06	MOB kinase activator 3B
LOC106565674	1.79756	4.94128	1.04358e-05	7.15307e-05	interferon regulatory factor 6
LOC106573588	1.79721	4.15638	6.57811e-11	2.06645e-09	transmembrane protein 161A-like
LOC106563757	1.7972	6.5881	0.0207653	0.0452622	glutamine--fructose-6-phosphate aminotransferase [isomerizing] 2-like
LOC106611536	1.79684	4.93084	1.66393e-11	6.1966e-10	protein farnesyltransferase/geranylgeranyltransferase type-1 subunit alpha-like
LOC106591813	1.79607	1.04118	1.65042e-05	0.000106127	synaptojanin-2-binding protein-like
exosc8	1.79605	3.81578	1.01927e-09	2.27228e-08	exosome component 8
LOC106574821	1.79516	1.15509	0.000230145	0.00101411	ADP-ribosylation factor-like protein 6-interacting protein 6
LOC106565535	1.79473	4.1021	1.58403e-09	3.31631e-08	peptidyl-prolyl cis-trans isomerase FKBP11
LOC106593044	1.79411	5.80393	9.42382e-09	1.58247e-07	malate dehydrogenase, cytoplasmic
LOC106603065	1.79365	5.89586	1.2349e-06	1.12433e-05	ribosomal protein S6 kinase alpha-3-like
apooa	1.79343	4.347	1.48496e-10	4.2404e-09	apolipoprotein O, a
pfdn5	1.79311	6.2063	4.7048e-09	8.64107e-08	prefoldin 5
LOC106583769	1.79311	2.64102	5.61687e-06	4.18932e-05	uncharacterized LOC106583769
chchd4a	1.79153	3.03575	1.81813e-08	2.81741e-07	coiled-coil-helix-coiled-coil-helix domain containing 4a
LOC106585666	1.79143	2.70789	1.11394e-05	7.55841e-05	mevalonate kinase
gtf2h2	1.79128	3.44866	1.50268e-07	1.80305e-06	general transcription factor IIH, polypeptide 2
LOC106567372	1.79098	3.77987	9.9019e-08	1.25031e-06	pleckstrin homology domain-containing family N member 1-like
LOC100194723	1.79082	4.4261	4.51666e-10	1.11622e-08	thioredoxin-dependent peroxide reductase, mitochondrial
LOC106589017	1.7908	5.50678	8.01045e-07	7.70878e-06	thyroid hormone receptor-associated protein 3
actr2a	1.79075	7.06025	2.373e-10	6.39226e-09	actin related protein 2a
LOC106574774	1.79067	-1.39567	0.00905575	0.0226114	uncharacterized LOC106574774
LOC106577392	1.79062	6.05797	2.29288e-08	3.44092e-07	ornithine aminotransferase, mitochondrial
rer1	1.79048	5.90404	2.61479e-09	5.16644e-08	retention in endoplasmic reticulum sorting receptor 1
LOC106604384	1.79047	6.07487	3.45889e-09	6.57698e-08	EH domain-containing protein 1
nnt	1.79044	5.34551	1.74403e-07	2.04259e-06	nicotinamide nucleotide transhydrogenase
LOC106568136	1.78959	5.26366	1.36803e-06	1.23146e-05	serine/threonine-protein phosphatase 2B catalytic subunit
LOC106566080	1.7892	3.46121	5.01626e-06	3.79077e-05	SRSF protein kinase 1-like
LOC106592457	1.78836	3.13652	9.51736e-07	8.95108e-06	serine/threonine-protein kinase 10-like
LOC106598856	1.78836	2.7214	3.63105e-06	2.86417e-05	retinol dehydrogenase 12
LOC106567696	1.78752	1.25806	5.84198e-05	0.0003139	proline-rich protein 11-like
LOC106588694	1.78687	5.67111	9.31202e-11	2.80794e-09	RNA cytosine-C(5)-methyltransferase NSUN2-like
cenpo	1.78615	2.37678	2.51672e-05	0.000152246	centromere protein O
fpgt	1.78494	3.34325	1.86144e-06	1.60627e-05	fucose-1-phosphate guanylyltransferase
LOC123744662	1.78482	1.6331	1.23021e-06	1.12114e-05	uncharacterized LOC123744662
LOC106586422	1.78447	4.6509	1.0444e-11	4.12716e-10	ELL-associated factor 2-like
LOC106565719	1.78432	1.34493	1.23766e-05	8.28309e-05	nucleoside diphosphate kinase B
dipk2ab	1.78367	3.48078	2.80883e-08	4.10653e-07	divergent protein kinase domain 2Ab
LOC106594168	1.78279	6.23327	1.44873e-07	1.74805e-06	cytochrome P450 3A27
dnpep	1.78265	2.22084	8.30409e-06	5.85963e-05	aspartyl aminopeptidase
LOC106561396	1.78249	6.6899	1.77806e-08	2.76326e-07	cytochrome b-c1 complex subunit Rieske, mitochondrial-like
pcid2	1.78196	3.48593	2.67706e-08	3.93166e-07	PCI domain containing 2
vsig8b	1.78167	6.13893	5.86317e-08	7.90684e-07	V-set and immunoglobulin domain containing 8b
LOC106584182	1.78111	2.96633	7.19714e-06	5.18724e-05	vascular endothelial growth factor A-A
LOC106609973	1.78069	4.07036	6.34264e-10	1.50092e-08	mannosyl-oligosaccharide glucosidase-like
psmg2	1.78015	4.37967	4.33785e-07	4.51889e-06	proteasome (prosome, macropain) assembly chaperone 2
LOC106608919	1.77993	5.79617	3.95083e-08	5.56958e-07	coatomer subunit gamma-2
si:ch211-175m2.5	1.77939	4.32263	8.28369e-08	1.0689e-06	uncharacterized LOC106604683
LOC106605474	1.77928	1.33167	8.41145e-06	5.92438e-05	solute carrier family 22 member 13-like
LOC106573828	1.77839	1.38986	9.69628e-06	6.71305e-05	tumor necrosis factor alpha-induced protein 8-like protein 1
nansa	1.77827	6.80663	3.36277e-10	8.68223e-09	N-acetylneuraminic acid synthase a
LOC106604587	1.77809	4.75711	1.10997e-07	1.38371e-06	PDZ and LIM domain protein 1
hsp10	1.77798	6.04598	5.35487e-08	7.28826e-07	heat shock protein 10
anxa1	1.7767	10.2294	9.04082e-06	6.30381e-05	Annexin A1
LOC106569464	1.77663	3.3869	2.32314e-08	3.47342e-07	kidney mitochondrial carrier protein 1
ccbe1	1.77567	3.88294	0.000987931	0.00349963	collagen and calcium binding EGF domains 1
LOC106597099	1.77552	3.49186	7.65027e-06	5.47234e-05	beta-1,3-galactosyltransferase 1-like
LOC106566373	1.77465	6.28618	9.76002e-07	9.15267e-06	ATP synthase F(0) complex subunit B1, mitochondrial
adamts1	1.77354	5.55238	0.0152885	0.0350536	ADAM metallopeptidase with thrombospondin type 1 motif, 1
LOC106590589	1.77347	2.12634	5.62758e-06	4.19441e-05	arylamine N-acetyltransferase, pineal gland isozyme NAT-10-like
LOC106586346	1.77319	4.93154	5.13307e-06	3.86415e-05	dnaJ homolog subfamily B member 11-like
camkmt	1.77228	2.51473	4.65705e-06	3.5446e-05	calmodulin-lysine N-methyltransferase
pfkfb3	1.77171	3.31628	9.17576e-05	0.000462797	6-phosphofructo-2-kinase/fructose-2,6-biphosphatase 3
copa	1.77111	7.06513	4.68256e-08	6.462e-07	coatomer protein complex, subunit alpha
LOC106599561	1.7708	2.97878	1.09479e-05	7.45347e-05	uncharacterized LOC106599561
LOC106607300	1.77062	4.77032	6.09233e-09	1.08744e-07	V-type proton ATPase 116 kDa subunit a1-like
LOC106567676	1.7706	4.64728	2.47395e-09	4.92429e-08	nucleoporin 88-like
LOC106570070	1.77059	4.48909	1.42e-09	3.01587e-08	CUB domain-containing protein 1
plap	1.77035	4.62501	1.38229e-09	2.95128e-08	Phospholipase A-2-activating protein
gdh2	1.77021	8.23793	1.59097e-07	1.89152e-06	glutamate dehydrogenase
LOC106585705	1.76984	5.88138	2.27219e-10	6.15663e-09	26S proteasome non-ATPase regulatory subunit 12
mrpl2	1.7696	4.74252	9.35491e-11	2.81824e-09	mitochondrial ribosomal protein L2
bckdha	1.76954	4.14875	2.23081e-08	3.35249e-07	branched chain keto acid dehydrogenase E1 subunit alpha
LOC106610269	1.76949	2.71375	1.76685e-05	0.000112539	forkhead box protein E1-like
LOC106578013	1.76927	2.26987	0.00034377	0.00142686	leukotriene B4 receptor 1-like
ub2l3	1.76894	6.14717	7.27243e-09	1.2666e-07	Ubiquitin-conjugating enzyme E2 L3
LOC106578964	1.76764	2.07269	4.98615e-05	0.000274438	interferon-induced protein with tetratricopeptide repeats 5-like
trim25l	1.76753	2.50938	2.57897e-05	0.000155387	tripartite motif containing 25, like
LOC106583199	1.7675	6.31562	8.19618e-08	1.05934e-06	protein transport protein Sec61 subunit alpha
LOC106564912	1.76741	6.17195	2.47478e-06	2.05226e-05	sodium-dependent phosphate transporter 1-B-like
LOC106568751	1.76703	1.77224	1.60629e-05	0.000103681	lactosylceramide 1,3-N-acetyl-beta-D-glucosaminyltransferase A-like
cstf1	1.76656	4.04629	1.60943e-06	1.4168e-05	cleavage stimulation factor, 3' pre-RNA, subunit 1
znf185	1.76649	7.61285	3.15004e-09	6.08637e-08	zinc finger protein 185 with LIM domain
LOC106608189	1.76619	6.76582	4.29856e-09	7.97195e-08	lactoylglutathione lyase
LOC100380640	1.76524	5.80898	3.56935e-08	5.07831e-07	glycylpeptide N-tetradecanoyltransferase 1
LOC106603914	1.76483	2.12291	8.1789e-06	5.78392e-05	39S ribosomal protein L33, mitochondrial
LOC106574628	1.76449	3.97477	3.6458e-09	6.88379e-08	eukaryotic translation initiation factor 5B
LOC106580428	1.76392	7.84733	3.09059e-09	5.98582e-08	dynein light chain 1, cytoplasmic
LOC106574936	1.76387	3.61742	0.000195017	0.000881581	uncharacterized LOC106574936
LOC106586493	1.76377	6.45865	1.09315e-09	2.41863e-08	succinate-CoA ligase ADP-forming subunit beta
mepd	1.76328	5.24719	3.22561e-06	2.58537e-05	Thimet oligopeptidase
ppan	1.76324	5.52199	7.14315e-09	1.24812e-07	peter pan homolog
LOC106586634	1.76299	2.81715	1.46514e-06	1.30434e-05	chromatin assembly factor 1 subunit B
plch2a	1.76289	5.13554	4.73712e-11	1.54207e-09	phospholipase C, eta 2a
caprin1a	1.76165	4.93567	7.33415e-09	1.27323e-07	cell cycle associated protein 1a
LOC106563044	1.76122	4.55118	6.1941e-11	1.95914e-09	LHFPL tetraspan subfamily member 2a protein
LOC106587304	1.76115	5.97269	1.11511e-08	1.83627e-07	cytochrome b-c1 complex subunit Rieske, mitochondrial
fam241a	1.76082	2.00558	4.43691e-06	3.4043e-05	family with sequence similarity 241 member A
cor1c	1.76054	5.22838	2.47752e-08	3.67366e-07	Coronin-1C
LOC106569987	1.76049	6.41526	6.27154e-07	6.19273e-06	chromodomain-helicase-DNA-binding protein 4
rnaseh2c	1.76004	4.50119	2.19489e-09	4.41779e-08	ribonuclease H2, subunit C
timm13	1.75851	5.02732	1.74411e-10	4.88062e-09	translocase of inner mitochondrial membrane 13 homolog (yeast)
LOC106563302	1.75809	3.7532	4.47662e-09	8.27369e-08	B box and SPRY domain-containing protein-like
LOC106595472	1.75727	3.52168	0.000102579	0.000508101	protein flightless-1 homolog
LOC106564849	1.75716	7.16347	1.57366e-08	2.48019e-07	actin-related protein 2-A
LOC106612135	1.75716	4.81854	9.1317e-05	0.000460934	proheparin-binding EGF-like growth factor
LOC100195200	1.75644	3.04603	0.00297596	0.00885709	dual specificity testis-specific protein kinase 2
LOC106597650	1.75449	1.7144	0.0208302	0.0453792	NACHT, LRR and PYD domains-containing protein 5-like
LOC100286733	1.75446	7.30587	1.25777e-08	2.04411e-07	Intracellular hyaluronan-binding protein 4
prs6b	1.75441	5.54189	3.08118e-09	5.97369e-08	26S protease regulatory subunit 6B
LOC106567406	1.7539	5.89951	5.80219e-10	1.3924e-08	complement component 1 Q subcomponent-binding protein, mitochondrial
LOC106611194	1.75347	2.324	1.84721e-05	0.000116851	major vault protein-like
rae1	1.75339	4.51217	5.10962e-12	2.179e-10	ribonucleic acid export 1
LOC106603518	1.75323	7.39873	2.60358e-08	3.8342e-07	clathrin heavy chain 1
LOC106576677	1.75304	3.40886	1.01791e-08	1.69783e-07	EMG1 N1-specific pseudouridine methyltransferase
pigo	1.75302	2.99134	3.82002e-07	4.05258e-06	phosphatidylinositol glycan anchor biosynthesis, class O
LOC106583190	1.753	7.23932	2.00871e-07	2.30417e-06	glutathione peroxidase 2-like
prmt5	1.75258	5.82237	4.15898e-08	5.82997e-07	protein arginine methyltransferase 5
tcpg	1.75214	7.49523	1.44482e-08	2.30522e-07	T-complex protein 1 subunit gamma
sgo2	1.75136	1.97185	9.1385e-05	0.000461133	shugoshin 2
LOC106581080	1.75101	1.36818	0.000392608	0.00160059	C5a anaphylatoxin chemotactic receptor 1
LOC106572900	1.75089	7.76421	3.95628e-08	5.5724e-07	pancreatic progenitor cell differentiation and proliferation factor B-like
syrc	1.74945	5.57262	1.89954e-06	1.63392e-05	Arginyl-tRNA synthetase, cytoplasmic
LOC106588823	1.74847	3.56518	3.83239e-07	4.06038e-06	geminin DNA replication inhibitor
tmod2	1.74743	6.32271	1.39951e-09	2.98214e-08	tropomodulin 2
csf2rb	1.74653	3.78723	1.11101e-06	1.02434e-05	colony stimulating factor 2 receptor subunit beta
LOC106580495	1.74617	2.96896	0.000172078	0.00079384	hexokinase-2-like
LOC106609414	1.74565	6.2516	6.65979e-10	1.56794e-08	28 kDa heat- and acid-stable phosphoprotein
LOC106578021	1.74511	5.21281	6.38142e-08	8.5169e-07	purine nucleoside phosphorylase-like
LOC106572250	1.74503	3.51799	0.000178062	0.000816088	intermediate filament family orphan 2-like
LOC106577204	1.74441	4.24187	7.33935e-10	1.70434e-08	ribosomal protein 63, mitochondrial
LOC106605267	1.7444	5.02565	5.04389e-11	1.62881e-09	ubiquitin-conjugating enzyme E2 E1
LOC106594613	1.74424	5.84021	1.05131e-06	9.74145e-06	peptidyl-prolyl cis-trans isomerase NIMA-interacting 1-like
LOC106612447	1.74395	6.50761	3.61209e-08	5.13009e-07	RNA-binding protein FUS-like
LOC106592151	1.74379	3.24462	3.37852e-06	2.69031e-05	uncharacterized LOC106592151
LOC106594551	1.74341	4.29493	3.51236e-07	3.77701e-06	protein PALS2-like
LOC106610722	1.74294	10.1596	2.436e-10	6.55106e-09	14-3-3 protein beta/alpha-1
mrps36	1.74167	3.5573	5.33123e-08	7.25914e-07	mitochondrial ribosomal protein S36
qars1	1.74132	7.11539	1.05524e-09	2.34277e-08	glutaminyl-tRNA synthetase 1
LOC106571088	1.74125	4.32576	9.38442e-10	2.1169e-08	protein farnesyltransferase subunit beta-like
LOC106585487	1.74086	6.3378	1.35263e-08	2.17531e-07	cytochrome c oxidase subunit 6A1, mitochondrial
sfrs1	1.74072	5.59208	1.94418e-07	2.23889e-06	Splicing factor, arginine/serine-rich 1
LOC106604105	1.74013	3.99813	0.000479156	0.00189883	dual specificity phosphatase 1
LOC106600917	1.73911	3.33643	2.52411e-07	2.82325e-06	uncharacterized LOC106600917
LOC106608730	1.73747	7.1214	2.77221e-07	3.06574e-06	RNA-binding protein 4.1
tpi1a	1.73594	6.43159	1.8152e-09	3.73974e-08	triosephosphate isomerase 1a
atpv0e2	1.73543	2.36286	2.00625e-07	2.30227e-06	ATPase H+ transporting V0 subunit e2
nrarpa	1.73508	6.2823	8.69043e-08	1.11475e-06	NOTCH regulated ankyrin repeat protein a
LOC106592348	1.73433	5.41521	1.6786e-07	1.97599e-06	NADH dehydrogenase [ubiquinone] flavoprotein 2, mitochondrial
LOC106605611	1.73362	1.11709	0.000434551	0.00174582	uncharacterized LOC106605611
slc7a7	1.73261	1.59326	8.24094e-05	0.000421834	solute carrier family 7 member 7
LOC106564961	1.73256	12.3926	0.000250105	0.00109001	keratin, type I cytoskeletal 13
trabd	1.73191	3.84581	6.10078e-08	8.17271e-07	TraB domain containing
md2l1	1.73059	5.00055	1.34849e-07	1.64243e-06	Mitotic spindle assembly checkpoint protein MAD2A
LOC106609359	1.73002	6.86298	3.80765e-05	0.000217345	gelsolin-like
LOC106609455	1.72992	3.51842	1.38782e-07	1.68335e-06	nucleoporin Nup37
LOC106610553	1.72968	1.09046	0.00512182	0.0139527	nocturnin-like
slc25a20	1.72953	5.02531	3.73805e-09	7.02988e-08	solute carrier family 25 member 20
LOC106607583	1.72949	1.70945	0.00561115	0.0150786	denticleless protein homolog
LOC106567761	1.72932	4.38508	7.66867e-06	5.48186e-05	uncharacterized LOC106567761
LOC106585035	1.72923	2.42654	7.76886e-06	5.53643e-05	protein unc-45 homolog B
LOC106587628	1.72919	3.52617	5.79577e-09	1.0414e-07	guanosine-3',5'-bis(diphosphate) 3'-pyrophosphohydrolase MESH1
LOC106602335	1.72907	3.71891	2.85293e-05	0.00016912	forkhead box protein E1-like
LOC100380699	1.72896	6.87183	4.06405e-06	3.15469e-05	pre-mRNA-processing-splicing factor 8
LOC106613646	1.72887	2.49036	5.21871e-05	0.000285102	amyloid-beta A4 precursor protein-binding family A member 3
ncoa5	1.7285	6.6777	1.80651e-07	2.10455e-06	nuclear receptor coactivator 5
LOC106611534	1.72791	7.59378	0.000477407	0.00189352	glutathione S-transferase P
flt2	1.72783	6.356	8.31678e-08	1.0715e-06	Flotillin-2a
LOC123733410	1.72768	3.29463	4.37439e-06	3.36511e-05	ATP synthase subunit f, mitochondrial-like
LOC106590876	1.72766	2.75872	4.9042e-06	3.71522e-05	protein FAM83F-like
LOC106572477	1.72732	6.0717	1.07249e-07	1.34269e-06	tubulin alpha-8 chain
LOC106592897	1.72701	2.53557	0.00169891	0.00552489	NACHT, LRR and PYD domains-containing protein 3-like
spryd3	1.72671	4.39044	6.11631e-09	1.08931e-07	SPRY domain containing 3
bspry	1.72652	2.75794	3.46227e-07	3.72563e-06	B-box and SPRY domain containing
LOC106562961	1.72573	1.72728	0.0061143	0.016211	noelin
LOC106590819	1.72528	3.89398	5.8612e-10	1.40447e-08	enhancer of rudimentary homolog
LOC123733397	1.72527	-1.29763	0.00723383	0.0187367	uncharacterized LOC123733397
LOC100196581	1.72499	1.20793	0.00093093	0.00332512	basic leucine zipper transcription factor, ATF-like 3
LOC106588788	1.72457	2.0256	1.1686e-06	1.07072e-05	uncharacterized LOC106588788
LOC106575376	1.72418	5.95379	1.94935e-07	2.24325e-06	UDP-glucose:glycoprotein glucosyltransferase 1
LOC106588745	1.72347	5.33502	1.11459e-06	1.02679e-05	programmed cell death 6-interacting protein
LOC106605214	1.72278	6.21002	5.73876e-08	7.75201e-07	large proline-rich protein BAG6
LOC123739521	1.72253	5.10135	1.33692e-06	1.20748e-05	trifunctional enzyme subunit beta, mitochondrial-like
cpsf3	1.72223	5.25393	4.2829e-08	5.97775e-07	cleavage and polyadenylation specific factor 3
LOC100380384	1.72219	7.84571	1.08449e-06	1.00161e-05	major vault protein
LOC106611544	1.72172	5.12062	6.4239e-11	2.0239e-09	transmembrane protein 33
LOC106609216	1.72062	5.10083	5.75879e-10	1.3861e-08	single-stranded DNA-binding protein, mitochondrial
LOC106586223	1.71818	3.08316	6.39443e-06	4.68601e-05	calcium-binding mitochondrial carrier protein Aralar1
hmdh	1.71713	5.22575	8.3834e-07	8.0223e-06	3-hydroxy-3-methylglutaryl-coenzyme A reductase
ap3m2	1.7167	3.92257	8.99169e-10	2.03826e-08	adaptor related protein complex 3 subunit mu 2
LOC106609763	1.71667	1.99773	8.91134e-05	0.000450797	nuclear-interacting partner of ALK
LOC106563197	1.71645	3.78139	3.41368e-08	4.88262e-07	protein FAM136A
LOC106568581	1.71619	3.83597	3.78581e-06	2.96958e-05	thymic stromal cotransporter homolog
LOC106590255	1.71603	5.02472	1.13206e-08	1.86039e-07	importin-4
LOC106568931	1.71592	6.6209	3.39766e-07	3.66616e-06	AP-2 complex subunit mu-A
cep135	1.7156	2.30299	1.70473e-06	1.48692e-05	centrosomal protein 135
LOC106571633	1.71539	4.92433	4.09784e-10	1.02525e-08	3'(2'),5'-bisphosphate nucleotidase 1
LOC106596675	1.71537	4.03863	9.3337e-09	1.56897e-07	nuclear factor 7, brain-like
LOC106613117	1.7153	6.03213	2.01579e-07	2.31065e-06	26S proteasome non-ATPase regulatory subunit 2
LOC123740268	1.71398	6.35704	1.89811e-08	2.93011e-07	uncharacterized LOC123740268
LOC100195113	1.71394	4.84801	1.65663e-07	1.95557e-06	EH-domain containing 3
LOC106601516	1.71271	4.52037	1.23424e-09	2.66511e-08	PAT complex subunit CCDC47
LOC106588091	1.71268	5.80783	1.27305e-09	2.73796e-08	THO complex subunit 4
LOC106570124	1.71266	4.19481	7.6032e-09	1.3157e-07	basic salivary proline-rich protein 4-like
LOC106602977	1.71241	4.53024	6.73826e-09	1.18185e-07	dipeptidyl peptidase 3
LOC106571016	1.71206	4.68022	4.93304e-08	6.77402e-07	translation initiation factor eIF-2B subunit delta
trm61	1.71206	3.23199	4.51726e-07	4.66519e-06	TRM61 protein
sybl1	1.71201	3.53229	1.43922e-08	2.29855e-07	synaptobrevin-like 1
LOC106579578	1.71172	1.31056	4.95557e-05	0.00027289	DNA repair protein XRCC2-like
si:dkey-87o1.2	1.71158	5.27028	4.5468e-08	6.29175e-07	restin homolog
LOC106579155	1.71118	2.88788	1.08049e-06	9.9877e-06	BRCA1 DNA repair associated
dmap1	1.71088	4.13144	5.17877e-07	5.26262e-06	DNA methyltransferase 1 associated protein 1
LOC106585288	1.71065	3.93696	2.06422e-09	4.1782e-08	B-cell CLL/lymphoma 7 protein family member A
LOC106567693	1.71052	5.34336	8.6739e-08	1.11308e-06	nuclear envelope pore membrane protein POM 121-like
LOC106560897	1.71012	3.90331	1.6285e-06	1.43047e-05	FA complementation group A
rb1	1.71003	5.51105	1.01067e-06	9.42424e-06	retinoblastoma 1
LOC123728168	1.70974	1.20918	0.00568105	0.0152221	uncharacterized LOC123728168
LOC106612644	1.70936	4.52542	2.59804e-07	2.8984e-06	putative uncharacterized protein DDB_G0292636
LOC106579555	1.70839	6.43039	3.39643e-09	6.48874e-08	translocon-associated protein subunit alpha
LOC106584447	1.70818	5.06731	5.13608e-08	7.03789e-07	MICOS complex subunit MIC13
LOC106588646	1.70808	5.40515	1.42756e-08	2.28446e-07	stathmin
lancl2	1.70795	3.18149	3.07226e-06	2.47472e-05	LanC lantibiotic synthetase component C-like 2 (bacterial)
LOC106574142	1.70648	4.49784	6.29931e-10	1.49176e-08	actin-like protein 6A
npm	1.70579	7.82019	1.42481e-09	3.02409e-08	Nucleophosmin
rn182	1.70502	2.69146	0.0122011	0.0290568	RING finger protein 182
LOC106580383	1.70469	6.69834	1.01959e-08	1.69975e-07	transitional endoplasmic reticulum ATPase
LOC106606528	1.70416	3.44482	2.33202e-06	1.95342e-05	ATPase family AAA domain-containing protein 5
LOC106606781	1.70402	3.9643	8.21091e-08	1.06082e-06	ATP-dependent Clp protease proteolytic subunit, mitochondrial-like
ap2m1	1.70381	6.49394	9.07805e-09	1.53157e-07	AP-2 complex subunit mu-1
LOC106611642	1.70333	5.90195	1.16064e-07	1.43911e-06	phospholipid-transporting ATPase ABCA1-like
cdkn1a	1.70332	1.92289	3.88243e-05	0.000220872	cyclin-dependent kinase inhibitor 1A
LOC106584097	1.70283	1.43203	0.00149315	0.00495597	forkhead box protein Q1-like
timp2	1.70258	6.68247	0.00240569	0.00740608	Metalloproteinase inhibitor 2
LOC106582879	1.7024	6.86225	5.45053e-07	5.49387e-06	uncharacterized LOC106582879
LOC106599111	1.70212	4.50118	0.000677297	0.00253047	cyclic AMP-dependent transcription factor ATF-6 alpha-like
eif4h	1.70173	6.70742	8.30353e-09	1.42318e-07	eukaryotic translation initiation factor 4h
ppih	1.70092	5.34141	1.05406e-08	1.74821e-07	peptidylprolyl isomerase H (cyclophilin H)
LOC106602719	1.70044	5.72653	2.28359e-09	4.59061e-08	pre-mRNA-splicing factor ATP-dependent RNA helicase DHX15
ppid	1.69973	6.34806	6.44305e-09	1.13438e-07	peptidylprolyl isomerase D
LOC106577641	1.69947	6.24492	0.000204384	0.000916453	placenta-specific gene 8 protein-like
LOC106601132	1.69937	6.47754	2.70534e-09	5.32908e-08	ADP-ribosylation factor 2
as1la	1.69915	3.75151	2.66124e-07	2.95923e-06	Histone chaperone asf1-A
LOC106610784	1.69903	3.97978	3.95494e-08	5.5724e-07	palmitoyltransferase ZDHHC14-like
LOC123732688	1.69822	-1.14794	0.00908353	0.0226702	110 kDa antigen-like
LOC106567125	1.69793	6.95041	0.000165062	0.000765955	pleckstrin homology domain-containing family G member 5
LOC106603177	1.69729	2.68518	2.58714e-06	2.13245e-05	thiosulfate:glutathione sulfurtransferase-like
LOC106613340	1.69678	3.19023	1.74159e-08	2.7144e-07	THAP domain-containing protein 5
pole3	1.69625	4.22141	3.37221e-09	6.45192e-08	polymerase (DNA directed), epsilon 3 (p17 subunit)
grb7	1.69604	5.1093	8.56734e-07	8.18378e-06	growth factor receptor bound protein 7
LOC123725152	1.6959	6.16496	9.56169e-08	1.21304e-06	cAMP-regulated phosphoprotein 19-A-like
LOC106605306	1.69461	6.17407	1.16216e-09	2.54002e-08	ubiquilin-4
LOC106573756	1.69414	5.06036	2.92813e-08	4.25976e-07	aspartate aminotransferase, mitochondrial
psmb8b	1.69323	6.23353	4.07896e-07	4.28092e-06	proteasome subunit beta type 7b
LOC106604938	1.69317	4.56193	1.99823e-10	5.49877e-09	heterogeneous nuclear ribonucleoprotein A0
LOC106595815	1.69286	9.06168	1.55029e-06	1.37146e-05	actin, cytoplasmic 1-like
LOC100380869	1.69257	2.63589	3.93439e-06	3.06899e-05	ATPase family AAA domain-containing protein 2
cpsf2	1.69222	4.70453	1.87266e-06	1.61337e-05	cleavage and polyadenylation specific factor 2
LOC106566053	1.69193	4.93453	5.75698e-10	1.3861e-08	mitochondrial import inner membrane translocase subunit Tim17-A
LOC106600914	1.69096	5.26009	2.83898e-08	4.14687e-07	endoplasmic reticulum transmembrane helix translocase-like
LOC100380746	1.69025	6.17083	1.55489e-08	2.45539e-07	eukaryotic translation initiation factor 4 gamma 1
LOC106611639	1.68983	4.40608	1.03548e-07	1.3024e-06	WD40 repeat-containing protein SMU1
pofut1	1.68952	4.29411	1.7467e-07	2.04499e-06	protein O-fucosyltransferase 1
LOC106582878	1.68926	5.31978	8.22478e-09	1.41043e-07	host cell factor 1-like
oxa1l	1.68894	4.54141	1.60176e-09	3.34691e-08	OXA1L mitochondrial inner membrane protein
LOC106561369	1.68817	4.11333	4.49326e-05	0.000250898	cat eye syndrome critical region protein 2
LOC106608196	1.6881	5.53138	3.07009e-08	4.4403e-07	cleavage and polyadenylation specificity factor subunit 2
LOC106577939	1.68796	4.3874	0.00011417	0.000556811	lysophospholipid acyltransferase LPCAT4-like
LOC106565588	1.68793	5.41415	4.59663e-07	4.74261e-06	exportin-2
ftr14l	1.68782	3.58032	7.50468e-07	7.27449e-06	finTRIM family, member 14-like
LOC106604799	1.6876	3.22758	6.0803e-08	8.15543e-07	N-acetylneuraminic acid phosphatase
mrpl17	1.68721	3.63102	6.07886e-09	1.08563e-07	ribosomal protein L17 mitochondrial-like protein
rbm44	1.68692	1.2741	0.000473018	0.00187957	RNA binding motif protein 44
LOC100195694	1.68683	5.52768	4.39136e-09	8.13006e-08	LSM7 homolog, U6 small nuclear RNA associated (S. cerevisiae)
LOC106584139	1.68651	5.58485	3.28558e-06	2.62822e-05	UDP-N-acetylhexosamine pyrophosphorylase
LOC106588424	1.68642	1.8467	5.98725e-06	4.42676e-05	gamma-enolase-like
rfc3	1.68519	3.63166	3.54352e-08	5.04822e-07	replication factor C (activator 1) 3
LOC106602990	1.68471	7.58658	5.24448e-08	7.1682e-07	cytochrome c oxidase subunit 8B, mitochondrial
LOC106608045	1.68429	2.71094	2.69047e-05	0.000160846	major facilitator superfamily domain-containing protein 2B-like
ndufs2	1.68388	6.44101	1.95567e-06	1.67773e-05	NADH:ubiquinone oxidoreductase core subunit S2
LOC106579236	1.68358	6.07662	2.84279e-05	0.000168581	uncharacterized LOC106579236
g45ip	1.68347	3.73261	2.5525e-08	3.76584e-07	Growth arrest and DNA-damage-inducible proteins-interacting protein 1
LOC106569895	1.68345	6.24097	4.23799e-08	5.92777e-07	T-complex protein 1 subunit gamma-like
LOC106564931	1.68321	7.33403	5.88046e-07	5.84699e-06	rho GDP-dissociation inhibitor 1-like
LOC106586525	1.68305	5.93863	1.5157e-05	9.83837e-05	protein FAM83B
LOC100194708	1.68285	4.53563	1.66915e-07	1.9674e-06	aminoacyl tRNA synthase complex-interacting multifunctional protein 1
LOC106564367	1.68282	5.09527	3.91813e-08	5.53314e-07	aspartate aminotransferase, cytoplasmic-like
LOC106585026	1.68155	4.60109	0.000129985	0.000622947	serine/threonine-protein kinase PLK2
gjb9a	1.68128	4.3185	9.78709e-07	9.17539e-06	gap junction protein beta 9a
LOC106565239	1.68106	6.53342	4.38434e-08	6.10616e-07	thioredoxin reductase 1, cytoplasmic
hsd17b12a	1.68008	6.20074	6.50763e-06	4.75926e-05	hydroxysteroid (17-beta) dehydrogenase 12a
LOC106575342	1.67996	2.95464	2.6191e-05	0.00015719	acyl-coenzyme A thioesterase THEM4-like
LOC106586854	1.67972	5.17243	5.97814e-09	1.0706e-07	ribosomal RNA processing protein 1 homolog B
LOC106565051	1.67961	6.46417	9.20163e-08	1.1715e-06	cytochrome c1, heme protein, mitochondrial
mettl3	1.67938	4.56194	7.24065e-07	7.0487e-06	methyltransferase like 3
LOC106569255	1.67936	3.64112	7.64177e-08	9.98061e-07	uroporphyrinogen decarboxylase
LOC106609562	1.67908	3.97177	1.43757e-06	1.28653e-05	cytoskeleton-associated protein 4-like
macir	1.67875	3.51409	2.36061e-06	1.97379e-05	macrophage immunometabolism regulator
LOC106613202	1.67811	1.57274	0.00037356	0.00153376	tumor necrosis factor receptor superfamily member 19L-like
cc2d1a	1.67797	3.0075	6.62555e-06	4.83456e-05	coiled-coil and C2 domain containing 1A
LOC106589600	1.67738	6.25113	2.75484e-09	5.41668e-08	cytochrome b-c1 complex subunit 2, mitochondrial
LOC106613526	1.67733	4.52204	1.28983e-05	8.57723e-05	TGF-beta-activated kinase 1 and MAP3K7-binding protein 3-like
ptbp1	1.67688	7.11752	3.02076e-09	5.88585e-08	Polypyrimidine tract-binding protein 1
LOC106590630	1.67679	3.8099	6.43572e-08	8.57489e-07	F-box/SPRY domain-containing protein 1
LOC106583922	1.67628	6.22008	1.558e-08	2.45911e-07	protein arginine N-methyltransferase 1
LOC106572750	1.67586	14.5752	5.4373e-05	0.000295346	keratin, type II cytoskeletal cochleal-like
LOC106605221	1.67553	2.27702	0.000103365	0.000511367	E3 ubiquitin-protein ligase RNF183
LOC106597112	1.67542	3.72187	4.17802e-07	4.36787e-06	dnaJ homolog subfamily C member 1-like
LOC106562248	1.67515	5.75514	2.62961e-08	3.86901e-07	furin-1-like
clint1a	1.6749	6.43359	8.06907e-09	1.3852e-07	clathrin interactor 1a
psmd8	1.67489	6.74345	4.08159e-09	7.60447e-08	proteasome 26S subunit, non-ATPase 8
LOC106608947	1.67371	4.59808	0.0187421	0.0414899	plasminogen activator inhibitor 1-like
nme2a	1.67344	-1.09808	0.00739987	0.0190952	NME/NM23 nucleoside diphosphate kinase 2a
LOC106574878	1.67248	4.67507	1.44676e-07	1.7471e-06	polycomb protein eed
LOC106589654	1.67213	6.64188	1.83497e-09	3.77564e-08	proteasome subunit beta type-1-B
LOC106574807	1.67129	5.61692	3.20658e-09	6.18452e-08	MOB-like protein phocein
LOC106586244	1.67097	6.60666	2.17191e-06	1.83572e-05	protein jagged-1b
LOC106565643	1.67052	4.55507	6.52263e-10	1.53788e-08	39S ribosomal protein L20, mitochondrial
LOC106607214	1.67033	4.78271	0.00926158	0.0230434	intercellular adhesion molecule 1
tmem238a	1.66983	3.01383	9.42231e-07	8.88236e-06	transmembrane protein 238a
LOC106573862	1.66932	5.51462	5.32113e-08	7.24845e-07	cystathionine gamma-lyase
LOC106602394	1.669	3.03959	1.31556e-05	8.72141e-05	dCTP pyrophosphatase 1-like
nup85	1.66898	3.50275	3.48619e-06	2.76678e-05	nucleoporin 85
cd44b	1.66882	3.59708	3.19934e-05	0.000186609	CD44 molecule (Indian blood group) b
cluha	1.66874	5.555	3.58668e-08	5.09624e-07	clustered mitochondria (cluA/CLU1) homolog a
atp5l	1.66865	5.84821	4.5317e-08	6.27892e-07	ATP synthase, H+ transporting, mitochondrial F0 complex, subunit g
dusp11	1.66634	4.84217	9.60683e-11	2.88071e-09	dual specificity phosphatase 11 (RNA/RNP complex 1-interacting)
LOC106595244	1.66633	2.59593	0.000114766	0.000559462	TSC22 domain family protein 4-like
LOC106577308	1.66597	4.42767	2.33385e-07	2.63046e-06	NADH dehydrogenase [ubiquinone] 1 beta subcomplex subunit 8, mitochondrial
ube2v1	1.66526	6.41829	5.13239e-09	9.32048e-08	ubiquitin-conjugating enzyme E2 variant 1
LOC106610500	1.66501	4.19295	6.36894e-07	6.27288e-06	uncharacterized LOC106610500
gcnt3	1.66442	3.31805	9.4202e-05	0.000473648	glucosaminyl (N-acetyl) transferase 3, mucin type
LOC106595248	1.66343	3.60142	4.06649e-05	0.00023037	ZP domain-containing protein-like
[truncated: 4,701 more rows]

## Sheet: F1701361_SK_T20AvsT20C
SYMBOL	logFC	logCPM	PValue	FDR	GENENAME
LOC106592799	12.3292	5.84854	1.10531e-09	3.55837e-08	uncharacterized LOC106592799
LOC106591807	12.2277	6.89933	8.5453e-09	2.13786e-07	uncharacterized LOC106591807
LOC106561075	11.319	2.64599	6.09982e-12	3.59846e-10	pro-adrenomedullin
LOC123733421	11.2067	2.54224	3.54108e-09	9.7808e-08	uncharacterized LOC123733421
LOC123729718	9.42186	6.25286	8.25007e-22	3.44946e-19	protein-glutamine gamma-glutamyltransferase E-like
cfhl5	8.82791	1.699	7.98245e-12	4.47995e-10	complement factor H like 5
asal	8.38096	9.91589	2.01429e-11	1.04036e-09	Mannose-specific lectin
LOC106577094	8.36111	1.23786	2.61415e-08	5.64498e-07	G-protein coupled receptor 26-like
LOC106600778	7.84608	8.9025	5.1306e-14	4.71466e-12	cell wall protein IFF6
LOC106597223	7.83451	7.94861	2.01369e-17	3.76291e-15	protein-glutamine gamma-glutamyltransferase 2-like
LOC106600814	7.82297	12.0438	1.95388e-14	1.96854e-12	keratin, type I cytoskeletal 13-like
LOC106564757	7.591	5.60769	1.17804e-11	6.38642e-10	keratin, type I cytoskeletal 19-like
LOC106563790	7.42545	3.6406	1.58814e-39	5.31216e-35	uncharacterized LOC106563790
LOC106581733	7.30827	8.1797	7.84769e-12	4.41172e-10	uncharacterized LOC106581733
LOC106595156	7.166	-1.33315	2.51906e-07	3.95958e-06	insulin gene enhancer protein isl-1-like
LOC106601137	6.91676	-1.55546	1.71392e-06	2.01436e-05	uncharacterized LOC106601137
LOC106604540	6.64572	-1.7547	6.65888e-05	0.000439637	fibroblast growth factor-binding protein 2-like
LOC106592077	6.55937	-1.89307	0.000109015	0.000657611	beta-1,4-galactosyltransferase galt-1-like
LOC123730763	6.32517	5.86357	0.000772686	0.00333663	serum amyloid A-5 protein-like
LOC123731986	6.20652	9.38164	5.32909e-08	1.04424e-06	uncharacterized LOC123731986
LOC106588495	6.15703	2.86661	1.47078e-05	0.000122776	uncharacterized LOC106588495
cdo1	5.93992	5.93297	7.19507e-06	6.69451e-05	cysteine dioxygenase type 1
LOC123724000	5.86654	8.41328	1.16334e-07	2.04282e-06	uncharacterized LOC123724000
LOC106570104	5.81679	7.08887	9.53537e-11	4.12612e-09	protein S100-A1
LOC106602674	5.70804	2.03904	2.84204e-05	0.000213914	mucin-2-like
LOC106612236	5.69689	1.20612	8.22585e-10	2.73505e-08	homeobox protein EMX1-like
LOC106578009	5.69127	9.7659	7.36012e-33	4.10314e-29	urokinase plasminogen activator surface receptor-like
saa5	5.63706	4.16696	0.000225817	0.00120311	Serum amyloid A-5 protein
LOC106587907	5.5476	6.02966	4.36752e-12	2.70495e-10	uncharacterized LOC106587907
LOC100136453	5.48119	10.9841	1.66006e-36	2.77637e-32	cathelicidin
LOC106586891	5.39778	1.39053	4.71526e-07	6.78077e-06	interferon-induced GTP-binding protein Mx-like
LOC106588483	5.38113	6.78174	0.000122783	0.000725101	uncharacterized LOC106588483
LOC106577307	5.36407	-1.50339	4.32558e-08	8.66436e-07	cytochrome P450 26A1
LOC106592658	5.23684	-1.56915	6.03023e-07	8.36951e-06	globoside alpha-1,3-N-acetylgalactosaminyltransferase 1-like
LOC106565226	5.23113	13.68	2.62728e-32	1.0985e-28	keratin, type II cytoskeletal 8
LOC106579683	5.19645	-1.687	8.99154e-06	8.06754e-05	amiloride-sensitive amine oxidase [copper-containing]-like
sb:cb1058	5.14744	2.01151	3.17642e-10	1.17531e-08	uncharacterized LOC106578097
LOC106598432	5.00624	2.93425	1.53464e-09	4.73106e-08	uncharacterized LOC106598432
tmsb	4.98696	2.22406	4.56906e-10	1.61725e-08	thymosin, beta
LOC106612111	4.96315	3.17442	2.73891e-11	1.36941e-09	DNA damage-inducible transcript 4-like protein
LOC106589985	4.92483	4.7904	3.51344e-14	3.36737e-12	calpain-2 catalytic subunit-like
LOC106560287	4.8362	3.39561	6.01811e-05	0.000403164	proteoglycan 4-like
LOC106566760	4.70404	-2.02352	0.000234419	0.00124029	uncharacterized LOC106566760
LOC106573635	4.69444	5.1039	1.68017e-32	8.02858e-29	large neutral amino acids transporter small subunit 1
LOC123743388	4.65835	-1.50399	0.000600486	0.00271281	hsp70-binding protein 1-like
si:ch73-49p17.1	4.65124	5.68325	2.93857e-11	1.45188e-09	protein LBH
LOC106577171	4.63532	4.46772	5.50814e-08	1.07304e-06	myelin and lymphocyte protein-like
LOC106586211	4.62433	7.1668	2.34564e-35	2.61531e-31	D-3-phosphoglycerate dehydrogenase
LOC123726630	4.60718	1.47392	6.35149e-07	8.75004e-06	macrophage mannose receptor 1-like
LOC106583179	4.60476	3.0282	2.67481e-23	1.42015e-20	prostacyclin synthase-like
LOC106586941	4.59121	5.22438	3.36216e-06	3.52542e-05	complement C1q subcomponent subunit B-like
LOC106583431	4.56737	5.26197	6.12987e-05	0.000409585	interferon-induced protein 44
LOC106566537	4.55876	1.4443	0.000292623	0.00149183	complement C1q tumor necrosis factor-related protein 3-like
LOC106607322	4.54034	8.97681	2.9546e-14	2.86459e-12	uncharacterized LOC106607322
LOC106608841	4.51361	-1.04557	0.000225664	0.00120293	probable E3 ubiquitin-protein ligase RNF144A-A
LOC106561394	4.50425	2.44269	2.48176e-08	5.40446e-07	protein mono-ADP-ribosyltransferase PARP12-like
LOC106577138	4.43456	2.81443	1.18596e-22	5.92077e-20	early growth response protein 2b
LOC106598466	4.42943	-1.24541	7.43062e-05	0.00048112	ATP-dependent RNA helicase TDRD9-like
LOC106580394	4.42089	3.19103	2.09603e-07	3.38696e-06	L-serine dehydratase/L-threonine deaminase
ddt4l	4.41808	6.66342	4.52113e-14	4.20076e-12	DNA-damage-inducible transcript 4-like protein
LOC106593068	4.39446	-1.64588	7.441e-06	6.8887e-05	protein asteroid homolog 1-like
LOC106587778	4.38079	8.79115	9.88752e-25	7.87447e-22	cell surface glycoprotein 1
LOC106592455	4.37352	5.19516	2.64326e-29	5.8943e-26	polo-like kinase 1 (Drosophila)
mslna	4.33042	8.7962	1.78357e-25	1.6124e-22	mesothelin a
LOC106599341	4.30656	7.54139	1.70429e-12	1.16104e-10	carbonic anhydrase
LOC106562604	4.25319	6.16943	2.63197e-19	6.93203e-17	CUB and zona pellucida-like domain-containing protein 1
batf2	4.21746	2.70305	7.57739e-06	6.97266e-05	basic leucine zipper ATF-like transcription factor 2
LOC106578095	4.2044	1.14531	2.88513e-10	1.08189e-08	mucin-3A-like
LOC106600964	4.18396	-1.01788	2.62868e-05	0.000200033	interferon a3-like
aurka	4.13981	4.47576	8.25737e-34	5.52402e-30	aurora kinase A
LOC123726932	4.12668	-1.84944	1.66155e-05	0.000136052	small nucleolar RNA SNORD55/SNORD39
si:dkey-34e4.1	4.07329	2.42135	1.40997e-14	1.48308e-12	carboxyl-terminal PDZ ligand of neuronal nitric oxide synthase protein
si:dkey-202g17.3	4.0453	-1.6384	1.77803e-06	2.07804e-05	4F2 cell-surface antigen heavy chain
LOC106601740	4.0452	2.74815	1.72349e-21	6.55104e-19	NADPH oxidase organizer 1-like
LOC106600816	4.02952	11.8922	1.03412e-22	5.24098e-20	keratin, type I cytoskeletal 13
LOC106611736	4.02786	4.38416	7.35743e-12	4.18536e-10	transcription factor Sox-3
parpbp	4.0073	2.64555	1.83232e-16	2.98972e-14	PARP1 binding protein
LOC106577847	4.00253	8.16956	4.01351e-13	3.03043e-11	cytosolic phospholipase A2 gamma
LOC106583433	4.00066	3.25348	0.00265957	0.00931908	interferon-induced protein 44
lepb2	3.9946	1.98224	2.38029e-13	1.89868e-11	leptin B2
LOC106609325	3.97223	1.80758	4.87767e-11	2.28186e-09	mitochondrial 10-formyltetrahydrofolate dehydrogenase-like
LOC106565178	3.93508	4.5849	2.53733e-05	0.000194168	interferon-induced protein 44-like
LOC123742556	3.93213	3.11426	5.52767e-15	6.48755e-13	mucin-2-like
LOC106607066	3.92624	5.63504	2.20978e-27	3.51976e-24	importin subunit alpha-1-like
LOC106579029	3.92566	3.51357	9.44085e-14	8.13884e-12	delta-1-pyrroline-5-carboxylate synthase
LOC106607495	3.90931	2.48036	8.31846e-21	2.75489e-18	uncharacterized LOC106607495
cdca3	3.87142	4.79926	6.6057e-28	1.16292e-24	cell division cycle associated 3
LOC106579499	3.8629	1.5373	5.29135e-05	0.000361648	DNA-directed RNA polymerase II subunit rpb1
LOC106596611	3.86057	2.45225	0.00338443	0.0113478	tetraspanin-8-like
LOC106579353	3.85912	-1.14737	2.72695e-06	2.96437e-05	myeloid-associated differentiation marker homolog
LOC106613229	3.84162	5.1091	4.81026e-32	1.75049e-28	nuclear mitotic apparatus protein 1
LOC106582581	3.83176	5.19893	0.000150441	0.000856819	collagen alpha-2(VI) chain
LOC123727915	3.8309	-1.54823	1.98679e-06	2.28293e-05	uncharacterized LOC123727915
LOC106564750	3.82376	1.12688	2.8377e-09	8.10575e-08	cell division control protein 6 homolog
sycc	3.82349	6.58129	6.71328e-11	3.00606e-09	Cysteinyl-tRNA synthetase, cytoplasmic
cdc6	3.82098	2.40091	3.59958e-18	7.76789e-16	cell division cycle 6 homolog (S. cerevisiae)
LOC106596922	3.81196	5.35437	3.20059e-05	0.000236676	protein PML
LOC106593218	3.80599	4.78835	6.15262e-07	8.52523e-06	suppressor of cytokine signaling 1-like
pif1	3.80397	1.64721	5.32374e-16	8.09427e-14	PIF1 5'-to-3' DNA helicase homolog (S. cerevisiae)
LOC106565947	3.80155	1.70038	2.16516e-07	3.47683e-06	uncharacterized LOC106565947
LOC106601288	3.79137	2.3402	8.71375e-16	1.26176e-13	ribonucleoprotein PTB-binding 1-like
LOC106564305	3.78453	6.43486	1.46342e-14	1.52968e-12	lipopolysaccharide-induced tumor necrosis factor-alpha factor homolog
LOC106562699	3.78303	3.20338	2.79396e-21	1.0049e-18	kinesin-like protein KIF23
tpx2	3.77663	5.01175	2.75255e-26	3.06901e-23	TPX2 microtubule nucleation factor
ebp	3.77008	3.73573	1.49882e-22	7.37268e-20	EBP cholestenol delta-isomerase
casp3b	3.76388	5.18101	4.41431e-12	2.71868e-10	caspase 3, apoptosis-related cysteine peptidase b
ckap2l	3.75823	2.67619	3.3834e-22	1.4891e-19	cytoskeleton associated protein 2-like
LOC106573105	3.75771	4.01471	2.96504e-26	3.19928e-23	aurora kinase B-like
LOC123742399	3.75047	4.2858	9.9473e-05	0.000611294	up-regulator of cell proliferation-like
LOC106610569	3.7488	1.52898	3.86986e-14	3.68783e-12	maternal embryonic leucine zipper kinase
ccnf	3.73462	4.41339	1.31879e-26	1.73905e-23	cyclin F
LOC106574458	3.73367	4.0822	2.48675e-10	9.4818e-09	nuclear receptor subfamily 4, group A, member 3
LOC106606998	3.73216	4.13626	2.78258e-07	4.31901e-06	cyclic GMP-AMP synthase
LOC106610421	3.73125	2.14069	1.03258e-10	4.42806e-09	ecto-ADP-ribosyltransferase 5
LOC106570296	3.72938	5.88856	7.59433e-35	6.35057e-31	anillin
LOC106588251	3.70477	3.46825	7.24112e-19	1.79414e-16	sphingosine kinase 1-like
LOC106575381	3.70217	1.97712	9.76254e-12	5.37123e-10	cytokine receptor-like factor 1
LOC106563379	3.6961	1.39763	0.000286681	0.00146623	endonuclease domain-containing 1 protein
LOC106583432	3.68978	5.88642	8.78051e-05	0.00055269	interferon-induced protein 44-like
atad3	3.68426	4.82518	3.52833e-27	5.3645e-24	ATPase family AAA domain-containing protein 3
LOC106570297	3.68279	6.65375	1.85626e-23	1.00145e-20	asparagine synthetase [glutamine-hydrolyzing]
LOC106567641	3.6706	6.2697	1.83835e-12	1.24982e-10	heat shock cognate 70 kDa protein
LOC106570829	3.66957	5.28106	2.58834e-10	9.83834e-09	3-hydroxy-3-methylglutaryl-coenzyme A reductase
LOC123742419	3.66124	3.00034	3.53828e-26	3.6985e-23	uncharacterized LOC123742419
loxe3	3.64377	6.18283	0.00174187	0.00654969	Epidermis-type lipoxygenase 3
LOC106577945	3.64238	4.02737	0.000160631	0.000905451	sterile alpha motif domain-containing protein 9-like
bub1b	3.62833	1.17241	1.61132e-11	8.50778e-10	Mitotic checkpoint serine/threonine-protein kinase BUB1 beta
LOC106566708	3.6066	4.58392	1.54748e-25	1.43782e-22	G2/mitotic-specific cyclin-B1
bub1	3.60495	4.14161	4.81664e-24	3.03985e-21	BUB1 mitotic checkpoint serine/threonine kinase
LOC106572094	3.60288	1.14875	0.000178757	0.000989778	tyrosine-protein phosphatase non-receptor type 7-like
LOC106599711	3.60148	6.98536	2.15475e-22	1.00103e-19	desmoglein-2-like
LOC106589585	3.59279	4.89572	1.50774e-26	1.73905e-23	disks large-associated protein 5
LOC106578890	3.58758	6.06816	0.00333611	0.0112184	snaclec 1-like
LOC106583508	3.57546	1.71994	4.2098e-15	5.04708e-13	bora aurora kinase A activator
LOC106560379	3.57361	7.66306	7.62627e-10	2.54836e-08	GDP-L-fucose synthase
LOC106588679	3.56706	5.99208	5.23332e-32	1.75049e-28	anillin
sgo1	3.55941	2.71046	2.37345e-16	3.73531e-14	shugoshin 1
LOC123744681	3.55276	2.79679	2.64507e-10	9.99717e-09	phosphoethanolamine N-methyltransferase 3-like
igfbp1a	3.55241	2.87198	7.20529e-08	1.35475e-06	insulin-like growth factor binding protein 1a
incenp	3.53986	6.28051	8.6501e-30	2.22567e-26	inner centromere protein
LOC106601395	3.52432	5.50581	9.01358e-26	8.86751e-23	importin subunit alpha-1
LOC106577994	3.51628	9.70104	1.99305e-17	3.74525e-15	putative ferric-chelate reductase 1
ccnb1	3.51053	5.03079	4.12713e-24	2.70683e-21	cyclin B1
LOC106603038	3.50945	5.2214	2.07165e-25	1.77679e-22	kinesin-like protein KIF20A
aspm	3.5005	5.29751	1.67153e-31	5.08282e-28	assembly factor for spindle microtubules
LOC106570042	3.49829	7.44842	4.98891e-07	7.13137e-06	uncharacterized LOC106570042
nr4a3	3.4932	5.3758	2.1458e-14	2.14895e-12	nuclear receptor subfamily 4, group A, member 3
LOC106604584	3.4856	2.37821	9.76534e-07	1.25342e-05	stonustoxin subunit beta-like
ncapg	3.48551	3.96675	7.03277e-22	3.01589e-19	non-SMC condensin I complex, subunit G
LOC106580812	3.47946	-1.54296	3.98635e-06	4.07143e-05	uncharacterized LOC106580812
ncapg2	3.4696	3.98206	4.79508e-26	4.86032e-23	non-SMC condensin II complex, subunit G2
LOC106608840	3.44808	3.17659	2.83998e-06	3.07028e-05	ankyrin repeat and IBR domain-containing protein 1
LOC106560278	3.43122	2.66424	7.59829e-17	1.31008e-14	uncharacterized LOC106560278
LOC106590979	3.42641	3.68174	1.81637e-18	4.13305e-16	serine/threonine-protein kinase PLK1
LOC106587056	3.42634	4.64041	7.29753e-28	1.22048e-24	cytoskeleton-associated protein 5
LOC106600151	3.4179	3.25242	1.46391e-18	3.37699e-16	condensin complex subunit 3-like
tnr	3.41772	-1.01728	0.00118662	0.00477232	tenascin R (restrictin, janusin)
espl1	3.41529	4.14174	2.60729e-25	2.18028e-22	extra spindle pole bodies like 1, separase
lss	3.41526	4.31269	5.01367e-17	8.82643e-15	lanosterol synthase (2,3-oxidosqualene-lanosterol cyclase)
LOC106583386	3.41517	4.83762	1.72451e-20	5.44181e-18	cell division cycle-associated protein 3-like
LOC106587689	3.41513	3.59511	5.1093e-21	1.76187e-18	protein regulator of cytokinesis 1
LOC123741827	3.41102	-1.19262	0.00252071	0.00890433	uncharacterized LOC123741827
LOC106587139	3.40924	2.9846	2.21336e-13	1.77117e-11	7-dehydrocholesterol reductase
LOC106561604	3.40649	5.16335	2.51315e-30	7.00519e-27	aurora kinase B
abcb9	3.4056	1.32693	7.63779e-14	6.7408e-12	ATP-binding cassette, sub-family B (MDR/TAP), member 9
LOC106590481	3.40392	4.60697	8.15144e-06	7.40716e-05	diamine acetyltransferase 1-like
fosl1a	3.39658	3.54817	3.06135e-10	1.13777e-08	FOS like 1, AP-1 transcription factor subunit a
LOC106606008	3.38048	-1.41633	4.36673e-06	4.40745e-05	growth hormone secretagogue receptor type 1
LOC106570043	3.38009	4.10475	1.77185e-07	2.9282e-06	PR domain zinc finger protein 1-like
LOC106580346	3.37739	8.47042	1.86144e-17	3.53768e-15	S-adenosylmethionine synthase
LOC106562054	3.37298	4.08785	9.11224e-19	2.17711e-16	7-dehydrocholesterol reductase
LOC106607864	3.36973	4.66162	5.93615e-29	1.24099e-25	kinesin-like protein KIF11
LOC106609024	3.36348	2.56	1.03191e-06	1.31341e-05	apolipoprotein L3-like
LOC106588152	3.36303	-2.11016	0.000697656	0.00307173	uncharacterized LOC106588152
LOC106596213	3.36238	3.60229	1.22534e-06	1.51863e-05	macrophage mannose receptor 1-like
mfsd6b	3.36049	3.08638	1.28125e-15	1.76512e-13	major facilitator superfamily domain containing 6b
LOC123738263	3.35548	-1.63303	7.50591e-06	6.92976e-05	globoside alpha-1,3-N-acetylgalactosaminyltransferase 1-like
LOC106585098	3.34729	3.94099	3.67999e-24	2.46184e-21	cell division cycle-associated protein 2
LOC106572384	3.33655	1.59367	5.88218e-06	5.65382e-05	sodium-coupled neutral amino acid transporter 3
LOC106589940	3.33054	4.21875	5.67461e-27	8.25261e-24	kinesin-like protein KIF20B
depdc1b	3.31983	2.54241	1.02775e-12	7.26788e-11	DEP domain containing 1B
LOC106573109	3.31971	5.54988	3.70411e-21	1.31807e-18	sodium-dependent neutral amino acid transporter B(0)AT2-like
LOC106586818	3.31891	1.00522	1.43534e-06	1.74015e-05	NGFI-A-binding protein 1
LOC106610270	3.31532	3.66902	1.07723e-24	8.18914e-22	sperm-associated antigen 5
LOC100136430	3.2973	6.53836	4.8374e-19	1.2258e-16	60 kDa heat shock protein, mitochondrial
dhcr24	3.2938	4.48219	1.30725e-21	5.2055e-19	24-dehydrocholesterol reductase
pitx1	3.29321	2.98786	7.64548e-12	4.32713e-10	paired-like homeodomain 1
iqgap3	3.28628	5.34952	1.93001e-24	1.4346e-21	IQ motif containing GTPase activating protein 3
neurod4	3.28616	-1.0562	1.47681e-05	0.000123111	neuronal differentiation 4
LOC106607155	3.28542	-1.77316	0.00343253	0.0114802	galectin-2-like
LOC106586236	3.28505	4.39921	6.86828e-16	1.03485e-13	cell division cycle-associated protein 7
LOC106599389	3.27486	5.27195	1.46325e-26	1.73905e-23	kinesin-like protein KIF2C
LOC106586738	3.26396	3.31635	1.66102e-14	1.70952e-12	collagen alpha-1(XVII) chain
LOC106611136	3.2607	7.40266	4.85826e-13	3.60319e-11	ornithine decarboxylase 1
LOC106563621	3.24746	5.09404	6.8921e-24	4.11668e-21	kinesin-like protein KIF20A
LOC106579373	3.24651	3.42055	0.000229619	0.00121933	sodium- and chloride-dependent transporter XTRP3-like
prc1b	3.2463	3.30939	3.39831e-16	5.28697e-14	protein regulator of cytokinesis 1b
LOC106584748	3.24449	4.71532	3.03467e-24	2.15972e-21	protein regulator of cytokinesis 1
LOC106561922	3.24439	4.4656	5.74062e-28	1.06677e-24	transcription factor E2F8
LOC106581977	3.23982	1.21797	1.85901e-05	0.00014962	beta-galactoside alpha-2,6-sialyltransferase 2-like
LOC106564722	3.23541	10.5053	0.00528941	0.0163865	uncharacterized LOC106564722
LOC106587076	3.23106	3.34731	1.937e-22	9.12544e-20	transcription factor E2F8
LOC106577060	3.22645	7.24803	1.09406e-23	6.09917e-21	prolyl 4-hydroxylase subunit alpha-1
cars1	3.2215	5.9412	4.04781e-11	1.93046e-09	cysteinyl-tRNA synthetase 1
LOC106560912	3.21955	5.16587	4.3259e-24	2.78263e-21	anillin
LOC123724051	3.21678	2.00044	1.79834e-09	5.4486e-08	epsin-2-like
LOC106609359	3.20854	7.71579	5.69508e-10	1.96996e-08	gelsolin-like
lepr2	3.20772	4.07566	2.48475e-20	7.69559e-18	leptin receptor 2
ct054	3.20578	2.87493	2.92689e-17	5.29198e-15	CT054 protein
pask	3.20255	3.90248	2.61314e-21	9.50076e-19	PAS domain containing serine/threonine kinase
LOC123744739	3.19798	-1.3594	0.00122174	0.00488303	uncharacterized LOC123744739
LOC106604349	3.19798	3.55476	2.60899e-22	1.16357e-19	hyaluronan mediated motility receptor
racgap1	3.17788	5.12148	1.04211e-24	8.10644e-22	Rac GTPase activating protein 1
nrgna	3.17617	2.5121	3.99009e-05	0.000285059	neurogranin (protein kinase C substrate, RC3) a
LOC106577502	3.1757	3.43988	2.3706e-21	8.71364e-19	mitotic spindle assembly checkpoint protein MAD2A-like
LOC106606930	3.17016	2.59402	1.82256e-16	2.98837e-14	protein FAM83F-like
LOC106603057	3.17014	8.03324	4.22071e-05	0.000298223	lipocalin
LOC106583595	3.16249	1.17178	0.00827795	0.0236173	uncharacterized LOC106583595
LOC106564502	3.15749	5.83589	4.11065e-15	4.94594e-13	volume-regulated anion channel subunit LRRC8C-like
borea	3.15074	5.26345	3.5468e-24	2.42116e-21	Borealin
LOC106610986	3.1484	3.03777	6.18387e-21	2.08934e-18	transforming acidic coiled-coil-containing protein 3-like
rtkn2	3.14812	3.80063	1.54127e-20	4.90989e-18	rhotekin 2
LOC106561379	3.14675	1.90791	0.00300035	0.0102879	pyrin
LOC106611381	3.14609	9.92003	7.73819e-10	2.58318e-08	calpain-1 catalytic subunit-like
LOC106564958	3.14288	11.5019	1.95639e-10	7.69089e-09	keratin, type I cytoskeletal 13
exo1	3.14195	2.1416	1.29957e-13	1.08673e-11	exonuclease 1
LOC123744736	3.1394	2.20261	2.79559e-09	8.00597e-08	uncharacterized LOC123744736
LOC106603135	3.13468	4.88744	3.90728e-25	3.18767e-22	delta(14)-sterol reductase TM7SF2
LOC106570037	3.13293	3.62853	3.34302e-17	6.01186e-15	claspin
stard4	3.12814	5.04285	8.73158e-21	2.86336e-18	StAR related lipid transfer domain containing 4
ska3	3.12439	3.04373	2.1163e-18	4.75087e-16	spindle and kinetochore associated complex subunit 3
hmgcs1	3.12251	6.08199	2.48852e-15	3.21384e-13	3-hydroxy-3-methylglutaryl-CoA synthase 1 (soluble)
LOC106612829	3.11826	4.73221	2.45786e-13	1.94357e-11	phosphoserine phosphatase-like
LOC106570861	3.11806	1.2748	0.00332793	0.0111965	C-C motif chemokine 20
LOC123725639	3.11658	2.27024	2.08385e-05	0.000163968	RING-H2 finger protein ATL7-like
LOC106568170	3.11633	1.79952	8.49026e-12	4.7253e-10	S-phase kinase-associated protein 2-like
LOC106562005	3.11609	4.14346	1.18882e-25	1.13614e-22	SHC SH2-domain binding protein 1
kif14	3.11479	3.75015	2.95716e-24	2.1503e-21	kinesin family member 14
cdd	3.11207	5.38129	6.17282e-11	2.78643e-09	Cytidine deaminase
LOC106588492	3.10861	4.76958	1.68339e-13	1.37002e-11	PR domain zinc finger protein 1
LOC106567252	3.10628	5.24512	1.43433e-06	1.73955e-05	collagen alpha-1(I) chain
LOC106585119	3.10303	4.62645	9.52208e-24	5.39837e-21	condensin complex subunit 2
LOC106574784	3.09876	3.11256	0.00024386	0.00128172	protein asteroid homolog 1
LOC106570132	3.09582	4.80364	0.00880135	0.0248272	mucin-5AC-like
LOC106600827	3.09529	3.43541	4.621e-20	1.33248e-17	uncharacterized LOC106600827
LOC106593219	3.09473	2.96238	2.06321e-05	0.000162679	Golgi apparatus membrane protein TVP23 homolog A-like
LOC106593709	3.0942	-1.31236	1.20188e-05	0.000103055	DNA topoisomerase 3-alpha-like
LOC106603392	3.09347	3.49833	6.03053e-17	1.0561e-14	lysophosphatidic acid receptor 6-like
orc1	3.0923	3.74957	3.47189e-19	9.07276e-17	origin recognition complex, subunit 1
LOC106579636	3.09063	2.20555	2.0257e-07	3.28921e-06	glial cells missing transcription factor 2
LOC106588568	3.08757	4.8625	6.77138e-19	1.69027e-16	lanosterol 14-alpha demethylase
LOC106587728	3.08706	2.78367	4.22668e-16	6.51512e-14	kinesin-like protein KIF23
LOC106580755	3.08342	6.6607	2.87831e-11	1.42632e-09	cytochrome P450 2M1
LOC106595673	3.07231	2.11749	5.77092e-06	5.55966e-05	complement factor H
LOC100195150	3.07077	5.37634	1.34975e-21	5.31151e-19	Targeting protein for Xklp2
LOC106565720	3.06886	2.1077	2.56071e-14	2.50512e-12	myb-related protein B
LOC106580963	3.06872	6.15865	1.53255e-17	2.96314e-15	structural maintenance of chromosomes protein 4
LOC106591129	3.06663	1.32981	6.22305e-10	2.13055e-08	protein diaphanous homolog 3-like
LOC106574369	3.06534	2.17672	2.4115e-06	2.67803e-05	tripartite motif-containing protein 16-like
LOC106576235	3.06512	4.66276	3.6386e-11	1.76644e-09	protein ADM2-like
dbf4b	3.05889	2.16198	1.14255e-11	6.20406e-10	DBF4 zinc finger B
LOC106584307	3.05579	4.01644	6.40645e-22	2.78298e-19	protein ECT2-like
cenpf	3.05508	5.44427	5.00928e-24	3.10288e-21	centromere protein F
LOC123739316	3.05141	-1.84713	0.0011737	0.00473172	ribosomal L1 domain-containing protein 1-like
esco2	3.04701	3.81415	1.73016e-19	4.70506e-17	establishment of sister chromatid cohesion N-acetyltransferase 2
LOC106568426	3.04442	2.44806	1.02489e-14	1.12753e-12	long-chain fatty acid transport protein 4-like
LOC123726752	3.03349	-1.45421	8.38988e-05	0.000532381	uncharacterized LOC123726752
LOC106565211	3.03226	3.49155	7.78594e-19	1.90096e-16	rac GTPase-activating protein 1-like
mki67	3.02717	7.39083	1.44897e-26	1.73905e-23	marker of proliferation Ki-67
LOC106608345	3.02643	2.92228	7.59972e-19	1.86914e-16	L-threonine 3-dehydrogenase, mitochondrial
gtse1	3.02637	3.33485	6.01771e-14	5.39642e-12	G-2 and S-phase expressed 1
LOC106602330	3.02238	3.26153	4.52835e-20	1.31712e-17	sperm-associated antigen 5-like
fancd2	3.02182	3.66825	7.73052e-16	1.14415e-13	FA complementation group D2
poc1a	3.02079	1.4122	1.31479e-11	7.05916e-10	POC1 centriolar protein A
LOC106605546	3.01772	4.21486	8.86483e-16	1.2781e-13	squalene monooxygenase
cenpi	3.00965	3.22614	2.56735e-19	6.87002e-17	centromere protein I
LOC106568799	2.99885	1.35211	1.86264e-06	2.15956e-05	sterile alpha motif domain-containing protein 7-like
LOC106560267	2.99835	2.75616	1.02812e-14	1.12753e-12	ras-like protein family member 11B
mthfd2	2.99743	6.49034	8.80521e-18	1.76363e-15	methylenetetrahydrofolate dehydrogenase (NADP+ dependent) 2, methenyltetrahydrofolate cyclohydrolase
LOC106610442	2.99542	2.03969	0.00011104	0.000667898	ecto-ADP-ribosyltransferase 5
LOC106607573	2.99398	1.05246	1.4392e-10	5.89227e-09	serine/threonine-protein kinase Nek2-like
si:ch211-63o20.7	2.99166	3.25213	1.01198e-19	2.84451e-17	serine/threonine kinase 35
depdc4	2.98886	3.55916	7.02931e-15	8.05217e-13	DEP domain containing 4
ncapd2	2.98842	5.98754	1.41424e-21	5.50058e-19	non-SMC condensin I complex, subunit D2
tbb2a	2.98402	1.51121	7.35002e-08	1.37654e-06	Tubulin beta-2A chain
LOC106577137	2.98377	6.21339	6.41493e-21	2.14573e-18	kinesin-like protein KIF11-B
slc9a2	2.98323	6.25804	4.68526e-13	3.49183e-11	solute carrier family 9 member 2
LOC106603166	2.97845	4.5996	1.61152e-22	7.81215e-20	chromosome-associated kinesin KIF4
cdca2	2.97156	2.92835	2.7334e-15	3.48967e-13	cell division cycle associated 2
LOC106579093	2.96969	4.66593	8.23394e-17	1.40519e-14	squalene monooxygenase
mis18bp1	2.96485	3.88069	2.10561e-21	7.91354e-19	MIS18 binding protein 1
LOC100195405	2.9627	2.90534	3.38016e-12	2.1373e-10	cyclin E2
LOC106570209	2.96261	4.60703	4.24339e-21	1.49408e-18	lanosterol 14-alpha demethylase
LOC106594932	2.9599	1.17123	2.1896e-07	3.50935e-06	piggyBac transposable element-derived protein 4-like
LOC106590260	2.95611	4.77191	4.14149e-18	8.82348e-16	phosphoenolpyruvate carboxykinase 2 (mitochondrial)
LOC123727803	2.9561	-1.47734	0.000166909	0.000936401	proliferating cell nuclear antigen-like
top2a	2.95346	6.681	2.06372e-16	3.33351e-14	DNA topoisomerase II alpha
LOC106588407	2.95109	5.52799	3.46404e-24	2.41393e-21	carboxy-terminal kinesin 2
LOC106583903	2.94973	3.19593	3.89398e-12	2.43457e-10	uncharacterized LOC106583903
epgn	2.94909	5.24373	3.0788e-06	3.2818e-05	Epigen
LOC106605176	2.9432	1.98034	1.24186e-05	0.000105994	uncharacterized protein YBL113C
LOC106592294	2.93643	1.11009	4.18749e-07	6.12183e-06	TRPM8 channel-associated factor homolog
LOC106591504	2.93301	3.61484	2.53546e-20	7.78061e-18	rho GTPase-activating protein 19-like
LOC106607826	2.931	5.17892	8.55932e-24	4.93805e-21	cyclin-dependent kinase 1-like
cdc20	2.9253	6.10459	6.45545e-24	3.92597e-21	cell division cycle 20 homolog
s26a2	2.91281	1.79014	6.65043e-12	3.85363e-10	Sulfate transporter
LOC106569070	2.91085	2.48733	9.13138e-14	7.89239e-12	centromere protein L
LOC106604250	2.90652	2.51722	3.75581e-12	2.357e-10	uncharacterized LOC106604250
LOC106584399	2.90608	3.02386	4.45467e-14	4.16485e-12	chromatin assembly factor 1 subunit A
kif23	2.90461	4.10974	5.95718e-21	2.03328e-18	kinesin family member 23
mms22l	2.90269	3.67242	5.89039e-15	6.86508e-13	MMS22-like, DNA repair protein
sting1	2.89857	4.61267	4.43631e-07	6.42104e-06	stimulator of interferon response cGAMP interactor 1
LOC106588411	2.89829	2.57764	3.80622e-13	2.88694e-11	transcription factor 19
mns1	2.89688	1.44543	3.2838e-09	9.18393e-08	meiosis-specific nuclear structural 1
LOC106578012	2.89657	7.84083	1.60445e-16	2.65679e-14	urokinase plasminogen activator surface receptor
kif4	2.89168	4.46826	8.16324e-23	4.2008e-20	kinesin family member 4
LOC106561666	2.89131	4.22888	2.53616e-18	5.65548e-16	neuroepithelial cell-transforming gene 1 protein-like
neil3	2.89107	1.74852	6.90394e-10	2.33027e-08	nei-like DNA glycosylase 3
LOC106588385	2.8797	3.5759	1.24344e-19	3.43734e-17	histone H3-like centromeric protein A
LOC106571144	2.87612	-1.25729	0.00984103	0.0271841	cytoglobin-2
LOC106587816	2.87475	4.85212	1.1149e-07	1.97208e-06	lactadherin-like
LOC106571912	2.87065	2.32525	1.46168e-07	2.49067e-06	hormone receptor 4-like
LOC106560954	2.86756	-1.3553	6.38937e-05	0.000425132	mucin-17
mcm7	2.86661	6.50252	1.05865e-14	1.1497e-12	minichromosome maintenance complex component 7
LOC106569855	2.86424	6.66591	0.000106307	0.00064453	mucin-17
mixl1	2.86241	-1.73039	0.000199747	0.00108657	Mix paired-like homeobox
LOC106568002	2.86135	4.48354	7.87307e-15	8.80757e-13	arginine--tRNA ligase, cytoplasmic
ftr82	2.8601	4.78405	4.89225e-21	1.70459e-18	finTRIM family, member 82
LOC106590825	2.85592	2.33181	1.33294e-09	4.1911e-08	methylsterol monooxygenase 1
LOC106563802	2.85229	5.48267	4.37421e-06	4.41233e-05	leukemia inhibitory factor receptor
LOC106596512	2.85122	-1.84607	0.00183718	0.00684397	calcium-independent phospholipase A2-gamma
LOC106599708	2.85093	8.332	4.6929e-18	9.8108e-16	desmocollin-2
LOC106576420	2.84848	-1.12076	0.000138798	0.000801425	uncharacterized LOC106576420
LOC106577163	2.84719	2.00929	0.0128815	0.0338313	myelin and lymphocyte protein-like
LOC106602973	2.84599	6.25916	2.61235e-12	1.69671e-10	GTP cyclohydrolase 1
LOC106562554	2.83979	3.30669	6.07911e-12	3.59258e-10	uncharacterized LOC106562554
LOC106583830	2.83763	4.43831	2.59501e-19	6.88894e-17	dual specificity protein kinase Ttk
LOC123744293	2.83628	2.05528	0.00258496	0.00909672	erythroblast NAD(P)(+)--arginine ADP-ribosyltransferase-like
LOC106583655	2.83395	5.12927	7.97129e-16	1.17147e-13	uncharacterized LOC106583655
LOC106598849	2.82923	-1.67384	0.00253017	0.00893146	UMP-CMP kinase-like
LOC106609295	2.82872	4.3871	4.51057e-18	9.48893e-16	condensin-2 complex subunit H2-like
nipsnap1	2.8252	-1.47135	0.000700235	0.0030805	nipsnap homolog 1 (C. elegans)
LOC106583069	2.82518	1.73735	5.21505e-07	7.41029e-06	uncharacterized protein C6orf132-like
cip2a	2.82417	3.82436	1.4111e-18	3.27777e-16	cellular inhibitor of PP2A
LOC106588468	2.82276	3.95731	2.29291e-14	2.2691e-12	claspin-like
stat1b	2.81564	3.31418	4.60667e-05	0.000320884	signal transducer and activator of transcription 1b
LOC106596683	2.81442	2.22338	1.18838e-12	8.24689e-11	nectin-4-like
LOC106566950	2.81281	6.91996	1.27893e-11	6.88874e-10	angiopoietin-related protein 7-like
LOC106564868	2.81051	6.14275	1.11779e-13	9.46556e-12	importin subunit alpha-1-like
LOC106595311	2.80908	7.13292	3.44305e-07	5.17586e-06	IgGFc-binding protein
LOC106564857	2.80686	7.47616	1.27372e-15	1.76512e-13	malate dehydrogenase, cytoplasmic
inpp4aa	2.79949	3.34496	1.2339e-09	3.91952e-08	inositol polyphosphate-4-phosphatase type I Aa
LOC106609956	2.79791	4.02386	2.72992e-15	3.48967e-13	uncharacterized LOC106609956
mcm3	2.79695	6.22647	2.22127e-15	2.89102e-13	minichromosome maintenance complex component 3
LOC106594162	2.79545	1.96221	9.60267e-12	5.31788e-10	structural maintenance of chromosomes protein 2-like
LOC106604607	2.79515	-1.22572	0.00336903	0.0113007	endonuclease domain-containing 1 protein
LOC106576419	2.79201	2.86764	2.02244e-15	2.65986e-13	forkhead box protein M1-like
LOC106567863	2.78046	6.41087	6.55535e-18	1.32891e-15	ribonucleoside-diphosphate reductase large subunit
pole2	2.77361	3.40652	8.13624e-14	7.12432e-12	polymerase (DNA directed), epsilon 2
pola1	2.7729	4.49557	1.18538e-17	2.34614e-15	polymerase (DNA directed), alpha 1
LOC106607664	2.77173	6.30539	7.82972e-15	8.78847e-13	ribonucleoside-diphosphate reductase subunit M2
LOC106601989	2.77101	4.56286	1.7732e-09	5.37732e-08	monocarboxylate transporter 4
si:ch1073-280e3.1	2.76797	-1.05355	8.91675e-05	0.000559895	complement C2
LOC106592654	2.76752	1.25425	1.80219e-08	4.13454e-07	serine/threonine-protein kinase haspin-like
LOC106606944	2.76656	3.08606	2.07013e-12	1.37662e-10	uncharacterized LOC106606944
LOC106601868	2.7651	3.9541	4.70656e-20	1.34555e-17	cyclin-F
LOC106563511	2.76419	4.4686	8.5625e-24	4.93805e-21	protein regulator of cytokinesis 1-like
LOC106607219	2.7638	3.41878	3.56137e-17	6.37029e-15	ribonucleoprotein PTB-binding 1-like
LOC106564654	2.7624	2.55038	5.55529e-14	5.04508e-12	ATPase family AAA domain-containing protein 5-like
LOC100195680	2.76036	6.44565	1.02668e-21	4.2397e-19	transforming acidic coiled-coil-containing protein 3
LOC106580835	2.75958	2.63735	5.56559e-14	5.04508e-12	serine--tRNA ligase, mitochondrial
LOC106607583	2.75455	1.38264	4.33617e-10	1.54463e-08	denticleless protein homolog
LOC106587484	2.75183	2.90115	9.38202e-16	1.34111e-13	kinesin-like protein KIF18A
LOC106572756	2.74948	9.30689	0.000762783	0.0033024	keratin, type I cytoskeletal 18
LOC106604765	2.74866	6.39874	8.32704e-15	9.25353e-13	tubulin beta-4B chain
LOC106588891	2.74526	6.9211	2.97429e-20	8.96281e-18	ras-related protein Rab-25
LOC106587299	2.7447	2.45669	1.99996e-11	1.03555e-09	SHC SH2 domain-binding protein 1
mcm5	2.74223	4.31672	1.20567e-14	1.28963e-12	MCM5 minichromosome maintenance deficient 5 (S. cerevisiae)
LOC106565475	2.73977	4.58767	0.000519502	0.00241177	uncharacterized LOC106565475
LOC106588400	2.73559	4.07437	0.0179563	0.0443754	proteasome subunit beta type-8
terf1	2.73559	1.63392	9.86727e-12	5.41066e-10	telomeric repeat binding factor (NIMA-interacting) 1
LOC106574762	2.72999	2.37155	0.00169211	0.00639395	protein asteroid homolog 1
LOC106579596	2.72983	3.8693	5.7304e-05	0.00038699	cytochrome c oxidase subunit 4 isoform 1, mitochondrial
LOC106586778	2.7231	4.72987	1.19152e-21	4.80183e-19	major facilitator superfamily domain-containing protein 9
dhx58	2.72042	4.80868	8.66148e-05	0.000546328	DEXH (Asp-Glu-X-His) box polypeptide 58
cdc7	2.71965	2.37834	5.12683e-11	2.37517e-09	cell division cycle 7 homolog (S. cerevisiae)
LOC123732729	2.71787	-1.07317	0.000260234	0.001354	uncharacterized LOC123732729
tipin	2.71786	1.97715	1.39417e-10	5.75013e-09	timeless interacting protein
LOC106602570	2.71663	-1.10251	0.00120479	0.00482796	uncharacterized LOC106602570
ppa5	2.71608	1.9786	0.00027312	0.00140894	Tartrate-resistant acid phosphatase type 5
LOC123731734	2.7139	2.60704	3.01606e-05	0.000224837	stonustoxin subunit beta-like
LOC106590702	2.71382	-1.61363	0.000940364	0.00393916	urotensin-2 receptor-like
LOC106580001	2.7136	8.06474	2.06727e-12	1.37662e-10	tubulin beta-1 chain
LOC123743802	2.71203	2.35751	4.28831e-13	3.22337e-11	uncharacterized LOC123743802
cg047	2.71078	1.49607	2.31336e-10	8.96633e-09	CG047 protein
LOC106579710	2.70718	4.1228	1.57529e-19	4.31902e-17	all trans-polyprenyl-diphosphate synthase PDSS1
ccna2	2.69751	4.85914	2.32527e-21	8.64198e-19	cyclin A2
LOC106566995	2.69717	3.05087	2.21873e-15	2.89102e-13	uncharacterized LOC106566995
LOC106603795	2.69364	3.50628	1.145e-10	4.85414e-09	sphingolipid delta(4)-desaturase/C4-monooxygenase DES2
LOC106605284	2.69212	-1.03536	0.0153561	0.0390575	high affinity nerve growth factor receptor-like
g2e3	2.69197	2.82018	1.41494e-13	1.17732e-11	G2/M-phase specific E3 ubiquitin protein ligase
rir1	2.69193	6.45296	2.80062e-16	4.37748e-14	Ribonucleoside-diphosphate reductase large subunit
LOC106607002	2.69184	4.90426	8.4924e-15	9.40603e-13	DNA replication licensing factor mcm5
LOC106613922	2.68866	3.67087	4.4238e-20	1.298e-17	protein ECT2
mars1	2.68733	5.39788	3.95381e-17	7.03462e-15	methionyl-tRNA synthetase 1
LOC106604248	2.68559	3.50488	7.9643e-14	6.99207e-12	sterol-4-alpha-carboxylate 3-dehydrogenase, decarboxylating-like
cep55l	2.68055	3.87307	7.85977e-19	1.90508e-16	centrosomal protein 55 like
LOC106606175	2.67851	1.91758	2.63857e-10	9.99717e-09	protein MTSS 1
iars1	2.67771	5.42889	1.09925e-14	1.18993e-12	isoleucyl-tRNA synthetase 1
mcm2	2.67516	4.89702	1.67914e-15	2.28315e-13	minichromosome maintenance complex component 2
kntc1	2.67324	5.05051	4.83041e-19	1.2258e-16	kinetochore associated 1
taf4b	2.67199	-1.51538	0.000452062	0.00214289	TAF4B RNA polymerase II, TATA box binding protein (TBP)-associated factor
LOC106573183	2.66361	2.71367	0.01023	0.0280364	pyrin-like
LOC106601890	2.65959	3.05676	5.77279e-13	4.25318e-11	adenylate cyclase type 9-like
LOC123744662	2.65717	1.08266	1.65537e-06	1.95545e-05	uncharacterized LOC123744662
aldoaa	2.65548	8.55062	4.60487e-12	2.82103e-10	aldolase a, fructose-bisphosphate, a
cdc2	2.65327	6.07986	2.06039e-17	3.82878e-15	Cell division control protein 2 homolog
LOC106609744	2.65084	1.07158	9.67247e-08	1.74412e-06	transcription factor E2F7-like
LOC106568806	2.64935	1.29963	0.000488777	0.00229172	V-type proton ATPase subunit d 1
ankle1	2.64895	2.14947	2.05876e-11	1.05781e-09	ankyrin repeat and LEM domain containing 1
vwa10.2	2.64893	4.27703	4.41204e-07	6.3942e-06	von Willebrand factor A domain containing 10, tandem duplicate 2
kif20ba	2.64659	4.37328	1.92499e-18	4.3506e-16	kinesin family member 20Ba
hmmr	2.64628	3.8598	1.8112e-17	3.48178e-15	hyaluronan-mediated motility receptor (RHAMM)
LOC106569971	2.64622	2.60518	7.66174e-12	4.32901e-10	transcription factor 19
LOC106606196	2.64571	1.07658	0.00206845	0.00754581	monocarboxylate transporter 4
tgm2	2.64385	4.88609	0.00209615	0.00763271	transglutaminase 2, C polypeptide
LOC106609503	2.64228	2.82116	2.02173e-12	1.3552e-10	forkhead box protein M1-like
LOC106568012	2.63979	5.52056	1.10862e-13	9.41169e-12	caspase-3
LOC123732814	2.63871	1.26528	3.43326e-07	5.16362e-06	coatomer subunit gamma-2-like
ybx2a	2.63847	5.62753	1.45594e-16	2.42287e-14	Y-box-binding protein 2-A
LOC106567942	2.63657	5.43069	4.04332e-19	1.04841e-16	cytoskeleton-associated protein 2-like
LOC106570886	2.63389	3.12935	0.00528392	0.0163741	C-C motif chemokine 4-like
ncapd3	2.63222	5.30451	4.23948e-18	8.97509e-16	non-SMC condensin II complex, subunit D3
mat2aa	2.63194	4.71913	1.14581e-14	1.23236e-12	methionine adenosyltransferase 2Aa
kif22	2.6293	3.64454	7.04986e-16	1.05273e-13	kinesin family member 22
fgfp1	2.62761	6.72656	8.86196e-11	3.89518e-09	Fibroblast growth factor-binding protein 1
LOC106602957	2.6252	6.10018	3.76922e-20	1.11572e-17	cationic amino acid transporter 3
abca12	2.62306	7.77873	1.20678e-14	1.28963e-12	ATP-binding cassette, sub-family A (ABC1), member 12
LOC106565780	2.62133	4.13417	3.14048e-20	9.37909e-18	protein FAM83D-like
LOC106601716	2.62058	6.21909	8.14556e-18	1.64133e-15	aldehyde dehydrogenase family 3 member B1-like
LOC106590554	2.62044	7.42878	3.01229e-06	3.22839e-05	uncharacterized LOC106590554
LOC106583744	2.61832	5.89314	2.33332e-16	3.69893e-14	protein SSUH2 homolog
LOC123723662	2.61783	9.26546	3.07092e-13	2.37776e-11	glyceraldehyde-3-phosphate dehydrogenase
LOC106562296	2.6158	2.54469	1.90036e-10	7.51495e-09	centromere protein N-B
LOC106569169	2.61452	6.01893	5.92004e-07	8.24051e-06	cadherin-4-like
fbxo5	2.61315	2.92269	2.4784e-14	2.43823e-12	F-box protein 5
LOC106596099	2.60741	1.9122	4.38898e-11	2.07648e-09	structural maintenance of chromosomes protein 2-like
faxdc2	2.60319	4.46254	3.90377e-07	5.7752e-06	fatty acid hydroxylase domain containing 2
LOC106584655	2.60234	3.11222	6.65548e-15	7.68117e-13	TopBP1-interacting, checkpoint, and replication regulator
dusp2	2.59948	3.32619	0.000124902	0.000734858	dual specificity phosphatase 2
bub1bb	2.5982	2.7066	2.94535e-13	2.29114e-11	BUB1 mitotic checkpoint serine/threonine kinase Bb
LOC106563680	2.59759	1.65281	9.20999e-10	3.02618e-08	G2/mitotic-specific cyclin-B3
psat1	2.5933	6.96572	6.04265e-20	1.71289e-17	phosphoserine aminotransferase 1
LOC106590301	2.59237	3.50976	8.04953e-16	1.17576e-13	serine/threonine-protein kinase greatwall
lonp1	2.59147	5.23051	5.14344e-18	1.06859e-15	lon peptidase 1, mitochondrial
LOC123732928	2.58518	1.50074	5.94996e-05	0.000399318	cell wall protein DAN4-like
LOC106571444	2.58285	5.29466	3.59402e-18	7.76789e-16	CAD protein
cdca5	2.58171	2.43291	4.71224e-12	2.87627e-10	cell division cycle associated 5
LOC106611545	2.58155	5.10078	1.15995e-18	2.73233e-16	cyclin-A2-like
LOC106581758	2.58032	3.47962	3.44845e-11	1.68636e-09	cell division cycle-associated protein 7-like
LOC106610209	2.57813	4.56166	4.68306e-12	2.86369e-10	SWI/SNF-related matrix-associated actin-dependent regulator of chromatin subfamily A member 5
LOC106579957	2.57733	6.07914	1.26328e-18	2.95492e-16	sarcoplasmic/endoplasmic reticulum calcium ATPase 2
tbb2c	2.57611	6.59924	1.56533e-14	1.62101e-12	Tubulin beta-2C chain
tigara	2.57094	2.49868	1.21997e-07	2.12869e-06	TP53 induced glycolysis regulatory phosphatase a
cita	2.56972	4.52948	2.58647e-22	1.16357e-19	citron rho-interacting serine/threonine kinase a
adamtsl7	2.56965	1.68561	0.00675674	0.0200023	ADAMTS-like 7
LOC106568399	2.56824	4.71135	3.17137e-12	2.02056e-10	integrin alpha-2-like
upp1	2.56732	2.46783	5.43109e-09	1.43608e-07	uridine phosphorylase 1
LOC106593289	2.56445	2.78122	2.51753e-11	1.26616e-09	M-phase inducer phosphatase 1-like
slc7a5	2.56336	5.59765	2.66501e-15	3.42853e-13	solute carrier family 7 member 5
mtfr2	2.56224	2.95962	9.2782e-08	1.68575e-06	mitochondrial fission regulator 2
LOC106611716	2.56093	3.3507	1.86375e-15	2.47384e-13	centromere protein I
cdc45	2.56075	2.73682	1.09737e-12	7.67903e-11	CDC45 cell division cycle 45 homolog (S. cerevisiae)
LOC123735835	2.5592	1.05655	0.000118197	0.000702984	gap junction beta-4 protein-like
cdkn3	2.55726	3.1673	3.78081e-15	4.5987e-13	cyclin-dependent kinase inhibitor 3
pole	2.55721	4.1756	1.89745e-17	3.58575e-15	polymerase (DNA directed), epsilon
LOC106579269	2.55679	4.6324	1.30089e-06	1.60093e-05	nuclear receptor coactivator 7
LOC106574730	2.55579	2.83002	8.28658e-13	5.93529e-11	DNA replication fork stabilization factor DONSON
LOC106562705	2.55491	4.06318	6.65305e-12	3.85363e-10	stAR-related lipid transfer protein 5
LOC106610984	2.5543	1.26751	1.33688e-09	4.19509e-08	uncharacterized LOC106610984
LOC106605147	2.54872	3.84278	0.000689476	0.00304131	sodium/hydrogen exchanger 1
k0841	2.54804	2.95991	7.01813e-14	6.22678e-12	K0841 protein
LOC106609896	2.54513	3.53001	3.42072e-16	5.2972e-14	pre-mRNA-processing factor 19
LOC106574164	2.54389	3.49717	2.07292e-16	3.33351e-14	kinesin-like protein KIF14
LOC106587744	2.54384	3.31234	1.07679e-12	7.56674e-11	uncharacterized LOC106587744
LOC106562243	2.54208	6.4905	1.25967e-17	2.47851e-15	aspartate aminotransferase, mitochondrial
LOC106563463	2.53925	3.33435	7.01662e-16	1.05246e-13	sororin-B-like
LOC106592730	2.53437	1.08837	1.11254e-05	9.6383e-05	GTPase IMAP family member 7
LOC106562484	2.52976	5.78475	1.87721e-16	3.0481e-14	deoxyuridine 5'-triphosphate nucleotidohydrolase, mitochondrial
LOC106569808	2.52896	1.3227	2.19041e-06	2.47775e-05	1-phosphatidylinositol 4,5-bisphosphate phosphodiesterase delta-1-like
LOC106576686	2.52601	4.6939	3.43026e-18	7.49927e-16	lymphocyte-specific helicase
LOC123743843	2.52575	-1.8013	0.0141718	0.0365794	globoside alpha-1,3-N-acetylgalactosaminyltransferase 1-like
LOC106568572	2.52516	3.37547	1.79514e-14	1.83066e-12	ceramide glucosyltransferase
armc1l	2.52314	4.27878	1.28232e-15	1.76512e-13	armadillo repeat containing 1, like
mx2	2.52019	3.42027	6.50659e-05	0.000431211	myxovirus resistance 2
LOC123724063	2.51998	1.18369	2.83148e-07	4.37771e-06	protein MTSS 1-like
LOC106599124	2.51635	1.16022	1.63541e-06	1.93544e-05	sister chromatid cohesion protein DCC1
LOC106604686	2.51599	3.95789	1.02696e-06	1.30761e-05	cystine/glutamate transporter
LOC123743790	2.51545	1.47388	0.00370252	0.0122075	zinc finger protein 250-like
LOC106600720	2.51149	6.10683	7.05516e-12	4.04782e-10	lysophospholipase D GDPD3-like
LOC123727338	2.5109	6.35684	4.69602e-06	4.68607e-05	membrane cofactor protein-like
tubd1	2.51022	2.53951	1.21705e-11	6.57657e-10	tubulin, delta 1
ccnb2	2.50929	3.60892	1.17338e-16	1.97228e-14	cyclin B2
prim2	2.50651	4.27361	1.04164e-14	1.13863e-12	DNA primase subunit 2
LOC106596374	2.50556	5.80541	7.98514e-16	1.17147e-13	aldehyde dehydrogenase family 3 member B1-like
LOC106568669	2.50502	6.23528	1.88537e-12	1.27401e-10	ATP-binding cassette sub-family F member 2-like
LOC106595751	2.50392	1.27525	0.00460537	0.0146375	zinc-binding protein A33
gpt2	2.50338	5.17974	2.34283e-10	9.03867e-09	glutamic pyruvate transaminase (alanine aminotransferase) 2
LOC106594936	2.50337	5.21388	2.28874e-19	6.17387e-17	nucleolar and spindle-associated protein 1
LOC106609851	2.50009	1.53246	6.094e-08	1.17168e-06	rho GTPase-activating protein 8-like
mx	2.49952	4.59929	1.62291e-06	1.92243e-05	Interferon-induced GTP-binding protein Mx
LOC106564751	2.49837	9.49381	7.4708e-13	5.38558e-11	junction plakoglobin
lars1b	2.49805	6.58401	4.56264e-16	7.00072e-14	leucyl-tRNA synthetase 1b
LOC106576234	2.49781	-1.56206	0.00683603	0.0201888	endoplasmin-like
LOC106566391	2.49556	3.40838	2.43235e-06	2.69849e-05	aerolysin-like protein
LOC106602346	2.49292	4.29888	1.10927e-11	6.03317e-10	SWI/SNF-related matrix-associated actin-dependent regulator of chromatin subfamily A member 5
ppcs	2.48907	3.55211	1.85119e-12	1.25599e-10	phosphopantothenoylcysteine synthetase
LOC106600880	2.48594	3.37985	3.89251e-11	1.86857e-09	beta-1,4-mannosyl-glycoprotein 4-beta-N-acetylglucosaminyltransferase-like
znrf1	2.48297	3.06088	1.05401e-07	1.8763e-06	zinc and ring finger 1
brip1	2.48209	3.09905	6.30301e-13	4.60326e-11	BRCA1 interacting helicase 1
LOC106586611	2.48067	2.25052	5.29871e-09	1.40441e-07	centromere protein J-like
LOC106574173	2.48	2.7768	0.00905087	0.0254021	receptor-transporting protein 2-like
LOC106612200	2.4786	3.14685	1.09274e-11	5.95294e-10	acidic repeat-containing protein-like
LOC106586335	2.47721	6.98441	1.87402e-15	2.47763e-13	isocitrate dehydrogenase [NADP] cytoplasmic
acer1	2.47678	4.93088	3.26041e-12	2.07334e-10	alkaline ceramidase 1
tyms	2.47637	5.19503	2.494e-17	4.60493e-15	thymidylate synthetase
birc5a	2.47633	4.84257	7.5894e-16	1.12826e-13	baculoviral IAP repeat containing 5a
LOC106575602	2.47583	5.87431	3.61096e-13	2.74507e-11	gap junction gamma-1 protein-like
LOC106591493	2.47552	1.37406	4.62044e-08	9.17971e-07	rho GTPase-activating protein 19-like
LOC123728281	2.47356	1.33702	5.67589e-08	1.10124e-06	uncharacterized LOC123728281
LOC106585265	2.47348	6.84784	2.32124e-14	2.29036e-12	S-adenosylmethionine synthase
LOC106594784	2.47101	4.01108	2.35533e-15	3.05362e-13	structural maintenance of chromosomes protein 2-like
LOC106586691	2.46996	6.132	1.56472e-18	3.58481e-16	cystathionine beta-synthase-like
LOC106572971	2.46925	3.97443	1.43884e-12	9.91618e-11	ubiquitin-like modifier-activating enzyme 1
eno1b	2.46744	7.96071	1.25803e-14	1.33799e-12	enolase 1b, (alpha)
yars1	2.46433	6.17858	3.49035e-15	4.30379e-13	tyrosyl-tRNA synthetase 1
si:ch1073-126c3.2	2.46416	2.83688	0.000996672	0.00413363	uncharacterized LOC106608805
LOC106569128	2.46246	5.26255	2.79385e-11	1.39272e-09	DNA replication licensing factor mcm4-like
LOC106574092	2.46186	4.99403	5.19769e-15	6.1871e-13	E3 ubiquitin-protein ligase UHRF1
tmem183a	2.46082	4.00212	6.46429e-18	1.31844e-15	transmembrane protein 183A
LOC106595248	2.45938	4.85661	2.12721e-07	3.42906e-06	ZP domain-containing protein-like
LOC106570863	2.4533	4.46024	1.67999e-11	8.84946e-10	DNA-binding protein HU 2-like
LOC106607996	2.44908	4.91904	6.09429e-11	2.76592e-09	histone-lysine N-methyltransferase NSD2
cenpe	2.44835	5.40299	8.36264e-14	7.30005e-12	centromere protein E
LOC106589124	2.44641	4.41676	4.35485e-14	4.09172e-12	tribbles homolog 1
sass6	2.44556	3.21303	2.23162e-14	2.215e-12	SAS-6 centriolar assembly protein
ima2	2.44446	6.19596	6.92972e-14	6.16469e-12	Importin subunit alpha-2
LOC123743065	2.44093	-1.77667	0.00139202	0.00544008	transcription factor E2F3-like
LOC106578554	2.44067	5.64823	4.23428e-12	2.63257e-10	V-set domain containing T-cell activation inhibitor 1
mcm6	2.43668	6.28786	2.50156e-13	1.96882e-11	minichromosome maintenance complex component 6
paf	2.43582	3.13031	2.12358e-12	1.40935e-10	PCNA-associated factor
LOC106561782	2.43505	3.27817	1.32875e-13	1.10836e-11	protein regulator of cytokinesis 1
LOC106610912	2.43446	2.82308	4.04797e-05	0.000288393	trypsin-like
LOC106572968	2.43156	2.63512	7.53469e-11	3.35143e-09	ubiquitin-like modifier-activating enzyme 1
LOC106611742	2.42992	7.62166	5.3518e-15	6.33141e-13	glycerophosphoinositol inositolphosphodiesterase GDPD2-like
LOC106583316	2.42511	7.29913	2.45398e-11	1.23993e-09	sodium/potassium-transporting ATPase subunit alpha-3
LOC106611473	2.42499	3.83341	2.5056e-17	4.60493e-15	nucleolar and spindle-associated protein 1-like
LOC106594015	2.41813	3.00117	0.00811021	0.0232387	thrombin-like enzyme cerastocytin
LOC106591035	2.41754	1.85631	0.000157318	0.000889773	asc-type amino acid transporter 1-like
LOC106572755	2.41547	1.69455	0.001356	0.00532358	cytochrome P450 2K1-like
LOC106573125	2.41403	4.92576	1.05499e-14	1.14946e-12	nuclear pore complex protein Nup160
LOC106604193	2.4131	6.41009	1.23597e-13	1.03874e-11	ras GTPase-activating protein-binding protein 1-like
LOC106612482	2.41307	4.28107	9.89031e-15	1.09182e-12	G elongation factor, mitochondrial 1
LOC106588962	2.41257	1.54231	2.6922e-08	5.78737e-07	ATP-dependent DNA helicase Q4
heatr1	2.41206	4.91512	7.7158e-15	8.69366e-13	HEAT repeat containing 1
LOC106563520	2.41001	2.2534	1.19886e-09	3.8191e-08	kinesin-like protein KIF18A
LOC106563402	2.40914	6.14014	0.00127753	0.00506362	uncharacterized LOC106563402
LOC106581777	2.40562	6.24561	5.92846e-14	5.34504e-12	D-3-phosphoglycerate dehydrogenase
pold1	2.40555	2.66484	4.19585e-10	1.50104e-08	polymerase (DNA directed), delta 1, catalytic subunit
LOC106609950	2.40552	1.01313	8.53006e-06	7.701e-05	N-acyl-aromatic-L-amino acid amidohydrolase (carboxylate-forming) B
LOC106591484	2.40418	2.61161	9.63929e-10	3.15175e-08	rho guanine nucleotide exchange factor 39-like
kif15	2.40399	4.60898	1.27875e-17	2.50134e-15	kinesin family member 15
LOC106560903	2.40389	2.95869	3.58112e-06	3.71541e-05	protein spire homolog 2-like
LOC106595307	2.40301	1.2705	1.1084e-07	1.96268e-06	TIMELESS-interacting protein-like
LOC106576175	2.39992	3.11573	1.48634e-13	1.22455e-11	condensin-2 complex subunit H2-like
LOC106612204	2.39921	5.04892	7.24179e-15	8.23914e-13	tryptophan--tRNA ligase, cytoplasmic
LOC106566911	2.39849	5.02498	4.68723e-13	3.49183e-11	specifically androgen-regulated gene protein
isg15	2.39729	3.41249	0.000432279	0.00206355	ISG15 ubiquitin like modifier
LOC106577388	2.39684	6.62527	1.71517e-14	1.75984e-12	malate dehydrogenase, cytoplasmic
si:dkeyp-120h9.1	2.39521	2.04497	6.30744e-09	1.64057e-07	Y+L amino acid transporter 2-like
LOC106572450	2.39505	-1.3998	0.00180952	0.00675597	double-strand-break repair protein rad21 homolog
erg19	2.39395	3.03358	4.89295e-11	2.28263e-09	Diphosphomevalonate decarboxylase
LOC106570501	2.39209	1.69288	6.84472e-09	1.76522e-07	ras-related protein Rab-25-like
LOC106562713	2.39129	1.29284	2.30762e-06	2.59018e-05	endophilin-A3-like
LOC100196683	2.38834	2.88104	0.000914324	0.0038484	uncharacterized LOC100196683
LOC106567149	2.38729	5.73388	5.31919e-16	8.09427e-14	endoplasmic reticulum chaperone BiP-like
LOC106570108	2.38381	5.13971	7.89642e-14	6.95072e-12	cyclin-dependent kinases regulatory subunit 1
crfb12	2.38362	5.01223	6.75793e-10	2.29209e-08	cytokine receptor family member B12
LOC106587962	2.38136	3.07192	6.40642e-11	2.87635e-09	transcription factor Sp6-like
LOC106586525	2.38029	6.4815	1.7886e-07	2.94859e-06	protein FAM83B
LOC106562547	2.38025	3.52826	5.48545e-14	4.99953e-12	deoxyuridine 5'-triphosphate nucleotidohydrolase-like
psmd1	2.37921	6.69892	1.06972e-08	2.61367e-07	proteasome 26S subunit, non-ATPase 1
LOC106581219	2.37909	2.12549	0.00217239	0.00785819	collagenase 3
LOC106585835	2.37897	4.55525	1.49478e-15	2.04077e-13	SWI/SNF-related matrix-associated actin-dependent regulator of chromatin subfamily A containing DEAD/H box 1A
LOC106565693	2.37811	4.11875	1.70777e-15	2.31268e-13	transmembrane protein 183A-like
tonsl	2.37768	3.62739	6.10769e-14	5.46247e-12	tonsoku-like, DNA repair protein
dhx30	2.37717	3.28564	5.1177e-12	3.08992e-10	DEAH (Asp-Glu-Ala-His) box helicase 30
cbr1	2.3757	6.8784	1.0632e-15	1.51332e-13	carbonyl reductase 1
selenoi	2.37316	4.26038	8.92567e-17	1.51551e-14	selenoprotein I
nek2	2.37097	3.03519	2.25096e-12	1.48213e-10	NIMA-related kinase 2
bub3	2.37066	3.88646	1.46109e-15	2.00295e-13	BUB3 mitotic checkpoint protein
ccne2	2.36915	3.24271	2.04334e-10	8.02202e-09	cyclin E2
LOC123725317	2.36877	-1.79104	0.00189013	0.00699757	small nucleolar RNA SNORD49
dspa	2.36828	10.3632	2.56854e-12	1.6715e-10	desmoplakin a
LOC106585939	2.36619	4.73377	6.03147e-15	7.00509e-13	endothelial lipase-like
LOC123723806	2.36575	-1.87015	0.00440193	0.0141008	C-type lectin domain family 4 member E-like
LOC106578597	2.36501	4.41142	1.70105e-06	2.00206e-05	uroplakin-1a-like
slc25a12	2.36452	4.9514	1.06583e-19	2.97091e-17	solute carrier family 25 member 12
LOC106571348	2.36183	5.82639	7.65993e-08	1.42899e-06	elongation of very long chain fatty acids protein 7-like
LOC106566745	2.36071	2.00462	0.000156847	0.000887709	interferon regulatory factor 4
ccnb3	2.35786	4.75238	2.37861e-16	3.73531e-14	cyclin B3
LOC106588579	2.3577	3.0798	6.10668e-13	4.46964e-11	splicing factor 3B subunit 4-like
LOC106576044	2.35714	-1.13138	0.00826297	0.0235779	synapsin-3
LOC106585996	2.35625	6.26655	6.81708e-13	4.9356e-11	threonine--tRNA ligase 1, cytoplasmic
cenpn	2.35569	2.83317	8.41788e-09	2.1123e-07	centromere protein N
b4galnt4a	2.35416	1.72095	2.19915e-06	2.48677e-05	beta-1,4-N-acetyl-galactosaminyl transferase 4a
LOC106593200	2.3507	4.86919	9.98934e-14	8.54561e-12	Krueppel-like factor 5
LOC123727923	2.34735	2.15715	3.19672e-08	6.72075e-07	uncharacterized LOC123727923
LOC100306849	2.34393	2.88423	1.77781e-10	7.11314e-09	mitotic checkpoint serine/threonine-protein kinase BUB1
LOC106573334	2.34265	4.94258	1.36618e-10	5.64439e-09	PCNA-associated factor
LOC106565174	2.34135	7.21452	1.3855e-14	1.46195e-12	hyaluronidase-2-like
LOC106589381	2.33575	4.06927	6.65951e-15	7.68117e-13	kinesin-like protein KIF20A
LOC106581618	2.3349	7.66899	5.41595e-14	4.94967e-12	LIM domain only protein 7
LOC123730836	2.33243	1.29475	2.40596e-08	5.25911e-07	centromere protein T-like
LOC106563322	2.33226	5.99863	1.235e-10	5.1637e-09	tight junction protein ZO-2-like
acod	2.33164	2.65317	2.39594e-06	2.66429e-05	Acyl-CoA desaturase
mal	2.32972	9.09978	6.52755e-10	2.22116e-08	mal, T-cell differentiation protein
gars1	2.32931	6.98148	1.21036e-12	8.38205e-11	glycyl-tRNA synthetase 1
LOC106583108	2.32849	2.76785	1.27236e-06	1.57161e-05	solute carrier family 45 member 3
nsd2	2.3263	4.14862	6.19932e-18	1.27215e-15	nuclear receptor binding SET domain protein 2
per2	2.3258	2.8197	9.99189e-13	7.11104e-11	period circadian clock 2
LOC106567318	2.3237	2.01654	8.46304e-06	7.65457e-05	tumor necrosis factor receptor superfamily member 6B
eppk1	2.32343	4.35843	5.4359e-09	1.43622e-07	epiplakin 1
LOC106587371	2.31986	4.97827	0.000390292	0.00189778	interferon regulatory factor 8-like
LOC106613599	2.31876	5.50832	6.65908e-12	3.85363e-10	thimet oligopeptidase
ruvbl2	2.31714	4.97451	2.67784e-14	2.60381e-12	RuvB-like AAA ATPase 2
hsp90b1	2.31547	4.10073	9.77954e-09	2.41236e-07	heat shock protein 90, beta (grp94), member 1
LOC106570078	2.3126	3.90181	6.84711e-10	2.3151e-08	lymphotoxin-alpha
LOC106583587	2.31219	2.60375	3.53528e-09	9.77688e-08	rac GTPase-activating protein 1-like
LOC106582297	2.31136	2.60251	1.24137e-09	3.93578e-08	BRCA1-associated RING domain protein 1-like
LOC106577478	2.3108	4.58349	1.82367e-15	2.44e-13	mitochondrial import receptor subunit TOM40 homolog
LOC106573828	2.30878	1.33009	3.19224e-07	4.85793e-06	tumor necrosis factor alpha-induced protein 8-like protein 1
LOC106613676	2.30869	1.47206	6.13179e-08	1.1774e-06	nicotinamide riboside kinase 2
LOC106595636	2.30695	3.57404	1.57875e-14	1.62986e-12	methylthioribose-1-phosphate isomerase
LOC106606415	2.30684	4.05046	2.9984e-09	8.49945e-08	glycogen synthase 1 (muscle)
LOC106575505	2.30504	3.19885	9.85144e-12	5.41066e-10	cingulin-like
ranbp2	2.3029	5.96378	3.06102e-14	2.95067e-12	RAN binding protein 2
LOC106583908	2.30138	7.58339	1.45934e-09	4.52815e-08	fructose-bisphosphate aldolase A-like
LOC106570748	2.29648	1.22827	1.2782e-06	1.57707e-05	fibrinogen silencer-binding protein
dpp3	2.29475	5.67156	5.98963e-10	2.06119e-08	dipeptidyl-peptidase 3
prim1	2.29443	5.56213	1.47163e-12	1.01077e-10	DNA primase subunit 1
orc5	2.2928	3.29633	1.5032e-10	6.13176e-09	origin recognition complex, subunit 5
rfc2	2.29213	4.39269	2.02334e-14	2.0324e-12	replication factor C (activator 1) 2
fpps	2.29183	4.3413	2.14524e-12	1.42091e-10	Farnesyl pyrophosphate synthetase
LOC106606447	2.29083	1.94448	4.13114e-07	6.05268e-06	centromere protein X
LOC106588641	2.28935	1.35605	1.80864e-06	2.10718e-05	transcription factor HIVEP3
LOC106590365	2.28776	3.72256	4.84481e-12	2.94644e-10	xaa-Pro aminopeptidase 1
im:7152348	2.28649	6.53917	1.87285e-08	4.26156e-07	uncharacterized LOC106573986
aff3	2.28519	3.72081	0.000107863	0.00065231	AF4/FMR2 family, member 3
si:dkeyp-117h8.4	2.28364	3.93132	3.05329e-15	3.82508e-13	uncharacterized LOC106584130
LOC106607556	2.2829	4.05722	8.64136e-12	4.80141e-10	prolyl endopeptidase-like
ftr83	2.28191	6.45064	3.50204e-13	2.67443e-11	finTRIM family, member 83
LOC106578213	2.28133	-1.11511	0.000649835	0.00289972	FH2 domain-containing protein 1
LOC100380713	2.2773	4.10247	3.92501e-10	1.41474e-08	TRPM8 channel-associated factor homolog
LOC106582888	2.27296	5.90469	2.83882e-17	5.16063e-15	protein FAM83D-like
LOC106610996	2.27203	1.46978	2.36406e-07	3.75121e-06	serine/threonine-protein kinase PLK4-like
LOC106586200	2.27148	2.60699	1.94412e-05	0.000155237	polypeptide N-acetylgalactosaminyltransferase 3
ptgs2b	2.2675	3.54495	6.51968e-10	2.22116e-08	prostaglandin-endoperoxide synthase 2b
LOC106568941	2.26695	2.79458	4.51316e-09	1.21743e-07	mitochondrial import inner membrane translocase subunit TIM44
gins3	2.26645	2.80998	7.90822e-10	2.63731e-08	GINS complex subunit 3
tnfaip6	2.26598	1.9067	0.000498117	0.00232936	tumor necrosis factor, alpha-induced protein 6
LOC106582376	2.26157	6.80969	4.04298e-14	3.83098e-12	isocitrate dehydrogenase [NADP] cytoplasmic
slc25a29	2.26137	1.41026	0.000203684	0.00110476	solute carrier family 25 member 29
LOC106578928	2.26046	6.40005	4.51348e-10	1.60097e-08	protein transport protein Sec24C-like
gmds	2.25942	7.47849	2.60739e-14	2.54269e-12	GDP-mannose 4,6-dehydratase
aars1	2.25861	7.532	2.52104e-11	1.26616e-09	alanyl-tRNA synthetase 1
LOC106569884	2.25833	5.34268	6.69173e-12	3.85917e-10	interleukin enhancer-binding factor 2 homolog
1433b	2.25705	9.37778	1.07461e-15	1.52307e-13	14-3-3 protein beta/alpha
LOC106583686	2.25674	1.01018	3.28641e-06	3.459e-05	proto-oncogene tyrosine-protein kinase Src
LOC106591474	2.25582	1.50962	1.77745e-05	0.000143852	28S ribosomal protein S33, mitochondrial
LOC106569424	2.25568	7.33726	1.81354e-11	9.50803e-10	ATP synthase subunit alpha, mitochondrial
LOC106606382	2.25346	2.88789	2.3146e-09	6.80324e-08	DNA polymerase delta catalytic subunit-like
LOC106572682	2.25283	-1.36101	0.00289248	0.0100001	zinc finger protein Eos-like
oxct1a	2.25085	1.6841	4.74851e-06	4.72295e-05	3-oxoacid CoA transferase 1a
LOC100196673	2.25046	6.86993	6.75562e-13	4.90171e-11	malate dehydrogenase 2-1, NAD (mitochondrial)
LOC106574550	2.25038	8.45447	1.02702e-11	5.62239e-10	ATP synthase subunit beta, mitochondrial
LOC106607886	2.25	4.52645	1.91167e-12	1.28659e-10	uncharacterized LOC106607886
mthfd1l	2.24849	5.23154	6.45768e-17	1.12502e-14	methylenetetrahydrofolate dehydrogenase (NADP+ dependent) 1 like
LOC106579526	2.24666	3.20836	5.71727e-11	2.60541e-09	myb-related protein A-like
LOC106576762	2.24524	10.3454	1.0458e-13	8.90103e-12	tumor-associated calcium signal transducer 2
LOC106566804	2.24511	4.19311	1.86697e-10	7.44319e-09	tyrosine-protein kinase SRK3
tgm5l	2.24434	8.05736	6.01053e-08	1.1581e-06	transglutaminase 5, like
LOC106580795	2.24418	5.38737	1.53781e-10	6.2577e-09	bleomycin hydrolase
LOC106564644	2.2439	6.41036	2.27883e-11	1.15667e-09	ATP-dependent RNA helicase DDX39A
pigo	2.24262	3.1848	5.73364e-11	2.60931e-09	phosphatidylinositol glycan anchor biosynthesis, class O
LOC106579727	2.2404	4.51796	4.115e-14	3.87726e-12	valine--tRNA ligase-like
LOC123743466	2.24017	3.93206	3.62837e-11	1.76403e-09	grainyhead-like protein 1 homolog
LOC106605401	2.24013	6.23003	4.88903e-12	2.96794e-10	valine--tRNA ligase-like
svopl	2.24009	3.49476	4.23669e-10	1.51241e-08	SVOP-like
fdft1	2.23906	4.96421	1.14126e-13	9.61562e-12	farnesyl-diphosphate farnesyltransferase 1
lrwd1	2.23384	3.52378	9.96055e-11	4.29897e-09	leucine-rich repeats and WD repeat domain containing 1
si:ch211-198m17.1	2.23159	1.79786	0.00187062	0.00694763	flocculation protein FLO11
LOC106562284	2.2292	5.14812	1.82545e-08	4.16788e-07	interferon regulatory factor 8
LOC106583814	2.22897	2.34905	1.01721e-08	2.49815e-07	pyruvate dehydrogenase E1 subunit beta
LOC106608315	2.22888	2.83944	4.02167e-08	8.15773e-07	zygotic DNA replication licensing factor mcm3
LOC106572754	2.22876	5.56787	1.49536e-13	1.22895e-11	serine--tRNA ligase, cytoplasmic
LOC106572223	2.22855	4.16173	1.42032e-13	1.17886e-11	histone-lysine N-methyltransferase SUV39H1-like
LOC106612499	2.22833	2.70426	1.41933e-10	5.83015e-09	transcription factor E2F2
LOC106580643	2.22734	4.72533	8.24661e-12	4.59735e-10	ATP-binding cassette sub-family F member 3-like
LOC106582101	2.22653	4.67327	1.79704e-15	2.41402e-13	immunoglobulin superfamily member 3
LOC106564727	2.22607	7.94481	6.5578e-12	3.81481e-10	calpain-9-like
msh6	2.22574	5.21122	4.03249e-11	1.9269e-09	mutS homolog 6 (E. coli)
LOC100380717	2.2255	5.96694	4.80796e-11	2.25556e-09	heat shock 70 kDa protein 4
glpk3	2.22543	4.53547	6.9053e-14	6.15935e-12	Glycerol kinase, testis specific 1
LOC106580813	2.22522	4.21655	2.03495e-07	3.30233e-06	myelin protein zero-like protein 2
LOC106564547	2.22453	3.16444	1.06672e-10	4.5686e-09	centromere protein M-like
haus8	2.22319	3.29512	6.43267e-12	3.75509e-10	HAUS augmin like complex subunit 8
LOC106562237	2.22074	2.9675	9.34904e-11	4.05598e-09	uncharacterized LOC106562237
LOC106586634	2.21983	3.37852	1.53053e-11	8.11328e-10	chromatin assembly factor 1 subunit B
LOC106577684	2.21961	4.66155	2.8224e-13	2.21093e-11	RNA-binding protein 4B-like
mix23	2.21881	2.81892	3.33237e-10	1.22354e-08	mitochondrial matrix import factor 23
LOC106581869	2.21811	6.27254	1.55321e-13	1.26769e-11	gap junction gamma-1 protein-like
LOC100136483	2.21698	8.3977	2.46321e-11	1.24271e-09	tubulin beta-1 chain
LOC123732481	2.21609	-1.47868	0.00497343	0.0155837	uncharacterized LOC123732481
cenph	2.21607	3.07415	9.05234e-08	1.65099e-06	centromere protein H
LOC123730749	2.21418	3.46575	1.29383e-08	3.08682e-07	uncharacterized LOC123730749
LOC106585186	2.21367	4.32749	1.01658e-12	7.20412e-11	zinc finger protein 367-like
LOC106587408	2.2092	1.8904	5.27697e-08	1.03646e-06	centromere protein T-like
LOC106586512	2.20874	1.24859	1.76199e-06	2.06217e-05	coiled-coil domain-containing protein 138-like
egr3	2.20857	2.80986	2.06017e-06	2.35431e-05	early growth response 3
LOC106608812	2.20647	1.757	0.00138073	0.00540417	endonuclease domain-containing 1 protein
LOC100380681	2.20493	6.92184	5.45495e-15	6.42474e-13	tubulin alpha-1C chain
mep50	2.20406	5.41567	9.48952e-13	6.76791e-11	Methylosome protein 50
LOC106565542	2.20204	4.99317	1.85436e-08	4.22237e-07	glutamine synthetase-like
LOC106571033	2.201	1.65587	9.50049e-05	0.000589672	basic leucine zipper transcriptional factor ATF-like
vsig10l	2.20066	5.24543	3.72403e-10	1.35544e-08	V-set and immunoglobulin domain containing 10 like
LOC106611642	2.19689	6.28419	7.71927e-15	8.69366e-13	phospholipid-transporting ATPase ABCA1-like
LOC106584342	2.19546	3.77965	9.35753e-06	8.35335e-05	transcription factor Sox-2
LOC106605928	2.19449	1.16094	3.38839e-06	3.54476e-05	uncharacterized LOC106605928
LOC106585576	2.19208	2.14984	0.00135091	0.00530732	centromere-associated protein E-like
LOC106588493	2.1897	7.23749	3.44396e-10	1.26174e-08	uncharacterized LOC106588493
uba7	2.18699	5.51717	0.000534586	0.00246878	ubiquitin-like modifier activating enzyme 7
LOC123733059	2.18536	-1.32906	0.00600035	0.0181519	nuclear pore complex protein Nup50-like
LOC106606647	2.18329	4.7975	2.06311e-06	2.35686e-05	NADPH oxidase organizer 1-like
LOC106576855	2.18241	4.93628	2.15751e-14	2.15422e-12	peroxisome proliferator-activated receptor gamma coactivator-related protein 1-like
ska1	2.18154	2.04284	1.63804e-07	2.74091e-06	spindle and kinetochore associated complex subunit 1
acot7	2.18037	3.4647	6.30865e-12	3.68912e-10	acyl-CoA thioesterase 7
LOC106602365	2.17982	6.58556	1.13858e-13	9.61562e-12	lipopolysaccharide-responsive and beige-like anchor protein
topk	2.17907	5.68647	3.18291e-13	2.45878e-11	Lymphokine-activated killer T-cell-originated protein kinase homolog
LOC106605924	2.17356	3.67215	2.35843e-10	9.06748e-09	farnesyl pyrophosphate synthase
LOC106570358	2.17289	5.18855	2.0259e-12	1.35529e-10	unconventional myosin-Ig
cenpm	2.17259	3.09067	5.81849e-12	3.45688e-10	Centromere protein M
LOC123739581	2.17246	2.21596	3.68155e-08	7.55021e-07	isoleucine--tRNA ligase, cytoplasmic-like
LOC106570029	2.17235	1.07749	0.0054983	0.0169131	cyclic GMP-AMP synthase-like
LOC123738259	2.17155	-1.30793	0.00124088	0.00494181	globoside alpha-1,3-N-acetylgalactosaminyltransferase 1-like
LOC106594398	2.17142	2.74877	5.44458e-10	1.88917e-08	cingulin-like
zwilch	2.16709	3.07262	4.27519e-12	2.65307e-10	zwilch kinetochore protein
LOC106562415	2.16593	6.02598	4.58558e-12	2.81437e-10	epithelial splicing regulatory protein 2-like
tmprss13b	2.16585	4.56259	1.14799e-12	7.9998e-11	transmembrane serine protease 13b
stil	2.1647	1.98285	2.60148e-08	5.62124e-07	STIL centriolar assembly protein
LOC106573723	2.16341	4.51128	2.71938e-10	1.02549e-08	nuclear pore complex protein Nup93
acat2	2.16308	5.24585	2.92342e-10	1.09136e-08	acetyl-CoA acetyltransferase 2
arhgef28a	2.16018	2.98457	1.19327e-05	0.000102422	Rho guanine nucleotide exchange factor (GEF) 28a
LOC106583691	2.1592	6.59022	2.1733e-06	2.46327e-05	protein-glutamine gamma-glutamyltransferase 2
spc25	2.15887	3.7503	4.89521e-10	1.71815e-08	SPC25 component of NDC80 kinetochore complex
chac1	2.15849	7.48751	5.09151e-11	2.36208e-09	ChaC, cation transport regulator homolog 1 (E. coli)
sfxn2	2.15815	5.4293	4.01335e-15	4.86386e-13	sideroflexin 2
ercc6l	2.15778	5.11609	3.3482e-11	1.64697e-09	excision repair cross-complementation group 6-like
LOC106603544	2.15693	6.7457	2.59995e-10	9.87126e-09	dolichyl-diphosphooligosaccharide--protein glycosyltransferase subunit STT3A
LOC106607811	2.15639	2.41299	3.68582e-08	7.55434e-07	lymphokine-activated killer T-cell-originated protein kinase homolog
LOC106607853	2.15543	1.87221	7.70101e-05	0.000495322	24-hydroxycholesterol 7-alpha-hydroxylase
LOC106577820	2.15497	2.94009	1.95448e-05	0.000155841	cytosolic phospholipase A2 gamma-like
eif4eb	2.15372	4.43471	2.35498e-10	9.06748e-09	eukaryotic translation initiation factor 4eb
LOC106602982	2.15331	5.24422	4.84825e-11	2.27128e-09	equilibrative nucleoside transporter 2-like
LOC106583477	2.15306	6.25193	6.26973e-07	8.65523e-06	laminin subunit beta-3
mrpl46	2.15261	3.80449	5.89825e-12	3.49806e-10	mitochondrial ribosomal protein L46
ackr4b	2.15056	2.64233	1.68884e-06	1.98908e-05	atypical chemokine receptor 4b
LOC106594422	2.15019	4.42058	3.3766e-12	2.1373e-10	nucleolar protein 58
LOC106609889	2.14889	2.6967	0.00434042	0.0139438	sialic acid synthase-like
rtn4ip1	2.14872	2.41369	7.39433e-09	1.88814e-07	reticulon 4 interacting protein 1
LOC123728745	2.14427	1.94558	3.89632e-06	3.99534e-05	cytosolic phospholipase A2 gamma-like
bspry	2.14387	2.74309	5.72859e-10	1.97542e-08	B-box and SPRY domain containing
LOC106606418	2.14283	2.71053	0.000100107	0.000614401	metalloproteinase inhibitor 2-like
tap2a	2.14221	3.83424	0.00095835	0.00400179	transporter associated with antigen processing, subunit type a
ppp5c	2.1408	5.82876	4.37496e-12	2.70495e-10	protein phosphatase 5, catalytic subunit
LOC106574545	2.14017	2.87021	5.6013e-06	5.4181e-05	ATP-binding cassette sub-family C member 4-like
atp5a1	2.13955	8.28716	3.66859e-11	1.77584e-09	ATP synthase, H+ transporting, mitochondrial F1 complex, alpha subunit 1, cardiac muscle
LOC123733233	2.13702	2.34296	3.08388e-07	4.71447e-06	presenilin-1-like
LOC106569427	2.13384	5.22473	1.00187e-12	7.11495e-11	protein arginine N-methyltransferase 5
mcm4	2.13206	4.90699	3.17335e-11	1.56557e-09	minichromosome maintenance complex component 4
LOC106604950	2.13061	7.36717	3.52568e-12	2.22091e-10	stress-70 protein, mitochondrial
LOC106612827	2.12741	6.57804	1.87698e-11	9.79456e-10	T-complex protein 1 subunit zeta
opa3	2.1273	2.43786	1.36083e-08	3.22596e-07	outer mitochondrial membrane lipid metabolism regulator OPA3
LOC106563153	2.12708	6.25688	1.67485e-09	5.11617e-08	sarcoplasmic/endoplasmic reticulum calcium ATPase 2
LOC106577634	2.12552	4.14355	3.4091e-05	0.000249248	uncharacterized LOC106577634
LOC106606991	2.12486	2.31574	1.79877e-06	2.0986e-05	sphingosine kinase 1
LOC106587264	2.1246	3.47099	5.19077e-12	3.1284e-10	DNA replication factor Cdt1
LOC106581923	2.12437	2.91722	8.84722e-08	1.61799e-06	NGFI-A-binding protein 1-like
LOC106603177	2.12431	2.35331	2.00221e-06	2.2975e-05	thiosulfate:glutathione sulfurtransferase-like
LOC106602906	2.12419	6.12027	8.64505e-09	2.15476e-07	fos-related antigen 2
cenpk	2.12309	1.97366	8.97576e-08	1.63952e-06	centromere protein K
LOC106591813	2.12196	1.55448	1.1531e-07	2.02894e-06	synaptojanin-2-binding protein-like
LOC100380509	2.12079	3.03857	1.22697e-10	5.14317e-09	Proline-rich protein 11
pttg1	2.11707	4.20893	2.56137e-14	2.50512e-12	PTTG1 regulator of sister chromatid separation, securin
nar4	2.11647	3.72179	1.62305e-06	1.92243e-05	Ecto-ADP-ribosyltransferase 4
LOC106606479	2.11643	4.65071	6.34393e-13	4.62305e-11	TNF receptor-associated protein 1
nup205	2.11554	5.65607	6.16252e-11	2.78554e-09	nucleoporin 205
LOC106564474	2.11429	2.95896	9.32695e-08	1.69369e-06	ribonuclease H2 subunit A-like
LOC106570187	2.11415	5.03608	1.44078e-12	9.91618e-11	splicing factor 3B subunit 4
eme1	2.11365	2.44987	6.45085e-09	1.67267e-07	essential meiotic structure-specific endonuclease 1
LOC106582836	2.11183	2.76239	3.53673e-09	9.77688e-08	myb-related protein B
LOC106610155	2.11116	1.72847	4.43617e-07	6.42104e-06	uncharacterized LOC106610155
aqp3a	2.1111	8.90996	1.39265e-09	4.3373e-08	aquaporin 3a
LOC106574503	2.10212	1.34618	4.41998e-05	0.00030975	outer dense fiber protein 3-like protein 2
knl1	2.10007	5.49732	8.17155e-11	3.61548e-09	kinetochore scaffold 1
rir2	2.09919	7.05701	2.38914e-11	1.20899e-09	Ribonucleoside-diphosphate reductase subunit M2
LOC106567719	2.09864	3.52067	3.36975e-09	9.36948e-08	myb-binding protein 1A-like protein
abcb8	2.09658	4.10664	1.103e-14	1.19014e-12	ATP-binding cassette, sub-family B (MDR/TAP), member 8
rcc1	2.09429	5.20244	2.83398e-12	1.81946e-10	regulator of chromosome condensation 1
igfbp-6a2	2.09106	3.76835	0.000839223	0.00357686	insulin-like growth factor binding protein 6 paralog A2
LOC106609235	2.09029	4.7135	2.36875e-10	9.0967e-09	suppressor APC domain-containing protein 1
LOC106576194	2.0891	3.65904	3.91047e-12	2.44032e-10	scm-like with four MBT domains protein 2
LOC106599054	2.08908	6.2146	2.9218e-10	1.09136e-08	coatomer subunit beta'
gfm2	2.08635	3.74641	2.93315e-13	2.28697e-11	GTP dependent ribosome recycling factor mitochondrial 2
shtn1	2.08056	2.51017	3.41712e-07	5.15558e-06	shootin 1
LOC123742590	2.07958	-1.73915	0.00309089	0.0105433	small nucleolar RNA SNORD61
LOC123723769	2.0794	5.97102	1.00965e-10	4.35203e-09	phosphoglycerate mutase 1
LOC106605224	2.07862	5.12348	2.38407e-13	1.89868e-11	uncharacterized LOC106605224
LOC100192336	2.07768	4.40844	1.73031e-05	0.000140547	interferon regulatory factor 7
LOC106600830	2.07727	6.77716	1.05018e-11	5.73981e-10	ATP synthase F(0) complex subunit C3, mitochondrial
LOC106568136	2.0764	5.23487	1.16209e-09	3.71259e-08	serine/threonine-protein phosphatase 2B catalytic subunit
LOC106610560	2.07471	-1.05268	0.0039801	0.0129744	structural maintenance of chromosomes protein 2
LOC106603543	2.0736	4.01521	8.38058e-14	7.30005e-12	cytoskeleton-associated protein 2
LOC106583476	2.07105	-1.4242	0.0043277	0.0139083	low-density lipoprotein receptor class A domain-containing protein 2-like
gapdhs	2.06972	8.45119	1.45389e-08	3.42472e-07	glyceraldehyde-3-phosphate dehydrogenase, spermatogenic
LOC106593318	2.06686	3.87584	5.04075e-12	3.04897e-10	propionyl-CoA carboxylase alpha chain, mitochondrial-like
mnd1	2.06626	3.18366	2.666e-11	1.33696e-09	meiotic nuclear divisions 1 homolog (S. cerevisiae)
lrpprc	2.06624	5.56498	1.9993e-11	1.03555e-09	leucine-rich pentatricopeptide repeat containing
LOC106597351	2.06468	1.82794	1.4683e-07	2.4994e-06	serine/threonine-protein kinase PLK4
ubp5	2.0637	5.83918	1.00829e-09	3.27758e-08	Ubiquitin carboxyl-terminal hydrolase 5
lmnb1	2.06284	7.24272	3.75702e-11	1.80818e-09	lamin B1
LOC106606012	2.06233	1.37897	1.24182e-05	0.000105994	protein phosphatase 1 regulatory subunit 35-like
LOC106607210	2.06176	4.85536	2.85938e-13	2.23466e-11	DNA (cytosine-5)-methyltransferase 1
msh2	2.05738	4.67903	5.24093e-12	3.15295e-10	mutS homolog 2 (E. coli)
LOC106607257	2.05713	4.97568	7.40038e-09	1.88814e-07	116 kDa U5 small nuclear ribonucleoprotein component
ndc80	2.0559	1.55865	7.34001e-06	6.81043e-05	NDC80 homolog, kinetochore complex component (S. cerevisiae)
LOC106585580	2.05469	2.00618	1.71002e-07	2.84146e-06	uncharacterized LOC106585580
LOC106592246	2.05204	2.57397	1.26764e-05	0.000107919	acyl-coenzyme A thioesterase THEM4
LOC106582690	2.0513	2.76924	0.00444536	0.0142222	adenosine receptor A1-like
plak	2.05118	8.94507	1.24732e-10	5.2087e-09	Junction plakoglobin
ppia	2.04922	8.38399	1.99751e-09	5.98425e-08	peptidylprolyl isomerase A (cyclophilin A)
sf3a2	2.04702	5.02607	1.49893e-11	7.99645e-10	splicing factor 3a, subunit 2
tfr1b	2.04676	7.11606	1.13747e-10	4.8468e-09	transferrin receptor 1b
tba	2.04665	7.13899	3.08114e-09	8.6898e-08	tubulin, alpha 8 like 3-1
LOC100380341	2.046	5.44127	9.6409e-12	5.33022e-10	MCM2 minichromosome maintenance deficient 2, mitotin (S. cerevisiae)
il4i1	2.04243	3.18955	4.43803e-05	0.000310785	interleukin 4 induced 1
LOC100195319	2.03965	4.7517	3.31915e-10	1.22002e-08	nucleoporin 93
tmem79b	2.03793	6.41937	1.06836e-10	4.56977e-09	transmembrane protein 79b
LOC106586369	2.03767	7.02769	1.19952e-10	5.06601e-09	60 kDa heat shock protein, mitochondrial
LOC106608168	2.03514	5.36739	4.60096e-10	1.62511e-08	26S proteasome regulatory subunit 10B
zgc:114119	2.03436	2.21313	3.9273e-06	4.01849e-05	Med30 domain-containing protein
LOC106582628	2.0343	-1.47079	0.00301694	0.0103332	RNA-binding protein Raly-like
LOC106605109	2.03418	4.92911	1.99867e-13	1.61093e-11	replication protein A 32 kDa subunit
LOC106574974	2.03379	4.69105	3.03342e-12	1.94006e-10	nectin-4
LOC106600004	2.0337	1.43884	0.000451781	0.00214228	protein unc-13 homolog A
LOC106607302	2.0334	5.00384	5.20474e-06	5.0994e-05	myosin light chain kinase, smooth muscle
hsd17b7	2.033	2.10416	6.43925e-07	8.84181e-06	hydroxysteroid (17-beta) dehydrogenase 7
LOC106570286	2.0317	3.03865	5.97908e-09	1.56613e-07	nuclear receptor subfamily 1 group D member 2
LOC123729228	2.03135	4.58539	9.10376e-11	3.97535e-09	B-cell lymphoma/leukemia 11B-like
LOC106577530	2.0282	4.62115	2.22673e-11	1.13366e-09	RNA-binding protein 4.1-like
LOC106569327	2.02763	6.22086	4.44524e-06	4.47184e-05	aquaporin FA-CHIP
LOC106572524	2.02686	6.31355	1.48841e-11	7.96576e-10	citrate synthase, mitochondrial
LOC106585622	2.02636	5.53663	1.21383e-10	5.11999e-09	phosphatidylinositol transfer protein
polq	2.02506	3.19296	1.30368e-09	4.11772e-08	polymerase (DNA directed), theta
LOC106607836	2.02397	3.19349	0.00462093	0.0146713	uncharacterized LOC106607836
LOC106613935	2.02275	2.17865	9.97485e-07	1.27542e-05	kininogen-1-like
LOC100380772	2.0214	4.88802	5.0481e-11	2.34519e-09	DNA (cytosine-5)-methyltransferase 1
LOC106587268	2.02073	7.18394	1.90498e-06	2.20102e-05	B-cadherin
LOC106604103	2.02026	1.94828	3.85757e-05	0.000277011	vacuolar ATPase assembly integral membrane protein vma21-like
LOC123740232	2.02021	2.71938	1.23514e-08	2.97652e-07	serine hydroxymethyltransferase, cytosolic-like
LOC106611663	2.01804	4.09303	1.23225e-09	3.91917e-08	large neutral amino acids transporter small subunit 3-like
agt	2.01798	1.35687	0.00777802	0.0224359	angiotensinogen
psde	2.01775	5.32786	2.35784e-10	9.06748e-09	26S proteasome non-ATPase regulatory subunit 14
LOC123728948	2.01712	-1.53017	0.00971198	0.0269188	Krueppel-like factor 10
si:dkey-93l1.9	2.01711	5.27302	2.47087e-12	1.61422e-10	Ninjurin domain-containing protein
bckdha	2.01383	4.21019	3.93877e-11	1.8875e-09	branched chain keto acid dehydrogenase E1 subunit alpha
gsr	2.01266	7.41714	7.28582e-10	2.44192e-08	glutathione reductase
LOC106564255	2.01262	4.97419	1.07061e-08	2.61392e-07	far upstream element-binding protein 2
LOC123744189	2.01185	4.70646	3.4561e-08	7.15808e-07	sialic acid synthase-like
LOC106586205	2.00966	5.14379	3.39321e-10	1.24451e-08	retinol dehydrogenase 7
LOC106570548	2.00926	2.35698	2.88086e-06	3.10844e-05	geminin
LOC106610269	2.00916	2.65289	4.66258e-06	4.65548e-05	forkhead box protein E1-like
LOC106601962	2.008	3.61635	8.85854e-11	3.89518e-09	polycomb protein suz12-A-like
LOC123727322	2.00737	4.70519	2.43997e-07	3.85914e-06	uncharacterized protein KIAA0754-like
igf2bp3	2.00719	2.56294	1.46315e-07	2.4919e-06	insulin-like growth factor 2 mRNA binding protein 3
LOC106606339	2.00677	4.36685	2.07285e-11	1.06342e-09	lymphocyte-specific helicase
LOC106572390	2.00588	2.81903	1.49331e-07	2.53423e-06	tumor necrosis factor receptor superfamily member 9-like
ctnna1	2.00532	7.10992	3.63087e-09	9.99579e-08	catenin (cadherin-associated protein), alpha 1
LOC106588987	2.00475	2.48689	3.19595e-09	8.9833e-08	TBC1 domain family member 20
abcf2a	2.00395	6.57157	2.80134e-11	1.39438e-09	ATP-binding cassette, sub-family F (GCN20), member 2a
LOC106574821	2.00353	1.54291	1.06269e-06	1.34542e-05	ADP-ribosylation factor-like protein 6-interacting protein 6
cdk2	2.00285	3.97503	6.86184e-12	3.95046e-10	cyclin-dependent kinase 2
LOC106601641	2.00161	3.49421	5.73306e-09	1.5064e-07	gap junction beta-4 protein-like
LOC106589520	2.0011	1.23919	5.68493e-06	5.48789e-05	cerebellar degeneration-related protein 2-like
LOC106608205	2.00077	5.17818	3.32465e-08	6.93737e-07	cytosolic 5'-nucleotidase 1A-like
LOC106612933	2.00042	5.11851	6.29368e-11	2.83716e-09	replication protein A 70 kDa DNA-binding subunit
LOC106593950	2.00017	1.30409	9.52206e-06	8.47174e-05	RNA-binding protein 47
LOC106592913	1.99963	2.18638	1.67162e-07	2.78735e-06	RNA-binding protein 47
dhfr	1.99959	3.43931	1.16343e-07	2.04282e-06	dihydrofolate reductase
LOC106570892	1.99743	7.78784	1.23566e-09	3.92139e-08	annexin A3-like
tsfm	1.99652	3.90212	4.40888e-12	2.71868e-10	Ts translation elongation factor, mitochondrial
LOC106585012	1.9965	7.3646	4.24704e-08	8.55262e-07	transitional endoplasmic reticulum ATPase
LOC106583807	1.99567	3.68434	1.14292e-10	4.85414e-09	centromere protein P
LOC106613909	1.99545	6.42968	3.57336e-11	1.73982e-09	disintegrin and metalloproteinase domain-containing protein 9
LOC106589953	1.99512	4.72464	5.01492e-11	2.33302e-09	nucleolar and coiled-body phosphoprotein 1-like
aldh4a1	1.99347	4.01165	2.03191e-12	1.35659e-10	aldehyde dehydrogenase 4 family, member A1
acaca	1.99323	5.4856	1.61258e-11	8.50778e-10	acetyl-CoA carboxylase alpha
LOC123729671	1.98927	6.75408	0.00521023	0.016185	uncharacterized LOC123729671
btg3	1.98874	3.01542	1.77982e-06	2.0794e-05	B-cell translocation gene 3
proser3	1.98853	2.57012	2.63027e-08	5.66882e-07	proline and serine rich 3
LOC123741699	1.98802	1.92555	5.68505e-07	7.97313e-06	uncharacterized LOC123741699
LOC106562060	1.98735	1.31212	8.89514e-06	7.99177e-05	DNA replication factor Cdt1-like
LOC106607291	1.98657	3.94483	8.52211e-05	0.000539062	probable ATP-dependent RNA helicase DHX58
tkt	1.98576	8.42112	5.69089e-09	1.49768e-07	transketolase
si:dkey-29p10.4	1.98304	4.68275	2.20571e-10	8.57895e-09	tripartite motif-containing protein 14
LOC106594420	1.98261	-1.19712	0.0023124	0.00830086	uncharacterized LOC106594420
LOC106563501	1.98063	5.76949	4.05148e-11	1.93046e-09	4F2 cell-surface antigen heavy chain
LOC106610355	1.98036	3.29727	2.59269e-09	7.50199e-08	inorganic pyrophosphatase
LOC106587274	1.97916	-1.03987	0.00515339	0.0160323	uncharacterized LOC106587274
LOC106574041	1.97894	3.21066	5.7066e-09	1.50063e-07	inaD-like protein
LOC123743521	1.97827	2.39369	1.98688e-05	0.000157785	cytosolic 5'-nucleotidase 1A-like
LOC123743208	1.97791	1.01787	2.10553e-05	0.00016544	pachytene checkpoint protein 2 homolog
LOC106613808	1.97687	5.08985	6.75606e-11	3.02117e-09	chromatin assembly factor 1 subunit A
LOC106608623	1.97623	3.95585	1.56252e-08	3.64977e-07	phospholipase A-2-activating protein
flt2	1.97594	6.74255	7.68147e-12	4.33284e-10	Flotillin-2a
LOC106575514	1.97593	4.65797	2.22053e-10	8.62654e-09	prostaglandin F2 receptor negative regulator
LOC106602140	1.97572	2.25831	1.60349e-07	2.69795e-06	mitochondrial import inner membrane translocase subunit Tim10
LOC106573917	1.97532	7.44196	0.000737809	0.00321592	phospholipase A2 inhibitor and Ly6/PLAUR domain-containing protein-like
LOC106564957	1.97523	8.64934	2.4848e-09	7.22731e-08	keratin, type I cytoskeletal 13-like
LOC106588745	1.97429	5.3863	1.43674e-10	5.88939e-09	programmed cell death 6-interacting protein
LOC106582918	1.97415	5.61026	7.09221e-12	4.06211e-10	cytochrome b-c1 complex subunit 1, mitochondrial
b3gnt2l	1.97356	5.43092	8.45009e-10	2.80126e-08	UDP-GlcNAc:betaGal beta-1,3-N-acetylglucosaminyltransferase 2, like
LOC123724431	1.97304	-1.13875	0.00351948	0.0117126	chromosome transmission fidelity protein 18 homolog
ube2t	1.97152	4.19703	1.6066e-09	4.92118e-08	ubiquitin-conjugating enzyme E2T (putative)
LOC106576442	1.9712	3.5605	1.70066e-05	0.000138542	zinc-binding protein A33
LOC106610022	1.97032	1.18921	0.00296929	0.0102118	meiotic nuclear division protein 1 homolog
LOC106587847	1.9661	12.1991	1.79065e-10	7.14744e-09	keratin, type I cytoskeletal 13
LOC106585394	1.96518	7.11221	3.97964e-08	8.08717e-07	glycine dehydrogenase (decarboxylating), mitochondrial
ogdha	1.96458	6.98054	2.70894e-11	1.35646e-09	oxoglutarate dehydrogenase a
pmt	1.96415	5.42639	1.0014e-09	3.2647e-08	phosphoethanolamine methyltransferase
LOC106606188	1.96352	7.87596	1.26826e-10	5.28293e-09	periplakin
nup188	1.96247	4.80551	4.9119e-11	2.28827e-09	nucleoporin 188
pdk2a	1.96221	1.267	0.00119571	0.00480021	pyruvate dehydrogenase kinase 2a
LOC106573916	1.96175	3.76809	0.0122802	0.0325949	interferon-induced protein 44-like
LOC106580763	1.96127	4.13706	3.79117e-10	1.37241e-08	mitochondrial import inner membrane translocase subunit TIM50-like
LOC106581914	1.96108	4.52757	2.26988e-08	5.02483e-07	rho GTPase-activating protein 6-like
LOC106587910	1.95999	4.06359	2.94919e-09	8.38126e-08	CDGSH iron-sulfur domain-containing protein 3, mitochondrial
LOC106587513	1.95988	-1.59657	0.0140965	0.0364241	delta-like protein A
ndc1	1.95967	3.75548	7.90564e-11	3.51176e-09	NDC1 transmembrane nucleoporin
LOC106563967	1.95856	4.02087	2.49264e-08	5.42461e-07	dihydrolipoyllysine-residue acetyltransferase component of pyruvate dehydrogenase complex, mitochondrial-like
LOC106577869	1.95588	5.20205	2.72118e-12	1.76056e-10	ral GTPase-activating protein subunit alpha-2-like
LOC106596921	1.95584	2.058	1.85879e-06	2.15659e-05	transforming growth factor-beta receptor-associated protein 1 homolog
LOC106561720	1.95487	1.45933	5.13563e-05	0.000352807	AT-rich interactive domain-containing protein 3B-like
LOC106593044	1.95473	5.92072	2.49808e-11	1.25841e-09	malate dehydrogenase, cytoplasmic
si:ch211-266k8.4	1.95434	1.18783	1.55601e-05	0.00012867	carabin
pibf1	1.95303	1.69638	4.01222e-06	4.0966e-05	progesterone immunomodulatory binding factor 1
LOC106597798	1.95206	5.88203	1.56676e-06	1.86567e-05	uncharacterized LOC106597798
slc25a26	1.95074	2.84436	2.88332e-09	8.208e-08	solute carrier family 25 member 26
LOC106584976	1.95069	6.4957	7.9393e-11	3.52204e-09	RNA-binding protein EWS
si:dkey-97m3.1	1.95008	5.1251	1.00818e-09	3.27758e-08	fatty acyl-CoA reductase
LOC106566812	1.94846	4.98224	1.30869e-11	7.03768e-10	rho guanine nucleotide exchange factor 10-like protein
LOC100380699	1.9472	6.87769	3.30023e-09	9.22216e-08	pre-mRNA-processing-splicing factor 8
LOC106603271	1.94699	5.87288	5.31337e-11	2.45141e-09	acetyl-CoA carboxylase
LOC106567696	1.9441	1.4401	6.38626e-06	6.03941e-05	proline-rich protein 11-like
LOC106568559	1.94234	3.03198	2.87394e-08	6.1386e-07	MOB kinase activator 3B
LOC106577298	1.94199	3.92192	4.45955e-10	1.5852e-08	methionine synthase-like
LOC106564313	1.94048	5.22268	1.07921e-11	5.88884e-10	phosphoglycerate mutase 1
LOC106607888	1.9402	2.77866	2.58915e-07	4.05073e-06	DNA repair protein RAD51 homolog 1
LOC106613510	1.94001	4.29712	2.90316e-10	1.08743e-08	E3 ubiquitin-protein ligase UHRF1
LOC106611946	1.93964	6.57003	1.35923e-06	1.66101e-05	glutamine--fructose-6-phosphate aminotransferase [isomerizing] 2-like
LOC106602366	1.93939	3.96691	1.08703e-09	3.50627e-08	serine/threonine-protein kinase VRK1-like
LOC106601749	1.93875	1.61684	4.99538e-07	7.13757e-06	peroxisomal membrane protein PMP34-like
LOC106587357	1.93769	6.81716	4.44499e-10	1.58171e-08	ATP-dependent RNA helicase DDX39A
LOC106574843	1.93658	3.09839	2.18796e-08	4.86603e-07	transcription factor Dp-1
LOC106607311	1.93602	9.09835	3.44196e-11	1.68598e-09	DELTA-stichotoxin-Hcr4a
LOC106565623	1.93575	4.24548	1.55386e-13	1.26769e-11	ethanolamine kinase 1-like
LOC106580659	1.93506	7.20773	1.47264e-11	7.89398e-10	ras-related protein Rab-11A
LOC106573203	1.93321	-1.03475	0.00230406	0.00827408	cytochrome P450 2F2-like
p5cs	1.93271	3.62854	3.77911e-10	1.37101e-08	Delta-1-pyrroline-5-carboxylate synthetase
ovol1a	1.93252	3.08282	1.64176e-07	2.74576e-06	ovo-like zinc finger 1a
LOC100136449	1.9325	2.18236	1.13154e-05	9.78259e-05	interleukin-1 beta
LOC106577692	1.93037	5.30377	2.77901e-08	5.96248e-07	cornifelin homolog B
LOC106569987	1.92964	6.40712	6.19994e-09	1.61891e-07	chromodomain-helicase-DNA-binding protein 4
LOC106588882	1.92639	5.90291	2.21403e-09	6.53636e-08	SEC23 homolog B, COPII coat complex component
LOC106569603	1.92582	5.9008	3.76597e-10	1.36773e-08	rho guanine nucleotide exchange factor 18
LOC106593375	1.92366	2.02003	6.86362e-07	9.33257e-06	zinc finger protein 710
LOC106589322	1.92341	3.4708	1.6782e-07	2.79691e-06	delta-1-pyrroline-5-carboxylate synthase
LOC106589607	1.92288	5.38627	1.52754e-09	4.71352e-08	NHP2-like protein 1
LOC106568881	1.92273	4.13727	1.6844e-06	1.98455e-05	epidermal retinol dehydrogenase 2-like
LOC106577554	1.92184	5.41774	1.24684e-08	2.99962e-07	cellular tumor antigen p53-like
LOC123732438	1.92176	-1.06931	0.00287112	0.00994678	ubiquitin-like modifier-activating enzyme 6
LOC106563936	1.92093	2.41564	1.30557e-07	2.25568e-06	uncharacterized LOC106563936
LOC106589832	1.92062	5.06803	4.10758e-09	1.11885e-07	zinc finger CCCH domain-containing protein 13-like
LOC106593340	1.91582	2.27016	4.28391e-06	4.33956e-05	asparagine--tRNA ligase, cytoplasmic-like
LOC106594350	1.91465	1.68017	1.51293e-06	1.81189e-05	protein BUD31 homolog
LOC106608436	1.91305	5.29693	1.28132e-09	4.05094e-08	inorganic pyrophosphatase-like
sc5d	1.91212	4.96589	1.36684e-10	5.64439e-09	sterol-C5-desaturase
LOC106575261	1.91072	4.72326	1.38618e-09	4.3212e-08	actin-related protein 3
LOC106568831	1.90972	4.28122	5.21697e-13	3.86068e-11	presequence protease, mitochondrial-like
syrc	1.90899	5.79664	5.44889e-05	0.000370975	Arginyl-tRNA synthetase, cytoplasmic
LOC106612565	1.90817	3.68919	7.32625e-09	1.87782e-07	39S ribosomal protein L44, mitochondrial-like
LOC106607654	1.90796	2.57858	1.06725e-06	1.35022e-05	uridine diphosphate glucose pyrophosphatase NUDT14
hif1ab	1.90676	7.27742	1.14182e-07	2.01225e-06	hypoxia inducible factor 1 subunit alpha b
LOC106573694	1.9053	3.75436	1.23261e-09	3.91917e-08	U3 small nucleolar RNA-associated protein 4 homolog
utp20	1.90474	4.96405	2.11297e-10	8.27594e-09	UTP20 small subunit processome component
ube2l3b	1.9046	4.69993	4.62318e-09	1.2421e-07	ubiquitin-conjugating enzyme E2L 3b
LOC106591927	1.9044	1.05515	0.0151595	0.0386163	suppressor of cytokine signaling 1-like
LOC106574187	1.90428	2.50958	2.54524e-06	2.79868e-05	uncharacterized LOC106574187
xpo1a	1.90276	4.8862	2.04911e-09	6.11424e-08	exportin 1 (CRM1 homolog, yeast) a
psd3	1.90246	6.04149	1.27872e-08	3.05435e-07	26S proteasome non-ATPase regulatory subunit 3
LOC106591425	1.90221	2.25062	6.19512e-05	0.000413366	serine hydroxymethyltransferase, cytosolic-like
LOC106566237	1.90097	4.71033	5.09417e-05	0.000350246	5-aminolevulinate synthase, nonspecific, mitochondrial-like
LOC123726714	1.89951	1.19389	0.000704844	0.00309645	stonustoxin subunit beta-like
LOC106577821	1.89891	3.07898	1.64983e-06	1.95069e-05	cytosolic phospholipase A2 gamma-like
LOC106571068	1.89879	4.00064	6.08251e-10	2.08671e-08	rho-related GTP-binding protein RhoV-like
LOC106582089	1.89778	3.14675	3.82766e-10	1.38263e-08	centromere protein J
LOC106585755	1.8976	3.82955	3.59048e-06	3.72282e-05	grass carp reovirus (GCRV)-induced gene 2p
LOC106603065	1.8975	5.89538	1.59355e-11	8.43394e-10	ribosomal protein S6 kinase alpha-3-like
LOC106583263	1.8971	4.09917	1.95036e-09	5.86669e-08	yrdC domain-containing protein, mitochondrial-like
zgc:113425	1.8961	2.9483	7.04578e-07	9.5647e-06	uncharacterized LOC106604692
otc	1.89592	4.19325	6.97165e-11	3.11341e-09	ornithine transcarbamylase
dipk2ab	1.89418	3.37033	9.51395e-08	1.72473e-06	divergent protein kinase domain 2Ab
timm8b	1.89414	2.99429	5.36472e-06	5.23955e-05	translocase of inner mitochondrial membrane 8 homolog B (yeast)
hars	1.89322	6.26983	5.29815e-10	1.84602e-08	histidyl-tRNA synthetase
tk1	1.89136	6.6433	1.32113e-07	2.27435e-06	thymidine kinase 1, soluble
xlkd1	1.89059	3.08453	3.45854e-06	3.60389e-05	Lymphatic vessel endothelial hyaluronic acid receptor 1
LOC106562041	1.89044	4.73575	2.90504e-07	4.47585e-06	guanine nucleotide-binding protein subunit alpha-14-like
vars2	1.88917	3.71814	2.70066e-10	1.01957e-08	valyl-tRNA synthetase 2, mitochondrial
LOC106568457	1.88851	7.53833	2.91882e-09	8.302e-08	alpha-synuclein
rn182	1.88827	2.56581	0.000326006	0.00163022	RING finger protein 182
LOC106586908	1.8879	4.53076	5.58893e-12	3.33829e-10	ankyrin repeat domain-containing protein 50-like
LOC106584632	1.88646	1.50851	1.08686e-05	9.46979e-05	nucleobindin-2-like
nol5	1.88516	6.03677	1.1444e-10	4.85414e-09	Nucleolar protein 5
LOC106595594	1.88513	3.65563	7.47105e-07	1.002e-05	UTP--glucose-1-phosphate uridylyltransferase-like
LOC106576760	1.88498	3.51365	8.63886e-11	3.80713e-09	thyroid adenoma-associated protein homolog
LOC106585589	1.8846	4.52222	2.38713e-06	2.65803e-05	early growth response protein 3
atf6	1.88376	5.32624	2.74763e-12	1.77424e-10	activating transcription factor 6
LOC106608954	1.8832	8.80201	6.85207e-10	2.3151e-08	eukaryotic initiation factor 4A-I
LOC106580614	1.88258	3.18813	7.98682e-09	2.01974e-07	zinc finger protein 367
LOC106582524	1.88068	6.4078	5.02415e-09	1.34013e-07	tubulin alpha chain
LOC106573192	1.87964	5.49847	1.52633e-11	8.10386e-10	NADH dehydrogenase [ubiquinone] 1 alpha subcomplex subunit 9, mitochondrial
LOC106575884	1.87864	3.12955	2.24647e-08	4.97959e-07	transcription factor Dp-1-like
e2f1	1.87784	3.41294	4.31282e-10	1.53795e-08	E2F transcription factor 1
LOC106608807	1.87593	3.23959	7.92165e-09	2.00584e-07	HAUS augmin-like complex, subunit 3
LOC106587250	1.87589	4.40746	7.51243e-13	5.40394e-11	dihydroorotate dehydrogenase
prmt3	1.87457	3.81155	5.14538e-09	1.36702e-07	protein arginine methyltransferase 3
ddost	1.87351	7.18146	9.37758e-10	3.0752e-08	dolichyl-diphosphooligosaccharide--protein glycosyltransferase subunit (non-catalytic)
LOC106570587	1.87305	1.65309	4.97089e-06	4.91491e-05	cell division cycle-associated 7-like protein
fen1	1.87285	5.79196	8.14921e-10	2.71227e-08	flap structure-specific endonuclease 1
gprc5c	1.8721	2.1112	2.68779e-05	0.00020391	G protein-coupled receptor, class C, group 5, member C
LOC106560372	1.87093	3.80533	1.00407e-06	1.28237e-05	forkhead box protein Q1-like
LOC123724386	1.86825	1.77217	1.45057e-06	1.75162e-05	nicotinamide riboside kinase 2-like
LOC106570533	1.868	2.6866	7.3374e-07	9.88436e-06	insulin-like growth factor 2 mRNA-binding protein 3
LOC106563248	1.86787	2.83532	8.28698e-09	2.08571e-07	FAST kinase domain-containing protein 5, mitochondrial
kmt5ab	1.86755	5.05083	1.01909e-09	3.30625e-08	lysine methyltransferase 5Ab
LOC106604752	1.86664	1.03125	0.000692461	0.00305166	DNA ligase 1
LOC106562460	1.86648	4.11272	8.15522e-07	1.08033e-05	NAD(P) transhydrogenase, mitochondrial-like
nuf2	1.86534	2.91355	9.92808e-08	1.78253e-06	UF2 component of NDC80 kinetochore complex
oip5	1.86508	4.23612	3.1877e-08	6.706e-07	opa interacting protein 5
LOC106572382	1.86478	4.00848	2.02588e-09	6.05574e-08	semaphorin-3F-like
LOC106590292	1.86357	8.58723	9.23015e-11	4.01297e-09	leukocyte elastase inhibitor
LOC106586917	1.86356	2.75177	3.44662e-07	5.17675e-06	tubulin alpha chain
LOC106566560	1.86333	6.13642	8.12095e-06	7.38547e-05	tumor protein p53-inducible nuclear protein 2
LOC106568864	1.86305	7.28346	1.30084e-10	5.39849e-09	eukaryotic translation initiation factor 4 gamma 1-like
rn138	1.86212	2.92559	2.56227e-09	7.43324e-08	E3 ubiquitin-protein ligase RNF138
LOC123728193	1.86187	1.93867	3.46992e-06	3.61462e-05	nectin-4-like
LOC100286553	1.86063	6.67946	1.191e-09	3.79769e-08	heterogeneous nuclear ribonucleoprotein Q
LOC106575933	1.85999	3.33393	1.93826e-08	4.37765e-07	ribosome biogenesis protein wdr12-like
psmd2	1.85981	6.90323	1.65689e-07	2.76553e-06	proteasome (prosome, macropain) 26S subunit, non-ATPase, 2
LOC106594551	1.85943	3.91158	3.56645e-10	1.30376e-08	protein PALS2-like
fpgt	1.85856	3.3734	8.97965e-08	1.63952e-06	fucose-1-phosphate guanylyltransferase
mark2b	1.85743	3.57417	5.12966e-09	1.36393e-07	MAP/microtubule affinity-regulating kinase 2b
LOC123724072	1.85631	1.66764	5.09176e-06	5.00777e-05	vegetative cell wall protein gp1-like
LOC106613791	1.85593	2.61844	5.51336e-07	7.78128e-06	cyclin-dependent kinases regulatory subunit 1
LOC106584811	1.85503	4.91543	1.10055e-07	1.95083e-06	zinc-binding protein A33
cstf1	1.85471	3.84156	3.08657e-08	6.53848e-07	cleavage stimulation factor, 3' pre-RNA, subunit 1
LOC106566080	1.85386	3.39753	1.3054e-08	3.10778e-07	SRSF protein kinase 1-like
piga	1.85137	3.64487	3.25124e-10	1.19902e-08	phosphatidylinositol glycan anchor biosynthesis, class A
LOC106588565	1.85093	5.82143	2.36021e-12	1.54494e-10	protein rapunzel
LOC106606732	1.85086	3.73015	9.45771e-10	3.09844e-08	cytochrome b-c1 complex subunit 2, mitochondrial
LOC106604578	1.85061	5.44095	0.00027979	0.00143759	sphingosine-1-phosphate lyase 1
hs90a	1.85036	6.5304	0.000472159	0.00222503	Heat shock protein HSP 90-alpha
zgc:110540	1.85013	2.90192	6.30166e-08	1.20247e-06	deoxynucleoside kinase
pofut1	1.85007	4.3282	7.15264e-11	3.18998e-09	protein O-fucosyltransferase 1
aacs	1.85004	5.01936	1.25591e-10	5.23802e-09	acetoacetyl-CoA synthetase
LOC123739237	1.8498	2.96403	6.64381e-08	1.26266e-06	epidermal growth factor receptor kinase substrate 8-like protein 1
LOC106577470	1.84969	2.36515	0.0042553	0.0137046	B-cell lymphoma 3 protein-like
LOC106582119	1.84957	2.54979	4.28961e-05	0.000302171	probable G-protein coupled receptor 156
LOC106577251	1.84917	5.29275	5.33881e-11	2.45975e-09	eukaryotic translation initiation factor 4E
LOC106570202	1.84903	3.47279	1.20902e-08	2.91989e-07	metaxin-1
LOC106569003	1.84879	-1.45918	0.0118315	0.0315842	transforming growth factor beta-1 proprotein
erap1b	1.84839	6.33752	1.11548e-05	9.66126e-05	endoplasmic reticulum aminopeptidase 1b
LOC106599036	1.84802	1.63176	0.000111379	0.000669453	mitochondrial import inner membrane translocase subunit TIM44-like
LOC106590561	1.84785	4.55026	2.16719e-12	1.43262e-10	histone-lysine N-methyltransferase EZH2-like
LOC106576033	1.84738	4.57523	3.85932e-08	7.87617e-07	leukotriene A-4 hydrolase-like
LOC100136587	1.84626	5.45698	0.000203718	0.00110476	Mx3 protein
LOC106577912	1.84542	3.01426	8.47527e-07	1.1149e-05	tudor domain-containing protein 7B-like
LOC106597389	1.8437	1.65692	3.97414e-05	0.000284162	nucleolar pre-ribosomal-associated protein 1-like
LOC106566485	1.84345	6.28794	1.02403e-10	4.39704e-09	inositol 1,4,5-trisphosphate receptor type 3
pax9	1.84185	4.48644	5.37669e-06	5.24788e-05	paired box 9
txnrd2.2	1.84055	3.97599	2.1904e-12	1.4451e-10	thioredoxin reductase 2, tandem duplicate 2
kpyk	1.84023	4.81667	1.37761e-08	3.26343e-07	Pyruvate kinase muscle isozyme
LOC106586223	1.83945	3.05708	5.71225e-08	1.10765e-06	calcium-binding mitochondrial carrier protein Aralar1
LOC106572377	1.83921	2.56667	4.89048e-08	9.66794e-07	histone-lysine N-methyltransferase SUV39H1
nnt	1.83647	5.33759	9.99601e-08	1.78896e-06	nicotinamide nucleotide transhydrogenase
slc25a25b	1.83599	1.05118	8.1138e-05	0.000518431	solute carrier family 25 member 25b
plap	1.83573	4.62874	1.57015e-09	4.82277e-08	Phospholipase A-2-activating protein
LOC106590660	1.83569	2.03882	0.000114396	0.000684025	XK-related protein 9-like
mcm10	1.83563	3.43181	1.12718e-08	2.73607e-07	minichromosome maintenance 10 replication initiation factor
mkrn2os.1	1.83554	2.94512	5.02851e-08	9.91738e-07	MKRN2 opposite strand, tandem duplicate 1
grp78	1.83548	8.47722	4.42641e-06	4.4596e-05	78 kDa glucose-regulated protein
LOC106581263	1.83465	4.31691	5.97815e-12	3.53917e-10	A-kinase anchor protein 1, mitochondrial-like
LOC106585483	1.83458	6.05773	1.51254e-09	4.6802e-08	eIF-2-alpha kinase activator GCN1-like
LOC106574078	1.83422	1.59195	9.19478e-06	8.22342e-05	SCL-interrupting locus protein homolog
LOC106612556	1.83395	4.63821	5.58221e-11	2.5543e-09	succinate dehydrogenase [ubiquinone] cytochrome b small subunit B, mitochondrial
LOC106605234	1.83291	5.42938	1.68579e-09	5.1449e-08	26S proteasome regulatory subunit 6B
LOC106569342	1.83176	4.5457	2.55818e-07	4.01166e-06	guanylate kinase
LOC106601040	1.83165	8.40055	3.68106e-09	1.01173e-07	bryoporin
LOC106577392	1.83154	5.99879	9.14929e-09	2.26692e-07	ornithine aminotransferase, mitochondrial
LOC106581983	1.83126	3.95073	1.82976e-09	5.52878e-08	cytoplasmic protein NCK2-like
LOC106588853	1.83053	2.28195	7.31549e-07	9.86076e-06	protein PALS2-like
if4e	1.82925	5.32726	2.64308e-10	9.99717e-09	Eukaryotic translation initiation factor 4E
LOC106590589	1.82906	1.55194	0.000423821	0.00202926	arylamine N-acetyltransferase, pineal gland isozyme NAT-10-like
LOC106594092	1.82861	3.4353	0.0110197	0.0297688	acidic amino acid decarboxylase GADL1
LOC106563492	1.82837	2.44141	0.000114159	0.000682972	dual specificity protein phosphatase 4
znf395b	1.8281	1.02336	0.000125783	0.000738906	zinc finger protein 395b
parp1	1.82767	6.43452	3.32217e-09	9.26798e-08	poly (ADP-ribose) polymerase 1
LOC106587546	1.82712	3.63777	5.50841e-10	1.90934e-08	transmembrane protein 41B
tuba8l2	1.82707	7.18459	8.79933e-09	2.18669e-07	tubulin, alpha 8 like 2
LOC123728070	1.82621	-1.84695	0.00982153	0.0271385	uncharacterized LOC123728070
rad54l	1.82612	1.75908	2.02503e-05	0.000160282	RAD54 like
LOC106561741	1.82611	3.55178	1.92077e-09	5.7933e-08	pleckstrin homology domain-containing family A member 5
si:ch211-175m2.5	1.8258	3.92461	1.31884e-10	5.45966e-09	uncharacterized LOC106604683
LOC106610784	1.82548	4.09649	3.95946e-11	1.8947e-09	palmitoyltransferase ZDHHC14-like
asns	1.82491	6.36575	3.74297e-09	1.02706e-07	asparagine synthetase
LOC123743827	1.82425	-1.35197	0.00587315	0.0178577	28S ribosomal protein S33, mitochondrial-like
dcam	1.82386	6.51418	7.62737e-12	4.3242e-10	S-adenosylmethionine decarboxylase proenzyme
mrpl39	1.82354	4.06543	7.27221e-11	3.23899e-09	mitochondrial ribosomal protein L39
r1441	1.82254	1.23546	0.00664454	0.019726	Probable E3 ubiquitin-protein ligase RNF144A-A
cep135	1.82224	2.39412	1.35963e-06	1.66101e-05	centrosomal protein 135
LOC106606979	1.82084	5.47599	2.75733e-10	1.03862e-08	THO complex subunit 4
hsd17b10	1.82038	4.99109	3.71986e-09	1.02156e-07	hydroxysteroid (17-beta) dehydrogenase 10
fanci	1.81942	4.13781	5.55414e-11	2.54494e-09	FA complementation group I
s10a5	1.81927	6.56211	0.000290004	0.00148007	S100-A5
LOC106566326	1.8192	5.72135	2.38313e-06	2.65512e-05	ubiquitin-like modifier activating enzyme 1
LOC106570050	1.81914	4.45146	7.59171e-06	6.98158e-05	exostosin-1b-like
hadhb	1.81807	6.04508	3.69135e-11	1.7817e-09	hydroxyacyl-CoA dehydrogenase trifunctional multienzyme complex subunit beta
LOC106582368	1.81719	2.70656	7.39347e-06	6.85243e-05	ras-related protein Rab-5B-like
LOC106591438	1.81604	3.59467	3.39106e-08	7.04957e-07	14-3-3 protein beta/alpha-A
poc5	1.81603	1.34915	1.0925e-05	9.51147e-05	POC5 centriolar protein homolog (Chlamydomonas)
gpia	1.81595	7.93475	8.37977e-08	1.54093e-06	glucose-6-phosphate isomerase a
LOC106593299	1.81453	-1.4203	0.00549234	0.0168978	H/ACA ribonucleoprotein complex non-core subunit NAF1
LOC106585270	1.81402	3.92263	1.97511e-09	5.93046e-08	bifunctional methylenetetrahydrofolate dehydrogenase/cyclohydrolase, mitochondrial-like
LOC106594351	1.81395	3.32625	1.5714e-07	2.65463e-06	armadillo-like helical domain-containing protein 3
LOC106603530	1.81346	3.10619	1.93507e-09	5.82595e-08	C2 domain-containing protein 2
LOC106603368	1.81323	-1.81666	0.0105314	0.0286955	Down syndrome cell adhesion molecule-like protein 1 homolog
haus7	1.81313	3.50809	7.01107e-10	2.36166e-08	HAUS augmin-like complex, subunit 7
LOC106586797	1.81258	4.17867	5.71694e-10	1.97344e-08	mediator of RNA polymerase II transcription subunit 14-like
LOC106613715	1.8123	3.62103	3.20718e-10	1.18538e-08	mitochondrial import inner membrane translocase subunit TIM44
LOC100380640	1.81197	5.57846	2.27226e-09	6.69056e-08	glycylpeptide N-tetradecanoyltransferase 1
rfwd3	1.81195	2.31335	7.45988e-06	6.90251e-05	ring finger and WD repeat domain 3
hgv2	1.81183	4.67901	9.57253e-08	1.73358e-06	HGV2 protein
LOC106575376	1.81088	6.00214	1.2475e-08	2.99962e-07	UDP-glucose:glycoprotein glucosyltransferase 1
g3bp1	1.81039	6.92711	3.15627e-09	8.87924e-08	GTPase activating protein (SH3 domain) binding protein 1
LOC106572736	1.81028	3.46938	9.08206e-07	1.17883e-05	carbohydrate sulfotransferase 11-like
LOC106604228	1.81027	5.52252	3.33639e-08	6.95753e-07	heat shock 70 kDa protein 4-like
LOC106607260	1.81023	7.66017	6.14743e-11	2.78248e-09	prohibitin
LOC106585998	1.80929	2.64	2.40873e-08	5.25911e-07	ewing's tumor-associated antigen 1-like
LOC106603140	1.80927	5.20668	0.000946154	0.00395896	EH domain-containing protein 1
tapbpl	1.80903	4.24649	0.00044852	0.00212893	TAP binding protein like
LOC106608593	1.80793	3.49286	2.3777e-09	6.95816e-08	RNA-binding protein 4.1
kars1	1.80661	6.75596	1.3742e-06	1.67696e-05	lysyl-tRNA synthetase 1
LOC100136477	1.80632	6.46558	0.000103851	0.000632621	peroxisome proliferator-activated receptor gamma coactivator 1-beta
LOC106591181	1.80609	3.60168	5.98682e-08	1.1542e-06	aspartate aminotransferase, cytoplasmic-like
naa15	1.80605	5.84468	2.0759e-08	4.64189e-07	N-alpha-acetyltransferase 15, NatA auxiliary subunit
LOC106578372	1.80599	6.75083	6.37701e-11	2.87086e-09	neutral cholesterol ester hydrolase 1
si:dkey-17e16.9	1.80451	7.50028	6.30192e-08	1.20247e-06	hydroperoxide isomerase ALOXE3
LOC106612607	1.8042	5.65921	1.12514e-08	2.73311e-07	heterogeneous nuclear ribonucleoprotein L
LOC106591118	1.80382	4.57212	3.93367e-10	1.41481e-08	serine palmitoyltransferase 3-like
qrsl1	1.80374	3.0592	3.53548e-09	9.77688e-08	glutaminyl-tRNA amidotransferase subunit QRSL1
LOC106569995	1.80369	1.55444	0.000112649	0.00067563	tyrosine-protein kinase STYK1-like
LOC106612652	1.80358	4.69426	2.32631e-08	5.11926e-07	bleomycin hydrolase
LOC106564604	1.80318	5.32193	3.64363e-08	7.47704e-07	protein transport protein Sec23A-like
LOC106577939	1.80157	4.64835	2.15864e-10	8.41541e-09	lysophospholipid acyltransferase LPCAT4-like
LOC106568201	1.80018	4.2153	6.08975e-09	1.59387e-07	coronin-1C-A
LOC106581734	1.79914	7.37359	1.5637e-07	2.6445e-06	anterior gradient protein 3
LOC106574926	1.79811	4.04292	2.91679e-10	1.09131e-08	propionyl-CoA carboxylase alpha chain, mitochondrial-like
LOC106606607	1.7979	3.38113	1.85353e-08	4.22237e-07	nuclear pore complex protein Nup85-like
mkks	1.79744	1.19276	6.4942e-06	6.12552e-05	MKKS centrosomal shuttling protein
LOC106589825	1.79675	7.01585	1.02614e-08	2.51626e-07	hexokinase-1-like
LOC106609324	1.79636	4.56695	2.8718e-10	1.0781e-08	sorting and assembly machinery component 50 homolog B
supt6h	1.79516	5.50657	2.19618e-08	4.88106e-07	SPT6 homolog, histone chaperone and transcription elongation factor
LOC100196698	1.79432	9.24214	5.13483e-10	1.79472e-08	PERP, TP53 apoptosis effector
LOC100196679	1.79417	8.77333	8.64297e-09	2.15476e-07	ATP synthase subunit beta, mitochondrial
tfa	1.79412	2.98018	0.000331636	0.00165393	transferrin-a
LOC106600990	1.79396	4.59918	5.84653e-08	1.12845e-06	116 kDa U5 small nuclear ribonucleoprotein component
LOC106566027	1.79388	8.19555	1.73551e-08	3.9932e-07	plakophilin-1-like
LOC106588008	1.79357	1.61898	5.60585e-06	5.42093e-05	ras-related protein Rab-11A
s38a2	1.7921	7.40797	3.36755e-09	9.36948e-08	Sodium-coupled neutral amino acid transporter 2
LOC106571155	1.79056	3.21228	5.28779e-07	7.49454e-06	prolyl endopeptidase
LOC106605832	1.7902	4.5864	2.52928e-08	5.49719e-07	tyrosine-protein kinase STYK1
LOC106579578	1.78923	1.35529	9.90689e-06	8.75728e-05	DNA repair protein XRCC2-like
LOC106565162	1.78846	3.54676	1.49646e-05	0.000124394	uncharacterized LOC106565162
mri1	1.78731	2.56303	7.01073e-07	9.52872e-06	methylthioribose-1-phosphate isomerase 1
cluha	1.78577	5.61732	1.26966e-11	6.84983e-10	clustered mitochondria (cluA/CLU1) homolog a
LOC106586630	1.78414	6.70212	1.33229e-09	4.1911e-08	ATP synthase subunit O, mitochondrial
LOC106575781	1.78414	6.49036	4.59384e-09	1.2352e-07	tubulin alpha chain
lig1	1.78391	5.46868	2.48887e-10	9.4818e-09	ligase I, DNA, ATP-dependent
LOC106602874	1.78326	6.4691	4.03051e-09	1.09964e-07	histone H2AX
LOC106582002	1.78313	4.23765	2.87576e-09	8.19347e-08	papilin-like
LOC106604721	1.78219	9.08102	4.5071e-10	1.6004e-08	ADP/ATP translocase 2
LOC106586830	1.78094	5.28103	6.26007e-08	1.1979e-06	protein mono-ADP-ribosyltransferase PARP14
LOC106565574	1.78086	8.14542	3.34116e-05	0.000245246	glutathione peroxidase 2-like
LOC106577215	1.78058	5.78347	3.0095e-09	8.52368e-08	inorganic pyrophosphatase 1
pgk	1.78014	6.41096	3.61027e-08	7.43596e-07	Phosphoglycerate kinase
LOC106580096	1.77943	3.29285	0.00229127	0.00823385	small G protein signaling modulator 1
LOC106581871	1.77894	6.3998	1.55091e-09	4.77684e-08	membrane progestin receptor delta
chchd10	1.77801	4.18671	7.44859e-07	9.9939e-06	coiled-coil-helix-coiled-coil-helix domain containing 10
LOC106574678	1.77732	6.22232	2.30573e-07	3.67434e-06	actin-related protein 2/3 complex subunit 2-B
LOC106574825	1.77682	4.25727	5.82577e-09	1.52836e-07	OX-2 membrane glycoprotein-like
LOC106603631	1.77384	5.33618	3.37569e-09	9.37647e-08	myb-binding protein 1A-like protein
prmt1	1.77353	7.50616	8.56008e-08	1.57063e-06	protein arginine methyltransferase 1
LOC106587404	1.77267	5.30522	2.39652e-09	7.00709e-08	aspartate aminotransferase, mitochondrial
LOC106604400	1.77246	3.49408	5.10967e-07	7.28532e-06	PH and SEC7 domain-containing protein 2-like
LOC106583177	1.77153	5.88337	1.26992e-10	5.28326e-09	exportin-2-like
rad51	1.77143	2.90109	1.73666e-08	3.9932e-07	RAD51 recombinase
dnpep	1.77096	2.07712	1.82797e-05	0.000147477	aspartyl aminopeptidase
LOC106594168	1.77084	6.5597	1.51766e-09	4.6917e-08	cytochrome P450 3A27
LOC106565719	1.7708	1.33679	0.00010913	0.000658187	nucleoside diphosphate kinase B
LOC106561597	1.77068	5.28788	6.13666e-11	2.78137e-09	proton myo-inositol cotransporter
LOC106604078	1.77067	3.78744	1.20549e-08	2.91348e-07	uracil phosphoribosyltransferase homolog
cenpo	1.7703	2.59087	3.88847e-07	5.76021e-06	centromere protein O
LOC106613399	1.76847	3.62562	1.53032e-08	3.57956e-07	nectin-1
nolc1	1.7678	5.35129	1.4734e-09	4.56754e-08	nucleolar and coiled-body phosphoprotein 1
LOC106572268	1.76668	2.1218	5.39585e-06	5.26197e-05	WD repeat-containing protein 6
LOC106569002	1.76643	6.05618	8.04501e-08	1.48837e-06	coatomer subunit beta'-like
LOC106560578	1.76631	5.66556	9.20142e-10	3.02618e-08	prohibitin-2
LOC106584709	1.76528	4.86167	1.88267e-10	7.46916e-09	cytochrome c oxidase subunit 5A, mitochondrial
LOC106599139	1.76522	3.68344	4.22615e-07	6.16218e-06	tripartite motif-containing protein 16-like
LOC106613117	1.76488	5.92164	9.67933e-08	1.74442e-06	26S proteasome non-ATPase regulatory subunit 2
gjb9a	1.76469	4.20755	2.03277e-08	4.56022e-07	gap junction protein beta 9a
LOC106592047	1.76463	1.84832	8.52537e-06	7.69884e-05	uncharacterized LOC106592047
LOC106586842	1.7646	3.08369	5.13367e-06	5.04454e-05	interferon alpha/beta receptor 1a
LOC106602585	1.76446	4.03401	1.84811e-09	5.57918e-08	pre-mRNA-processing factor 19
pgd	1.76333	7.88778	3.39426e-08	7.04966e-07	phosphogluconate dehydrogenase
LOC106569940	1.7629	3.57178	7.06285e-10	2.37432e-08	histone H3-like centromeric protein A
prpf8	1.76282	6.82168	7.306e-08	1.37037e-06	pre-mRNA processing factor 8
tdx	1.76272	7.19306	9.38495e-06	8.3706e-05	Peroxiredoxin
LOC106613969	1.76107	5.85029	1.25563e-08	3.00855e-07	protein PRRC2C-like
LOC106611887	1.761	2.1079	0.000123025	0.000726272	inward rectifier potassium channel 2-like
LOC106580678	1.76049	5.85157	2.48385e-09	7.22731e-08	RNA-binding protein FUS
LOC106609239	1.75999	6.50161	1.56382e-07	2.6445e-06	aldo-keto reductase family 1 member B1
si:dkey-6i22.5	1.75856	3.95595	6.4982e-07	8.90813e-06	Polyamine-modulated factor 1
pudp	1.75819	4.70666	4.8491e-10	1.70555e-08	pseudouridine 5'-phosphatase
LOC106577562	1.75805	4.27267	2.49042e-05	0.00019094	phospholipid scramblase 2
si:ch211-157c3.4	1.75761	6.68185	9.04968e-07	1.17554e-05	Lipopolysaccharide-induced tumor necrosis factor-alpha factor homolog-like
LOC100380795	1.75753	6.03084	3.82891e-08	7.81889e-07	26S proteasome non-ATPase regulatory subunit 11B
LOC106587851	1.7569	1.80123	5.91312e-06	5.68193e-05	elongation factor-like GTPase 1
LOC106577153	1.75629	3.85768	1.9784e-07	3.22808e-06	putative ATP-dependent RNA helicase DHX57
LOC106569698	1.75541	4.92637	3.28058e-06	3.45504e-05	serine protease FAM111A
LOC100194647	1.75532	5.5104	3.17456e-07	4.83323e-06	proteasome (prosome, macropain) 26S subunit, non ATPase, 3-2
LOC106591360	1.75504	1.72624	0.00125435	0.00498179	microtubule cross-linking factor 1-like
LOC106560897	1.75412	3.9695	1.87498e-10	7.45733e-09	FA complementation group A
gins4	1.75395	4.21866	2.01936e-06	2.31241e-05	GINS complex subunit 4 (Sld5 homolog)
LOC106613362	1.75372	-1.28611	0.0106373	0.0289204	uncharacterized LOC106613362
LOC106603080	1.75351	3.26495	2.63025e-07	4.10351e-06	uncharacterized LOC106603080
lancl2	1.75346	3.04773	1.62302e-07	2.72532e-06	LanC lantibiotic synthetase component C-like 2 (bacterial)
wars2	1.75314	2.15053	9.87987e-06	8.74033e-05	tryptophanyl tRNA synthetase 2, mitochondrial
LOC106612447	1.75288	6.49673	1.37988e-08	3.26649e-07	RNA-binding protein FUS-like
xpnpep1	1.75268	3.31764	2.09561e-07	3.38696e-06	X-prolyl aminopeptidase (aminopeptidase P) 1, soluble
LOC106606528	1.75233	3.4102	3.39938e-09	9.42835e-08	ATPase family AAA domain-containing protein 5
mis18a	1.75152	4.2844	1.52413e-09	4.70736e-08	MIS18 kinetochore protein A
zmynd19	1.75083	1.52826	1.97654e-05	0.000157076	zinc finger, MYND-type containing 19
LOC106612603	1.75042	8.69528	3.26064e-09	9.12679e-08	alpha-actinin-4
LOC106575342	1.7503	3.00609	0.00184474	0.00686677	acyl-coenzyme A thioesterase THEM4-like
LOC106571251	1.74953	3.27408	2.15564e-07	3.46488e-06	grainyhead-like protein 1 homolog
LOC106580777	1.7492	3.23113	1.9142e-08	4.34586e-07	gem-associated protein 4
LOC106610178	1.74889	5.39288	8.78439e-10	2.90632e-08	lipopolysaccharide-responsive and beige-like anchor protein
LOC106612393	1.74877	6.50957	6.34958e-07	8.75004e-06	neutral amino acid transporter B(0)
rrp12	1.74761	5.28822	2.1846e-09	6.47233e-08	ribosomal RNA processing 12 homolog
nu107	1.747	2.21578	3.43322e-05	0.000250737	Nuclear pore complex protein Nup107
LOC106584405	1.74585	7.16602	9.2379e-11	4.01297e-09	guanine nucleotide-binding protein subunit alpha-11-like
LOC106601042	1.74585	8.14799	8.69074e-08	1.59373e-06	DELTA-stichotoxin-Hcr4a-like
LOC100380787	1.74557	4.81287	2.22821e-08	4.94329e-07	block of proliferation 1
LOC106570070	1.74539	4.24075	4.66598e-11	2.19511e-09	CUB domain-containing protein 1
LOC106611697	1.74538	5.38983	9.80224e-10	3.19878e-08	mitochondrial import receptor subunit TOM5 homolog
timm10b	1.74463	2.3198	7.30389e-07	9.85779e-06	translocase of inner mitochondrial membrane 10 homolog B (yeast)
gadl1	1.7445	4.80862	0.00724	0.0211577	glutamate decarboxylase like 1
wu:fb13g09	1.74449	4.68799	1.31514e-06	1.61491e-05	ATP-binding cassette sub-family C member 5
psmc6	1.74408	5.42203	7.52857e-09	1.91778e-07	proteasome 26S subunit, ATPase 6
LOC106607865	1.74344	4.24502	1.94187e-10	7.65961e-09	delta(14)-sterol reductase LBR-like
LOC100380711	1.74306	1.91805	0.000219043	0.00117511	heat shock 70 kDa protein 14
LOC106567989	1.74271	7.55084	1.71085e-09	5.20712e-08	cytochrome c oxidase subunit 5B, mitochondrial
LOC106599100	1.74054	5.84977	5.02339e-10	1.76129e-08	nucleoprotein TPR
pinx1	1.74049	3.83602	2.19872e-09	6.50265e-08	PIN2 (TERF1) interacting telomerase inhibitor 1
LOC106588422	1.74014	6.09612	3.59216e-08	7.40322e-07	chromodomain-helicase-DNA-binding protein 4-like
LOC106586251	1.74004	6.41332	4.08949e-07	6.0067e-06	cytochrome c
LOC123725666	1.7398	1.025	0.00292217	0.0100818	5-aminolevulinate synthase, nonspecific, mitochondrial-like
grhl3	1.73891	6.34385	5.48365e-08	1.07014e-06	grainyhead-like transcription factor 3
LOC106575315	1.73865	2.56511	7.02731e-06	6.5585e-05	ATP-binding cassette sub-family C member 4-like
LOC106569939	1.73741	5.38096	8.1854e-05	0.000522009	proteasome subunit beta type-7
trabd	1.7371	4.02413	9.33596e-10	3.06456e-08	TraB domain containing
LOC106560341	1.73644	2.90345	4.53633e-05	0.000317041	4-hydroxyphenylpyruvate dioxygenase-like protein
LOC106580568	1.73618	7.8515	3.42024e-07	5.15662e-06	ATP synthase subunit alpha, mitochondrial
LOC106612496	1.73608	6.2515	2.12896e-10	8.31913e-09	CLPTM1 regulator of GABA type A receptor forward trafficking
LOC106611639	1.7355	4.36859	8.52066e-09	2.13329e-07	WD40 repeat-containing protein SMU1
LOC106603053	1.73503	5.56573	8.34863e-09	2.0965e-07	V-type proton ATPase catalytic subunit A
cgl	1.73476	7.14367	1.42054e-10	5.83015e-09	Cystathionine gamma-lyase
LOC106600382	1.73463	3.39877	1.70572e-05	0.000138887	leukotriene B4 receptor 1
si:ch211-210p4.6	1.73446	4.79494	6.11953e-06	5.83501e-05	malignant fibrous histiocytoma-amplified sequence 1
LOC106606511	1.7344	1.57463	0.0021101	0.00767434	MAPK regulated corepressor interacting protein 2
si:ch211-245h14.1	1.73355	3.99328	0.000390616	0.00189854	uncharacterized si:ch211-245h14.1
oxnad1	1.73346	3.14032	3.48944e-08	7.2182e-07	oxidoreductase NAD-binding domain containing 1
LOC123730832	1.7323	1.06119	4.53753e-05	0.000317058	uncharacterized LOC123730832
LOC106572477	1.73226	6.00978	2.09466e-10	8.21386e-09	tubulin alpha-8 chain
LOC106599105	1.73156	4.89793	2.10939e-09	6.27731e-08	arginase-2, mitochondrial
copa	1.73149	7.01704	1.4331e-07	2.44945e-06	coatomer protein complex, subunit alpha
LOC106604654	1.73144	7.20483	9.21212e-08	1.67465e-06	catenin delta-1
LOC106585544	1.73126	5.57113	0.0197358	0.0478302	collagen alpha-6(VI) chain-like
utp4	1.73083	3.62516	4.31799e-08	8.65902e-07	UTP4 small subunit processome component
LOC106607492	1.73077	6.62302	8.10386e-09	2.0427e-07	ATP synthase F(0) complex subunit C3, mitochondrial
LOC106562660	1.72925	5.35433	4.34184e-08	8.68602e-07	N-alpha-acetyltransferase 25, NatB auxiliary subunit
LOC106578486	1.7292	3.46782	2.96912e-05	0.00022203	ATP-binding cassette sub-family D member 3-like
LOC106579947	1.72813	5.56739	6.05828e-10	2.08267e-08	eIF-2-alpha kinase activator GCN1-like
LOC106611634	1.72775	4.89248	2.27187e-08	5.0259e-07	nuclear cap-binding protein subunit 1-like
LOC106596604	1.72663	-1.06799	0.0128783	0.033826	uncharacterized LOC106596604
LOC106568974	1.72582	3.23598	1.05581e-06	1.33874e-05	growth arrest and DNA damage-inducible protein GADD45 alpha
rbbp4	1.72487	6.40573	1.82295e-08	4.16502e-07	Histone-binding protein RBBP4
nip7	1.72441	4.3206	8.89795e-10	2.93808e-08	nuclear import 7 homolog (S. cerevisiae)
LOC106590374	1.7243	2.35949	1.221e-05	0.000104507	exo/endonuclease G
LOC106604434	1.72408	5.30051	1.16073e-10	4.91459e-09	C1GALT1-specific chaperone 1
calm2a	1.72333	7.9677	1.57794e-10	6.38988e-09	calmodulin 2a (phosphorylase kinase, delta)
LOC106574871	1.72251	3.48359	2.16782e-08	4.82766e-07	periodic tryptophan protein 2 homolog
mis12	1.72232	3.54183	1.18184e-06	1.47066e-05	MIS12 kinetochore complex component
LOC106591200	1.72203	2.28833	6.2767e-05	0.000418309	cullin-associated NEDD8-dissociated protein 1
usp4	1.72193	6.38722	4.7815e-09	1.27949e-07	ubiquitin specific peptidase 4 (proto-oncogene)
pola2	1.72106	4.80672	8.23862e-11	3.63554e-09	polymerase (DNA directed), alpha 2
mtch2	1.72052	6.52387	3.13083e-10	1.15973e-08	mitochondrial carrier homolog 2
LOC106595397	1.72035	4.50991	2.85658e-08	6.11323e-07	fibroblast growth factor receptor substrate 2-like
LOC106569255	1.72025	3.59247	7.38673e-08	1.38265e-06	uroporphyrinogen decarboxylase
LOC106606271	1.71949	4.15839	1.51208e-09	4.6802e-08	enoyl-CoA delta isomerase 1, mitochondrial
LOC106582837	1.71948	6.77177	2.3536e-08	5.17113e-07	dolichyl-diphosphooligosaccharide--protein glycosyltransferase subunit 2-like
LOC106572750	1.71933	14.331	1.03811e-05	9.10431e-05	keratin, type II cytoskeletal cochleal-like
LOC106569170	1.71873	8.4805	2.36814e-08	5.19421e-07	desmocollin-2
LOC106586425	1.71764	-1.02115	0.0104043	0.0284086	high affinity cGMP-specific 3',5'-cyclic phosphodiesterase 9A-like
star5	1.71742	4.01938	1.11289e-09	3.57622e-08	StAR-related lipid transfer protein 5
LOC106571114	1.71668	4.50545	3.28099e-10	1.20866e-08	cyclin-K
LOC106601733	1.71634	4.44642	2.14396e-10	8.36793e-09	cytochrome b-c1 complex subunit 2, mitochondrial
LOC106581138	1.71621	-1.45205	0.00782774	0.0225482	uncharacterized LOC106581138
upk3b	1.71563	8.13565	3.77244e-07	5.61318e-06	uroplakin 3b
LOC106609840	1.71454	2.41941	2.23014e-06	2.5154e-05	CCR4-NOT transcription complex subunit 4-like
LOC106590115	1.71391	5.18681	3.63004e-08	7.4583e-07	low-density lipoprotein receptor
LOC106602677	1.71355	3.03259	2.93992e-06	3.16096e-05	uncharacterized LOC106602677
mvda	1.71312	4.10144	2.40927e-10	9.24171e-09	mevalonate (diphospho) decarboxylase a
LOC106603944	1.71271	4.83269	2.8165e-07	4.36081e-06	complement component 1 Q subcomponent-binding protein, mitochondrial
LOC106601015	1.71157	6.31671	9.08228e-08	1.65465e-06	ATP-citrate synthase-like
LOC106588760	1.71139	4.5779	1.7289e-08	3.98277e-07	small nuclear ribonucleoprotein Sm D1
LOC106582315	1.71122	3.27809	5.0072e-09	1.33668e-07	coenzyme Q-binding protein COQ10 homolog B, mitochondrial
dtl	1.71069	2.79177	0.00244266	0.0086726	denticleless E3 ubiquitin protein ligase homolog (Drosophila)
crlf1a	1.7102	1.12383	0.000249579	0.00130767	cytokine receptor-like factor 1a
LOC106585666	1.70952	2.59944	2.16432e-05	0.000169225	mevalonate kinase
tomm40l	1.70921	6.05839	5.71001e-10	1.97308e-08	translocase of outer mitochondrial membrane 40 homolog, like
chek1	1.70908	1.99821	4.25409e-06	4.31066e-05	checkpoint kinase 1
syfb	1.70877	6.01946	1.38531e-09	4.3212e-08	Phenylalanyl-tRNA synthetase beta chain
LOC106566056	1.70851	4.94546	3.21281e-10	1.18615e-08	importin-9
LOC106606385	1.70764	4.00756	8.60996e-09	2.15137e-07	elongation factor Tu, mitochondrial-like
LOC106565588	1.70735	5.55582	8.65474e-09	2.15556e-07	exportin-2
LOC106600914	1.70696	5.03206	4.07241e-09	1.11017e-07	endoplasmic reticulum transmembrane helix translocase-like
LOC106592749	1.70596	4.09237	1.08947e-08	2.65417e-07	ensconsin
adrm1	1.7059	6.10143	1.12472e-07	1.98573e-06	ADRM1 26S proteasome ubiquitin receptor
LOC106604941	1.70473	7.21577	5.31946e-08	1.04297e-06	heterogeneous nuclear ribonucleoprotein A0
LOC106580284	1.70404	4.62443	3.54459e-05	0.00025769	endoplasmic reticulum aminopeptidase 2
LOC106613230	1.7037	3.75786	1.21837e-06	1.51213e-05	cysteine and histidine-rich domain-containing protein 1-like
fbrl	1.70302	6.24117	3.35347e-09	9.33975e-08	rRNA 2-O-methyltransferase fibrillarin
topbp1	1.70295	4.02368	5.76983e-08	1.11586e-06	DNA topoisomerase II binding protein 1
mrpl19	1.7027	4.0376	8.24671e-10	2.73927e-08	mitochondrial ribosomal protein L19
LOC123724593	1.7025	-1.31052	0.0121363	0.0322821	eukaryotic translation initiation factor 3 subunit J-A-like
LOC106603917	1.70219	5.01793	2.51588e-09	7.305e-08	heterogeneous nuclear ribonucleoprotein H
LOC106590610	1.70208	7.31917	4.7219e-07	6.7874e-06	T-complex protein 1 subunit epsilon-like
LOC106572174	1.70181	4.80509	6.46866e-09	1.67599e-07	BTB/POZ domain-containing protein KCTD20-like
LOC106607010	1.70127	5.02504	3.89408e-07	5.76597e-06	transcription activator BRG1-like
clint1a	1.70119	6.48579	5.13437e-10	1.79472e-08	clathrin interactor 1a
plch2a	1.70103	5.15817	4.06618e-07	5.98107e-06	phospholipase C, eta 2a
sgo2	1.7008	2.40208	5.86805e-07	8.18175e-06	shugoshin 2
LOC106580854	1.70052	9.1468	1.01494e-08	2.49463e-07	alpha-actinin-4
ube2s	1.69982	3.86173	1.60985e-10	6.50338e-09	ubiquitin-conjugating enzyme E2S
LOC106580445	1.69964	6.54838	1.61271e-08	3.76175e-07	proliferating cell nuclear antigen
LOC106564367	1.69902	5.21956	5.25607e-09	1.39421e-07	aspartate aminotransferase, cytoplasmic-like
lacc1	1.6988	1.92917	1.14944e-05	9.92201e-05	laccase (multicopper oxidoreductase) domain containing 1
LOC106602913	1.69878	4.10188	1.17531e-08	2.8467e-07	claudin-like protein ZF-A89
LOC106566827	1.69873	4.06365	2.08304e-09	6.20996e-08	histone-lysine N-methyltransferase SUV39H1
rilpl2	1.69871	2.91017	5.20122e-08	1.02279e-06	Rab interacting lysosomal protein-like 2
LOC106567354	1.69845	7.15011	1.71804e-10	6.89878e-09	serine--tRNA ligase, cytoplasmic-like
pigg	1.6973	2.81318	2.38798e-06	2.65809e-05	phosphatidylinositol glycan anchor biosynthesis class G
si:dkey-76k16.6	1.69712	-1.69379	0.0158878	0.0401504	uncharacterized LOC106613470
nipal4	1.6966	6.33281	8.23203e-11	3.63554e-09	NIPA like domain containing 4
LOC106567924	1.69572	3.78938	7.03548e-07	9.5546e-06	collagenase 3
LOC106580383	1.69521	6.59164	1.71287e-07	2.84477e-06	transitional endoplasmic reticulum ATPase
LOC106590255	1.69306	4.84231	3.09254e-08	6.547e-07	importin-4
LOC106566241	1.69249	1.27015	0.00613485	0.0184793	dual specificity protein phosphatase 7
bmb	1.69235	2.44486	0.000121502	0.000718296	brambleberry
mcmbp	1.69199	5.12903	3.37879e-08	7.0328e-07	minichromosome maintenance complex binding protein
LOC106611534	1.69161	7.03478	6.32806e-06	5.99624e-05	glutathione S-transferase P
LOC106611702	1.6916	5.44929	2.79678e-08	5.99291e-07	pre-mRNA-processing factor 19
LOC106581054	1.69141	6.7987	9.50749e-07	1.22502e-05	T-complex protein 1 subunit zeta
LOC123723754	1.69132	2.96499	0.0180067	0.044467	interferon-induced very large GTPase 1-like
traf3ip1	1.6897	1.19426	0.00604622	0.018256	TNF receptor-associated factor 3 interacting protein 1
vdac2	1.68949	8.24071	7.48108e-09	1.90728e-07	voltage-dependent anion channel 2
LOC106607728	1.6863	1.26025	2.99232e-05	0.000223415	5'-nucleotidase domain-containing protein 1-like
hsp7c	1.68562	8.03805	2.86576e-07	4.42144e-06	Heat shock cognate 71 kDa protein
LOC106584692	1.68546	3.22077	2.38198e-06	2.65512e-05	zinc finger protein 609-like
LOC106607700	1.6851	4.85301	1.03787e-09	3.3574e-08	heterogeneous nuclear ribonucleoprotein Q
LOC106606342	1.68506	2.53449	4.18004e-06	4.24592e-05	elongation factor Tu, mitochondrial-like
LOC106562317	1.68501	5.13025	1.33381e-07	2.29263e-06	caprin-1
LOC106577200	1.68488	7.88555	2.69388e-09	7.74786e-08	voltage-dependent anion-selective channel protein 2
abcb7	1.68406	5.32576	3.77111e-09	1.03338e-07	ATP-binding cassette, sub-family B (MDR/TAP), member 7
LOC106578916	1.68361	6.11171	1.9007e-10	7.51495e-09	mitochondrial import inner membrane translocase subunit Tim23
LOC106605667	1.68331	7.14756	3.36849e-05	0.000246873	uroplakin-1a-like
LOC106565864	1.6833	5.5567	1.10344e-07	1.95492e-06	T-complex protein 11-like protein 2
LOC106564931	1.68313	7.2569	5.49629e-08	1.07136e-06	rho GDP-dissociation inhibitor 1-like
ankrd50l	1.68303	3.0437	1.92642e-08	4.36564e-07	ankyrin repeat domain 50-like
LOC106606216	1.68303	2.32505	0.000204115	0.00110602	jmjC domain-containing protein 8
LOC106607320	1.68292	-1.59829	0.0128091	0.0336921	homologous-pairing protein 2 homolog
LOC106581397	1.6829	1.19575	0.000663668	0.00294886	tumor necrosis factor receptor superfamily member 19L-like
drg1	1.68263	5.58405	3.00893e-08	6.40239e-07	developmentally regulated GTP binding protein 1
LOC106603816	1.68095	5.83282	5.63053e-08	1.09307e-06	serine/threonine-protein phosphatase 2A catalytic subunit
LOC106606089	1.68023	7.80854	9.51854e-08	1.72473e-06	glutamate dehydrogenase, mitochondrial-like
LOC106612897	1.68016	2.71262	5.31038e-08	1.0418e-06	pannexin-1-like
LOC106606273	1.68015	2.80469	3.29772e-06	3.46546e-05	epidermal growth factor receptor kinase substrate 8-like protein 1
LOC106609973	1.67973	3.96628	2.53889e-08	5.51449e-07	mannosyl-oligosaccharide glucosidase-like
LOC106612789	1.67957	6.07515	3.2656e-07	4.95604e-06	serine/arginine-rich splicing factor 1B
LOC106578964	1.67924	2.5673	9.17643e-05	0.000573291	interferon-induced protein with tetratricopeptide repeats 5-like
traf3ip2a	1.67898	4.75623	7.52257e-06	6.93748e-05	TRAF3 interacting protein 2a
n6amt1	1.67861	1.39464	6.91259e-05	0.000452838	N-6 adenine-specific DNA methyltransferase 1
LOC106580802	1.67842	8.06761	1.82499e-05	0.000147274	cylicin-2
LOC106609290	1.67744	2.89375	6.5663e-07	8.97573e-06	centrosomal protein of 83 kDa-like
LOC106569325	1.6774	5.38613	1.95456e-08	4.4085e-07	ubiquitin carboxyl-terminal hydrolase 14
LOC106562427	1.67739	3.69051	3.24187e-05	0.000239482	uncharacterized LOC106562427
tmem161b	1.67663	1.77456	0.0012608	0.00500325	transmembrane protein 161B
LOC106606510	1.67634	4.15138	1.83964e-08	4.19456e-07	heat shock protein 75 kDa, mitochondrial
LOC106607046	1.676	3.52227	5.60222e-07	7.8801e-06	kinetochore protein Spc24
LOC106562057	1.6757	9.24858	2.82938e-06	3.06179e-05	B-cadherin
LOC106573946	1.67543	4.82363	5.70465e-11	2.6032e-09	RNA 3'-terminal phosphate cyclase
tuba5	1.67359	4.63261	7.92051e-07	1.05383e-05	tubulin alpha 5
LOC106587155	1.67318	7.15497	1.05287e-08	2.57437e-07	eukaryotic translation initiation factor 4 gamma 2
traf3ip2l	1.67191	1.11839	0.000181511	0.0010022	TRAF3 interacting protein 2-like
ssa27	1.67146	4.21494	2.96634e-09	8.41571e-08	Sjoegren syndrome/scleroderma autoantigen 1 homolog
LOC106579155	1.67031	3.06081	1.21828e-06	1.51213e-05	BRCA1 DNA repair associated
LOC106613164	1.66942	4.95228	4.32947e-08	8.66645e-07	ephexin-1
LOC106572830	1.66923	4.54557	9.1709e-10	3.02224e-08	transcription factor AP-1
ruvb1	1.66915	5.50024	8.49762e-09	2.12912e-07	RuvB-like 1
aifm1	1.66911	5.95932	2.16252e-09	6.4126e-08	apoptosis inducing factor mitochondrion associated 1
fa29a	1.66883	3.0331	6.63918e-08	1.2625e-06	FAM29A
LOC106569982	1.66881	8.18414	6.242e-08	1.19513e-06	carcinoembryonic antigen-related cell adhesion molecule 6-like
LOC106609453	1.6682	2.53383	2.85796e-05	0.000214919	RAD51-associated protein 1-like
LOC106576023	1.66773	4.88458	3.72961e-08	7.63474e-07	proline and serine-rich protein 2-like
LOC106603211	1.66761	7.64805	1.29943e-07	2.24739e-06	nucleophosmin
LOC106597099	1.66722	3.70497	7.32494e-08	1.37262e-06	beta-1,3-galactosyltransferase 1-like
LOC106586549	1.66651	2.42529	3.97518e-05	0.000284176	centromere protein K-like
mthfd1b	1.6665	5.18961	6.19933e-07	8.57305e-06	methylenetetrahydrofolate dehydrogenase (NADP+ dependent) 1b
LOC106602977	1.66615	4.35912	4.62429e-08	9.17971e-07	dipeptidyl peptidase 3
LOC106611197	1.6661	1.32832	0.0108843	0.0294721	ankyrin repeat domain-containing protein 9
LOC106607201	1.66521	6.02989	2.27608e-08	5.03189e-07	neurogenic locus notch homolog protein 2-like
LOC106602719	1.66505	5.6351	3.42371e-09	9.48795e-08	pre-mRNA-splicing factor ATP-dependent RNA helicase DHX15
rdm1	1.66503	4.33011	3.30568e-10	1.21641e-08	RAD52 motif containing 1
LOC106563584	1.66437	6.57954	4.22781e-09	1.14972e-07	ribosomal protein S6 kinase alpha-3-like
LOC106591638	1.66371	5.67509	1.01554e-10	4.37178e-09	mitochondrial import receptor subunit TOM70-like
cgasa	1.66357	2.89082	3.87953e-06	3.98179e-05	cyclic GMP-AMP synthase a
LOC106587472	1.66346	3.85245	1.92222e-07	3.15178e-06	nuclear pore complex protein Nup133
LOC106564271	1.663	5.19521	1.15721e-09	3.70406e-08	histone-arginine methyltransferase CARM1
LOC106565820	1.66274	5.4093	5.73766e-07	8.03681e-06	dolichyl-diphosphooligosaccharide--protein glycosyltransferase subunit 1
LOC106610514	1.66251	1.5433	0.0112626	0.0303074	interferon-induced very large GTPase 1-like
f262	1.66245	2.80063	1.06729e-06	1.35022e-05	6-phosphofructo-2-kinase/fructose-2,6-biphosphatase 2
LOC106580170	1.66216	3.92219	7.84426e-08	1.4593e-06	SWI/SNF-related matrix-associated actin-dependent regulator of chromatin subfamily A containing DEAD/H box 1A
LOC106610507	1.6621	2.8846	0.000334183	0.00166514	prostaglandin D2 receptor 2-like
cenpu	1.66193	4.01439	2.14282e-06	2.43544e-05	centromere protein U
LOC106569488	1.66189	1.61892	0.00714355	0.0209233	uncharacterized LOC106569488
LOC106562599	1.66119	3.00199	1.23823e-05	0.000105792	chondroitin sulfate synthase 1
bop1	1.66045	4.70256	4.25792e-07	6.2004e-06	BOP1 ribosomal biogenesis factor
psmg2	1.66022	4.16696	1.39786e-05	0.000117658	proteasome (prosome, macropain) assembly chaperone 2
LOC106565806	1.65984	7.15625	5.53624e-09	1.45927e-07	cytochrome b-c1 complex subunit 1, mitochondrial
ube2c	1.65977	5.32677	1.11299e-09	3.57622e-08	ubiquitin-conjugating enzyme E2C
LOC100380746	1.65766	6.06137	3.32924e-09	9.27998e-08	eukaryotic translation initiation factor 4 gamma 1
fip1l1b	1.65765	4.54073	1.31672e-07	2.26908e-06	FIP1 like 1b (S. cerevisiae)
LOC106577685	1.65706	5.47717	2.04537e-08	4.58242e-07	RNA-binding protein 4B
LOC106585800	1.65692	4.8525	5.42442e-10	1.88805e-08	nucleolar protein 6 (RNA-associated)
LOC106566293	1.65672	2.62869	7.20547e-07	9.74983e-06	dnaJ homolog subfamily C member 5-like
LOC100136484	1.65493	8.78926	1.07443e-06	1.35872e-05	glutathione S-transferase P
LOC100380299	1.65468	6.17896	4.1526e-06	4.22062e-05	actinin alpha 1
LOC106596322	1.6539	7.33828	8.09736e-09	2.0426e-07	periplakin-like
hibadha	1.65371	2.23186	0.000159765	0.000901484	3-hydroxyisobutyrate dehydrogenase a
nccrp1	1.65334	6.4843	3.55319e-07	5.32247e-06	P1, F-box associated domain containing
eno1a	1.65288	7.77623	9.54321e-06	8.48063e-05	enolase 1a, (alpha)
sybl1	1.65209	3.36535	9.8594e-08	1.77496e-06	synaptobrevin-like 1
snrpb	1.65184	6.85452	5.09486e-08	1.00423e-06	small nuclear ribonucleoprotein polypeptides B and B1
alkbh2	1.65113	2.19645	2.14974e-05	0.000168355	alkB homolog 2, alpha-ketoglutarate dependent dioxygenase
nagab	1.65009	5.49892	5.41104e-07	7.65625e-06	Alpha-N-acetylgalactosaminidase
LOC106578284	1.64965	4.32461	5.95316e-07	8.27973e-06	mediator of RNA polymerase II transcription subunit 24
polr1a	1.64905	4.88892	2.17356e-08	4.83721e-07	RNA polymerase I subunit A
tes	1.64845	6.27314	8.0514e-08	1.48873e-06	testis derived transcript (3 LIM domains)
gla	1.64738	4.83896	1.21582e-10	5.12191e-09	galactosidase, alpha
LOC100286441	1.64712	4.56664	3.03518e-09	8.58914e-08	URB2 ribosome biogenesis homolog
psf2	1.64682	3.31475	3.19624e-07	4.85959e-06	DNA replication complex GINS protein PSF2
LOC106565867	1.64647	5.19461	7.44706e-05	0.000482092	solute carrier family 2, facilitated glucose transporter member 1
fam91a1	1.64545	2.94993	2.53565e-06	2.79089e-05	family with sequence similarity 91 member A1
LOC106611971	1.64498	6.5493	3.25691e-07	4.9451e-06	heterogeneous nuclear ribonucleoprotein A0
LOC106607582	1.64451	3.07822	3.16938e-06	3.35908e-05	integrator complex subunit 7
slc6a7	1.64445	6.61193	9.70916e-09	2.39676e-07	solute carrier family 6 member 7
tk2	1.64377	2.79383	7.53122e-07	1.00886e-05	thymidine kinase 2
LOC106564443	1.64357	4.15663	3.47116e-06	3.61478e-05	protein FAM83F
LOC123728302	1.64333	-1.23447	0.0166264	0.0416706	28S ribosomal protein S33, mitochondrial-like
LOC106587445	1.6427	6.44993	2.44198e-08	5.3213e-07	calpain-9
LOC106607243	1.64218	6.30299	2.84902e-07	4.4017e-06	glycylpeptide N-tetradecanoyltransferase 1
LOC106571380	1.64192	3.046	1.44447e-07	2.46636e-06	DNA helicase MCM9-like
pam16	1.64058	2.90467	4.24035e-07	6.1775e-06	presequence translocase associated motor 16
LOC106596675	1.63855	4.12752	5.89867e-09	1.54628e-07	nuclear factor 7, brain-like
LOC106583199	1.63752	6.15647	8.31759e-08	1.5321e-06	protein transport protein Sec61 subunit alpha
epb41l4b	1.63525	3.86511	2.04239e-06	2.33559e-05	erythrocyte membrane protein band 4.1 like 4B
ap3m2	1.63459	3.94452	2.97163e-08	6.32706e-07	adaptor related protein complex 3 subunit mu 2
LOC106607014	1.63446	7.75812	3.14513e-08	6.63732e-07	envoplakin
prmt5	1.63256	5.61713	2.86691e-08	6.13141e-07	protein arginine methyltransferase 5
LOC106582629	1.63253	4.84142	4.77401e-08	9.44887e-07	protein MTSS 2
LOC106605108	1.63247	2.96912	2.78222e-06	3.01759e-05	nuclear inhibitor of protein phosphatase 1
LOC106588473	1.63235	3.89243	1.74419e-06	2.04492e-05	elongin-A-like
LOC106601423	1.63221	5.92502	1.92968e-08	4.36783e-07	THO complex subunit 4-like
LOC106581009	1.63065	4.35274	1.44321e-07	2.46547e-06	tyrosine-protein phosphatase non-receptor type 23-like
csf2rb	1.63002	3.88975	0.00167571	0.00634061	colony stimulating factor 2 receptor subunit beta
LOC123743176	1.62988	2.45682	1.05044e-06	1.33395e-05	uncharacterized LOC123743176
ap1m2	1.62946	3.8638	1.15307e-09	3.69435e-08	adaptor-related protein complex 1, mu 2 subunit
LOC106577904	1.6286	5.85681	2.6294e-08	5.66882e-07	transcription factor Sox-19b-like
LOC106582878	1.62834	5.33664	5.08679e-09	1.35408e-07	host cell factor 1-like
LOC106599266	1.6282	5.43513	3.14258e-06	3.3349e-05	elongation of very long chain fatty acids protein 1-like
smarca4a	1.62809	5.25979	2.28455e-06	2.56807e-05	SWI/SNF related, matrix associated, actin dependent regulator of chromatin, subfamily a, member 4a
LOC106601998	1.62749	7.04836	1.31314e-07	2.26468e-06	uncharacterized LOC106601998
dip2a	1.62703	3.0501	3.06772e-08	6.5068e-07	disco-interacting protein 2 homolog A
LOC106605214	1.62649	5.99495	9.9457e-08	1.78287e-06	large proline-rich protein BAG6
pdia3	1.62636	7.04298	9.19092e-07	1.18973e-05	protein disulfide isomerase family A, member 3
LOC106565437	1.62581	2.4207	2.95065e-06	3.17008e-05	cyclin-dependent kinase 2-like
LOC106576989	1.6255	3.76314	1.28571e-07	2.22828e-06	stromal membrane-associated protein 1
vsig8b	1.62534	6.16009	2.50064e-08	5.43849e-07	V-set and immunoglobulin domain containing 8b
crls1	1.62469	4.93147	1.12386e-08	2.73199e-07	cardiolipin synthase 1
LOC106609344	1.62401	5.77812	1.31218e-08	3.12169e-07	aconitate hydratase, mitochondrial
LOC106562085	1.62281	5.03548	3.51551e-08	7.26313e-07	WD repeat-containing protein 36
LOC106565841	1.62181	5.94024	9.64013e-08	1.74205e-06	membrane-associated guanylate kinase, WW and PDZ domain-containing protein 1
LOC106603209	1.62173	8.0733	2.25666e-08	4.99888e-07	claudin-7-B-like
LOC106570266	1.62032	3.23927	8.75121e-07	1.14165e-05	CTP synthase 1
fam241a	1.62023	1.94271	3.5255e-05	0.000256581	family with sequence similarity 241 member A
LOC106591981	1.62021	-1.1747	0.00773622	0.0223327	neurotrypsin-like
sh3bp5lb	1.61878	2.98003	1.93377e-05	0.000154595	SH3-binding domain protein 5-like, b
LOC100196094	1.61875	4.39373	3.54175e-05	0.00025754	dipeptidyl peptidase 1
LOC106570221	1.61849	4.34416	1.9931e-07	3.24731e-06	cleavage and polyadenylation specificity factor subunit 1-like
LOC100194851	1.61788	4.19703	7.15921e-09	1.83923e-07	RGP1 retrograde golgi transport homolog (S. cerevisiae)
sigirr	1.61784	1.68103	6.49514e-05	0.000430636	single immunoglobulin and toll-interleukin 1 receptor (TIR) domain
LOC106610469	1.61721	2.63836	3.71025e-05	0.000267928	translocase of inner mitochondrial membrane 10 homolog (yeast)
rpp40	1.61691	3.48271	9.53033e-09	2.35784e-07	ribonuclease P/MRP 40 subunit
LOC106565722	1.61604	6.50078	1.69556e-07	2.82164e-06	dolichyl-diphosphooligosaccharide--protein glycosyltransferase subunit 2
LOC106570130	1.61554	2.75877	1.36573e-06	1.66724e-05	hormone-sensitive lipase
LOC106601132	1.61516	6.32312	1.16653e-09	3.72322e-08	ADP-ribosylation factor 2
eprs1	1.61494	7.01487	6.32372e-08	1.20594e-06	glutamyl-prolyl-tRNA synthetase 1
cyfip1	1.61482	5.96746	1.84126e-06	2.14146e-05	cytoplasmic FMR1 interacting protein 1
nsl1	1.61451	3.55913	6.4695e-07	8.8797e-06	NSL1 component of MIS12 kinetochore complex
LOC106565677	1.61414	4.98283	1.62002e-08	3.76567e-07	methylosome protein 50-like
LOC100380384	1.61399	7.71857	2.00529e-06	2.30024e-05	major vault protein
npas2	1.61392	2.21102	0.000327488	0.00163672	neuronal PAS domain protein 2
LOC106561705	1.61287	4.06838	0.00165465	0.00627226	nicotinamide phosphoribosyltransferase
LOC106585215	1.61282	4.55066	0.000105583	0.000641067	uncharacterized LOC106585215
tgm1l1	1.61267	5.68521	1.03116e-07	1.83953e-06	transglutaminase 1 like 1
LOC106589628	1.61251	4.33976	9.19882e-10	3.02618e-08	protoheme IX farnesyltransferase, mitochondrial
LOC106582111	1.61221	1.72717	0.000597348	0.00270228	chromatin assembly factor 1 subunit B
LOC106572087	1.61193	7.44635	5.48115e-08	1.07014e-06	phospholipid-transporting ATPase IC
LOC106585259	1.61179	3.69603	8.25958e-07	1.09156e-05	ankyrin-1
LOC106612704	1.61094	1.89383	2.64184e-05	0.000200697	SERTA domain-containing protein 3-like
slc43a1a	1.61017	5.41862	1.44091e-08	3.39894e-07	solute carrier family 43 member 1a
LOC123725775	1.60948	-1.10446	0.0102507	0.0280838	small nucleolar RNA SNORA63
LOC106601777	1.6086	1.82835	0.000428177	0.00204601	uncharacterized LOC106601777
chtf8	1.60769	2.43319	7.84133e-05	0.000503039	CTF8, chromosome transmission fidelity factor 8 homolog (S. cerevisiae)
LOC106613668	1.60757	3.9641	1.47205e-08	3.46263e-07	nicalin-1-like
st14a	1.60711	6.42878	1.10787e-06	1.39156e-05	ST14 transmembrane serine protease matriptase a
hdac2	1.6062	3.87623	1.92109e-08	4.35652e-07	Histone deacetylase 2
LOC106585071	1.60595	7.10704	1.71758e-08	3.96215e-07	proliferating cell nuclear antigen
eif2s1a	1.60535	4.87329	2.56556e-08	5.55439e-07	eukaryotic translation initiation factor 2, subunit 1 alpha a
LOC106570866	1.6049	6.6799	3.39334e-06	3.54699e-05	ubiquitin-conjugating enzyme E2 L3
LOC106576995	1.60399	5.43317	3.07348e-09	8.67588e-08	GTP-binding protein 2
LOC106611655	1.60397	6.88667	2.15484e-07	3.46488e-06	catenin delta-1-like
LOC106586637	1.60395	3.84375	8.88772e-09	2.20538e-07	lysophosphatidic acid phosphatase type 6
rpa2	1.60379	4.71703	8.33793e-09	2.09622e-07	replication protein A2
LOC106607309	1.60283	8.62844	3.34194e-07	5.05945e-06	bryoporin-like
LOC106589474	1.60263	7.38806	3.61301e-08	7.43701e-07	histone H3.3A
LOC106577966	1.60239	3.90656	8.36211e-05	0.000531353	nuclear factor 7, brain
tp53	1.60201	6.97695	1.33207e-07	2.29082e-06	tumor protein p53
LOC106573340	1.60191	4.97892	5.34466e-08	1.04607e-06	protein unc-45 homolog A
atp5g3	1.60127	6.67842	2.91058e-08	6.20892e-07	ATP synthase, H+ transporting, mitochondrial F0 complex, subunit c-3
LOC106591131	1.60092	5.29918	6.7782e-10	2.29478e-08	endoplasmic reticulum-Golgi intermediate compartment protein 1
LOC106573324	1.60083	5.35773	2.12394e-09	6.315e-08	guanine nucleotide-binding protein G(i) subunit alpha-1-like
md2l1	1.60053	4.94665	1.54894e-10	6.29532e-09	Mitotic spindle assembly checkpoint protein MAD2A
LOC106608479	1.60004	5.71544	4.26886e-08	8.57686e-07	putative transcription factor Ovo-like 1
LOC106601507	1.5998	1.14576	0.000806822	0.00346233	protein FAM83F
LOC123728255	1.59928	1.80961	0.00982209	0.0271385	protein mono-ADP-ribosyltransferase PARP11-like
slc35a2	1.59917	5.09557	2.81772e-09	8.06244e-08	solute carrier family 35 member 2
LOC106576685	1.59816	2.92818	4.23932e-06	4.30091e-05	uncharacterized LOC106576685
atp5f1	1.59766	6.66942	1.30869e-07	2.2599e-06	ATP synthase, H+ transporting, mitochondrial F0 complex, subunit b
LOC106607323	1.5968	6.33024	6.96963e-10	2.35007e-08	ADP-ribosylation factor 2
LOC106612668	1.59679	3.24655	2.93207e-06	3.15353e-05	gem-associated protein 4
mccc2	1.59657	5.40057	2.83218e-07	4.37771e-06	methylcrotonyl-CoA carboxylase subunit 2
cldx	1.59607	8.04615	1.4428e-08	3.40099e-07	Claudin-like protein ZF4A22
acad9	1.59598	4.89374	1.25423e-08	3.00821e-07	acyl-CoA dehydrogenase family, member 9
si:ch211-209a2.2	1.59435	1.37441	5.9062e-05	0.000396859	L-asparaginase
ndufv1	1.59349	6.35949	1.01566e-07	1.81383e-06	NADH:ubiquinone oxidoreductase core subunit V1
LOC106603441	1.59311	1.93607	3.70526e-05	0.000267644	B-cell CLL/lymphoma 7 protein family member B-A
etaa1a	1.5929	2.38534	1.72358e-06	2.025e-05	ETAA1 activator of ATR kinase a
immt	1.59259	6.55625	3.85646e-07	5.72039e-06	inner membrane protein, mitochondrial (mitofilin)
sardh	1.59249	4.81561	2.21606e-07	3.54495e-06	sarcosine dehydrogenase
LOC106589896	1.59229	5.38144	2.16426e-08	4.82295e-07	nuclear protein localization protein 4 homolog
kbtbd4	1.59203	2.79502	4.66202e-07	6.70998e-06	kelch repeat and BTB (POZ) domain containing 4
LOC106561658	1.59171	4.68317	5.81631e-07	8.11977e-06	probable 2-oxoglutarate dehydrogenase E1 component DHKTD1, mitochondrial
LOC106602582	1.59107	4.32808	1.63613e-09	5.00703e-08	lysine-specific demethylase 2A
caprin1a	1.59073	4.73393	2.97496e-06	3.19248e-05	cell cycle associated protein 1a
LOC106611976	1.58992	7.93319	1.00517e-07	1.79797e-06	heterogeneous nuclear ribonucleoprotein A0-like
cpsf2	1.58987	4.55563	3.10634e-08	6.5596e-07	cleavage and polyadenylation specific factor 2
LOC106572584	1.58986	2.48715	0.000204674	0.00110871	transcription factor NF-E2 45 kDa subunit-like
LOC106613511	1.58926	5.11546	8.74712e-09	2.17695e-07	dynamin-like 120 kDa protein, mitochondrial
cdk12	1.58914	4.42248	4.69668e-08	9.30132e-07	cyclin-dependent kinase 12
LOC106568552	1.58907	4.4372	1.37211e-09	4.28931e-08	methyl-CpG-binding domain protein 2-like
LOC106596785	1.58835	2.14504	0.0120096	0.0319908	adhesion G protein-coupled receptor E2-like
LOC106609123	1.58813	8.30043	1.60033e-06	1.89956e-05	L-lactate dehydrogenase B chain
LOC106588796	1.58764	4.46504	1.73509e-07	2.8774e-06	cell division cycle-associated 7-like protein
LOC106576021	1.58716	4.04407	1.1833e-08	2.8619e-07	phosphate carrier protein, mitochondrial
ezrb	1.58689	6.30305	7.33146e-05	0.000475529	ezrin b
nrarpa	1.58668	6.27519	5.28948e-05	0.000361594	NOTCH regulated ankyrin repeat protein a
LOC106586169	1.58651	5.97413	2.29047e-07	3.65699e-06	polypeptide N-acetylgalactosaminyltransferase 5
LOC106567693	1.58579	5.21819	2.77306e-09	7.95508e-08	nuclear envelope pore membrane protein POM 121-like
LOC106566240	1.58579	3.52268	0.000219227	0.0011759	adhesion G protein-coupled receptor E5-like
LOC106606820	1.58571	6.21494	1.47046e-07	2.50181e-06	migration and invasion enhancer 1-like
nup85	1.58563	3.26798	2.51595e-06	2.77194e-05	nucleoporin 85
LOC106598105	1.58536	2.31894	4.11954e-05	0.000292433	DNA topoisomerase 3-alpha-like
ptbp1	1.58534	7.07918	1.96886e-08	4.43477e-07	Polypyrimidine tract-binding protein 1
LOC106571481	1.58484	3.59232	2.56595e-05	0.000196	uncharacterized LOC106571481
LOC106565826	1.58354	4.80384	8.64103e-07	1.12904e-05	scm-like with four MBT domains protein 1
mych	1.58338	6.0606	1.44665e-09	4.49712e-08	myelocytomatosis oncogene homolog
LOC106571320	1.58238	-1.06673	0.00820391	0.023444	uncharacterized LOC106571320
slc25a20	1.58237	5.23388	1.02697e-09	3.32537e-08	solute carrier family 25 member 20
cpsf3	1.58182	5.10338	1.25403e-07	2.18355e-06	cleavage and polyadenylation specific factor 3
cep76	1.58053	2.63118	2.45336e-05	0.000188649	centrosomal protein 76
dck	1.58042	4.28903	6.68279e-07	9.12005e-06	deoxycytidine kinase
LOC106608203	1.58042	1.83743	0.00264138	0.00926212	cytosolic 5'-nucleotidase 1A-like
LOC100194632	1.58033	6.43874	3.09687e-08	6.552e-07	endothelial differentiation-related factor 1-1
trpn1	1.57974	1.43909	0.00338525	0.0113494	transient receptor potential cation channel, subfamily N, member 1
gdh2	1.57974	8.05927	5.87947e-07	8.19427e-06	glutamate dehydrogenase
ptcd3	1.57787	4.30574	1.6982e-08	3.92557e-07	pentatricopeptide repeat domain 3
gins1	1.57764	3.5356	9.74834e-05	0.000602054	GINS complex subunit 1 (Psf1 homolog)
LOC123742400	1.57747	2.39002	0.00121989	0.00487796	uncharacterized LOC123742400
LOC106578494	1.57714	5.05482	8.34126e-09	2.09622e-07	holocytochrome c-type synthase
mrpl12	1.57707	4.07957	8.61792e-07	1.12822e-05	mitochondrial ribosomal protein L12
si:ch211-159i8.4	1.57701	1.17526	0.00573606	0.0175156	matrix-remodeling-associated protein 5
LOC106585804	1.57637	5.05247	4.30198e-07	6.2564e-06	exportin-1
LOC106570689	1.57582	4.76429	0.0125103	0.03309	MARCKS-related protein 1-B
slc25a35	1.57568	3.36191	8.08207e-06	7.35811e-05	solute carrier family 25 member 35
ahsa1a	1.57534	5.91072	2.27244e-05	0.000176687	AHA1, activator of heat shock protein ATPase homolog 1a
pprc1	1.57457	3.07827	3.81398e-07	5.66491e-06	PPARG related coactivator 1
LOC106579942	1.57396	6.91796	3.84404e-07	5.70449e-06	cytochrome c oxidase subunit 6A, mitochondrial
si:ch211-107o10.3	1.57378	3.69948	1.26267e-07	2.19631e-06	uncharacterized LOC106561176
LOC106564961	1.57373	12.0788	0.000270386	0.00139764	keratin, type I cytoskeletal 13
LOC106576161	1.57331	4.35331	7.71655e-08	1.43713e-06	DENN domain-containing protein 5B-like
LOC106563313	1.57317	2.6356	1.99925e-06	2.29488e-05	anaphase-promoting complex subunit 2-like
LOC106584530	1.57316	5.58505	1.67881e-08	3.88882e-07	AFG3-like protein 1
gtf2b	1.57298	5.53932	9.63566e-08	1.74205e-06	general transcription factor IIB
ppan	1.57295	5.17825	5.47073e-09	1.44428e-07	peter pan homolog
LOC106582233	1.57275	5.29195	3.16368e-07	4.82324e-06	serine/arginine repetitive matrix protein 1
tecrb	1.57271	3.66578	2.60247e-06	2.85316e-05	trans-2,3-enoyl-CoA reductase b
LOC106609524	1.57269	3.53512	2.02409e-06	2.31703e-05	plakophilin-2
LOC106575630	1.57241	6.83543	7.48916e-07	1.00403e-05	actin-related protein 2/3 complex subunit 2-A
LOC123729339	1.57215	-1.32831	0.00972001	0.0269323	SR-related and CTD-associated factor 4-like
LOC106603853	1.57209	6.18308	3.0651e-07	4.69435e-06	heat shock 70 kDa protein 4-like
LOC106584683	1.57202	3.53375	4.19709e-05	0.00029693	unconventional myosin-IXAb
LOC106583425	1.57157	5.61142	5.82918e-06	5.60718e-05	ubiquitin carboxyl-terminal hydrolase 5-like
LOC106575478	1.57138	4.15539	2.00075e-08	4.49751e-07	mitotic checkpoint protein BUB3
LOC106580153	1.57108	6.56446	1.82271e-08	4.16502e-07	aquaporin-3-like
LOC106602827	1.5705	2.92007	3.02262e-06	3.23532e-05	rho-related GTP-binding protein RhoG
LOC106574628	1.5702	3.86731	2.11065e-07	3.4073e-06	eukaryotic translation initiation factor 5B
LOC106565197	1.56952	5.25838	2.08703e-09	6.21631e-08	isocitrate dehydrogenase [NAD] subunit beta, mitochondrial-like
LOC106584295	1.5695	6.36154	3.42281e-07	5.15719e-06	protein-glutamine gamma-glutamyltransferase K
rdh12	1.56939	5.31374	3.93652e-08	8.01416e-07	retinol dehydrogenase 12 (all-trans and 9-cis)
LOC106564480	1.56867	3.87858	2.14044e-07	3.44707e-06	dual specificity protein phosphatase 5
LOC106572092	1.56821	4.8073	3.54319e-08	7.3113e-07	inositol 1,4,5-trisphosphate receptor type 3-like
ece2a	1.56793	2.21899	5.30198e-05	0.0003623	endothelin converting enzyme 2a
LOC106576202	1.56784	6.22434	7.97826e-08	1.47848e-06	ATP synthase subunit gamma, mitochondrial
LOC106599945	1.56772	2.58939	0.000768686	0.00332151	salivary glue protein Sgs-3-like
slc20a1a	1.56655	2.6941	0.00173628	0.00653578	solute carrier family 20 member 1a
LOC106601855	1.56651	4.15759	1.48262e-07	2.51737e-06	RNA-binding protein with serine-rich domain 1-like
LOC106611930	1.56581	4.59636	0.00258178	0.00908745	early growth response protein 1
LOC106574275	1.56572	2.81733	5.55843e-07	7.83497e-06	centrosomal protein of 70 kDa
LOC106577948	1.5657	1.96101	7.07341e-05	0.000461926	zinc finger and SCAN domain-containing protein 5A-like
LOC106587790	1.56539	3.71405	3.09853e-06	3.29547e-05	chondroitin sulfate synthase 1-like
LOC106581870	1.56501	5.51081	4.13522e-08	8.35259e-07	ATP-dependent RNA helicase DDX18
LOC106570609	1.56481	4.86627	1.42097e-08	3.35428e-07	protein FAM83H-like
LOC106564841	1.56447	5.0583	5.13116e-07	7.30661e-06	S-adenosylmethionine synthase-like
LOC106588694	1.5642	5.41342	2.0341e-08	4.56022e-07	RNA cytosine-C(5)-methyltransferase NSUN2-like
LOC106595188	1.56342	1.21276	0.00416212	0.013455	heat shock 70 kDa protein 14
hadhab	1.56178	7.15994	2.40758e-08	5.25911e-07	hydroxyacyl-CoA dehydrogenase trifunctional multienzyme complex subunit alpha b
spryd3	1.56135	4.36824	1.42039e-08	3.35428e-07	SPRY domain containing 3
LOC106595143	1.56092	4.84016	2.18712e-09	6.47408e-08	UTP--glucose-1-phosphate uridylyltransferase-like
LOC106579615	1.56073	5.5377	1.88095e-08	4.27709e-07	polyadenylate-binding protein 2
scyb7	1.56066	2.60374	0.0166904	0.0418091	Platelet basic protein
LOC106584353	1.56003	-1.04463	0.00663248	0.0196972	uncharacterized LOC106584353
LOC106590570	1.55896	3.50974	7.10127e-07	9.62831e-06	dnaJ homolog subfamily A member 3, mitochondrial-like
nansa	1.55848	6.65132	7.7509e-09	1.96409e-07	N-acetylneuraminic acid synthase a
LOC106589915	1.55786	7.1222	5.97484e-07	8.30553e-06	cystatin
LOC106564860	1.5571	6.4721	5.93887e-07	8.26328e-06	heterogeneous nuclear ribonucleoprotein Q
zmp:0000001114	1.55654	5.97332	4.65785e-08	9.23536e-07	suppressor of tumorigenicity 14 protein homolog
LOC106583339	1.55528	3.01511	8.39339e-07	1.10619e-05	NGFI-A-binding protein 2-like
rnpep	1.55487	6.30968	7.37375e-09	1.8871e-07	arginyl aminopeptidase (aminopeptidase B)
LOC106571467	1.55403	1.0278	0.00360663	0.0119479	protein FAM177A1-like
LOC106572991	1.55385	5.40192	3.07697e-08	6.52228e-07	selenide, water dikinase 3-like
idi1	1.55378	5.027	1.95395e-07	3.19442e-06	isopentenyl-diphosphate delta isomerase 1
dhx29	1.55376	3.86361	2.30728e-07	3.67505e-06	DEAH (Asp-Glu-Ala-His) box polypeptide 29
LOC106592350	1.55365	1.16805	0.00188872	0.00699468	E3 ubiquitin-protein ligase ZNF598
LOC106602228	1.55353	2.44403	6.57556e-05	0.000434843	dual specificity testis-specific protein kinase 2
LOC106562837	1.55319	3.00369	9.57836e-07	1.23226e-05	calcium-binding mitochondrial carrier protein SCaMC-2-like
LOC106562989	1.55261	4.42145	6.7969e-07	9.25691e-06	tubulin alpha chain, testis-specific-like
LOC106583121	1.55237	1.78527	4.31173e-05	0.000303436	ethanolamine kinase 1-like
LOC106578682	1.55214	3.94521	0.000546428	0.00251043	transcriptional regulator Myc-like
LOC106604926	1.55154	6.48793	0.000999355	0.00414372	early growth response protein 1
LOC106605866	1.55118	3.10575	8.6352e-07	1.12872e-05	zinc finger protein 629-like
LOC106588788	1.55115	2.06236	9.88354e-05	0.000609166	uncharacterized LOC106588788
LOC106582148	1.5511	5.42096	1.91509e-08	4.34586e-07	cystathionine beta-synthase-like protein
LOC106577845	1.55102	3.67536	3.38032e-06	3.53875e-05	testis associated actin remodelling kinase 1
akap1b	1.55088	4.49171	3.06987e-09	8.67588e-08	A kinase (PRKA) anchor protein 1b
LOC106565966	1.55055	1.55037	0.00139875	0.00546062	kazrin
LOC106606833	1.55053	7.41606	0.0137539	0.0357103	uncharacterized LOC106606833
LOC106572480	1.55032	6.25597	2.2459e-05	0.000174949	CCAAT/enhancer-binding protein beta-like
serb	1.54959	3.74581	4.70411e-05	0.000326922	Phosphoserine phosphatase
LOC106568741	1.54925	4.85545	5.62007e-09	1.4802e-07	UAP56-interacting factor-like
LOC106610182	1.54793	5.5343	2.20474e-06	2.49143e-05	SH3 domain-containing protein 19-like
LOC106582927	1.54683	7.12442	2.37292e-06	2.64749e-05	dolichyl-diphosphooligosaccharide--protein glycosyltransferase subunit 1
LOC100196562	1.54576	1.69646	0.00031872	0.00160049	chromosome unknown open reading frame, human C4orf27
LOC106590802	1.5444	1.06197	0.000110312	0.000664418	H/ACA ribonucleoprotein complex non-core subunit NAF1
LOC106612644	1.54396	4.3432	3.70551e-05	0.000267644	putative uncharacterized protein DDB_G0292636
xaf1	1.54363	3.32495	6.22939e-05	0.000415405	XIAP-associated factor 1
LOC106582467	1.5435	6.12218	1.2903e-05	0.000109545	cytochrome c
LOC106573862	1.54348	5.63106	1.51549e-07	2.57057e-06	cystathionine gamma-lyase
LOC106579328	1.54346	2.4662	0.00243678	0.00865814	ETS translocation variant 4-like
rbm44	1.54264	1.95952	0.00019025	0.00104267	RNA binding motif protein 44
slc38a8a	1.54232	1.52182	8.76786e-05	0.000552101	solute carrier family 38 member 8a
LOC123739521	1.54122	3.75733	7.56006e-06	6.95862e-05	trifunctional enzyme subunit beta, mitochondrial-like
kpnb1	1.54121	6.90357	7.31693e-07	9.86076e-06	karyopherin (importin) beta 1
mepd	1.53984	5.04246	5.05904e-07	7.22236e-06	Thimet oligopeptidase
LOC123724479	1.53971	1.68156	0.000223711	0.00119495	selenide, water dikinase 1
LOC106586493	1.53961	6.37587	1.77768e-08	4.08109e-07	succinate-CoA ligase ADP-forming subunit beta
blm	1.53938	4.24072	4.77149e-09	1.27886e-07	BLM RecQ like helicase
LOC106572181	1.53921	4.5859	0.00675365	0.0199985	tumor necrosis factor receptor superfamily member 6B-like
h3f3d	1.5392	6.69706	7.8712e-07	1.04894e-05	H3 histone, family 3D
LOC106581831	1.53801	4.91867	1.20524e-07	2.10627e-06	kalirin
LOC106589024	1.53792	3.77683	0.00217978	0.0078796	RNA-binding protein 43-like
LOC106588321	1.53759	4.77563	1.16407e-07	2.04286e-06	interleukin enhancer-binding factor 2 homolog
LOC106589826	1.53757	2.73812	2.28485e-06	2.56807e-05	ATP-dependent RNA helicase SUPV3L1, mitochondrial-like
LOC106566299	1.5371	2.80498	2.14097e-06	2.43417e-05	ER membrane protein complex subunit 1
pwp2	1.53683	4.09655	6.99508e-08	1.32216e-06	Periodic tryptophan protein 2 homolog
LOC106586422	1.53678	4.58543	1.49361e-08	3.50594e-07	ELL-associated factor 2-like
LOC100136352	1.5366	9.08188	3.92397e-06	4.01754e-05	beta actin
mrps30	1.53619	4.78593	7.88244e-08	1.46478e-06	mitochondrial ribosomal protein S30
LOC106604637	1.53584	3.57266	5.85916e-07	8.17277e-06	exosome complex component RRP40
sdf2l1	1.53453	5.46479	3.4352e-08	7.11922e-07	stromal cell-derived factor 2-like 1
LOC106592786	1.53414	5.49568	1.96412e-07	3.20791e-06	26S proteasome non-ATPase regulatory subunit 13-like
idh2	1.53193	5.34269	6.55498e-06	6.17784e-05	isocitrate dehydrogenase (NADP(+)) 2
mul1b	1.53191	4.24336	2.62713e-08	5.66882e-07	Mul1b protein
LOC106607164	1.53187	4.45684	5.05952e-09	1.34849e-07	ran GTPase-activating protein 1
LOC106612199	1.53183	3.79498	3.37043e-07	5.09203e-06	sterol-4-alpha-carboxylate 3-dehydrogenase, decarboxylating
LOC106585217	1.53122	4.37028	5.54528e-06	5.3735e-05	NADPH oxidase activator 1
LOC106565560	1.53115	2.28453	1.14935e-05	9.92201e-05	mitochondrial intermembrane space import and assembly protein 40-A-like
LOC106604506	1.53093	5.0539	1.50757e-06	1.8087e-05	uncharacterized LOC106604506
mcu	1.53092	6.44122	6.16597e-07	8.54019e-06	mitochondrial calcium uniporter
LOC106609999	1.52923	5.45859	1.32337e-07	2.27703e-06	pre-mRNA-splicing factor ATP-dependent RNA helicase DHX15-like
si:dkey-71l1.1	1.52881	1.80811	7.85243e-05	0.000503655	uncharacterized LOC106563961
LOC106568532	1.52858	4.49012	4.48393e-08	8.93287e-07	asparagine--tRNA ligase, cytoplasmic-like
LOC106562938	1.52851	3.97683	0.000119766	0.000710421	MOB kinase activator 1B
LOC106612618	1.52848	5.20633	9.73266e-05	0.000601307	proteasome subunit alpha type-6
babam1	1.52832	4.47139	3.19526e-07	4.85959e-06	BRISC and BRCA1 A complex member 1
LOC106609527	1.52805	5.92347	4.20475e-07	6.13633e-06	mitochondrial import receptor subunit TOM22 homolog
LOC106575104	1.52795	4.83459	2.30898e-07	3.67601e-06	partitioning defective 3 homolog B
LOC106563302	1.52697	3.58662	8.36155e-07	1.10286e-05	B box and SPRY domain-containing protein-like
stml2	1.52643	4.48785	9.80893e-09	2.41605e-07	Stomatin-like protein 2
LOC106570222	1.52611	2.54856	5.40327e-06	5.26615e-05	RNA polymerase II subunit A C-terminal domain phosphatase
LOC106587180	1.52571	5.97936	1.50657e-06	1.80828e-05	cytochrome b5-like
LOC106589464	1.52494	4.76164	7.22421e-07	9.76484e-06	cytochrome b-245 chaperone 1 homolog
cpox	1.52422	4.32868	5.3055e-06	5.18748e-05	coproporphyrinogen oxidase
LOC106604384	1.52376	5.98217	6.99637e-08	1.32216e-06	EH domain-containing protein 1
LOC106567630	1.52349	5.65162	6.29674e-08	1.20247e-06	heterogeneous nuclear ribonucleoprotein L-like
LOC106610331	1.52344	3.00116	1.08765e-06	1.37182e-05	integrator complex subunit 12-like
glb1	1.52317	4.06303	7.35197e-07	9.89204e-06	galactosidase, beta 1
marveld2b	1.52239	5.13179	3.27908e-08	6.85941e-07	MARVEL domain containing 2b
LOC106563144	1.5222	1.91608	0.00029845	0.00151742	cytospin-A
LOC106577008	1.52213	3.47115	3.28165e-05	0.000241833	bifunctional 3'-phosphoadenosine 5'-phosphosulfate synthase 2
dse	1.52206	6.22445	1.02422e-08	2.51351e-07	dermatan sulfate epimerase
LOC106575667	1.52093	5.42707	2.16083e-07	3.47155e-06	importin-5
LOC106598856	1.52036	2.37022	0.000140427	0.000809017	retinol dehydrogenase 12
LOC106604641	1.52021	4.71613	4.26084e-07	6.20194e-06	DNA-directed RNA polymerase II subunit RPB2
LOC106599032	1.51927	2.06155	0.000591768	0.00268139	DNA helicase B
LOC106608869	1.51926	5.36148	1.3819e-06	1.68513e-05	ornithine aminotransferase, mitochondrial
rsl1d1	1.519	5.73202	8.0296e-08	1.48634e-06	ribosomal L1 domain containing 1
LOC106595378	1.51869	1.98975	0.00359984	0.0119313	runt-related transcription factor 1
glna	1.51849	6.96061	5.35483e-09	1.41816e-07	Glutamine synthetase
LOC106591238	1.51821	4.56967	9.64316e-09	2.38223e-07	39S ribosomal protein L12, mitochondrial-like
LOC106568192	1.51682	6.3896	5.42704e-08	1.06157e-06	serine/arginine-rich splicing factor 9-like
heatr6	1.51608	3.22063	1.22734e-06	1.51994e-05	HEAT repeat containing 6
rb11a	1.51552	7.0396	6.09502e-08	1.17168e-06	Ras-related protein Rab-11A
ttc27	1.5153	4.00203	1.00915e-07	1.80413e-06	tetratricopeptide repeat domain 27
LOC123730958	1.51426	6.58	0.0158915	0.0401559	proteasome subunit beta type-8-like
LOC106563685	1.51424	4.9073	1.29425e-07	2.2396e-06	cationic amino acid transporter 3
ndufs2	1.51414	6.27894	5.21909e-08	1.0257e-06	NADH:ubiquinone oxidoreductase core subunit S2
pfkpa	1.5138	6.48386	2.36452e-05	0.000182869	phosphofructokinase, platelet a
LOC106609455	1.51357	3.47561	2.81967e-07	4.36241e-06	nucleoporin Nup37
camk1b	1.51347	4.02214	2.25278e-07	3.60025e-06	calcium/calmodulin-dependent protein kinase Ib
dapk1	1.51324	4.49369	3.20561e-07	4.86941e-06	death-associated protein kinase 1
LOC106580422	1.51284	4.15132	2.12372e-08	4.74525e-07	tricarboxylate transport protein B, mitochondrial-like
LOC106589848	1.51283	4.24743	1.61728e-07	2.7173e-06	leucine-rich repeat-containing protein 59-like
LOC106563671	1.5127	4.41109	8.1461e-06	7.40431e-05	high mobility group protein B3
LOC106609229	1.51226	3.15881	1.54457e-06	1.84456e-05	transmembrane protein 209
LOC106564986	1.51182	2.71243	0.00100947	0.0041779	uncharacterized LOC106564986
LOC106580849	1.51162	7.8223	2.26764e-06	2.55389e-05	heterogeneous nuclear ribonucleoprotein L
LOC106590623	1.5115	2.70486	1.95267e-05	0.000155734	tRNA (guanine(26)-N(2))-dimethyltransferase
iars2	1.51101	5.74228	6.5607e-08	1.249e-06	isoleucyl-tRNA synthetase 2, mitochondrial
ccdc137	1.51081	4.0646	2.55632e-07	4.01062e-06	coiled-coil domain containing 137
LOC106600917	1.51064	3.14745	1.32723e-06	1.62558e-05	uncharacterized LOC106600917
LOC106574877	1.50999	6.36161	0.00117048	0.00472273	protein S100-A5
scaf4a	1.50928	2.77872	3.37482e-06	3.53759e-05	SR-related CTD-associated factor 4a
LOC106590477	1.50924	1.61702	0.000276838	0.00142483	transmembrane protein 186
LOC106582882	1.50876	1.00673	0.00514138	0.0160006	GATA-binding factor 2-like
tefm	1.50828	2.49174	9.6465e-05	0.000596755	transcription elongation factor, mitochondrial
LOC106603127	1.50781	6.59667	8.43768e-06	7.63408e-05	stress-induced-phosphoprotein 1
si:dkey-220k22.3	1.50775	1.26794	0.00516559	0.0160637	uncharacterized LOC106570668
LOC106581183	1.50743	3.31919	4.56146e-07	6.57197e-06	autophagy protein 5-like
LOC106562286	1.507	6.55547	3.75747e-07	5.59339e-06	cytochrome c oxidase subunit 4 isoform 1, mitochondrial
LOC106606569	1.50626	3.42163	1.45889e-07	2.48812e-06	ATPase family AAA domain-containing protein 5
LOC106605138	1.50624	4.88736	2.13069e-08	4.75764e-07	rhomboid-related protein 2-like
LOC106574150	1.50566	5.87846	2.80054e-06	3.03549e-05	GRAM domain-containing protein 2B-like
LOC106582879	1.50532	7.13347	1.17104e-06	1.461e-05	uncharacterized LOC106582879
LOC106584389	1.50499	4.2855	8.8621e-09	2.20066e-07	alpha/beta hydrolase domain-containing protein 17A-like
LOC106599488	1.50436	4.94115	3.24734e-09	9.09718e-08	presequence protease, mitochondrial-like
LOC106581852	1.50416	4.92495	3.66566e-07	5.47134e-06	minichromosome maintenance complex component 3 associated protein
LOC106607064	1.50393	7.9855	2.77916e-06	3.01525e-05	probable ATP-dependent RNA helicase DDX5
cor1c	1.50273	4.91724	2.29334e-07	3.65983e-06	Coronin-1C
LOC106608196	1.50272	5.38032	1.31808e-08	3.1335e-07	cleavage and polyadenylation specificity factor subunit 2
LOC106564849	1.50244	7.01225	4.04734e-07	5.95861e-06	actin-related protein 2-A
chchd4a	1.50173	2.93195	1.03581e-06	1.31774e-05	coiled-coil-helix-coiled-coil-helix domain containing 4a
atp5f1c	1.50135	6.50346	1.73637e-07	2.87809e-06	ATP synthase F1 subunit gamma
LOC106586921	1.50135	7.05721	5.54555e-06	5.3735e-05	tubulin alpha chain-like
LOC106580423	1.50093	2.10029	0.000305986	0.0015491	clathrin heavy chain 1
LOC106601744	1.50081	4.99551	4.57199e-09	1.23131e-07	ras-related C3 botulinum toxin substrate 1-like
LOC106565051	1.50029	6.34049	2.71776e-08	5.83856e-07	cytochrome c1, heme protein, mitochondrial
LOC106574401	1.50023	4.81178	2.5206e-07	3.96014e-06	26S proteasome non-ATPase regulatory subunit 14
inpp	1.50022	4.58461	7.91444e-08	1.46828e-06	Inositol polyphosphate 1-phosphatase
LOC106601894	1.49952	3.61586	9.4233e-08	1.70933e-06	jmjC domain-containing protein 8-like
ncoa5	1.49937	6.41857	1.13156e-06	1.41865e-05	nuclear receptor coactivator 5
sfrs1	1.49919	5.34315	7.15107e-07	9.68405e-06	Splicing factor, arginine/serine-rich 1
LOC106606781	1.49698	3.93241	2.8822e-08	6.15232e-07	ATP-dependent Clp protease proteolytic subunit, mitochondrial-like
LOC106608142	1.49666	4.35402	2.34262e-08	5.15177e-07	anaphase-promoting complex subunit 1
LOC106584201	1.49657	5.21648	5.74204e-06	5.53662e-05	forkhead box C1-A-like
LOC106596941	1.49628	1.05778	0.00210391	0.00765679	huntingtin-like
LOC106597637	1.49541	3.38338	0.00129085	0.00510676	receptor-interacting serine/threonine-protein kinase 3-like
depdc1a	1.49538	3.02357	8.50495e-06	7.68455e-05	DEP domain containing 1a
LOC106566439	1.49506	4.05356	7.51685e-08	1.40308e-06	NSFL1 cofactor p47
LOC106610333	1.49502	2.33732	7.54145e-05	0.000487071	TBC domain-containing protein kinase-like protein
ripk3	1.49481	4.69999	6.41691e-05	0.000426464	receptor-interacting serine-threonine kinase 3
LOC106563197	1.49381	3.56865	1.02564e-06	1.30643e-05	protein FAM136A
cntln	1.49362	1.61511	0.000228843	0.00121596	centlein, centrosomal protein
fars2	1.49362	3.84636	1.93812e-07	3.17474e-06	phenylalanyl-tRNA synthetase 2, mitochondrial
LOC106577590	1.49324	6.09634	4.61304e-06	4.61153e-05	histone H2A.Z
LOC106580895	1.4923	1.8658	0.000309648	0.00156433	synaptosomal-associated protein 25-like
sars2	1.49217	3.6077	6.30425e-07	8.69929e-06	seryl-tRNA synthetase 2, mitochondrial
LOC106571088	1.49137	4.55567	1.02541e-09	3.32353e-08	protein farnesyltransferase subunit beta-like
LOC106611923	1.49135	1.34116	0.0091555	0.0256478	peroxisome proliferator-activated receptor gamma coactivator 1-beta-like
LOC106575208	1.49117	2.71177	1.46128e-06	1.76202e-05	centrosomal protein of 70 kDa-like
LOC106613137	1.49113	1.2107	0.00298179	0.0102432	sphingosine-1-phosphate phosphatase 2-like
LOC106613241	1.49065	4.1174	1.44192e-06	1.7437e-05	P2Y purinoceptor 3-like
LOC106603518	1.49047	7.26105	8.72807e-07	1.13908e-05	clathrin heavy chain 1
LOC106608730	1.4904	7.05899	9.27748e-07	1.19955e-05	RNA-binding protein 4.1
LOC100194554	1.48994	4.63348	1.2753e-06	1.57407e-05	solute carrier family 25 member 3
huwe1	1.48934	6.95271	5.5126e-07	7.78128e-06	HECT, UBA and WWE domain containing E3 ubiquitin protein ligase 1
LOC106573200	1.4892	6.36495	2.95125e-06	3.17008e-05	CCR4-NOT transcription complex subunit 1
znf574	1.48811	3.39804	1.05113e-06	1.33432e-05	zinc finger protein 574
LOC106603437	1.48803	3.40879	1.88012e-06	2.17607e-05	protein SMG8-like
LOC100286718	1.48787	2.46239	5.49235e-06	5.34207e-05	cyclin E1
LOC106563498	1.4872	5.76386	2.04864e-05	0.000161894	pyruvate carboxylase, mitochondrial
aimp1a	1.48609	3.66924	1.9797e-05	0.00015729	aminoacyl tRNA synthetase complex interacting multifunctional protein 1a
LOC106582237	1.48529	2.09513	0.00307425	0.010494	guanylate-binding protein 1
LOC106589450	1.48529	6.20393	0.000313034	0.00157805	protein mono-ADP-ribosyltransferase PARP9
khsrp	1.48523	5.89851	6.17432e-06	5.87219e-05	KH-type splicing regulatory protein
acadvl	1.48471	7.36527	1.99827e-07	3.25257e-06	acyl-CoA dehydrogenase very long chain
LOC106606016	1.48426	4.02115	2.10312e-06	2.39766e-05	band 4.1-like protein 4B
LOC106587304	1.48405	5.80118	6.12554e-08	1.17687e-06	cytochrome b-c1 complex subunit Rieske, mitochondrial
LOC106573588	1.48359	4.14072	3.18e-08	6.70245e-07	transmembrane protein 161A-like
LOC106572353	1.48329	4.80137	0.0074201	0.0216103	complement factor H
LOC106594829	1.48317	1.50317	0.00438586	0.0140614	cytosol aminopeptidase-like
LOC106581951	1.483	4.59627	6.07626e-08	1.16942e-06	mediator of RNA polymerase II transcription subunit 14-like
LOC106601005	1.48299	5.509	8.47614e-07	1.1149e-05	cyclin-dependent kinase 12-like
LOC106607132	1.48295	6.34338	2.15463e-07	3.46488e-06	sterol regulatory element-binding protein 2-like
elp2	1.48238	3.45384	1.3615e-06	1.66268e-05	elongator acetyltransferase complex subunit 2
LOC106605337	1.48232	4.1961	9.58534e-07	1.23268e-05	tyrosine-protein phosphatase non-receptor type 23-like
LOC106576787	1.4822	4.12814	3.21871e-06	3.40597e-05	tyrosine-protein kinase STYK1-like
LOC106578875	1.48178	4.57282	8.12938e-08	1.50066e-06	39S ribosomal protein L38, mitochondrial
LOC106571252	1.48115	8.25076	4.31562e-07	6.2735e-06	14-3-3 protein zeta
LOC106564143	1.48097	5.72413	5.17087e-08	1.01861e-06	ankyrin repeat and LEM domain-containing protein 2
LOC106598970	1.48092	1.42783	0.0159252	0.0402206	plasmalemma vesicle-associated protein
si:dkey-148h10.5	1.48046	3.12952	1.95581e-06	2.25198e-05	integrin subunit beta 3 binding protein
aass	1.48017	6.09045	2.8704e-07	4.42656e-06	aminoadipate-semialdehyde synthase
LOC106573461	1.47998	4.07464	0.000546211	0.00250999	receptor-interacting serine/threonine-protein kinase 3-like
LOC106594284	1.47956	1.4542	0.00599273	0.0181338	probable E3 ubiquitin-protein ligase RNF144A-A
LOC106583769	1.47921	2.52561	8.38289e-05	0.000532356	uncharacterized LOC106583769
LOC106608919	1.4788	5.58228	3.01578e-06	3.23042e-05	coatomer subunit gamma-2
LOC106600570	1.47848	4.02141	2.29697e-08	5.06468e-07	G-protein-signaling modulator 2-like
ccdc125	1.47847	2.24495	0.000361086	0.00177722	coiled-coil domain containing 125
cct8	1.47843	7.23926	5.90484e-05	0.000396847	chaperonin containing TCP1, subunit 8 (theta)
LOC106590875	1.47835	1.46638	0.00275649	0.0096054	gamma-glutamylaminecyclotransferase-like
LOC106595847	1.47834	3.19965	9.42688e-07	1.21698e-05	pleckstrin homology domain-containing family A member 8-like
mrpl37	1.47824	5.20357	5.61042e-08	1.0898e-06	mitochondrial ribosomal protein L37
tba1a	1.47802	6.0555	3.95405e-05	0.000282907	Tubulin alpha-1A chain
ints9	1.47775	3.89568	2.44349e-06	2.70816e-05	integrator complex subunit 9
grna	1.47771	7.242	0.00407165	0.01322	granulin a
LOC106562742	1.47754	6.05158	1.25043e-05	0.000106681	ubiquitin-conjugating enzyme E2 L3-like
ints6	1.47743	2.78241	2.48716e-05	0.000190846	integrator complex subunit 6
sdha	1.4768	6.03009	8.29859e-07	1.09585e-05	succinate dehydrogenase complex, subunit A, flavoprotein (Fp)
LOC106590876	1.47663	2.3792	0.00169243	0.00639445	protein FAM83F-like
LOC106606404	1.47606	3.79495	6.11377e-06	5.83137e-05	RNA-binding protein with serine-rich domain 1
hmdh	1.47602	5.0721	7.99128e-09	2.01974e-07	3-hydroxy-3-methylglutaryl-coenzyme A reductase
LOC106562755	1.47559	1.98475	5.32038e-05	0.000363186	ras-related protein Rab-11A-like
actr2a	1.47512	6.84046	1.78605e-07	2.94584e-06	actin related protein 2a
LOC106574515	1.47439	5.47115	3.35084e-08	6.98332e-07	UDP-glucose:glycoprotein glucosyltransferase 1-like
LOC106589533	1.47439	6.17037	3.94308e-07	5.82305e-06	aconitate hydratase, mitochondrial
cdk5rap2	1.47438	5.07572	1.68515e-08	3.9008e-07	CDK5 regulatory subunit associated protein 2
LOC106611470	1.47377	1.2925	0.000757937	0.0032861	mitochondrial antiviral-signaling protein
sae2	1.4734	4.99234	1.49969e-06	1.80137e-05	SUMO-activating enzyme subunit 2
LOC106613492	1.47332	3.75441	1.4864e-05	0.000123709	26S proteasome non-ATPase regulatory subunit 1-like
galnt3	1.47326	5.3211	8.85022e-07	1.15322e-05	UDP-N-acetyl-alpha-D-galactosamine:polypeptide N-acetylgalactosaminyltransferase 3 (GalNAc-T3)
plcxd1	1.47309	4.71199	1.29346e-07	2.2396e-06	phosphatidylinositol-specific phospholipase C, X domain containing 1
LOC106602288	1.47294	2.94858	3.402e-06	3.55383e-05	integrator complex subunit 12
xrcc6	1.4723	5.40656	1.13925e-07	2.00879e-06	X-ray repair complementing defective repair in Chinese hamster cells 6
vrk1	1.47227	5.6983	5.18322e-08	1.01984e-06	vaccinia related kinase 1
LOC106564784	1.47208	3.06431	1.84573e-06	2.14517e-05	serum response factor-like
LOC106591602	1.47183	2.58783	9.93048e-05	0.000610597	uncharacterized LOC106591602
LOC106583188	1.47177	5.16559	1.22888e-07	2.14311e-06	ubiquitin carboxyl-terminal hydrolase 4
camsap3	1.47174	4.78176	2.5751e-07	4.0363e-06	calmodulin regulated spectrin-associated protein family, member 3
LOC106574434	1.4712	4.45403	8.62668e-07	1.12859e-05	actin-related protein 3
LOC106599655	1.47101	3.79108	3.85835e-07	5.72065e-06	acyl carrier protein, mitochondrial
LOC106609990	1.47045	2.59694	8.4649e-06	7.65457e-05	NHP2-like protein 1
LOC106568942	1.46978	1.28822	0.00251082	0.00887598	ceramide synthase 2
ppat	1.46928	4.40732	3.93179e-08	8.0134e-07	phosphoribosyl pyrophosphate amidotransferase
LOC106563618	1.46884	2.56418	7.53792e-06	6.94398e-05	M-phase inducer phosphatase 1-B-like
LOC106609807	1.4688	5.54208	4.01164e-07	5.91124e-06	brain-specific angiogenesis inhibitor 1-associated protein 2-like protein 1
LOC106577696	1.46853	1.94853	0.000487159	0.00228541	protein MB21D2-like
LOC106577519	1.46822	5.30331	7.21194e-08	1.35524e-06	ras-related protein Rab-1B
LOC106610844	1.46804	4.33583	1.99839e-09	5.98425e-08	rho GTPase-activating protein 11A-like
acot13	1.46799	3.64024	5.14922e-06	5.05443e-05	acyl-CoA thioesterase 13
LOC106604401	1.46787	4.98947	0.000659054	0.00293343	SH2 domain-containing protein 4A-like
LOC106610271	1.46737	6.68523	9.92739e-05	0.000610519	fatty acid synthase
LOC123725152	1.46637	6.02569	1.47343e-07	2.50558e-06	cAMP-regulated phosphoprotein 19-A-like
sf3b3	1.46626	6.03074	1.31189e-05	0.000111148	splicing factor 3b, subunit 3
LOC106563910	1.46587	2.88921	0.000228877	0.00121596	ferroxidase HEPHL1-like
tmem79a	1.46556	2.64353	1.95752e-05	0.000156009	transmembrane protein 79a
LOC106581094	1.46552	3.52961	1.18004e-05	0.00010139	histone-binding protein RBBP4-like
LOC106573928	1.4652	2.66999	1.63432e-05	0.000134019	survival motor neuron protein-like
LOC106609857	1.46512	1.59332	0.000143185	0.000821788	28S ribosomal protein S33, mitochondrial-like
LOC106583516	1.46493	2.77789	1.74156e-05	0.000141358	prostaglandin reductase 3
nlrc3l	1.4646	5.02602	1.62409e-07	2.72575e-06	NLR family, CARD domain containing 3-like
LOC106571473	1.46401	5.52331	0.000520061	0.00241336	inverted formin-2-like
wu:fj29h11	1.46262	5.70967	0.000362152	0.00178115	protein NO VEIN
LOC106612687	1.46253	7.57445	2.85419e-08	6.11202e-07	calpain small subunit 1-like
LOC106567650	1.46175	1.14221	0.00635626	0.019017	interleukin-31 receptor subunit alpha
farp2	1.46139	6.42307	1.05688e-07	1.8794e-06	FERM, RhoGEF and pleckstrin domain protein 2
LOC106609044	1.46109	3.89489	8.35341e-05	0.000530901	4-galactosyl-N-acetylglucosaminide 3-alpha-L-fucosyltransferase 9-like
LOC106609252	1.46084	5.73676	5.03286e-06	4.96151e-05	apoptosis facilitator Bcl-2-like protein 14
adarb1b	1.46025	4.64501	1.17145e-06	1.461e-05	adenosine deaminase RNA specific B1b
hnrpm	1.45991	6.06338	1.43676e-06	1.74119e-05	Heterogeneous nuclear ribonucleoprotein M
LOC106594646	1.45979	2.21799	0.00217801	0.00787611	interleukin-17 receptor A
LOC106583653	1.45975	4.009	0.0191363	0.0466741	E3 ubiquitin-protein ligase rnf213-alpha
LOC106598984	1.45903	5.57573	5.28838e-08	1.03809e-06	dipeptidyl peptidase 9
snrpa	1.45754	5.85295	9.15473e-08	1.66668e-06	small nuclear ribonucleoprotein polypeptide A
erf3b	1.45719	5.63527	1.81204e-07	2.98282e-06	Eukaryotic peptide chain release factor GTP-binding subunit ERF3B
LOC106607300	1.45643	4.69126	1.32745e-08	3.15355e-07	V-type proton ATPase 116 kDa subunit a1-like
spc24	1.45643	2.04491	0.000807032	0.0034626	SPC24, NDC80 kinetochore complex component, homolog (S. cerevisiae)
abce1	1.45605	5.9338	4.27653e-07	6.22208e-06	ATP-binding cassette, sub-family E (OABP), member 1
LOC106592410	1.45355	2.36646	2.41525e-05	0.000186104	polycomb protein suz12-A-like
LOC106572274	1.45287	4.25619	4.32583e-08	8.66436e-07	interferon-related developmental regulator 2-like
LOC106564817	1.45234	5.9562	1.43872e-06	1.74192e-05	protein jagged-1b-like
LOC106591573	1.45218	5.17686	1.17207e-06	1.46122e-05	protein FAM83G
xndc1	1.4519	2.00014	0.000124093	0.00073103	xrcc1 N-terminal domain containing 1
LOC106592442	1.45163	-1.19454	0.0207971	0.0499277	DNA annealing helicase and endonuclease ZRANB3-like
LOC106561396	1.45034	6.60687	1.59774e-07	2.68963e-06	cytochrome b-c1 complex subunit Rieske, mitochondrial-like
LOC106579790	1.4503	3.79203	3.62776e-07	5.42203e-06	presenilins-associated rhomboid-like protein, mitochondrial
LOC106595526	1.44928	2.16185	0.000249474	0.00130733	alpha-N-acetylneuraminide alpha-2,8-sialyltransferase-like
[truncated: 3,306 more rows]

## Sheet: F1701175_SK_T20AvsT20C
SYMBOL	logFC	logCPM	PValue	FDR	GENENAME
LOC123729718	9.09737	8.45853	9.82813e-17	7.20474e-15	protein-glutamine gamma-glutamyltransferase E-like
LOC106597223	8.18929	9.60138	2.14461e-30	2.07715e-27	protein-glutamine gamma-glutamyltransferase 2-like
LOC106583715	7.46999	2.99414	1.11555e-21	2.27103e-19	protein-glutamine gamma-glutamyltransferase 2-like
LOC106600814	7.43337	12.007	2.38255e-11	4.49799e-10	keratin, type I cytoskeletal 13-like
LOC106574281	7.19324	1.69441	7.42615e-10	9.51702e-09	1-phosphatidylinositol 4,5-bisphosphate phosphodiesterase delta-4-like
LOC106577163	7.01193	3.36737	4.38269e-09	4.68808e-08	myelin and lymphocyte protein-like
LOC106592406	6.9896	-1.75581	1.66639e-10	2.50877e-09	putative short-chain dehydrogenase/reductase family 42E member 2
LOC106577171	6.97856	5.84557	5.83494e-25	2.3312e-22	myelin and lymphocyte protein-like
sb:cb1058	6.95092	3.75748	6.41151e-32	8.53853e-29	uncharacterized LOC106578097
LOC100136453	6.87958	12.3363	1.64566e-18	1.80751e-16	cathelicidin
tbb2a	6.56197	3.83624	8.3856e-22	1.74039e-19	Tubulin beta-2A chain
LOC106581733	6.4073	8.30846	3.79277e-11	6.78748e-10	uncharacterized LOC106581733
LOC106577138	6.3556	3.5627	1.20217e-18	1.36254e-16	early growth response protein 2b
si:ch73-49p17.1	6.1265	6.43854	2.70432e-45	8.64353e-42	protein LBH
tmsb	6.02729	2.79179	3.32912e-17	2.687e-15	thymosin, beta
LOC106576947	6.01543	1.77769	9.99593e-07	5.86543e-06	tumor necrosis factor receptor superfamily member 4
LOC106565226	5.96481	13.9019	3.73576e-22	8.29183e-20	keratin, type II cytoskeletal 8
LOC106600778	5.73958	7.00851	4.63352e-07	2.95013e-06	cell wall protein IFF6
LOC106581977	5.73901	2.89673	4.79244e-22	1.04201e-19	beta-galactoside alpha-2,6-sialyltransferase 2-like
LOC106583289	5.69227	1.56067	8.28597e-14	2.96902e-12	insulin-like growth factor-binding protein 6
LOC106612111	5.64697	3.51504	6.53235e-33	9.49032e-30	DNA damage-inducible transcript 4-like protein
LOC106565947	5.64387	2.19604	4.99098e-20	7.8197e-18	uncharacterized LOC106565947
LOC106573635	5.39397	5.43209	4.1312e-53	2.64083e-49	large neutral amino acids transporter small subunit 1
LOC106588492	5.35506	5.97715	2.50805e-16	1.69835e-14	PR domain zinc finger protein 1
si:ch211-198m17.1	5.26393	3.85068	1.19001e-23	3.6224e-21	flocculation protein FLO11
LOC106587778	5.16594	9.49385	8.57065e-20	1.27412e-17	cell surface glycoprotein 1
LOC106578095	5.12244	1.25534	1.40117e-14	6.18567e-13	mucin-3A-like
LOC106583179	5.11335	3.24289	1.57711e-13	5.22359e-12	prostacyclin synthase-like
samd7	5.08317	1.98204	1.79229e-25	8.06835e-23	sterile alpha motif domain containing 7
fosl1a	5.07807	5.00282	3.33587e-13	1.01932e-11	FOS like 1, AP-1 transcription factor subunit a
mslna	5.07418	8.89012	4.13427e-23	1.11042e-20	mesothelin a
LOC106567924	5.06837	6.35831	5.05643e-11	8.76429e-10	collagenase 3
chga	5.06304	2.5108	2.01992e-14	8.56242e-13	chromogranin A
LOC106574458	5.05228	4.7818	1.01016e-28	8.07171e-26	nuclear receptor subfamily 4, group A, member 3
mfsd6b	5.04635	3.9033	9.82475e-24	3.04872e-21	major facilitator superfamily domain containing 6b
LOC106577847	5.02446	10.5262	2.44408e-13	7.74974e-12	cytosolic phospholipase A2 gamma
LOC106612236	5.0212	2.90362	3.76695e-11	6.75209e-10	homeobox protein EMX1-like
LOC106567641	5.01743	7.16521	3.47382e-44	1.00937e-40	heat shock cognate 70 kDa protein
LOC106594092	4.93739	5.05611	2.20009e-07	1.51224e-06	acidic amino acid decarboxylase GADL1
LOC123723757	4.89689	1.18794	4.57069e-13	1.35142e-11	protein aurora borealis-like
LOC106582581	4.8429	3.14704	3.35628e-07	2.20682e-06	collagen alpha-2(VI) chain
LOC106598598	4.83576	1.76662	1.67597e-14	7.25845e-13	apolipoprotein D-like
LOC106599711	4.75684	7.71101	3.74079e-26	2.06143e-23	desmoglein-2-like
LOC106575381	4.71097	3.49109	5.45011e-22	1.16131e-19	cytokine receptor-like factor 1
gadl1	4.70036	7.49944	6.40825e-08	5.06104e-07	glutamate decarboxylase like 1
igfbp1a	4.68746	2.5236	4.41264e-18	4.4074e-16	insulin-like growth factor binding protein 1a
nr4a3	4.67943	6.10421	7.8765e-24	2.51749e-21	nuclear receptor subfamily 4, group A, member 3
LOC106599341	4.63506	7.98106	5.78194e-24	1.94529e-21	carbonic anhydrase
LOC106570042	4.62174	8.11426	3.12511e-12	7.40985e-11	uncharacterized LOC106570042
lepb2	4.61669	3.61032	7.46315e-06	3.48433e-05	leptin B2
LOC106563402	4.61477	7.42203	7.80745e-18	7.38289e-16	uncharacterized LOC106563402
bub1b	4.61379	1.18259	7.01256e-14	2.57036e-12	Mitotic checkpoint serine/threonine-protein kinase BUB1 beta
parpbp	4.60327	2.88899	4.52978e-18	4.5103e-16	PARP1 binding protein
asal	4.60012	7.10113	0.000854515	0.00233916	Mannose-specific lectin
ebp	4.55352	3.9327	1.06024e-19	1.53337e-17	EBP cholestenol delta-isomerase
LOC123731986	4.55084	7.15745	0.000243286	0.000776348	uncharacterized LOC123731986
LOC106583477	4.54149	8.56818	2.0909e-18	2.28086e-16	laminin subunit beta-3
LOC106578009	4.53151	8.80615	1.75958e-14	7.5795e-13	urokinase plasminogen activator surface receptor-like
LOC106589985	4.51596	3.80477	6.86408e-08	5.3772e-07	calpain-2 catalytic subunit-like
LOC123727338	4.4716	6.84186	1.07198e-23	3.29447e-21	membrane cofactor protein-like
LOC106600816	4.45093	11.2533	1.50536e-11	2.9959e-10	keratin, type I cytoskeletal 13
LOC106586211	4.43396	6.74092	2.7228e-42	7.25218e-39	D-3-phosphoglycerate dehydrogenase
apom	4.39197	-1.05406	7.41651e-09	7.48252e-08	apolipoprotein M
LOC106578511	4.3887	2.85229	1.75047e-06	9.65631e-06	putative ferric-chelate reductase 1
LOC106587816	4.37119	5.57636	8.18183e-32	1.04603e-28	lactadherin-like
egln3	4.34263	1.81328	1.69395e-08	1.54339e-07	egl-9 family hypoxia-inducible factor 3
LOC106606998	4.3338	3.5821	1.73644e-24	6.45349e-22	cyclic GMP-AMP synthase
LOC106577820	4.32329	4.58147	4.66341e-16	2.92258e-14	cytosolic phospholipase A2 gamma-like
cdc6	4.32314	3.06859	6.99705e-19	8.43924e-17	cell division cycle 6 homolog (S. cerevisiae)
LOC106560903	4.28316	3.87939	6.80156e-09	6.9255e-08	protein spire homolog 2-like
ddt4l	4.27621	5.40518	2.05894e-21	4.07859e-19	DNA-damage-inducible transcript 4-like protein
LOC106586200	4.22778	3.34726	2.65821e-22	6.06869e-20	polypeptide N-acetylgalactosaminyltransferase 3
igfbp-6b2	4.18766	2.98099	1.95222e-10	2.89008e-09	insulin-like growth factor binding protein 6 paralog B2
si:dkey-34e4.1	4.1869	2.73831	2.57651e-33	4.11753e-30	carboxyl-terminal PDZ ligand of neuronal nitric oxide synthase protein
casp3b	4.18304	5.9571	1.9613e-17	1.67612e-15	caspase 3, apoptosis-related cysteine peptidase b
LOC106570352	4.1368	1.26536	5.24005e-11	9.03846e-10	XK-related protein 8-like
LOC106595673	4.1181	1.69228	1.03946e-11	2.14068e-10	complement factor H
LOC106607322	4.11595	10.5227	3.96334e-06	1.98459e-05	uncharacterized LOC106607322
LOC106570815	4.11521	3.8829	2.2596e-19	3.09963e-17	interleukin-1 beta-like
igfbp-6a2	4.11206	4.63532	5.03846e-13	1.46934e-11	insulin-like growth factor binding protein 6 paralog A2
LOC106560267	4.11061	3.17356	2.11523e-22	4.93483e-20	ras-like protein family member 11B
LOC123742556	4.10875	2.31446	4.65197e-08	3.80685e-07	mucin-2-like
LOC106606196	4.10294	1.97597	2.87513e-14	1.17513e-12	monocarboxylate transporter 4
LOC106604401	4.0987	5.73781	3.02996e-16	1.98858e-14	SH2 domain-containing protein 4A-like
cdd	4.08077	6.37076	3.25203e-20	5.30313e-18	Cytidine deaminase
LOC106590245	4.07646	1.22284	0.00020245	0.000659132	C-C chemokine receptor type 3-like
LOC106583508	4.05094	1.60151	2.4138e-13	7.66849e-12	bora aurora kinase A activator
LOC106603080	4.01337	4.01291	6.36302e-33	9.49032e-30	uncharacterized LOC106603080
LOC106594932	4.01145	1.01172	2.37554e-10	3.4481e-09	piggyBac transposable element-derived protein 4-like
LOC106570043	3.98546	4.1518	1.4104e-22	3.4151e-20	PR domain zinc finger protein 1-like
aurka	3.98492	4.46395	1.86511e-21	3.74922e-19	aurora kinase A
LOC106588204	3.97504	1.29934	4.13944e-11	7.36253e-10	transmembrane protein 42
LOC106571348	3.96763	6.50443	3.22515e-18	3.34682e-16	elongation of very long chain fatty acids protein 7-like
LOC106568399	3.96616	4.92924	1.04961e-19	1.53186e-17	integrin alpha-2-like
LOC106587907	3.9651	3.66549	0.00162348	0.00412151	uncharacterized LOC106587907
LOC106564502	3.94787	6.18606	4.47069e-17	3.5723e-15	volume-regulated anion channel subunit LRRC8C-like
egr3	3.94393	4.01882	3.29977e-12	7.77782e-11	early growth response 3
LOC106587946	3.92928	1.25296	0.000358772	0.0010919	potassium voltage-gated channel subfamily G member 4-like
LOC100136430	3.91704	7.10852	5.26105e-18	5.15808e-16	60 kDa heat shock protein, mitochondrial
LOC106570104	3.91638	4.50114	2.34526e-05	9.69217e-05	protein S100-A1
LOC106564305	3.91087	7.41474	5.74102e-11	9.80729e-10	lipopolysaccharide-induced tumor necrosis factor-alpha factor homolog
LOC106591360	3.89548	2.92181	2.17543e-23	6.321e-21	microtubule cross-linking factor 1-like
slc9a2	3.88844	6.34137	1.99853e-20	3.39772e-18	solute carrier family 9 member 2
LOC106581219	3.88739	3.46237	3.83112e-06	1.92835e-05	collagenase 3
dhcr24	3.88704	4.48696	1.08621e-26	6.31224e-24	24-dehydrocholesterol reductase
LOC106577994	3.88366	9.86312	5.79442e-17	4.46268e-15	putative ferric-chelate reductase 1
LOC106564958	3.88205	12.1723	7.03405e-15	3.3406e-13	keratin, type I cytoskeletal 13
LOC106587139	3.87874	3.08165	6.07133e-19	7.57089e-17	7-dehydrocholesterol reductase
atad3	3.87749	5.11398	4.15267e-20	6.65348e-18	ATPase family AAA domain-containing protein 3
LOC106592455	3.86511	5.16858	7.30365e-20	1.10113e-17	polo-like kinase 1 (Drosophila)
LOC106562604	3.85611	5.16267	1.14653e-05	5.10454e-05	CUB and zona pellucida-like domain-containing protein 1
ppa5	3.85008	3.66437	5.03587e-05	0.000190774	Tartrate-resistant acid phosphatase type 5
LOC106564750	3.82443	2.01931	2.38565e-11	4.50118e-10	cell division control protein 6 homolog
LOC106582339	3.81118	1.29428	3.27523e-11	5.96824e-10	tumor necrosis factor-inducible gene 6 protein-like
LOC106607002	3.80921	5.39644	4.42138e-20	6.96139e-18	DNA replication licensing factor mcm5
LOC106599098	3.80751	2.15355	9.29229e-15	4.34065e-13	prostaglandin G/H synthase 2
LOC106563492	3.80521	3.40421	7.51307e-11	1.2378e-09	dual specificity protein phosphatase 4
LOC100136449	3.78518	3.4915	2.22311e-19	3.06271e-17	interleukin-1 beta
LOC106570297	3.77877	6.3426	9.89187e-23	2.47003e-20	asparagine synthetase [glutamine-hydrolyzing]
LOC106603135	3.77649	5.07868	1.18741e-28	9.25659e-26	delta(14)-sterol reductase TM7SF2
LOC106600595	3.77365	7.84487	4.69445e-17	3.69566e-15	ornithine decarboxylase 1
LOC106600720	3.76543	6.59971	1.8152e-27	1.26125e-24	lysophospholipase D GDPD3-like
LOC106604105	3.75126	4.77333	1.48077e-18	1.63766e-16	dual specificity phosphatase 1
LOC106573105	3.74857	4.0806	3.35585e-18	3.44313e-16	aurora kinase B-like
ptgs2b	3.73758	4.68206	5.28797e-16	3.24403e-14	prostaglandin-endoperoxide synthase 2b
mmp9	3.73649	6.28097	2.53194e-13	7.97299e-12	matrix metalloproteinase 9
obscnb	3.73453	4.65697	0.000137234	0.000467819	obscurin, cytoskeletal calmodulin and titin-interacting RhoGEF b
LOC106591046	3.7338	1.65429	2.95291e-05	0.000119047	sodium/hydrogen exchanger 9B2-like
LOC106583903	3.73364	4.03723	9.82156e-16	5.66565e-14	uncharacterized LOC106583903
LOC106583108	3.73183	3.21204	1.59636e-22	3.83631e-20	solute carrier family 45 member 3
areg	3.72477	2.69785	4.25677e-20	6.7689e-18	amphiregulin
LOC106570829	3.71902	5.08557	1.65666e-12	4.2183e-11	3-hydroxy-3-methylglutaryl-coenzyme A reductase
LOC106568806	3.70511	2.53348	4.30975e-07	2.76492e-06	V-type proton ATPase subunit d 1
LOC106572756	3.70459	9.6445	1.00253e-14	4.63048e-13	keratin, type I cytoskeletal 18
LOC100195405	3.70215	3.08365	2.87549e-15	1.47997e-13	cyclin E2
LOC106584136	3.69394	1.17984	4.41959e-08	3.63413e-07	proteoglycan 4-like
LOC123728745	3.69067	3.42134	9.81441e-16	5.66565e-14	cytosolic phospholipase A2 gamma-like
tpx2	3.69035	5.1365	1.66345e-19	2.34217e-17	TPX2 microtubule nucleation factor
orc1	3.68978	3.89314	7.58368e-20	1.13798e-17	origin recognition complex, subunit 1
aldoaa	3.684	9.10498	3.06517e-22	6.89922e-20	aldolase a, fructose-bisphosphate, a
LOC106606930	3.67342	2.65327	5.02397e-17	3.91649e-15	protein FAM83F-like
LOC106599435	3.66899	9.21685	1.51463e-12	3.91038e-11	laminin subunit gamma-2
LOC106573120	3.66522	1.85346	1.49447e-14	6.56129e-13	hepatocyte growth factor receptor
LOC106604584	3.64869	2.94822	4.03903e-14	1.58012e-12	stonustoxin subunit beta-like
LOC106568012	3.64307	5.85355	1.8782e-26	1.07198e-23	caspase-3
LOC106611713	3.64222	7.73707	2.45285e-15	1.27684e-13	cytochrome b-245 heavy chain-like
LOC106568170	3.63831	1.64922	4.10975e-15	2.04286e-13	S-phase kinase-associated protein 2-like
LOC106560379	3.6249	7.2895	1.98612e-05	8.33204e-05	GDP-L-fucose synthase
LOC106568138	3.62252	1.37337	4.48136e-11	7.88294e-10	uncharacterized LOC106568138
LOC106569065	3.62236	7.40974	4.42571e-13	1.31263e-11	laminin subunit gamma-2
LOC106603392	3.61953	3.65904	1.11207e-18	1.28318e-16	lysophosphatidic acid receptor 6-like
LOC106564480	3.61525	5.02651	8.9672e-13	2.4644e-11	dual specificity protein phosphatase 5
LOC106561922	3.61004	4.65333	2.56101e-18	2.73267e-16	transcription factor E2F8
LOC106599105	3.60531	6.02019	6.18703e-12	1.36098e-10	arginase-2, mitochondrial
LOC106606647	3.60528	4.81796	2.31433e-17	1.96209e-15	NADPH oxidase organizer 1-like
LOC106566237	3.60397	5.16658	3.26341e-25	1.37244e-22	5-aminolevulinate synthase, nonspecific, mitochondrial-like
cdca3	3.60056	4.73417	4.69562e-19	5.95562e-17	cell division cycle associated 3
LOC106611736	3.59588	4.78832	4.4434e-15	2.19167e-13	transcription factor Sox-3
LOC106588251	3.5934	3.29793	1.24149e-20	2.19229e-18	sphingosine kinase 1-like
LOC106560287	3.5835	2.20625	2.84891e-06	1.48301e-05	proteoglycan 4-like
cdc45	3.57895	3.0404	1.69289e-16	1.18919e-14	CDC45 cell division cycle 45 homolog (S. cerevisiae)
nrgna	3.57414	1.86036	1.09109e-12	2.91339e-11	neurogranin (protein kinase C substrate, RC3) a
LOC106609744	3.57055	1.09083	1.54313e-09	1.81864e-08	transcription factor E2F7-like
LOC106564957	3.55631	9.48576	7.51026e-13	2.10195e-11	keratin, type I cytoskeletal 13-like
mmp13	3.556	7.30068	6.88924e-13	1.94518e-11	Collagenase 3
si:ch1073-126c3.2	3.55402	2.88964	2.7115e-06	1.42146e-05	uncharacterized LOC106608805
LOC106601989	3.55312	5.26491	3.84888e-18	3.89298e-16	monocarboxylate transporter 4
LOC106591805	3.55017	1.33396	0.000332464	0.00102116	uncharacterized LOC106591805
tipin	3.54255	2.25618	1.49251e-13	4.97951e-12	timeless interacting protein
LOC106587962	3.54216	3.90884	2.74411e-16	1.83488e-14	transcription factor Sp6-like
LOC106586818	3.5311	1.83124	1.64814e-12	4.2075e-11	NGFI-A-binding protein 1
LOC106586236	3.52894	4.76933	2.57066e-17	2.1622e-15	cell division cycle-associated protein 7
dusp2	3.52095	2.89861	8.05783e-22	1.6833e-19	dual specificity phosphatase 2
LOC106580346	3.5189	8.38141	1.44821e-10	2.22961e-09	S-adenosylmethionine synthase
LOC106572390	3.50779	3.47279	1.18171e-12	3.13443e-11	tumor necrosis factor receptor superfamily member 9-like
LOC106588411	3.50752	2.82746	1.22865e-16	8.86461e-15	transcription factor 19
LOC106609322	3.50063	1.22916	1.36861e-07	9.87697e-07	metallophosphoesterase domain-containing protein 1-like
incenp	3.48835	6.30993	3.64245e-21	6.7686e-19	inner centromere protein
LOC106568669	3.48631	7.11522	8.13482e-17	6.04663e-15	ATP-binding cassette sub-family F member 2-like
mms22l	3.48007	3.91149	1.48521e-17	1.30413e-15	MMS22-like, DNA repair protein
LOC106608232	3.475	2.65873	0.000817413	0.0022478	uncharacterized LOC106608232
ccnf	3.46845	4.29812	4.09602e-16	2.58729e-14	cyclin F
LOC106607066	3.46686	5.47982	5.82019e-14	2.18853e-12	importin subunit alpha-1-like
lss	3.46442	3.94539	4.39403e-19	5.66298e-17	lanosterol synthase (2,3-oxidosqualene-lanosterol cyclase)
LOC106587847	3.46103	13.1434	1.20152e-17	1.07873e-15	keratin, type I cytoskeletal 13
LOC106612829	3.45445	5.14685	3.42553e-12	8.04241e-11	phosphoserine phosphatase-like
LOC106570209	3.4531	4.45404	9.02177e-18	8.45613e-16	lanosterol 14-alpha demethylase
espl1	3.45039	4.03861	4.66352e-17	3.69566e-15	extra spindle pole bodies like 1, separase
LOC123744736	3.44949	2.89712	1.02021e-10	1.62984e-09	uncharacterized LOC123744736
LOC106580712	3.44801	1.8637	2.8841e-07	1.92508e-06	neutrophil cytosol factor 2-like
LOC106577634	3.44141	4.11894	9.72074e-25	3.7433e-22	uncharacterized LOC106577634
LOC123725666	3.42879	1.82286	1.85552e-16	1.28646e-14	5-aminolevulinate synthase, nonspecific, mitochondrial-like
LOC106573674	3.42505	-1.10931	2.64942e-07	1.78501e-06	transcription factor Sp8
LOC106573109	3.4243	5.80205	1.68329e-11	3.31493e-10	sodium-dependent neutral amino acid transporter B(0)AT2-like
LOC106564727	3.42331	8.68284	2.56493e-18	2.73267e-16	calpain-9-like
LOC106562705	3.41934	4.44313	2.49394e-14	1.03791e-12	stAR-related lipid transfer protein 5
epgn	3.41475	5.58111	2.58384e-23	7.44005e-21	Epigen
LOC106587076	3.41337	3.08138	1.25782e-14	5.62273e-13	transcription factor E2F8
LOC106566708	3.41331	4.66569	6.63403e-18	6.29189e-16	G2/mitotic-specific cyclin-B1
LOC106579596	3.41252	3.54319	1.90877e-08	1.71419e-07	cytochrome c oxidase subunit 4 isoform 1, mitochondrial
LOC106572480	3.41092	7.02505	7.16698e-16	4.27371e-14	CCAAT/enhancer-binding protein beta-like
LOC106606415	3.40578	4.44801	5.21294e-22	1.12578e-19	glycogen synthase 1 (muscle)
LOC106589585	3.40543	4.77966	7.86519e-17	5.85984e-15	disks large-associated protein 5
LOC106583316	3.40302	7.43056	6.34446e-15	3.04744e-13	sodium/potassium-transporting ATPase subunit alpha-3
bub1	3.39823	4.13403	4.25667e-19	5.53056e-17	BUB1 mitotic checkpoint serine/threonine kinase
LOC106605546	3.39746	3.93507	1.38896e-15	7.69392e-14	squalene monooxygenase
LOC106590825	3.39534	2.46828	5.20663e-15	2.54846e-13	methylsterol monooxygenase 1
LOC106587689	3.39308	3.55664	1.09189e-14	4.99269e-13	protein regulator of cytokinesis 1
mcm5	3.39286	4.65164	2.06724e-21	4.07859e-19	MCM5 minichromosome maintenance deficient 5 (S. cerevisiae)
rtkn2	3.38726	4.0073	2.67082e-16	1.79338e-14	rhotekin 2
LOC106603038	3.37798	5.28315	5.51596e-16	3.37096e-14	kinesin-like protein KIF20A
LOC106579093	3.37798	4.61723	3.02133e-16	1.98699e-14	squalene monooxygenase
ncapg2	3.37208	3.90422	6.86438e-17	5.16233e-15	non-SMC condensin II complex, subunit G2
LOC106568002	3.35184	4.77432	6.47817e-26	3.28659e-23	arginine--tRNA ligase, cytoplasmic
LOC106560278	3.34458	2.44314	1.77411e-12	4.48963e-11	uncharacterized LOC106560278
neil3	3.34226	1.63989	4.17728e-13	1.25131e-11	nei-like DNA glycosylase 3
LOC106582836	3.33591	2.97559	1.70116e-14	7.35757e-13	myb-related protein B
fancd2	3.33514	3.75119	4.18846e-16	2.64047e-14	FA complementation group D2
LOC123725640	3.31966	1.30447	8.14532e-08	6.27025e-07	E3 ubiquitin-protein ligase RNF186-like
faxdc2	3.31421	4.86107	3.49191e-14	1.39685e-12	fatty acid hydroxylase domain containing 2
LOC106595311	3.30785	7.7682	1.78888e-09	2.07752e-08	IgGFc-binding protein
stard4	3.3059	4.89707	2.60769e-27	1.7364e-24	StAR related lipid transfer domain containing 4
meltf	3.30007	1.44182	5.00741e-09	5.29424e-08	melanotransferrin
LOC106586778	3.29935	4.67133	6.45652e-31	7.11597e-28	major facilitator superfamily domain-containing protein 9
hs90a	3.29874	7.29484	1.96012e-13	6.36681e-12	Heat shock protein HSP 90-alpha
LOC106609359	3.2969	7.52013	8.70988e-11	1.41744e-09	gelsolin-like
kpyk	3.28995	5.90566	6.42763e-17	4.89142e-15	Pyruvate kinase muscle isozyme
fgfp1	3.28974	6.73243	5.53794e-11	9.49591e-10	Fibroblast growth factor-binding protein 1
LOC106599664	3.2893	9.14028	5.12615e-14	1.95515e-12	laminin subunit alpha-3-like
LOC106572094	3.28836	1.50292	1.84181e-10	2.74315e-09	tyrosine-protein phosphatase non-receptor type 7-like
si:dkey-202g17.3	3.2878	-1.07349	0.000188879	0.000619873	4F2 cell-surface antigen heavy chain
LOC106609239	3.28699	7.19811	8.58154e-26	4.09378e-23	aldo-keto reductase family 1 member B1
pole2	3.28638	3.50785	7.04264e-14	2.57843e-12	polymerase (DNA directed), epsilon 2
LOC106606944	3.27661	3.31706	2.07733e-16	1.41871e-14	uncharacterized LOC106606944
dhx30	3.27158	4.01069	1.74671e-15	9.40951e-14	DEAH (Asp-Glu-Ala-His) box helicase 30
pask	3.26712	3.96589	4.71329e-16	2.94806e-14	PAS domain containing serine/threonine kinase
hmgcs1	3.26505	5.74407	4.20721e-18	4.21538e-16	3-hydroxy-3-methylglutaryl-CoA synthase 1 (soluble)
LOC106604686	3.2648	2.9897	1.32679e-09	1.58235e-08	cystine/glutamate transporter
LOC106565174	3.26432	7.83803	1.20145e-18	1.36254e-16	hyaluronidase-2-like
LOC106588891	3.25721	7.15847	2.10847e-21	4.13442e-19	ras-related protein Rab-25
LOC106582376	3.25415	7.47558	1.67569e-23	5.05267e-21	isocitrate dehydrogenase [NADP] cytoplasmic
LOC106585589	3.25286	4.86911	9.10936e-14	3.21361e-12	early growth response protein 3
mars1	3.25265	5.72225	7.12902e-26	3.50551e-23	methionyl-tRNA synthetase 1
LOC106576442	3.24874	3.70977	2.61259e-13	8.20641e-12	zinc-binding protein A33
LOC106607664	3.24845	6.43392	1.2441e-13	4.22124e-12	ribonucleoside-diphosphate reductase subunit M2
LOC123729555	3.24655	1.85785	4.70636e-13	1.38768e-11	uncharacterized LOC123729555
LOC106570296	3.24533	5.62563	9.07198e-15	4.24537e-13	anillin
esco2	3.24222	3.95555	1.97902e-15	1.05775e-13	establishment of sister chromatid cohesion N-acetyltransferase 2
eno1b	3.24121	8.13453	3.30469e-18	3.40724e-16	enolase 1b, (alpha)
LOC106565574	3.23843	7.68919	1.43388e-16	1.02527e-14	glutathione peroxidase 2-like
LOC106607583	3.23614	1.46383	9.40619e-11	1.51839e-09	denticleless protein homolog
LOC106569169	3.23196	6.5714	4.81242e-11	8.37769e-10	cadherin-4-like
LOC106583431	3.23094	3.05174	0.00031495	0.000974486	interferon-induced protein 44
psmd1	3.22597	7.17724	3.27197e-24	1.13673e-21	proteasome 26S subunit, non-ATPase 1
LOC106602906	3.2258	6.55665	1.25362e-14	5.61181e-13	fos-related antigen 2
ccnb1	3.22543	4.84632	1.92204e-14	8.21286e-13	cyclin B1
LOC106576235	3.22523	4.32027	1.64974e-20	2.85021e-18	protein ADM2-like
ct054	3.22218	2.34496	9.69492e-17	7.13984e-15	CT054 protein
gtse1	3.21736	3.53666	2.88763e-15	1.48383e-13	G-2 and S-phase expressed 1
exo1	3.21711	2.33836	8.45222e-12	1.78789e-10	exonuclease 1
LOC106612827	3.21376	7.16574	1.18712e-18	1.3551e-16	T-complex protein 1 subunit zeta
LOC106580001	3.21324	8.39796	5.18145e-18	5.09568e-16	tubulin beta-1 chain
crlf1a	3.21321	2.20511	5.10362e-12	1.14552e-10	cytokine receptor-like factor 1a
LOC106601890	3.21238	2.72635	2.03329e-15	1.08133e-13	adenylate cyclase type 9-like
cip2a	3.20167	3.79617	1.37521e-14	6.09845e-13	cellular inhibitor of PP2A
LOC106561394	3.20059	1.42131	6.51003e-11	1.08939e-09	protein mono-ADP-ribosyltransferase PARP12-like
LOC106574730	3.19896	3.0124	2.71104e-15	1.40211e-13	DNA replication fork stabilization factor DONSON
LOC106603795	3.19162	4.0564	5.23484e-17	4.06107e-15	sphingolipid delta(4)-desaturase/C4-monooxygenase DES2
LOC106577821	3.18854	4.65517	3.86239e-09	4.17201e-08	cytosolic phospholipase A2 gamma-like
LOC106568426	3.18816	2.06142	4.2698e-12	9.7271e-11	long-chain fatty acid transport protein 4-like
mrpl46	3.18763	4.27132	2.2622e-14	9.50124e-13	mitochondrial ribosomal protein L46
LOC106612482	3.17811	4.77751	4.61586e-19	5.90128e-17	G elongation factor, mitochondrial 1
LOC106588568	3.17773	4.59028	2.53344e-16	1.71192e-14	lanosterol 14-alpha demethylase
LOC106579957	3.17735	6.53092	1.59961e-15	8.7247e-14	sarcoplasmic/endoplasmic reticulum calcium ATPase 2
LOC106575602	3.17362	6.4615	1.97339e-21	3.9421e-19	gap junction gamma-1 protein-like
LOC106575194	3.16209	6.93584	2.21566e-05	9.19941e-05	phospholipase A2 inhibitor 31 kDa subunit-like
LOC106592294	3.1605	1.87462	1.09311e-10	1.73562e-09	TRPM8 channel-associated factor homolog
LOC106613229	3.15938	4.89918	1.08185e-14	4.95389e-13	nuclear mitotic apparatus protein 1
LOC106570037	3.15862	3.4937	1.68492e-16	1.1862e-14	claspin
tbb2c	3.15304	6.7875	8.9428e-14	3.16183e-12	Tubulin beta-2C chain
racgap1	3.15128	5.11951	1.99854e-14	8.50563e-13	Rac GTPase activating protein 1
LOC106605928	3.14947	1.66279	1.55029e-13	5.15314e-12	uncharacterized LOC106605928
LOC106605517	3.14691	1.88077	3.29676e-05	0.000131156	sodium- and chloride-dependent transporter XTRP3-like
LOC106599708	3.13882	8.62869	2.99294e-15	1.52812e-13	desmocollin-2
ncapg	3.13503	3.52496	2.77947e-14	1.14334e-12	non-SMC condensin I complex, subunit G
LOC106607853	3.13166	2.21407	4.49674e-11	7.89697e-10	24-hydroxycholesterol 7-alpha-hydroxylase
slc7a5	3.12802	5.56987	1.21303e-25	5.53869e-23	solute carrier family 7 member 5
LOC106585098	3.12696	3.76534	2.41263e-14	1.008e-12	cell division cycle-associated protein 2
LOC106563790	3.12227	5.0751	1.0474e-05	4.71376e-05	uncharacterized LOC106563790
abcb9	3.1219	1.51784	3.3591e-11	6.10623e-10	ATP-binding cassette, sub-family B (MDR/TAP), member 9
LOC106572213	3.12127	1.64464	8.68973e-12	1.83206e-10	ERBB receptor feedback inhibitor 1
LOC106578597	3.11866	4.64801	2.30058e-06	1.229e-05	uroplakin-1a-like
LOC106562554	3.11637	3.14169	1.46156e-11	2.92164e-10	uncharacterized LOC106562554
LOC106604250	3.11415	2.64085	9.93552e-14	3.45548e-12	uncharacterized LOC106604250
LOC106611136	3.11262	7.63602	6.5554e-10	8.5311e-09	ornithine decarboxylase 1
depdc4	3.11098	3.32435	5.74708e-11	9.81241e-10	DEP domain containing 4
LOC106569808	3.1093	2.15413	8.51791e-10	1.07143e-08	1-phosphatidylinositol 4,5-bisphosphate phosphodiesterase delta-1-like
si:dkey-220k22.3	3.09888	1.56854	1.42636e-08	1.33264e-07	uncharacterized LOC106570668
LOC106580755	3.09864	7.4161	4.54326e-09	4.84523e-08	cytochrome P450 2M1
LOC106610569	3.09572	1.2878	1.2789e-10	1.99591e-09	maternal embryonic leucine zipper kinase
LOC106585119	3.09488	4.54223	2.41548e-13	7.66849e-12	condensin complex subunit 2
LOC106609235	3.09408	5.48308	1.9718e-19	2.75209e-17	suppressor APC domain-containing protein 1
lonp1	3.09346	5.59481	4.39084e-20	6.94753e-18	lon peptidase 1, mitochondrial
LOC106583814	3.07707	1.99943	5.32589e-10	7.11647e-09	pyruvate dehydrogenase E1 subunit beta
ftr82	3.0752	5.6142	5.61065e-18	5.48402e-16	finTRIM family, member 82
LOC106599637	3.07013	2.35228	5.47452e-06	2.64128e-05	uncharacterized LOC106599637
LOC106561666	3.06788	4.13097	2.77172e-17	2.28324e-15	neuroepithelial cell-transforming gene 1 protein-like
LOC100380713	3.06257	4.67344	4.60971e-18	4.56147e-16	TRPM8 channel-associated factor homolog
mcm3	3.05971	6.20662	5.05695e-16	3.12631e-14	minichromosome maintenance complex component 3
kcrt	3.05922	5.68547	2.11752e-09	2.41888e-08	Creatine kinase, testis isozyme
LOC106584748	3.05655	4.58059	4.14207e-15	2.05573e-13	protein regulator of cytokinesis 1
LOC106607495	3.05126	2.36441	1.24282e-08	1.18364e-07	uncharacterized LOC106607495
LOC106588468	3.05014	3.93834	8.74303e-13	2.409e-11	claspin-like
sting1	3.0501	3.98376	6.03418e-13	1.71893e-11	stimulator of interferon response cGAMP interactor 1
LOC106583908	3.04647	8.20013	1.10294e-17	9.98649e-16	fructose-bisphosphate aldolase A-like
LOC106601716	3.04425	6.37418	3.88977e-16	2.46676e-14	aldehyde dehydrogenase family 3 member B1-like
LOC106580795	3.04087	5.81553	6.58112e-23	1.73839e-20	bleomycin hydrolase
mat2aa	3.03757	5.05228	1.70672e-17	1.47832e-15	methionine adenosyltransferase 2Aa
LOC106586860	3.03674	3.6714	8.56833e-07	5.11794e-06	uncharacterized protein C21orf62
LOC106581758	3.03129	3.55412	5.12667e-17	3.98682e-15	cell division cycle-associated protein 7-like
LOC106585349	3.02706	9.01775	1.73001e-08	1.57042e-07	annexin A1-like
LOC106588679	3.02315	5.84532	2.47189e-12	6.00354e-11	anillin
mcm7	3.02146	6.26662	5.71409e-15	2.77138e-13	minichromosome maintenance complex component 7
LOC106595307	3.02111	1.29477	1.62904e-09	1.90583e-08	TIMELESS-interacting protein-like
LOC100195755	3.0186	5.57738	0.0104494	0.0212107	complement component 1, q subcomponent-like 2
LOC106576855	3.01617	5.38765	2.46619e-13	7.79668e-12	peroxisome proliferator-activated receptor gamma coactivator-related protein 1-like
LOC106601395	3.01323	5.33749	4.38792e-14	1.70409e-12	importin subunit alpha-1
LOC123723662	3.01282	9.58737	9.74394e-17	7.15944e-15	glyceraldehyde-3-phosphate dehydrogenase
eppk1	3.01008	4.32998	2.18696e-25	9.44589e-23	epiplakin 1
pitx1	3.00624	3.21115	7.73554e-12	1.66158e-10	paired-like homeodomain 1
LOC106577137	3.00526	6.0003	3.85167e-14	1.51984e-12	kinesin-like protein KIF11-B
cdc7	3.00308	2.74133	5.97976e-16	3.61979e-14	cell division cycle 7 homolog (S. cerevisiae)
LOC106604765	3.00259	6.46105	1.9347e-13	6.29061e-12	tubulin beta-4B chain
LOC106560912	2.9979	5.12055	5.92423e-13	1.69517e-11	anillin
LOC106561604	2.99788	5.22832	5.91284e-14	2.22076e-12	aurora kinase B
rec8b	2.99646	-1.06662	1.10948e-06	6.42646e-06	REC8 meiotic recombination protein b
LOC106607864	2.98715	4.52937	5.10528e-14	1.94952e-12	kinesin-like protein KIF11
LOC106565867	2.98673	5.68627	3.72713e-13	1.12596e-11	solute carrier family 2, facilitated glucose transporter member 1
LOC106562054	2.98528	3.7258	3.12858e-17	2.55743e-15	7-dehydrocholesterol reductase
LOC106602957	2.9847	5.93417	6.71788e-24	2.19099e-21	cationic amino acid transporter 3
iars1	2.98326	5.59236	7.16026e-28	5.20127e-25	isoleucyl-tRNA synthetase 1
LOC106584399	2.98182	3.09423	5.72777e-12	1.2731e-10	chromatin assembly factor 1 subunit A
LOC106586335	2.98032	7.35222	1.30511e-18	1.45853e-16	isocitrate dehydrogenase [NADP] cytoplasmic
tgm5l	2.97793	8.65987	1.75227e-09	2.03733e-08	transglutaminase 5, like
LOC106569128	2.97702	5.47988	1.65301e-22	3.94279e-20	DNA replication licensing factor mcm4-like
LOC106564857	2.97324	7.55699	3.70848e-14	1.47789e-12	malate dehydrogenase, cytoplasmic
LOC106565211	2.97014	3.29763	2.10073e-12	5.20896e-11	rac GTPase-activating protein 1-like
LOC106574503	2.96957	2.32568	2.27208e-09	2.57793e-08	outer dense fiber protein 3-like protein 2
LOC106602346	2.96948	4.51497	5.97743e-27	3.67405e-24	SWI/SNF-related matrix-associated actin-dependent regulator of chromatin subfamily A member 5
LOC106567851	2.96818	-1.37191	7.71433e-07	4.65657e-06	neuroligin-3-like
LOC106590365	2.96782	3.96038	1.20875e-17	1.08219e-15	xaa-Pro aminopeptidase 1
dpp3	2.96724	6.0241	1.05501e-19	1.53273e-17	dipeptidyl-peptidase 3
tmprss13b	2.96689	5.07753	1.96556e-27	1.33666e-24	transmembrane serine protease 13b
LOC106588493	2.96339	7.57123	7.62976e-12	1.64328e-10	uncharacterized LOC106588493
LOC106580895	2.96033	2.23518	9.66384e-14	3.37938e-12	synaptosomal-associated protein 25-like
erg19	2.95807	2.97928	9.56973e-15	4.44536e-13	Diphosphomevalonate decarboxylase
pola1	2.95709	4.65544	1.04067e-21	2.13217e-19	polymerase (DNA directed), alpha 1
LOC106564751	2.95177	9.85392	2.77406e-16	1.85103e-14	junction plakoglobin
LOC123742419	2.95176	2.69736	5.17968e-11	8.95364e-10	uncharacterized LOC123742419
LOC106577392	2.95152	6.91508	1.56959e-12	4.02626e-11	ornithine aminotransferase, mitochondrial
loxe3	2.9486	5.76195	6.49939e-08	5.12669e-07	Epidermis-type lipoxygenase 3
LOC106582101	2.94803	5.27718	5.49815e-17	4.24473e-15	immunoglobulin superfamily member 3
mcm2	2.94636	5.25044	2.81042e-18	2.95483e-16	minichromosome maintenance complex component 2
pgd	2.94606	8.24644	3.70506e-21	6.84516e-19	phosphogluconate dehydrogenase
LOC106610442	2.94546	2.37048	1.18556e-15	6.7305e-14	ecto-ADP-ribosyltransferase 5
arhgef28a	2.94481	3.41189	6.68607e-07	4.08689e-06	Rho guanine nucleotide exchange factor (GEF) 28a
tnfaip6	2.94354	2.30925	1.02946e-07	7.69674e-07	tumor necrosis factor, alpha-induced protein 6
mcm6	2.93985	6.4344	1.46724e-17	1.2919e-15	minichromosome maintenance complex component 6
LOC106584632	2.93983	2.3494	5.17608e-09	5.451e-08	nucleobindin-2-like
sycc	2.93261	5.39302	4.42866e-19	5.68469e-17	Cysteinyl-tRNA synthetase, cytoplasmic
LOC106583691	2.92934	7.95575	3.79702e-10	5.21785e-09	protein-glutamine gamma-glutamyltransferase 2
glpk3	2.92773	5.12089	6.39637e-18	6.14997e-16	Glycerol kinase, testis specific 1
LOC106610209	2.92712	4.84528	1.31588e-24	4.94801e-22	SWI/SNF-related matrix-associated actin-dependent regulator of chromatin subfamily A member 5
LOC106579710	2.92206	4.00277	4.67561e-17	3.69566e-15	all trans-polyprenyl-diphosphate synthase PDSS1
LOC106583121	2.91917	2.44165	6.02177e-13	1.7181e-11	ethanolamine kinase 1-like
eme1	2.91769	2.48672	1.14046e-11	2.32768e-10	essential meiotic structure-specific endonuclease 1
cdo1	2.91616	2.38677	2.00073e-05	8.38541e-05	cysteine dioxygenase type 1
LOC106569971	2.91565	2.66392	2.26229e-13	7.25249e-12	transcription factor 19
selenoi	2.91349	4.76596	1.14479e-18	1.31618e-16	selenoprotein I
ybx2a	2.91293	5.83652	8.06032e-14	2.89465e-12	Y-box-binding protein 2-A
LOC106586369	2.91235	7.61112	1.67409e-15	9.09989e-14	60 kDa heat shock protein, mitochondrial
LOC106568941	2.91206	2.71743	4.27158e-11	7.56808e-10	mitochondrial import inner membrane translocase subunit TIM44
LOC106600827	2.91202	3.47977	7.91988e-10	1.0043e-08	uncharacterized LOC106600827
LOC106563525	2.91141	-1.33859	9.81104e-06	4.45174e-05	growth arrest-specific protein 2
LOC106581480	2.90606	4.79629	2.93514e-10	4.14096e-09	neprilysin
cenpi	2.90579	3.21361	4.17465e-12	9.56488e-11	centromere protein I
LOC106600151	2.90453	2.98802	1.55055e-11	3.07819e-10	condensin complex subunit 3-like
LOC106562284	2.90445	5.21201	4.47577e-14	1.7319e-12	interferon regulatory factor 8
ftr83	2.90409	6.59675	4.85129e-24	1.64954e-21	finTRIM family, member 83
LOC106580835	2.90094	2.69625	8.91919e-11	1.44635e-09	serine--tRNA ligase, mitochondrial
LOC106566804	2.90083	4.88878	1.49421e-12	3.86704e-11	tyrosine-protein kinase SRK3
LOC106562003	2.90062	1.27721	2.75272e-05	0.000111781	histamine H3 receptor
LOC106579373	2.90033	5.30942	0.00552563	0.0121524	sodium- and chloride-dependent transporter XTRP3-like
orc5	2.89948	3.60647	2.00688e-11	3.87108e-10	origin recognition complex, subunit 5
tigara	2.89898	2.15655	6.4106e-16	3.85867e-14	TP53 induced glycolysis regulatory phosphatase a
prc1b	2.89808	3.04012	2.26125e-12	5.55099e-11	protein regulator of cytokinesis 1b
LOC106578928	2.8977	6.89495	6.88177e-19	8.33163e-17	protein transport protein Sec24C-like
top2a	2.8936	6.58302	1.73258e-15	9.35417e-14	DNA topoisomerase II alpha
LOC106564868	2.89299	6.14615	5.35328e-16	3.27781e-14	importin subunit alpha-1-like
lrwd1	2.89126	3.68926	5.70256e-15	2.76999e-13	leucine-rich repeats and WD repeat domain containing 1
cbr1	2.89023	7.28596	3.09656e-14	1.2567e-12	carbonyl reductase 1
LOC106586691	2.88738	5.87364	1.09209e-17	9.91632e-16	cystathionine beta-synthase-like
LOC106589055	2.88154	1.23783	6.63602e-06	3.13897e-05	neurensin-1-like
LOC106579029	2.87997	2.37983	1.22934e-05	5.42633e-05	delta-1-pyrroline-5-carboxylate synthase
si:ch211-63o20.7	2.87705	3.26615	1.97429e-13	6.40631e-12	serine/threonine kinase 35
LOC106613935	2.87625	3.48821	6.98922e-09	7.09849e-08	kininogen-1-like
LOC106580963	2.87498	5.97556	5.69462e-18	5.54913e-16	structural maintenance of chromosomes protein 4
LOC106608345	2.87182	3.17047	3.09589e-13	9.52366e-12	L-threonine 3-dehydrogenase, mitochondrial
brip1	2.86929	3.0529	2.8907e-12	6.91561e-11	BRCA1 interacting helicase 1
LOC106577478	2.86866	4.79412	9.58517e-13	2.60069e-11	mitochondrial import receptor subunit TOM40 homolog
LOC106570358	2.8666	5.88394	4.81776e-17	3.78342e-15	unconventional myosin-Ig
LOC106587264	2.86477	3.62321	2.3301e-18	2.51604e-16	DNA replication factor Cdt1
LOC106566950	2.86446	7.44376	1.11944e-06	6.4788e-06	angiopoietin-related protein 7-like
mthfd2	2.86415	6.26015	2.7212e-18	2.87997e-16	methylenetetrahydrofolate dehydrogenase (NADP+ dependent) 2, methenyltetrahydrofolate cyclohydrolase
hsp90b1	2.86394	3.88736	7.981e-12	1.70173e-10	heat shock protein 90, beta (grp94), member 1
LOC106595073	2.86306	3.00571	1.76154e-12	4.46136e-11	threonine--tRNA ligase 1, cytoplasmic-like
LOC106599054	2.86295	6.62227	3.27127e-22	7.31164e-20	coatomer subunit beta'
rir1	2.86236	6.56861	6.38153e-17	4.86794e-15	Ribonucleoside-diphosphate reductase large subunit
ckap2l	2.85916	2.32565	1.16284e-11	2.37032e-10	cytoskeleton associated protein 2-like
LOC106581618	2.85809	7.97974	2.28529e-20	3.84434e-18	LIM domain only protein 7
LOC106608315	2.85781	2.62049	1.63086e-14	7.07585e-13	zygotic DNA replication licensing factor mcm3
LOC123739463	2.85137	1.21285	6.85902e-09	6.98178e-08	YY1-associated factor 2-like
LOC106609503	2.8507	2.67457	6.37613e-14	2.36146e-12	forkhead box protein M1-like
borea	2.84883	4.99917	1.67837e-12	4.26763e-11	Borealin
ruvbl2	2.84688	5.00651	3.1399e-16	2.05576e-14	RuvB-like AAA ATPase 2
tgm1l1	2.84679	6.24551	9.30892e-16	5.40967e-14	transglutaminase 1 like 1
upp1	2.8461	2.64191	7.78238e-17	5.81169e-15	uridine phosphorylase 1
LOC123724000	2.84481	6.31985	0.00802124	0.0168358	uncharacterized LOC123724000
LOC106562243	2.84349	6.57085	2.84956e-16	1.89351e-14	aspartate aminotransferase, mitochondrial
LOC106599389	2.84312	5.15328	2.77526e-12	6.66918e-11	kinesin-like protein KIF2C
yars1	2.84212	6.29276	1.16733e-18	1.33729e-16	tyrosyl-tRNA synthetase 1
LOC106607996	2.841	4.72667	3.16204e-17	2.57163e-15	histone-lysine N-methyltransferase NSD2
LOC106567863	2.83637	6.37181	1.65112e-13	5.45178e-12	ribonucleoside-diphosphate reductase large subunit
LOC106583660	2.83631	3.1869	3.17842e-16	2.07324e-14	CD276 antigen
LOC106590660	2.83434	1.78214	2.81185e-10	3.99078e-09	XK-related protein 9-like
lacc1	2.83099	2.19983	2.88368e-11	5.33689e-10	laccase (multicopper oxidoreductase) domain containing 1
ncapd2	2.82951	5.86696	7.13833e-15	3.38509e-13	non-SMC condensin I complex, subunit D2
LOC106576762	2.8286	10.71	4.57074e-18	4.53695e-16	tumor-associated calcium signal transducer 2
LOC106572754	2.82844	5.84994	6.28391e-18	6.06786e-16	serine--tRNA ligase, cytoplasmic
LOC106604193	2.82574	6.82581	8.36725e-11	1.36795e-09	ras GTPase-activating protein-binding protein 1-like
LOC106570863	2.8241	4.36936	2.93066e-12	6.99028e-11	DNA-binding protein HU 2-like
LOC106603177	2.8241	3.23131	1.99092e-06	1.08221e-05	thiosulfate:glutathione sulfurtransferase-like
LOC106602973	2.82287	6.06227	3.20901e-13	9.84321e-12	GTP cyclohydrolase 1
LOC106577388	2.82221	6.71662	6.51083e-15	3.11993e-13	malate dehydrogenase, cytoplasmic
LOC106603544	2.82121	7.19279	6.37786e-17	4.86794e-15	dolichyl-diphosphooligosaccharide--protein glycosyltransferase subunit STT3A
tonsl	2.81902	3.74175	1.41682e-17	1.25441e-15	tonsoku-like, DNA repair protein
1433b	2.81835	9.6913	1.5249e-15	8.36003e-14	14-3-3 protein beta/alpha
LOC106593289	2.81628	2.72238	3.41708e-16	2.2064e-14	M-phase inducer phosphatase 1-like
LOC106601288	2.81088	2.04696	2.01458e-11	3.8836e-10	ribonucleoprotein PTB-binding 1-like
LOC106577211	2.8099	1.87104	5.57845e-06	2.68633e-05	DNA damage-inducible transcript 4 protein
kif23	2.8081	3.67372	1.53584e-15	8.39121e-14	kinesin family member 23
LOC106588853	2.80748	2.77103	7.75706e-11	1.27406e-09	protein PALS2-like
LOC106609896	2.80644	3.60927	2.23542e-14	9.4135e-13	pre-mRNA-processing factor 19
LOC106580659	2.80584	7.46725	2.54042e-17	2.14239e-15	ras-related protein Rab-11A
LOC106590260	2.80538	4.44988	2.92179e-29	2.74666e-26	phosphoenolpyruvate carboxykinase 2 (mitochondrial)
LOC106585012	2.80484	7.91048	3.27111e-20	5.30716e-18	transitional endoplasmic reticulum ATPase
cdc20	2.80475	5.95831	1.75078e-16	1.21914e-14	cell division cycle 20 homolog
tubd1	2.80323	2.7056	8.57192e-16	5.02708e-14	tubulin, delta 1
LOC106606175	2.80168	1.70738	1.81744e-15	9.74646e-14	protein MTSS 1
ska3	2.80016	2.87357	7.23963e-10	9.30784e-09	spindle and kinetochore associated complex subunit 3
LOC106585259	2.7988	4.38875	2.61436e-13	8.20641e-12	ankyrin-1
LOC106585965	2.79862	1.14829	0.0019339	0.00481246	integrin alpha-2
LOC106593340	2.79798	2.92925	2.46522e-09	2.77735e-08	asparagine--tRNA ligase, cytoplasmic-like
LOC106603166	2.79335	4.37452	8.38707e-16	4.9415e-14	chromosome-associated kinesin KIF4
LOC106613110	2.79308	4.03937	0.000141194	0.000480142	collagenase 3-like
LOC106602982	2.79186	5.20818	6.7474e-11	1.12558e-09	equilibrative nucleoside transporter 2-like
LOC106590979	2.79058	3.45876	9.94235e-13	2.69303e-11	serine/threonine-protein kinase PLK1
ankle1	2.78977	2.20726	4.8946e-13	1.42999e-11	ankyrin repeat and LEM domain containing 1
crfb12	2.7873	5.19863	3.58763e-11	6.4638e-10	cytokine receptor family member B12
LOC106573125	2.7865	5.05533	2.12903e-18	2.31456e-16	nuclear pore complex protein Nup160
LOC106587056	2.78641	4.21712	3.9806e-13	1.198e-11	cytoskeleton-associated protein 5
LOC106596374	2.78629	5.92602	3.89915e-22	8.5948e-20	aldehyde dehydrogenase family 3 member B1-like
LOC100380717	2.78463	6.16446	1.08838e-13	3.74453e-12	heat shock 70 kDa protein 4
LOC106562699	2.78266	2.74152	3.01432e-09	3.33947e-08	kinesin-like protein KIF23
LOC106569427	2.78243	5.75325	1.99849e-16	1.37663e-14	protein arginine N-methyltransferase 5
LOC106566911	2.77996	5.32267	2.49812e-20	4.13705e-18	specifically androgen-regulated gene protein
rtn4ip1	2.77962	2.62355	1.70632e-10	2.55803e-09	reticulon 4 interacting protein 1
LOC106604950	2.77763	7.74622	3.44046e-17	2.76987e-15	stress-70 protein, mitochondrial
LOC106580643	2.7775	5.15015	4.48518e-13	1.32817e-11	ATP-binding cassette sub-family F member 3-like
abcf2a	2.77642	7.11659	8.54605e-14	3.04514e-12	ATP-binding cassette, sub-family F (GCN20), member 2a
LOC123743521	2.77599	4.0553	3.91302e-23	1.0599e-20	cytosolic 5'-nucleotidase 1A-like
LOC106595188	2.77565	2.12024	1.1469e-09	1.39011e-08	heat shock 70 kDa protein 14
LOC106612565	2.77455	4.1723	6.47185e-16	3.88822e-14	39S ribosomal protein L44, mitochondrial-like
ackr4b	2.77327	3.05708	3.48939e-10	4.83853e-09	atypical chemokine receptor 4b
LOC106590554	2.77164	7.00924	1.06425e-06	6.19479e-06	uncharacterized LOC106590554
LOC106584295	2.77128	7.12906	3.9569e-22	8.66237e-20	protein-glutamine gamma-glutamyltransferase K
abca12	2.7708	7.81789	5.87586e-10	7.76372e-09	ATP-binding cassette, sub-family A (ABC1), member 12
LOC106608168	2.76749	5.64734	2.71631e-18	2.87997e-16	26S proteasome regulatory subunit 10B
LOC106568672	2.76509	1.23441	3.49443e-06	1.78076e-05	uncharacterized LOC106568672
nccrp1	2.76503	6.94413	7.57399e-17	5.66932e-15	P1, F-box associated domain containing
LOC106608205	2.7596	6.79152	2.17848e-21	4.21991e-19	cytosolic 5'-nucleotidase 1A-like
LOC106578012	2.75946	6.97899	4.36727e-12	9.935e-11	urokinase plasminogen activator surface receptor
LOC106601031	2.75646	3.45168	6.54621e-09	6.70823e-08	coenzyme Q-binding protein COQ10 homolog, mitochondrial
LOC106570078	2.75638	3.76956	7.61745e-15	3.60161e-13	lymphotoxin-alpha
LOC106611742	2.75411	7.4659	9.48133e-22	1.95511e-19	glycerophosphoinositol inositolphosphodiesterase GDPD2-like
LOC106577502	2.75042	3.10757	5.52831e-10	7.35619e-09	mitotic spindle assembly checkpoint protein MAD2A-like
sigirr	2.75012	2.12403	1.02606e-11	2.11717e-10	single immunoglobulin and toll-interleukin 1 receptor (TIR) domain
LOC106585835	2.7499	4.73281	5.18229e-21	9.51933e-19	SWI/SNF-related matrix-associated actin-dependent regulator of chromatin subfamily A containing DEAD/H box 1A
LOC106588579	2.74482	3.18655	1.07846e-12	2.88692e-11	splicing factor 3B subunit 4-like
LOC106565674	2.74299	5.18957	2.74759e-17	2.26921e-15	interferon regulatory factor 6
dspa	2.74183	10.7058	6.5169e-19	7.98058e-17	desmoplakin a
pif1	2.7408	1.24687	1.28765e-07	9.34937e-07	PIF1 5'-to-3' DNA helicase homolog (S. cerevisiae)
LOC123744213	2.73886	4.75777	1.21004e-11	2.45246e-10	docking protein 1-like
LOC106573723	2.73822	4.72257	3.04949e-18	3.19566e-16	nuclear pore complex protein Nup93
LOC123730524	2.73758	1.64784	2.79646e-06	1.45951e-05	LIM domain only protein 7-like
mix23	2.73744	3.2272	2.80559e-13	8.68917e-12	mitochondrial matrix import factor 23
LOC106562599	2.73677	3.454	2.01981e-15	1.07775e-13	chondroitin sulfate synthase 1
LOC123741699	2.73283	2.04829	7.77091e-09	7.80804e-08	uncharacterized LOC123741699
LOC106562005	2.73235	3.94604	1.01807e-12	2.74595e-11	SHC SH2-domain binding protein 1
mal	2.7313	9.44558	7.75206e-12	1.66178e-10	mal, T-cell differentiation protein
LOC106604248	2.72863	2.96395	4.08345e-08	3.39441e-07	sterol-4-alpha-carboxylate 3-dehydrogenase, decarboxylating-like
LOC106563153	2.72496	6.76734	1.70501e-15	9.23655e-14	sarcoplasmic/endoplasmic reticulum calcium ATPase 2
LOC106596213	2.7224	2.13049	4.48435e-05	0.000172291	macrophage mannose receptor 1-like
LOC100380711	2.72215	2.53789	3.43654e-12	8.0586e-11	heat shock 70 kDa protein 14
haus8	2.72198	3.19701	7.85272e-10	9.9757e-09	HAUS augmin like complex subunit 8
LOC106605401	2.71877	6.28338	9.71072e-23	2.44389e-20	valine--tRNA ligase-like
LOC106569884	2.71764	5.5728	2.87359e-15	1.47997e-13	interleukin enhancer-binding factor 2 homolog
pigo	2.71725	3.29804	2.95883e-17	2.4311e-15	phosphatidylinositol glycan anchor biosynthesis, class O
LOC106590170	2.71536	4.28589	8.90017e-12	1.87149e-10	dual specificity protein phosphatase 5
LOC106569424	2.71391	7.56078	6.3887e-19	7.85368e-17	ATP synthase subunit alpha, mitochondrial
LOC106612933	2.71202	5.50497	5.65315e-15	2.75016e-13	replication protein A 70 kDa DNA-binding subunit
LOC100136483	2.71136	8.75533	1.37569e-14	6.09845e-13	tubulin beta-1 chain
k0841	2.71009	2.98434	4.00435e-12	9.23427e-11	K0841 protein
ubp5	2.70493	6.11184	2.73524e-17	2.26921e-15	Ubiquitin carboxyl-terminal hydrolase 5
ccne2	2.7023	3.40604	5.98864e-10	7.88989e-09	cyclin E2
zgc:113425	2.70134	3.06174	4.88219e-12	1.10123e-10	uncharacterized LOC106604692
LOC106576021	2.70038	4.58966	4.95625e-15	2.42963e-13	phosphate carrier protein, mitochondrial
LOC106612204	2.69938	5.06229	3.32485e-23	9.08282e-21	tryptophan--tRNA ligase, cytoplasmic
LOC106609295	2.69733	4.23546	1.24164e-14	5.58098e-13	condensin-2 complex subunit H2-like
LOC106586634	2.69623	3.38696	1.74602e-09	2.03099e-08	chromatin assembly factor 1 subunit B
gsr	2.69588	7.50053	1.04206e-14	4.79228e-13	glutathione reductase
LOC106572382	2.69522	5.0271	8.99129e-12	1.88817e-10	semaphorin-3F-like
sgo1	2.69279	2.28668	3.26808e-09	3.59073e-08	shugoshin 1
LOC106608869	2.69032	6.10637	1.068e-10	1.69998e-09	ornithine aminotransferase, mitochondrial
LOC106602330	2.68918	3.18143	2.06789e-11	3.97199e-10	sperm-associated antigen 5-like
LOC100196673	2.68852	6.90184	5.9893e-15	2.89607e-13	malate dehydrogenase 2-1, NAD (mitochondrial)
LOC106590292	2.68781	9.3246	2.62943e-14	1.08722e-12	leukocyte elastase inhibitor
LOC106583069	2.68714	1.82323	1.65004e-07	1.16267e-06	uncharacterized protein C6orf132-like
iqgap3	2.6855	5.09124	1.28608e-11	2.59015e-10	IQ motif containing GTPase activating protein 3
LOC123727322	2.6849	4.89274	1.86252e-24	6.84251e-22	uncharacterized protein KIAA0754-like
cep55l	2.68304	3.78556	3.29717e-12	7.77744e-11	centrosomal protein 55 like
LOC106583386	2.68188	4.53973	6.67066e-12	1.45933e-10	cell division cycle-associated protein 3-like
tkt	2.68109	8.71223	3.98026e-18	4.01315e-16	transketolase
LOC106582764	2.68105	4.27128	9.19381e-16	5.3525e-14	ephrin type-A receptor 2
LOC106582918	2.68011	6.28205	6.72018e-17	5.06581e-15	cytochrome b-c1 complex subunit 1, mitochondrial
mis18bp1	2.67954	3.53315	1.87921e-14	8.0514e-13	MIS18 binding protein 1
LOC106568572	2.67819	3.28754	6.58292e-19	8.03066e-17	ceramide glucosyltransferase
LOC106578540	2.67669	1.3755	1.63621e-07	1.15419e-06	cAMP-responsive element modulator-like
LOC106572736	2.67466	4.02277	4.16337e-20	6.65348e-18	carbohydrate sulfotransferase 11-like
LOC106607556	2.67402	3.9685	2.91038e-14	1.18802e-12	prolyl endopeptidase-like
LOC106580495	2.67253	3.87728	3.56401e-11	6.42848e-10	hexokinase-2-like
irg1l	2.67058	1.00924	0.00213795	0.00526166	immunoresponsive gene 1, like
aspm	2.66897	4.79864	5.27785e-15	2.57937e-13	assembly factor for spindle microtubules
ima2	2.66802	6.45156	1.55851e-14	6.81438e-13	Importin subunit alpha-2
LOC106563621	2.66612	4.90606	2.65059e-14	1.09455e-12	kinesin-like protein KIF20A
g2e3	2.66491	2.83942	2.60372e-12	6.28551e-11	G2/M-phase specific E3 ubiquitin protein ligase
LOC106601868	2.6649	3.8432	9.15454e-14	3.22599e-12	cyclin-F
mki67	2.66452	7.03802	6.56947e-14	2.41626e-12	marker of proliferation Ki-67
LOC106565623	2.66359	4.5171	1.78772e-19	2.5061e-17	ethanolamine kinase 1-like
LOC106609947	2.66188	-1.07542	0.000182777	0.00060313	uncharacterized LOC106609947
tuba8l2	2.66142	7.83821	2.82524e-14	1.15918e-12	tubulin, alpha 8 like 2
LOC106607826	2.66134	4.91315	3.53092e-10	4.89186e-09	cyclin-dependent kinase 1-like
mcm4	2.6611	5.16761	3.09451e-15	1.56995e-13	minichromosome maintenance complex component 4
svopl	2.65783	3.30391	4.49239e-11	7.89366e-10	SVOP-like
LOC106591603	2.65698	1.04345	0.000313972	0.000972117	lipopolysaccharide-induced tumor necrosis factor-alpha factor homolog
si:ch211-157c3.4	2.6568	6.9214	9.45341e-13	2.57368e-11	Lipopolysaccharide-induced tumor necrosis factor-alpha factor homolog-like
LOC106601042	2.65474	7.5833	2.699e-16	1.8085e-14	DELTA-stichotoxin-Hcr4a-like
LOC106569464	2.65473	4.11268	1.36117e-08	1.28096e-07	kidney mitochondrial carrier protein 1
LOC100195150	2.6545	5.04536	2.23196e-12	5.48752e-11	Targeting protein for Xklp2
fpps	2.65443	3.99189	1.34243e-18	1.49378e-16	Farnesyl pyrophosphate synthetase
LOC106592246	2.65326	2.17766	9.47448e-12	1.97022e-10	acyl-coenzyme A thioesterase THEM4
abcb8	2.65157	4.36913	3.28756e-16	2.13138e-14	ATP-binding cassette, sub-family B (MDR/TAP), member 8
btg3	2.65115	3.34015	8.77608e-11	1.42603e-09	B-cell translocation gene 3
heatr1	2.65111	5.40406	1.27734e-12	3.35467e-11	HEAT repeat containing 1
LOC106569443	2.65067	6.40433	1.21049e-12	3.19748e-11	matrix metalloproteinase-14-like
si:dkey-34d22.1	2.65031	1.64224	5.31959e-09	5.57824e-08	discoidin, CUB and LCCL domain-containing protein 1
LOC106583744	2.6501	5.75076	1.29063e-10	2.01028e-09	protein SSUH2 homolog
LOC106574550	2.64899	8.59518	7.76853e-15	3.66221e-13	ATP synthase subunit beta, mitochondrial
slc25a12	2.64788	5.07728	1.66601e-17	1.44698e-15	solute carrier family 25 member 12
LOC106602365	2.64619	6.65799	7.17313e-23	1.87924e-20	lipopolysaccharide-responsive and beige-like anchor protein
LOC106613599	2.64574	5.7177	1.31192e-16	9.44403e-15	thimet oligopeptidase
prim2	2.64565	4.18277	2.71452e-14	1.11806e-12	DNA primase subunit 2
LOC106585048	2.64457	7.37683	1.49247e-08	1.38428e-07	septin-5
LOC106604712	2.64359	2.52932	5.79778e-09	6.02688e-08	fos-related antigen 1
znrf1	2.64253	3.10807	5.22402e-12	1.16681e-10	zinc and ring finger 1
inpp	2.64248	5.36371	2.80911e-10	3.98866e-09	Inositol polyphosphate 1-phosphatase
LOC106581869	2.63141	6.41904	4.93535e-17	3.86627e-15	gap junction gamma-1 protein-like
LOC106589763	2.62558	1.15258	1.91044e-09	2.20121e-08	aspartate aminotransferase, cytoplasmic
ccna2	2.62552	4.64378	3.56261e-11	6.42848e-10	cyclin A2
dusp23b	2.62453	1.89443	4.53193e-08	3.71886e-07	dual specificity phosphatase 23b
LOC106578554	2.61568	5.38618	2.88286e-11	5.33689e-10	V-set domain containing T-cell activation inhibitor 1
LOC106589940	2.61404	3.76365	8.81271e-12	1.85432e-10	kinesin-like protein KIF20B
LOC106574092	2.612	4.85328	6.0763e-17	4.65733e-15	E3 ubiquitin-protein ligase UHRF1
LOC106613909	2.61186	6.64552	1.9337e-20	3.30507e-18	disintegrin and metalloproteinase domain-containing protein 9
LOC106568799	2.61173	1.35769	8.56995e-08	6.54198e-07	sterile alpha motif domain-containing protein 7-like
LOC106586512	2.6115	1.33651	1.54064e-07	1.09695e-06	coiled-coil domain-containing protein 138-like
LOC123739581	2.60846	2.45497	3.08201e-13	9.4901e-12	isoleucine--tRNA ligase, cytoplasmic-like
LOC106585996	2.6081	6.0142	3.15e-17	2.56838e-15	threonine--tRNA ligase 1, cytoplasmic
LOC106587728	2.60174	2.4212	1.40159e-06	7.91563e-06	kinesin-like protein KIF23
LOC106605109	2.60037	5.04151	1.56201e-11	3.09516e-10	replication protein A 32 kDa subunit
[truncated: 7,264 more rows]

## Sheet: F1701292_SK_T20AvsT20C
SYMBOL	logFC	logCPM	PValue	FDR	GENENAME
[truncated: 8,728 more rows]

## Sheet: F1701419|F1701361
SYMBOL		logFC	logCPM	PValue	FDR	GENENAME		logFC	logCPM	PValue	FDR	GENENAME
[truncated: 3,696 more rows]

[truncated: 6 more sheets: F1701419|F1701175, F1701419|F1701292, F1701361|F1701175, F1701361|F1701292, F1701175|F1701292, All_fams_common]
