# Supplementary material for: Sea lice (Lepeophtheirus salmonis) life stage impacts atlantic salmon transcriptomic responses under different thermal profiles
Source: Front Genet. 2025 Jul 29;16:1633603. doi: 10.3389/fgene.2025.1633603 (PMC12339338; doi:10.3389/fgene.2025.1633603)
Supplement: Supplementary file 8 [file Supplementaryfile6.xlsx]

## Sheet: Contents and Descriptions
Supplementary File 6. List of differentially expressed genes (symbols and names) discussed in this study.

## Sheet: Gene symbol & name
Gene symbol	Gene name
a2m	alpha-2-macroglobulin
abi3bp	Target of Nesh-SH3
ackr3	atypical chemokine receptor 3
ackr3b	atypical chemokine receptor 3b
ackr4	atypical chemokine receptor 4
ackr4b	atypical chemokine receptor 4b
adam10	disintegrin and metalloproteinase domain-containing protein 10
adam28	ADAM metallopeptidase domain 28
adam8	disintegrin and metalloproteinase domain-containing protein 8
adam9	disintegrin and metalloproteinase domain-containing protein 9
adamts10	A disintegrin and metalloproteinase with thrombospondin motifs 10
adamts17	A disintegrin and metalloproteinase with thrombospondin motifs 17
adamts2	A disintegrin and metalloproteinase with thrombospondin motifs 2
adamts20	A disintegrin and metalloproteinase with thrombospondin motifs 20
adamts2a	ADAM metallopeptidase with thrombospondin type 1 motif, 2a
adamts5	A disintegrin and metalloproteinase with thrombospondin motifs 5
adgrl2a	adhesion G protein-coupled receptor L2a
adra2b	adrenoceptor alpha 2B
aif1	allograft inflammatory factor 1
aifm1	apoptosis inducing factor mitochondrion associated 1
aloxe3	Epidermis-type lipoxygenase 3 // hydroperoxide isomerase ALOXE3
anxa1	Annexin A1
apc	APC regulator of WNT signaling pathway
api5	apoptosis inhibitor 5
arg1	arginase-1
arg2	arginase 2 // arginase-2, mitochondrial
asal	Mannose-specific lectin
bax	apoptosis regulator BAX
bcl10	B-cell lymphoma/leukemia 10
bcl11b	B-cell lymphoma/leukemia 11B
bcl11ba	BCL11 transcription factor B a
bcl2	apoptosis regulator Bcl-2
bcl3	B-cell lymphoma 3 protein // B-cell lymphoma 3 protein homolog
bcl6b	B-cell CLL/lymphoma 6 member B protein
bl3-7	BOLA class I histocompatibility antigen, alpha chain BL3-7
bmp2	bone morphogenetic protein 2
bmp4	bone morphogenetic protein 4
bmp7	bone morphogenetic protein 7
brca1	BRCA1 DNA repair associated
btn1a1	butyrophilin subfamily 1 member A1
btn2a2	butyrophilin subfamily 2 member A2
btn3a1	butyrophilin subfamily 3 member A1
btn3a2	butyrophilin subfamily 3 member A2
btnl2	butyrophilin-like protein 2
c1qbp	complement component 1 Q subcomponent-binding protein, mitochondrial
c1r	complement C1r subcomponent // complement C1r-A subcomponent
c3	complement C3
c4	complement C4
c4b	complement C4-B
c5ar1	C5a anaphylatoxin chemotactic receptor 1
cabin1	calcineurin-binding protein cabin-1
camk1a	calcium/calmodulin-dependent protein kinase Ia
camk4	calcium/calmodulin-dependent protein kinase type IV
camp	cathelicidin // cathelicidin antimicrobial peptide
card8	caspase recruitment domain-containing protein 8
casp3	caspase-3
casp3b	caspase 3, apoptosis-related cysteine peptidase b
cat	catalase
ccdc3b	coiled-coil domain containing 3b
ccdc80l2	Coiled-coil domain containing 80 like 2
ccl13	C-C motif chemokine 13
ccl17	C-C motif chemokine 17
ccl19	C-C motif chemokine 19
ccl20	C-C motif chemokine 20
ccl21	C-C motif chemokine 21
ccl25	C-C motif chemokine 25
ccl25a	chemokine (C-C motif) ligand 25a
ccl27a	chemokine (C-C motif) ligand 27a
ccl4	C-C motif chemokine 4
ccl8	C-C motif chemokine 8
ccn1	CCN family member 1
ccn2	CCN family member 2
ccn4	CCN family member 4
ccr3	C-C chemokine receptor type 3
ccr7	C-C chemokine receptor type 7
ccr9	C-C chemokine receptor type 9
cct6a	T-complex protein 1 subunit zeta
cct8	chaperonin containing TCP1, subunit 8 (theta)
cd163	scavenger receptor cysteine-rich type 1 protein M130
cd2	T-cell surface antigen CD2
cd209a	CD209 antigen-like protein A
cd209c	CD209 antigen-like protein C
cd209e	CD209 antigen-like protein E
cd22	B-cell receptor CD22
cd276	CD276 antigen // CD276 antigen homolog // CD276 molecule
cd28	T-cell-specific surface glycoprotein CD28
cd3e	CD3e molecule
cd40	tumor necrosis factor receptor superfamily member 5
cd44	CD44 antigen
cd44b	CD44 molecule (Indian blood group) b
cd55	complement decay-accelerating factor
cd59	CD59 molecule (CD59 blood group)
cd6	T-cell differentiation antigen CD6
cd63	Cd63 antigen
cd81	CD81 antigen
cd82	CD82 antigen
cd8a	CD8a molecule
cd9	CD9 antigen // CD9 molecule
cd93	complement component C1q receptor
no symbol	cell surface glycoprotein 1
cfd	complement factor D // complement factor D (adipsin)
cfh	complement factor H
cgas	cyclic GMP-AMP synthase
cgasa	cyclic GMP-AMP synthase a
chac1	ChaC, cation transport regulator homolog 1 (E. coli)
chad	chondroadherin
cirbp	cold inducible RNA binding protein
cldn3c	claudin 3c
cldn4	claudin-4
cldn5	claudin-5
cldn5a	claudin 5a
cldn7b	claudin-7-B
clec10a	C-type lectin domain family 10 member A
clec3ba	C-type lectin domain family 3, member Ba
clec4e	C-type lectin domain family 4 member E
clec4m	C-type lectin domain family 4 member M
clec6a	C-type lectin domain family 6 member A
col10a1	collagen alpha-1(X) chain
col10a1a	collagen, type X, alpha 1a
col11a1	collagen alpha-1(XI) chain
col16a1	collagen alpha-1(XVI) chain
col1a1	collagen alpha-1(I) chain
col1a1a	collagen, type I, alpha 1a
col1a1b	collagen, type I, alpha 1b
col1a2	collagen alpha-2(I) chain
col27a1b	collagen alpha-1(XXVII) chain B
col2a1	collagen alpha-1(II) chain
col2a1b	collagen, type II, alpha 1b
col5a1	collagen alpha-1(V) chain
col6a2	collagen alpha-2(VI) chain
col6a3	collagen alpha-3(VI) chain
col7a1	collagen alpha-1(VII) chain
colec12	collectin-12
cox2	prostaglandin-endoperoxide synthase 2b
crp	c-reactive protein, pentraxin-related
csf1a	colony stimulating factor 1a (macrophage)
ctnnb1	catenin (cadherin-associated protein), beta 1 // catenin beta-1
ctsl	procathepsin L
ctsw	cathepsin W
cxcl12a	chemokine (C-X-C motif) ligand 12a (stromal cell-derived factor 1)
cxcr1	C-X-C chemokine receptor type 1
cxcr2	C-X-C chemokine receptor type 2
cxcr4	C-X-C chemokine receptor type 4
dact1	dishevelled-binding antagonist of beta-catenin 1
ddb1	DNA damage-binding protein 1
ddit4l	DNA damage-inducible transcript 4-like protein // DNA-damage-inducible transcript 4-like protein
ddx19a	ATP-dependent RNA helicase DDX19A
ddx3x	ATP-dependent RNA helicase DDX3X
ddx5	probable ATP-dependent RNA helicase DDX5
ddx55	DEAD (Asp-Glu-Ala-Asp) box polypeptide 55
ddx56	DEAD (Asp-Glu-Ala-Asp) box helicase 56
defb1	defensin, beta-like 1
degs2	sphingolipid delta(4)-desaturase/C4-monooxygenase DES2
dnaja	DnaJ heat shock protein family (Hsp40) member A
dnajb6b	DnaJ heat shock protein family (Hsp40) member B6b
dtx1	E3 ubiquitin-protein ligase DTX1
dusp4	dual specificity protein phosphatase 4
dusp5	dual specificity protein phosphatase 5
efna2	ephrin-A2
efna5	ephrin-A5
efna5b	ephrin-A5b
efnb1	ephrin-B1
efnb3	ephrin-B3
eln	elastin
emx1	homeobox protein EMX1
enpp2	ectonucleotide pyrophosphatase/phosphodiesterase family member 2
entpd5a	ectonucleoside triphosphate diphosphohydrolase 5a
epha2	ephrin type-A receptor 2
epha3	ephrin type-A receptor 3
epha4	ephrin type-A receptor 4
epha7	ephrin type-A receptor 7
ephb2	ephrin type-B receptor 2
ephb4a	ephrin type-B receptor 4a
erbb3	receptor tyrosine-protein kinase erbB-3
ercc6	excision repair cross-complementation group 6
errfi1	ERBB receptor feedback inhibitor 1
fas	tumor necrosis factor receptor superfamily member 6
fbln7	fibulin-7
fcgbp	IgGFc-binding protein
fcrl5	Fc receptor-like protein 5
fgfbp1	Fibroblast growth factor-binding protein 1
fndc1	fibronectin type III domain-containing protein 1
ftr82	finTRIM family, member 82
ftr83	finTRIM family, member 83
gadd45a	growth arrest and DNA damage-inducible protein GADD45 alpha
gdpd3	lysophospholipase D GDPD3
gpr84	G protein-coupled receptor 84
gsr	glutathione reductase
gzma	granzyme A
h2aa	H-2 class II histocompatibility antigen, A-Q alpha chain
h2-q10	H-2 class I histocompatibility antigen, Q10 alpha chain
hba1	hemoglobin subunit alpha
hba4	hemoglobin subunit alpha-4
hbb	beta globin // hemoglobin subunit beta
hbb1	hemoglobin subunit beta-1
hbegf	proheparin-binding EGF-like growth factor
hif1ab	hypoxia inducible factor 1 subunit alpha b
hp	haptoglobin
hpse2	inactive heparanase-2
hsp10	heat shock protein 10
hsp90b1	heat shock protein 90, beta (grp94), member 1
hspa14	heat shock 70 kDa protein 14
hspa8	heat shock protein 8
hspd1	60 kDa heat shock protein, mitochondrial
iff6	cell wall protein IFF6
ifi30	gamma-interferon-inducible lysosomal thiol reductase
ifi44	interferon-induced protein 44
ifit1	interferon-induced protein with tetratricopeptide repeats 1
ifit5	interferon-induced protein with tetratricopeptide repeats 5
ifnar1a	interferon alpha/beta receptor 1a
ifngr1a	interferon gamma receptor 1a
ifngr1b	interferon gamma receptor 1b
ifrd2	interferon-related developmental regulator 2
igf1	insulin-like growth factor I
igfbp5	insulin-like growth factor-binding protein 5
ighd	immunoglobulin heavy constant delta
ikbip	inhibitor of nuclear factor kappa-B kinase-interacting protein
il17d	interleukin 17D
il1b	interleukin-1 beta
il1r2	interleukin-1 receptor type II
il4/13a	interleukin 4/13A
il4i1	interleukin 4 induced 1
irf6	interferon regulatory factor 6
irf7	interferon regulatory factor 7
irf8	interferon regulatory factor 8
isg15	ISG15 ubiquitin like modifier
itga1	integrin alpha-1
itga2	integrin alpha-2
itga5	integrin alpha-5
itgal	integrin alpha-L
itgb1	integrin beta-1
itgb3	integrin beta-3
kbas	Ig kappa-b4 chain C region
kit	mast/stem cell growth factor receptor Kit
kita	mast/stem cell growth factor receptor kita // KIT proto-oncogene, receptor tyrosine kinase a
kitlg	kit ligand
kitlga	kit ligand a
krt13	keratin, type I cytoskeletal 13
krt18	keratin, type I cytoskeletal 18
krt18a	keratin, type I cytoskeletal 18-A
krt20	Keratin, type I cytoskeletal 20
krt8	keratin, type II cytoskeletal 8
krt8.2.l	intermediate filament protein ON3
lama3	laminin subunit alpha-3
lama4	laminin subunit alpha-4
lamb3	laminin subunit beta-3
lamc2	laminin subunit gamma-2
lbh	protein LBH
lcn	lipocalin
lect2	leukocyte cell-derived chemotaxin-2
lepb2	leptin B2
lgals4	Galectin-4
lgalsl	galectin-related protein
lgalsla	Galectin-related protein A
lifr	leukemia inhibitory factor receptor
litaf	lipopolysaccharide-induced tumor necrosis factor-alpha factor homolog
lox	protein-lysine 6-oxidase
loxa	lysyl oxidase a
loxl2a	lysyl oxidase homolog 2A // lysyl oxidase-like 2a
loxl2b	lysyl oxidase homolog 2B
loxl3b	lysyl oxidase homolog 3B // lysyl oxidase-like 3b
loxl4	lysyl oxidase homolog 4 //lysyl oxidase-like 4
lrig1	leucine-rich repeats and immunoglobulin-like domains protein 1
lsp1a	lymphocyte specific protein 1 a
lta4h	leukotriene A-4 hydrolase
ltb4r	leukotriene B4 receptor 1
ltbp4	latent-transforming growth factor beta-binding protein 4
ltc4s	leukotriene C4 synthase
mal	mal, T-cell differentiation protein // myelin and lymphocyte protein
malt1	MALT paracaspase 1
mao	amine oxidase [flavin-containing] // monoamine oxidase
maoa	probable flavin-containing monoamine oxidase A
map3k11	mitogen-activated protein kinase kinase kinase 11
map3k20	mitogen-activated protein kinase kinase kinase 20
map3k3	mitogen-activated protein kinase kinase kinase 3
map3k5	mitogen-activated protein kinase kinase kinase 5
map4k4	mitogen-activated protein kinase kinase kinase kinase 4
mapk13	mitogen-activated protein kinase 13
mapk8	mitogen-activated protein kinase 8
mapkapk2	MAP kinase-activated protein kinase 2
mc5r	melanocortin receptor 5
mdkb	midkine-B
met	hepatocyte growth factor receptor
mgst3	microsomal glutathione S-transferase 3
mitf	microphthalmia-associated transcription factor
mlph	melanophilin
mmp13	collagenase 3
mmp14	matrix metalloproteinase-14
mmp15	matrix metalloproteinase-15
mmp16	matrix metalloproteinase-16
mmp19	matrix metalloproteinase-19
mmp23bb	matrix metallopeptidase 23bb
mmp9	matrix metalloproteinase 9 // matrix metalloproteinase-9
mopc-321	Ig kappa chain V-III region MOPC 321
mr1	major histocompatibility complex class I-related gene protein
mras	ras-related protein M-Ras
mrc1	macrophage mannose receptor 1 // mannose receptor C-type 1
mrc2	C-type mannose receptor 2
mrc2	C-type mannose receptor 2
mreg	melanoregulin
mslna	mesothelin a
mst1r	macrophage-stimulating protein receptor
muc17	mucin-17
muc19	mucin-19
muc2	mucin-2
muc3a	mucin-3A
muc5ac	mucin-5AC
mycb	MYC proto-oncogene, bHLH transcription factor b
myh10	myosin-10
myl6	myosin light polypeptide 6
mylk	myosin light chain kinase 3
myo1c	unconventional myosin-Ic
ncana	neurocan a
nccrp1	P1, F-box associated domain containing
ncf2	neutrophil cytosol factor 2
nfatc1	nuclear factor of activated T cells 1
nfatc2	nuclear factor of activated T-cells, cytoplasmic 2
nlrc3	NLR family CARD domain-containing protein 3 // NLR family, CARD domain containing 3 // protein NLRC3
nlrc3l	NLR family, CARD domain containing 3
nlrp1	NACHT, LRR and PYD domains-containing protein 1 // NACHT, LRR and PYD domains-containing protein 1 homolog
nlrp12	NACHT, LRR and PYD domains-containing protein 12
nlrp3	NACHT, LRR and PYD domains-containing protein 3
nos2b	nitric oxide synthase 2b, inducible
nrp1a	neuropilin-1a
nrp2	neuropilin-2
ntn1	netrin-1
ntn1a	netrin 1a
ntn2	netrin 2
ntn3	netrin-3
ogn	mimecan
panx1	pannexin-1
pax3	paired box protein Pax-3
pax7	paired box protein Pax-7
pax7a	paired box 7a
pbk	Lymphokine-activated killer T-cell-originated protein kinase homolog
pbx1	pre-B-cell leukemia transcription factor 1
pbxip1	pre-B-cell leukemia transcription factor-interacting protein 1
pdgfa	platelet-derived growth factor subunit A
pdgfc	platelet-derived growth factor C
perp	p53 apoptosis effector related to PMP22
phlda1	pleckstrin homology-like domain, family A, member 1
pigr	polymeric immunoglobulin receptor
pim1	Pim-1 proto-oncogene, serine/threonine kinase
pla2g4c	cytosolic phospholipase A2 gamma
pla2r1	secretory phospholipase A2 receptor
plat	tissue-type plasminogen activator
plaur	urokinase plasminogen activator surface receptor
plxdc1	plexin domain containing 1
plxdc2	plexin domain-containing protein 2
plxna2	plexin-A2
plxnb2	plexin-B2
pnpla1	patatin-like phospholipase domain containing 1
postn	periostin
postna	periostin, osteoblast specific factor a
ppara	peroxisome proliferator-activated receptor alpha
pparb2b	peroxisome proliferator-activated receptor beta2B
prf1	perforin-1
prss16	serine protease 16
prss23	serine protease 23
ptger1	prostaglandin E2 receptor EP1 subtype
ptger2	prostaglandin E2 receptor EP2 subtype
ptger4	prostaglandin E2 receptor EP4 subtype
ptgfrn	prostaglandin F2 receptor negative regulator
ptgis	prostaglandin I2 (prostacyclin) synthase // prostacyclin synthase
ptgs2b	prostaglandin-endoperoxide synthase 2b
ptk2ba	protein tyrosine kinase 2 beta, a
ptk6	protein-tyrosine kinase 6
ptpn2b	protein tyrosine phosphatase non-receptor type 2b
ptprj	receptor-type tyrosine-protein phosphatase eta
rab27b	ras-related protein Rab-27B
rab38	ras-related protein Rab-38
raf1	RAF proto-oncogene serine/threonine-protein kinase
ret	ret proto-oncogene receptor tyrosine kinase
rftn1	raftlin
rftn2	raftlin-2
rspo3	R-spondin-3
rt1-b	rano class II histocompatibility antigen, A beta chain
s100a13	protein S100-A13
saa5	serum amyloid A-5 protein
scara3	scavenger receptor class A member 3
scara5	scavenger receptor class A member 5
sema3ab	semaphorin-3ab
sema3ab	semaphorin-3ab
sema3c	semaphorin-3C
sema3f	semaphorin-3F
sema3fb	sema domain, immunoglobulin domain (Ig), short basic domain, secreted, (semaphorin) 3Fb
sema4d	sema domain, immunoglobulin domain (Ig), transmembrane domain (TM) and short cytoplasmic domain, (semaphorin) 4D
sema6a	semaphorin-6A
sema6d	semaphorin-6D
sema7a	semaphorin-7A
serpinb1	leukocyte elastase inhibitor
serpine1	plasminogen activator inhibitor 1
sigirr	single immunoglobulin and toll-interleukin 1 receptor (TIR) domain
siglec1	sialoadhesin
slit1	slit homolog 1 protein
slitrk6	SLIT and NTRK-like protein 6
smad6	mothers against decapentaplegic homolog 6
smad7	mothers against decapentaplegic homolog 7
smoc1	SPARC related modular calcium binding 1 // SPARC-related modular calcium-binding protein 1
smoc2	SPARC related modular calcium binding 2
socs1	suppressor of cytokine signaling 1
socs2	suppressor of cytokine signaling 2
socs3	suppressor of cytokine signaling 3
sox10	transcription factor Sox-10
sox4a	SRY-box transcription factor 4a
sparc	SPARC
sparcl1	SPARC-like protein 1
spon1	spondin-1
spon2	spondin-2
srgap	SLIT-ROBO Rho GTPase-activating protein 1
stat1	signal transducer and activator of transcription 1 // signal transducer and activator of transcription 1-alpha/beta
stat5a	signal transducer and activator of transcription 5a
stat5b	signal transducer and activator of transcription 5B
sting1	stimulator of interferon response cGAMP interactor 1
sumo2	small ubiquitin-related modifier 2
tab3	TGF-beta-activated kinase 1 and MAP3K7-binding protein 3
tgfb1	transforming growth factor beta-1 proprotein
tgfb2	transforming growth factor beta-2 proprotein
tgfb3	transforming growth factor beta-3 proprotein
tgfbr1	TGF-beta receptor type-1
tgm1	protein-glutamine gamma-glutamyltransferase K
tgm1l1	transglutaminase 1 like 1
tgm2	protein-glutamine gamma-glutamyltransferase 2 // transglutaminase 2, C polypeptide
tgm3	protein-glutamine gamma-glutamyltransferase E-like
tgm5l	transglutaminase 5, like
thbs1	thrombospondin-1
thbs2	thrombospondin-2
thbs2a	thrombospondin 2a
tigara	TP53 induced glycolysis regulatory phosphatase a
timp2	metalloproteinase inhibitor 2
timp3	metalloproteinase inhibitor 3
tlr21	toll-like receptor 21
tlr5	toll-like receptor 5
tmprss13b	transmembrane serine protease 13b
tnfrsf14	tumor necrosis factor receptor superfamily member 14
tnfrsf6b	tumor necrosis factor receptor superfamily member 6B
tnfrsf9	tumor necrosis factor receptor superfamily member 9
tnfsf10	tumor necrosis factor ligand superfamily member 10
tnfsf11	tumor necrosis factor ligand superfamily member 11
tnfsf12	tumor necrosis factor ligand superfamily member 12
tnn	tenascin-N
tnxb	tenascin-X
tp53	cellular tumor antigen p53 // tumor protein p53
tpm3	tropomyosin 3 // tropomyosin alpha-3 chain
trac	T-cell receptor alpha chain C region
traf3ip3	TRAF3-interacting JNK-activating modulator
trb	M1-specific T cell receptor beta chain
trbc2	T-cell receptor beta-2 chain C region
trim14	tripartite motif-containing protein 14
trim16	tripartite motif-containing protein 16
trim21	E3 ubiquitin-protein ligase TRIM21
trim25	E3 ubiquitin/ISG15 ligase TRIM25
trim35	E3 ubiquitin-protein ligase TRIM35
trim39	E3 ubiquitin-protein ligase TRIM39
trim9	E3 ubiquitin-protein ligase TRIM9
tubb2a	Tubulin beta-2A chain
tubd1	tubulin, delta 1
txn	thioredoxin
uba7	ubiquitin-like modifier activating enzyme 7
ube2n	ubiquitin-conjugating enzyme E2 N
ube2v1	ubiquitin-conjugating enzyme E2 variant 1
usp20	ubiquitin carboxyl-terminal hydrolase 20
usp47	ubiquitin carboxyl-terminal hydrolase 47
usp7	ubiquitin carboxyl-terminal hydrolase 7
vegfaa	vascular endothelial growth factor A-A
vsig10l	V-set and immunoglobulin domain containing 10 like // V-set and immunoglobulin domain-containing protein 10 like
vsig8b	V-set and immunoglobulin domain containing 8b
vtcn1	V-set domain containing T-cell activation inhibitor 1
wfikkn2	WAP, Kazal, immunoglobulin, Kunitz and NTR domain-containing protein 2
wnt3	proto-oncogene Wnt-3
wnt5b	protein Wnt-5b
wnt6	protein Wnt-6
wnt7a	protein Wnt-7a
xrcc5	X-ray repair cross-complementing protein 5
xrcc6	X-ray repair complementing defective repair in Chinese hamster cells 6
zg16	zymogen granule membrane protein 16
