# Supplementary material for: Sea lice (Lepeophtheirus salmonis) life stage impacts atlantic salmon transcriptomic responses under different thermal profiles
Source: Front Genet. 2025 Jul 29;16:1633603. doi: 10.3389/fgene.2025.1633603 (PMC12339338; doi:10.3389/fgene.2025.1633603)
Supplement: Supplementary file 9 [file Table1.xlsx]

## Sheet: Primer list
	Gene name	Accession no.	Sequence		Efficiency (%)		R2		Standard Curve		Amplicon size (bp)	Reference
			Forward (5-3’)	Reverse (5-3’)	HK	SK	HK	SK	HK	SK
Genes of interest	Matrix metalloproteinase 9 (mmp9)	CA342769	AGTCTACGGTAGCAGCAATGAAGGC	CGTCAAAGGTCTGGTAGGAGCGTAT	95.8	96.8	0.998	0.988	5 pts (2-6) @ 1:10	6 pts @ 1:10	72	Skugor et al., 2008
	Collagen alpha-1(I) chain (col1a1)	XM_014209886	TCAAGGCAGAGGGAAACAAC	ACACTGTCTTGCCCCATTTG	104.8	100.8	0.994	0.997	5 pts @ 1:5	6 pts @ 1:5	87	Carvalho et al., 2020
	Serum amyloid A-5 protein-like (saa5)	NM_001146565	CTCGGGGCAACTATGATGCTA	AGTCCTCATGTCCTCGACCA	100.2	104.8	0.994	0.998	6 pts @ 1:3	5 pts (2-6) @ 1:10	114	Braden et al., 2015
	Cluster of differentiation 83 (cd83)	BT049557	TCTTTCCATTGTGGGGATTG	TTGGCCCCAGAGTGTAAATC	105.3	103.6	0.996	0.987	5 pts @ 1:5	5 pts @ 1:5	164	Sutherland et al., 2014; Leong et al., 2010
	C-type lectin 4 (clec4)	Microarray	CTCTGCTTACGCCTGGGTAG	TTTCGGACCAGAACCAATTC	103.1	97.4	0.984	0.991	5 pts @ 1:5	5 pts (2-6) @ 1:5	95	Sutherland et al., 2014; Braden et al., 2017
	Tissue inhibitor of metalloproteinase 2 (timp2)	BT049847	CCAACGGCAACAAGGAGTAT	CTTTTGTGTGGCACTCATGG	103.3	100	0.998	0.998	5 pts @ 1:5	8 pts @ 1:5	113	Xue et al., 2021
	Thioredoxin-b (txnb)	BT125521	AAAGCCGCTTGCTGTCAC	CGCTTCCTTCAGGGCAATG	101.2	101	0.999	0.978	5 pts (2-6) @ 1:5	8 pts @ 1:5	121	Xue et al., 2021
	Neutrophil cytosolic factor 2 (ncf2)	NM_001145423	CTCCGTTACAGCCACAGGTT	CCAGTTGTCTTCTCCGCTGT	102.1	101.6	0.99	0.991	5 pts @ 1:10	6 pts @ 1:3	182	Xue et al., 2021
Reference genes	Eukaryotic translation initiation factor 3 subunit 6 (eif3)	CX040383	GTCGCCGTACCAGCAGGTGATT	CGTGGGCCATCTTCTTCTCGA	102	102.7	0.994	0.986	6 pts @ 1:10	6 pts @ 1:10	92	Skugor et al., 2008
	Elongation factor 1 alpha (ef1a)	AF321836	CACCACCGGCCATCTGATCTACAA	TCAGCAGCCTCCTTCTCGAACTTC	99.5	99	0.994	0.998	6 pts @ 1:10	5 pts @ 1:5	77	Todorčević et al., 2008
	RNA polymerase I (rpl1)	NM_001140826	ACTATGGCTGTCGAGAAGGTGCT	TGTACTCGAACAGTCGTGGGTCA	99.9	103.1	0.982	0.994	6 pts @ 1:5	5 pts @ 1:5	120	Chalmers et al., 2018; Leong et al., 2010
	Supplementary Table 1. List of primers used in q-PCR analysis in this study.
	SK: skin; HK: head kidney
