# Supplementary material for: Sea lice (Lepeophtheirus salmonis) life stage impacts atlantic salmon transcriptomic responses under different thermal profiles
Source: Front Genet. 2025 Jul 29;16:1633603. doi: 10.3389/fgene.2025.1633603 (PMC12339338; doi:10.3389/fgene.2025.1633603)
Supplement: Supplementary file 10 [file Supplementaryfile9.xlsx]

## Sheet: Contents and Descriptions
Supplementary File 9. Results of ClueGo analysis of DEGs identified in the skin of different families infected with adult compared to chalimus stages of sea lice at both 10 °C and 20 °C (T10A vs. T10C | T20A vs. T20C)
SK_T10CvsT10A_all_fams contains the list of GO terms and KEGG pathways enriched based on shared DEGs among all families at 10 °C coupled with the classification of leading GO terms into functional categories (T10A vs. T10C)
SK_T20CvsT20A_all_fams contains the list of GO terms and KEGG pathways enriched based on shared DEGs among all families at 20 °C coupled with the classification of leading GO terms into functional categories ( T20A vs. T20C)
SK_T10CvsT10A|SK_T20CvsT20A contains the list of GO terms and KEGG pathways enriched based on shared DEGs among all families included at both 10 °C and 20 °C (T10A vs. T10C | T20A vs. T20C) coupled with the classification of leading GO terms (grey color) into functional categories

## Sheet: SK_T10CvsT10A_all_fams
ID	Term	GOGroups	Functional theme (using leading GO terms )	Ontology Source	Term PValue	Term PValue Corrected with Benjamini-Hochberg	Group PValue	Group PValue Corrected with Benjamini-Hochberg	GOLevels	% Associated Genes	Nr. Genes	Associated Genes Found
GO:0030057	desmosome	Group00	Cellular and developmental dynamics	GO_CellularComponent-EBI-UniProt-GOA-ACAP-ARAP_01.05.2024_00h00	0.000934282	0.00185913	0.000934282	0.00161083	[5]	17.6471	3	[LOC106569169, LOC106599708, LOC106599711]
GO:0005518	collagen binding	Group01	Cellular and developmental dynamics	GO_MolecularFunction-EBI-UniProt-GOA-ACAP-ARAP_01.05.2024_00h00	1.69472e-05	5.9618e-05	1.69472e-05	4.98449e-05	[3]	12.766	6	[LOC106566246, LOC106576454, LOC106604192, LOC106612255, ecm2, lum]
GO:0030574	collagen catabolic process	Group02	Cellular and developmental dynamics	GO_BiologicalProcess-EBI-UniProt-GOA-ACAP-ARAP_01.05.2024_00h00	0.0119276	0.0145045	0.0119276	0.0152918	[3]	7.31707	3	[LOC106567192, mmp13, mmp9]
GO:0034508	centromere complex assembly	Group03	Cellular and developmental dynamics	GO_BiologicalProcess-EBI-UniProt-GOA-ACAP-ARAP_01.05.2024_00h00	0.000438813	0.00100519	0.000438813	0.00084387	[6, 7]	12.9032	4	[LOC106562296, LOC106586549, cenph, cenpn]
GO:0043648	dicarboxylic acid metabolic process	Group04	Metabolism, protein interaction and gene regulation	GO_BiologicalProcess-EBI-UniProt-GOA-ACAP-ARAP_01.05.2024_00h00	0.000646212	0.00141449	0.000646212	0.00119669	[6]	6.66667	6	[LOC106562243, LOC106564857, LOC106590260, aldh4a1, dhfr, uroc1]
GO:0050661	NADP binding	Group05	Metabolism, protein interaction and gene regulation	GO_MolecularFunction-EBI-UniProt-GOA-ACAP-ARAP_01.05.2024_00h00	0.000772682	0.00165455	0.000772682	0.00137979	[7]	8.06452	5	[LOC106570829, dhfr, gmds, gsr, pgd]
KEGG:00830	Retinol metabolism	Group06	Metabolism, protein interaction and gene regulation	KEGG_01.05.2024	0.0266276	0.0282024	0.0266276	0.0283273	[-1]	4.12371	4	[LOC106567841, LOC106568881, LOC106598856, rdh12]
KEGG:04115	p53 signaling pathway	Group07	Signal transduction and stimulus response	KEGG_01.05.2024	8.81813e-06	3.40622e-05	8.81813e-06	2.75567e-05	[-1]	6.14525	11	[LOC100195405, LOC100196698, LOC106566708, LOC106586251, LOC106607664, LOC106607826, casp3, casp3b, ccnb1, cdc2, rir2]
GO:0003810	protein-glutamine gamma-glutamyltransferase activity	Group08	Enzymatic functions	GO_MolecularFunction-EBI-UniProt-GOA-ACAP-ARAP_01.05.2024_00h00	0.00018639	0.000483143	0.00018639	0.000423614	[3, 5]	16	4	[LOC106583691, LOC106584295, LOC106597223, tgm2]
GO:0006730	one-carbon metabolic process	Group09	Metabolism, protein interaction and gene regulation	GO_BiologicalProcess-EBI-UniProt-GOA-ACAP-ARAP_01.05.2024_00h00	0.00382229	0.00541721	0.00382229	0.00546042	[3]	7.27273	4	[LOC100194597, LOC106569486, LOC106580346, mthfd2]
GO:0006801	superoxide metabolic process	Group10	Metabolism, protein interaction and gene regulation	GO_BiologicalProcess-EBI-UniProt-GOA-ACAP-ARAP_01.05.2024_00h00	0.01628	0.0187553	0.01628	0.0189302	[4]	6.52174	3	[LOC100136454, LOC106580712, LOC106611713]
GO:0008201	heparin binding	Group11	Cellular and developmental dynamics	GO_MolecularFunction-EBI-UniProt-GOA-ACAP-ARAP_01.05.2024_00h00	0.00222752	0.00356766	0.00222752	0.00327577	[3, 4]	4.54545	7	[LOC106566246, LOC106570673, LOC106583520, LOC106585939, cef10, ecm2, ntd5]
GO:0016051	carbohydrate biosynthetic process	Group12	Metabolism, protein interaction and gene regulation	GO_BiologicalProcess-EBI-UniProt-GOA-ACAP-ARAP_01.05.2024_00h00	0.00214725	0.00346728	0.00214725	0.00325341	[4]	4.57516	7	[LOC106561989, LOC106565240, LOC106572736, LOC106590260, LOC106606415, nansa, pudp]
GO:0016866	intramolecular transferase activity	Group13	Enzymatic functions	GO_MolecularFunction-EBI-UniProt-GOA-ACAP-ARAP_01.05.2024_00h00	0.0119276	0.0145045	0.0119276	0.0152918	[3]	7.31707	3	[LOC106564313, lss, pgm3]
GO:0005507	copper ion binding	Group14	Cellular and developmental dynamics	GO_MolecularFunction-EBI-UniProt-GOA-ACAP-ARAP_01.05.2024_00h00	0.0414762	0.0427791	0.0414762	0.0414762	[7]	4.54545	3	[LOC100136454, LOC106568457, LOC106576709]
GO:0016538	cyclin-dependent protein kinase holoenzyme complex	Group15	Signal transduction and stimulus response	GO_MolecularFunction-EBI-UniProt-GOA-ACAP-ARAP_01.05.2024_00h00	0.00739735	0.00940179	0.011939	0.0149238	[5]	4.80769	5	[LOC100195405, LOC106566708, LOC106611545, ccna2, ccnf]
GO:0000307	cyclin-dependent protein serine/threonine kinase regulator activity	Group15		GO_CellularComponent-EBI-UniProt-GOA-ACAP-ARAP_01.05.2024_00h00	0.0017173	0.00289152	0.011939	0.0149238	[7]	6.75676	5	[LOC100195405, LOC106566708, LOC106611545, ccna2, ccnf]
GO:0016614	oxidoreductase activity, acting on the CH-OH group of donors, NAD or NADP as acceptor	Group16	Enzymatic functions	GO_MolecularFunction-EBI-UniProt-GOA-ACAP-ARAP_01.05.2024_00h00	3.13048e-06	1.37045e-05	3.13048e-06	1.11803e-05	[3]	5.70175	13	[LOC106563565, LOC106564857, LOC106568881, LOC106570829, LOC106586205, LOC106586211, LOC106586335, LOC106604248, LOC106609239, LOC106612199, cbr1, hsd17b7, pgd]
GO:0016616	oxidoreductase activity, acting on CH-OH group of donors	Group16		GO_MolecularFunction-EBI-UniProt-GOA-ACAP-ARAP_01.05.2024_00h00	2.33406e-06	1.06933e-05	3.13048e-06	1.11803e-05	[4]	5.85586	13	[LOC106563565, LOC106564857, LOC106568881, LOC106570829, LOC106586205, LOC106586211, LOC106586335, LOC106604248, LOC106609239, LOC106612199, cbr1, hsd17b7, pgd]
GO:0015918	sterol transport	Group17		GO_BiologicalProcess-EBI-UniProt-GOA-ACAP-ARAP_01.05.2024_00h00	0.0369082	0.038268	0.0369082	0.0384461	[5, 6]	4.7619	3	[LOC106562705, LOC106590115, stard4]
GO:0030301	cholesterol transport	Group17	Molecular localization and transport	GO_BiologicalProcess-EBI-UniProt-GOA-ACAP-ARAP_01.05.2024_00h00	0.0248635	0.0267656	0.0369082	0.0384461	[6, 7]	5.55556	3	[LOC106562705, LOC106590115, stard4]
GO:0016229	steroid dehydrogenase activity, acting on the CH-OH group of donors, NAD or NADP as acceptor	Group18	Enzymatic functions	GO_MolecularFunction-EBI-UniProt-GOA-ACAP-ARAP_01.05.2024_00h00	0.00599191	0.00802997	0.00599191	0.00832209	[3]	9.375	3	[LOC106604248, LOC106612199, hsd17b7]
GO:0033764	steroid dehydrogenase activity	Group18		GO_MolecularFunction-EBI-UniProt-GOA-ACAP-ARAP_01.05.2024_00h00	0.00409526	0.00576261	0.00599191	0.00832209	[4, 5]	10.7143	3	[LOC106604248, LOC106612199, hsd17b7]
GO:0016830	carboxy-lyase activity	Group19	Enzymatic functions	GO_MolecularFunction-EBI-UniProt-GOA-ACAP-ARAP_01.05.2024_00h00	6.1242e-05	0.00018007	6.1242e-05	0.000153105	[3]	8.23529	7	[LOC106590260, LOC106594092, LOC106611136, dcam, erg19, gadl1, mvda]
GO:0016831	carbon-carbon lyase activity	Group19		GO_MolecularFunction-EBI-UniProt-GOA-ACAP-ARAP_01.05.2024_00h00	2.63078e-06	1.17787e-05	6.1242e-05	0.000153105	[4]	13.2075	7	[LOC106590260, LOC106594092, LOC106611136, dcam, erg19, gadl1, mvda]
GO:0016835	hydro-lyase activity	Group20	Enzymatic functions	GO_MolecularFunction-EBI-UniProt-GOA-ACAP-ARAP_01.05.2024_00h00	0.0132064	0.0156726	0.0132064	0.0161053	[3]	4.16667	5	[LOC106569486, LOC106583179, LOC106599341, gmds, uroc1]
GO:0016836	carbon-oxygen lyase activity	Group20		GO_MolecularFunction-EBI-UniProt-GOA-ACAP-ARAP_01.05.2024_00h00	0.00710782	0.0091519	0.0132064	0.0161053	[4]	4.85437	5	[LOC106569486, LOC106583179, LOC106599341, gmds, uroc1]
GO:0016717	sphingolipid delta-4 desaturase activity	Group21	Enzymatic functions	GO_MolecularFunction-EBI-UniProt-GOA-ACAP-ARAP_01.05.2024_00h00	0.00202678	0.00329979	0.00222752	0.00327577	[4]	13.6364	3	[LOC106590825, LOC106603795, sc5d]
GO:0042284	oxidoreductase activity, acting on paired donors, with oxidation of a pair of donors resulting in the reduction of molecular oxygen to two molecules of water	Group21		GO_MolecularFunction-EBI-UniProt-GOA-ACAP-ARAP_01.05.2024_00h00	5.24286e-05	0.000158899	0.00222752	0.00327577	[5]	42.8571	3	[LOC106590825, LOC106603795, sc5d]
GO:0030148	sphingolipid biosynthetic process	Group21		GO_BiologicalProcess-EBI-UniProt-GOA-ACAP-ARAP_01.05.2024_00h00	0.00124087	0.00220226	0.00222752	0.00327577	[5, 6, 7]	5.03597	7	[LOC106570220, LOC106571348, LOC106588251, LOC106590825, LOC106603795, acer1, sc5d]
GO:0007272	ensheathment of neurons	Group22	Cellular and developmental dynamics	GO_BiologicalProcess-EBI-UniProt-GOA-ACAP-ARAP_01.05.2024_00h00	0.00168131	0.00285532	0.00168131	0.00262704	[2, 5, 6]	9.09091	4	[LOC106577171, LOC106600490, mal, mpz]
GO:0008366	axon ensheathment	Group22		GO_BiologicalProcess-EBI-UniProt-GOA-ACAP-ARAP_01.05.2024_00h00	0.00168131	0.00285532	0.00168131	0.00262704	[3, 6, 7]	9.09091	4	[LOC106577171, LOC106600490, mal, mpz]
GO:0042552	myelination	Group22		GO_BiologicalProcess-EBI-UniProt-GOA-ACAP-ARAP_01.05.2024_00h00	0.00168131	0.00285532	0.00168131	0.00262704	[4, 7, 8]	9.09091	4	[LOC106577171, LOC106600490, mal, mpz]
GO:0045785	regulation of cell-substrate adhesion	Group23		GO_BiologicalProcess-EBI-UniProt-GOA-ACAP-ARAP_01.05.2024_00h00	0.00507016	0.00693626	0.00863772	0.0113654	[3, 4, 5]	5.26316	5	[LOC100136449, LOC106566246, LOC106586705, ccdc80l2, ecm2]
GO:0010810	positive regulation of cell adhesion	Group23		GO_BiologicalProcess-EBI-UniProt-GOA-ACAP-ARAP_01.05.2024_00h00	0.00334183	0.00491299	0.00863772	0.0113654	[4, 5]	7.54717	4	[LOC106566246, LOC106586705, ccdc80l2, ecm2]
GO:0010811	positive regulation of cell-substrate adhesion	Group23	Cellular and developmental dynamics	GO_BiologicalProcess-EBI-UniProt-GOA-ACAP-ARAP_01.05.2024_00h00	0.00096562	0.00190227	0.00863772	0.0113654	[4, 5, 6]	10.5263	4	[LOC106566246, LOC106586705, ccdc80l2, ecm2]
GO:0055088	lipid homeostasis	Group24	Metabolism, protein interaction and gene regulation	GO_BiologicalProcess-EBI-UniProt-GOA-ACAP-ARAP_01.05.2024_00h00	0.00602862	0.00797072	0.00602862	0.00814678	[3]	5.05051	5	[LOC106570209, LOC106588568, LOC106590115, LOC106612669, pnpla1]
GO:0055092	sterol homeostasis	Group24		GO_BiologicalProcess-EBI-UniProt-GOA-ACAP-ARAP_01.05.2024_00h00	0.0214097	0.0234317	0.00602862	0.00814678	[4]	5.88235	3	[LOC106570209, LOC106588568, LOC106590115]
GO:0042632	cholesterol homeostasis	Group24		GO_BiologicalProcess-EBI-UniProt-GOA-ACAP-ARAP_01.05.2024_00h00	0.0214097	0.0234317	0.00602862	0.00814678	[5]	5.88235	3	[LOC106570209, LOC106588568, LOC106590115]
GO:0006979	cellular response to oxidative stress	Group25	Signal transduction and stimulus response	GO_BiologicalProcess-EBI-UniProt-GOA-ACAP-ARAP_01.05.2024_00h00	0.0127743	0.0153447	0.0136482	0.0162478	[3]	4.20168	5	[LOC100136454, LOC106573904, casp3, gsr, ptgs2b]
GO:0062197	response to oxidative stress	Group25		GO_BiologicalProcess-EBI-UniProt-GOA-ACAP-ARAP_01.05.2024_00h00	0.00232378	0.00369182	0.0136482	0.0162478	[4]	8.33333	4	[LOC100136454, LOC106573904, casp3, gsr]
GO:0034599	cellular response to chemical stress	Group25		GO_BiologicalProcess-EBI-UniProt-GOA-ACAP-ARAP_01.05.2024_00h00	0.00198462	0.00328547	0.0136482	0.0162478	[4, 5]	8.69565	4	[LOC100136454, LOC106573904, casp3, gsr]
KEGG:00512	Mucin type O-glycan biosynthesis	Group26	Metabolism, protein interaction and gene regulation	KEGG_01.05.2024	0.0173193	0.019722	0.0170215	0.0189128	[-1]	4.70588	4	[LOC106570220, LOC106586200, LOC106612816, galnt3]
GO:0004653	polypeptide N-acetylgalactosaminyltransferase activity	Group26		GO_MolecularFunction-EBI-UniProt-GOA-ACAP-ARAP_01.05.2024_00h00	0.0236809	0.0257742	0.0170215	0.0189128	[3, 6]	5.66038	3	[LOC106586200, LOC106612816, galnt3]
GO:0008376	acetylgalactosaminyltransferase activity	Group26		GO_MolecularFunction-EBI-UniProt-GOA-ACAP-ARAP_01.05.2024_00h00	0.0201512	0.0223022	0.0170215	0.0189128	[5]	4.49438	4	[LOC106562599, LOC106586200, LOC106612816, galnt3]
GO:0006518	metallocarboxypeptidase activity	Group27	Enzymatic functions	GO_BiologicalProcess-EBI-UniProt-GOA-ACAP-ARAP_01.05.2024_00h00	0.0240702	0.026054	0.0375572	0.0383237	[3]	4.25532	4	[LOC106580579, LOC106584335, LOC106584911, LOC106608661]
GO:0004180	peptide metabolic process	Group27		GO_MolecularFunction-EBI-UniProt-GOA-ACAP-ARAP_01.05.2024_00h00	0.018702	0.0209335	0.0375572	0.0383237	[5]	4.5977	4	[LOC106578314, LOC106580579, LOC106584911, LOC106608661]
GO:0004181	carboxypeptidase activity	Group27		GO_MolecularFunction-EBI-UniProt-GOA-ACAP-ARAP_01.05.2024_00h00	0.01628	0.0187553	0.0375572	0.0383237	[6]	6.52174	3	[LOC106580579, LOC106584911, LOC106608661]
GO:0030414	peptidase inhibitor activity	Group28	Cellular and developmental dynamics	GO_MolecularFunction-EBI-UniProt-GOA-ACAP-ARAP_01.05.2024_00h00	0.00025557	0.000629342	0.000377558	0.000755117	[4]	4.58716	10	[LOC106560881, LOC106581278, LOC106581666, LOC106583145, LOC106586061, LOC106590292, LOC106590538, LOC106606418, LOC106613072, pedf]
GO:0061135	endopeptidase regulator activity	Group28		GO_MolecularFunction-EBI-UniProt-GOA-ACAP-ARAP_01.05.2024_00h00	0.000807993	0.00165807	0.000377558	0.000755117	[4]	4.30622	9	[LOC106581278, LOC106581666, LOC106583145, LOC106586061, LOC106590292, LOC106590538, LOC106606418, LOC106613072, pedf]
GO:0004866	endopeptidase inhibitor activity	Group28		GO_MolecularFunction-EBI-UniProt-GOA-ACAP-ARAP_01.05.2024_00h00	0.000549596	0.00121652	0.000377558	0.000755117	[5]	4.54545	9	[LOC106581278, LOC106581666, LOC106583145, LOC106586061, LOC106590292, LOC106590538, LOC106606418, LOC106613072, pedf]
GO:0004867	serine-type endopeptidase inhibitor activity	Group28		GO_MolecularFunction-EBI-UniProt-GOA-ACAP-ARAP_01.05.2024_00h00	0.000382974	0.000898165	0.000377558	0.000755117	[6]	6.14035	7	[LOC106581278, LOC106581666, LOC106583145, LOC106586061, LOC106590292, LOC106613072, pedf]
GO:0005544	glycerolipid catabolic process	Group29	Metabolism, protein interaction and gene regulation	GO_MolecularFunction-EBI-UniProt-GOA-ACAP-ARAP_01.05.2024_00h00	0.0123519	0.0149284	0.00014152	0.000336952	[4]	4.23729	5	[LOC106570892, LOC106577820, LOC106577847, LOC106587514, syt12]
GO:0046434	calcium-dependent phospholipid binding	Group29		GO_BiologicalProcess-EBI-UniProt-GOA-ACAP-ARAP_01.05.2024_00h00	0.00105201	0.0020121	0.00014152	0.000336952	[4, 5]	4.14747	9	[LOC106562484, LOC106562547, LOC106564313, LOC106577820, LOC106577847, LOC106589825, LOC106597885, LOC106600720, tigara]
GO:0009395	organophosphate catabolic process	Group29		GO_BiologicalProcess-EBI-UniProt-GOA-ACAP-ARAP_01.05.2024_00h00	0.00250745	0.00392037	0.00014152	0.000336952	[5, 6]	8.16327	4	[LOC106577820, LOC106577847, LOC106597885, LOC106600720]
GO:0046503	phospholipid catabolic process	Group29		GO_BiologicalProcess-EBI-UniProt-GOA-ACAP-ARAP_01.05.2024_00h00	0.000208429	0.000533254	0.00014152	0.000336952	[5, 6]	8.21918	6	[LOC106577820, LOC106577847, LOC106585939, LOC106597885, LOC106600720, pnpla1]
GO:0046475	glycerophospholipid catabolic process	Group29		GO_BiologicalProcess-EBI-UniProt-GOA-ACAP-ARAP_01.05.2024_00h00	0.000253888	0.000633114	0.00014152	0.000336952	[6, 7]	14.8148	4	[LOC106577820, LOC106577847, LOC106597885, LOC106600720]
KEGG:00051	Amino sugar and nucleotide sugar metabolism	Group30	Metabolism, protein interaction and gene regulation	KEGG_01.05.2024	0.000299549	0.000728533	3.41775e-06	1.13925e-05	[-1]	7.69231	6	[LOC106561989, LOC106576192, LOC106589825, gmds, gmppb, tigara]
KEGG:00520	Fructose and mannose metabolism	Group30		KEGG_01.05.2024	5.12893e-05	0.000160381	3.41775e-06	1.13925e-05	[-1]	7.14286	8	[LOC106578183, LOC106589825, LOC106610806, gfpt1, gmds, gmppb, nansa, pgm3]
GO:0051156	glucose 6-phosphate metabolic process	Group30		GO_BiologicalProcess-EBI-UniProt-GOA-ACAP-ARAP_01.05.2024_00h00	0.0153476	0.0177852	3.41775e-06	1.13925e-05	[4, 5]	6.66667	3	[LOC106589825, pgd, tigara]
GO:0019203	carbohydrate phosphatase activity	Group30		GO_MolecularFunction-EBI-UniProt-GOA-ACAP-ARAP_01.05.2024_00h00	0.00452886	0.006283	3.41775e-06	1.13925e-05	[6]	10.3448	3	[LOC106561989, LOC106576192, tigara]
GO:0050308	sugar-phosphatase activity	Group30		GO_MolecularFunction-EBI-UniProt-GOA-ACAP-ARAP_01.05.2024_00h00	0.00409526	0.00576261	3.41775e-06	1.13925e-05	[7]	10.7143	3	[LOC106561989, LOC106576192, tigara]
GO:0061448	complex of collagen trimers	Group31	Cellular and developmental dynamics	GO_BiologicalProcess-EBI-UniProt-GOA-ACAP-ARAP_01.05.2024_00h00	0.00117605	0.0021452	7.02517e-09	4.39073e-08	[4]	7.35294	5	[LOC106566248, LOC106569953, LOC106609328, nog2, ogna]
GO:0001501	connective tissue development	Group31		GO_BiologicalProcess-EBI-UniProt-GOA-ACAP-ARAP_01.05.2024_00h00	6.38309e-05	0.000184922	7.02517e-09	4.39073e-08	[4, 5]	5.43478	10	[LOC106566248, LOC106569953, LOC106583712, LOC106600852, LOC106609328, col1a1a, col2a1b, ncana, nog2, ogna]
GO:0098644	skeletal system development	Group31		GO_CellularComponent-EBI-UniProt-GOA-ACAP-ARAP_01.05.2024_00h00	1.11035e-07	6.83556e-07	7.02517e-09	4.39073e-08	[3, 5, 6]	20.5882	7	[LOC106570460, LOC106583712, LOC106588939, LOC106610502, col1a1a, col1a1b, col2a1b]
GO:0051216	cartilage development	Group31		GO_BiologicalProcess-EBI-UniProt-GOA-ACAP-ARAP_01.05.2024_00h00	0.0010275	0.00198449	7.02517e-09	4.39073e-08	[4, 5, 6]	7.57576	5	[LOC106566248, LOC106569953, LOC106609328, nog2, ogna]
GO:0030199	collagen fibril organization	Group31		GO_BiologicalProcess-EBI-UniProt-GOA-ACAP-ARAP_01.05.2024_00h00	2.16429e-05	7.48008e-05	7.02517e-09	4.39073e-08	[5, 6]	12.2449	6	[LOC106569953, LOC106581278, LOC106583712, LOC106613072, col2a1b, dpt]
GO:0098643	banded collagen fibril	Group31		GO_CellularComponent-EBI-UniProt-GOA-ACAP-ARAP_01.05.2024_00h00	0.000776069	0.00164393	7.02517e-09	4.39073e-08	[4, 5, 6, 7]	18.75	3	[LOC106583712, col1a1a, col2a1b]
GO:0005583	fibrillar collagen trimer	Group31		GO_CellularComponent-EBI-UniProt-GOA-ACAP-ARAP_01.05.2024_00h00	0.000776069	0.00164393	7.02517e-09	4.39073e-08	[3, 5, 6, 7, 8]	18.75	3	[LOC106583712, col1a1a, col2a1b]
GO:0044218	nematocyst	Group32	Signal transduction and stimulus response	GO_CellularComponent-EBI-UniProt-GOA-ACAP-ARAP_01.05.2024_00h00	2.63276e-07	1.52545e-06	0.000341192	0.000710818	[3]	66.6667	4	[LOC106601040, LOC106601042, LOC106607309, LOC106607311]
GO:0141061	other organism cell membrane	Group32		GO_BiologicalProcess-EBI-UniProt-GOA-ACAP-ARAP_01.05.2024_00h00	0.0010662	0.00201963	0.000341192	0.000710818	[3]	10.2564	4	[LOC106601040, LOC106601042, LOC106607309, LOC106607311]
GO:0031640	disruption of cell in another organism	Group32		GO_BiologicalProcess-EBI-UniProt-GOA-ACAP-ARAP_01.05.2024_00h00	0.0010662	0.00201963	0.000341192	0.000710818	[3, 4]	10.2564	4	[LOC106601040, LOC106601042, LOC106607309, LOC106607311]
GO:0046930	killing of cells of another organism	Group32		GO_CellularComponent-EBI-UniProt-GOA-ACAP-ARAP_01.05.2024_00h00	1.62164e-05	5.80841e-05	0.000341192	0.000710818	[3, 4]	17.8571	5	[LOC106577200, LOC106601040, LOC106601042, LOC106607309, LOC106607311]
GO:0051715	pore complex	Group32		GO_BiologicalProcess-EBI-UniProt-GOA-ACAP-ARAP_01.05.2024_00h00	8.85736e-08	5.62871e-07	0.000341192	0.000710818	[3, 4, 5]	80	4	[LOC106601040, LOC106601042, LOC106607309, LOC106607311]
GO:0042151	cytolysis in another organism	Group32		GO_CellularComponent-EBI-UniProt-GOA-ACAP-ARAP_01.05.2024_00h00	8.85736e-08	5.62871e-07	0.000341192	0.000710818	[4, 5]	80	4	[LOC106601040, LOC106601042, LOC106607309, LOC106607311]
GO:0046931	pore complex assembly	Group32		GO_BiologicalProcess-EBI-UniProt-GOA-ACAP-ARAP_01.05.2024_00h00	1.20613e-06	5.7953e-06	0.000341192	0.000710818	[6]	50	4	[LOC106601040, LOC106601042, LOC106607309, LOC106607311]
GO:0051302	spindle midzone	Group33	Cellular and developmental dynamics	GO_BiologicalProcess-EBI-UniProt-GOA-ACAP-ARAP_01.05.2024_00h00	0.0113719	0.0139147	0.0168693	0.0191696	[3, 4]	5.33333	4	[LOC106561064, LOC106573105, LOC106611047, aurka]
GO:0051231	regulation of cell division	Group33		GO_BiologicalProcess-EBI-UniProt-GOA-ACAP-ARAP_01.05.2024_00h00	0.013576	0.0160148	0.0168693	0.0191696	[3, 4, 5, 6, 8]	6.97674	3	[LOC106565211, LOC106584748, LOC106589940]
GO:0051233	spindle elongation	Group33		GO_CellularComponent-EBI-UniProt-GOA-ACAP-ARAP_01.05.2024_00h00	0.00096562	0.00190227	0.0168693	0.0191696	[2, 6, 8]	10.5263	4	[LOC106565211, LOC106573105, LOC106584748, aurka]
GO:1902850	microtubule cytoskeleton organization involved in mitosis	Group33		GO_BiologicalProcess-EBI-UniProt-GOA-ACAP-ARAP_01.05.2024_00h00	0.00451247	0.00630466	0.0168693	0.0191696	[4, 5, 7]	4	7	[LOC106561064, LOC106565211, LOC106573105, LOC106584748, LOC106589940, aurka, cenph]
GO:0007052	mitotic spindle organization	Group33		GO_BiologicalProcess-EBI-UniProt-GOA-ACAP-ARAP_01.05.2024_00h00	0.00487214	0.00671197	0.0168693	0.0191696	[4, 5, 6, 8]	4.47761	6	[LOC106565211, LOC106573105, LOC106584748, LOC106589940, aurka, cenph]
GO:0005876	spindle microtubule	Group33		GO_CellularComponent-EBI-UniProt-GOA-ACAP-ARAP_01.05.2024_00h00	0.0119276	0.0145045	0.0168693	0.0191696	[6, 7, 8]	7.31707	3	[LOC106573105, LOC106589940, aurka]
GO:0090307	mitotic spindle assembly	Group33		GO_BiologicalProcess-EBI-UniProt-GOA-ACAP-ARAP_01.05.2024_00h00	0.028599	0.0299681	0.0168693	0.0191696	[5, 6, 7, 8, 9]	5.26316	3	[LOC106565211, LOC106584748, LOC106589940]
GO:0099072	neurotransmitter receptor transport to plasma membrane	Group34	Molecular localization and transport	GO_BiologicalProcess-EBI-UniProt-GOA-ACAP-ARAP_01.05.2024_00h00	0.020901	0.0230028	0.0224515	0.0244038	[3]	4.44444	4	[LOC106578055, LOC106580659, LOC106585376, rb11a]
GO:0099637	regulation of postsynaptic membrane neurotransmitter receptor levels	Group34		GO_BiologicalProcess-EBI-UniProt-GOA-ACAP-ARAP_01.05.2024_00h00	0.0479864	0.0489809	0.0224515	0.0244038	[3, 5, 6, 7]	4.28571	3	[LOC106580659, LOC106585376, rb11a]
GO:0098877	neurotransmitter receptor transport	Group34		GO_BiologicalProcess-EBI-UniProt-GOA-ACAP-ARAP_01.05.2024_00h00	0.013576	0.0160148	0.0224515	0.0244038	[4, 5, 6, 7, 8]	6.97674	3	[LOC106580659, LOC106585376, rb11a]
GO:1903539	protein localization to postsynaptic membrane	Group34		GO_BiologicalProcess-EBI-UniProt-GOA-ACAP-ARAP_01.05.2024_00h00	0.0236809	0.0257742	0.0224515	0.0244038	[5, 6, 8]	5.66038	3	[LOC106580659, LOC106585376, rb11a]
GO:1903540	establishment of protein localization to postsynaptic membrane	Group34		GO_BiologicalProcess-EBI-UniProt-GOA-ACAP-ARAP_01.05.2024_00h00	0.013576	0.0160148	0.0224515	0.0244038	[5, 6, 7, 9]	6.97674	3	[LOC106580659, LOC106585376, rb11a]
GO:0062237	protein localization to postsynapse	Group34		GO_BiologicalProcess-EBI-UniProt-GOA-ACAP-ARAP_01.05.2024_00h00	0.0236809	0.0257742	0.0224515	0.0244038	[7]	5.66038	3	[LOC106580659, LOC106585376, rb11a]
GO:0098969	neurotransmitter receptor transport to postsynaptic membrane	Group34		GO_BiologicalProcess-EBI-UniProt-GOA-ACAP-ARAP_01.05.2024_00h00	0.013576	0.0160148	0.0224515	0.0244038	[4, 5, 6, 7, 8, 9, 10]	6.97674	3	[LOC106580659, LOC106585376, rb11a]
KEGG:00250	Phenylalanine metabolism	Group35	Metabolism, protein interaction and gene regulation	KEGG_01.05.2024	0.0036608	0.00526407	0.000221694	0.000481943	[-1]	5.68182	5	[LOC106562243, LOC106570297, aldh4a1, gfpt1, il4i1]
KEGG:00350	Alanine, aspartate and glutamate metabolism	Group35		KEGG_01.05.2024	0.00656396	0.00856357	0.000221694	0.000481943	[-1]	6.25	4	[LOC106562243, LOC106596374, LOC106601716, il4i1]
KEGG:00360	Tyrosine metabolism	Group35		KEGG_01.05.2024	0.000703982	0.00152401	0.000221694	0.000481943	[-1]	11.4286	4	[LOC106562243, LOC106596374, LOC106601716, il4i1]
GO:0016769	transferase activity, transferring nitrogenous groups	Group35		GO_MolecularFunction-EBI-UniProt-GOA-ACAP-ARAP_01.05.2024_00h00	0.018238	0.0205308	0.000221694	0.000481943	[3]	6.25	3	[LOC106562243, gfpt1, psat1]
GO:0008483	transaminase activity	Group35		GO_MolecularFunction-EBI-UniProt-GOA-ACAP-ARAP_01.05.2024_00h00	0.018238	0.0205308	0.000221694	0.000481943	[4]	6.25	3	[LOC106562243, gfpt1, psat1]
GO:0170039	proteinogenic amino acid metabolic process	Group35		GO_BiologicalProcess-EBI-UniProt-GOA-ACAP-ARAP_01.05.2024_00h00	0.00123266	0.00220758	0.000221694	0.000481943	[4, 6]	4.05405	9	[LOC106562243, LOC106570297, LOC106573862, LOC106586211, LOC106612829, aldh4a1, gfpt1, psat1, uroc1]
GO:0009064	glutamine family amino acid metabolic process	Group35		GO_BiologicalProcess-EBI-UniProt-GOA-ACAP-ARAP_01.05.2024_00h00	0.0201512	0.0223022	0.000221694	0.000481943	[5, 6, 7, 8]	4.49438	4	[LOC106570297, aldh4a1, gfpt1, uroc1]
GO:0006790	sulfur compound metabolic process	Group36	Metabolism, protein interaction and gene regulation	GO_BiologicalProcess-EBI-UniProt-GOA-ACAP-ARAP_01.05.2024_00h00	1.20326e-07	7.18312e-07	4.74545e-08	1.97727e-07	[3]	5.30973	18	[LOC100136484, LOC100194597, LOC106562599, LOC106571348, LOC106573862, LOC106577008, LOC106580346, LOC106584335, LOC106585666, LOC106611534, acot7, chac1, erg19, gsr, gsto1, hmgcs1, mvda, sult1st6]
GO:0035383	thioester metabolic process	Group36		GO_BiologicalProcess-EBI-UniProt-GOA-ACAP-ARAP_01.05.2024_00h00	0.00200692	0.00329469	4.74545e-08	1.97727e-07	[3, 4]	5.35714	6	[LOC106571348, LOC106585666, acot7, erg19, hmgcs1, mvda]
GO:0006749	glutathione metabolic process	Group36		GO_BiologicalProcess-EBI-UniProt-GOA-ACAP-ARAP_01.05.2024_00h00	3.05975e-05	0.000102165	4.74545e-08	1.97727e-07	[3, 4, 5]	11.5385	6	[LOC100136484, LOC106584335, LOC106611534, chac1, gsr, gsto1]
GO:0033865	nucleoside bisphosphate metabolic process	Group36		GO_BiologicalProcess-EBI-UniProt-GOA-ACAP-ARAP_01.05.2024_00h00	0.000180155	0.000473207	4.74545e-08	1.97727e-07	[5, 6, 7]	5.97015	8	[LOC106570829, LOC106571348, LOC106577008, LOC106585666, acot7, erg19, hmgcs1, mvda]
GO:0006637	acyl-CoA metabolic process	Group36		GO_BiologicalProcess-EBI-UniProt-GOA-ACAP-ARAP_01.05.2024_00h00	0.00200692	0.00329469	4.74545e-08	1.97727e-07	[3, 4, 5, 6, 7, 8, 9, 10]	5.35714	6	[LOC106571348, LOC106585666, acot7, erg19, hmgcs1, mvda]
GO:0034032	purine nucleoside bisphosphate metabolic process	Group36		GO_BiologicalProcess-EBI-UniProt-GOA-ACAP-ARAP_01.05.2024_00h00	0.000180155	0.000473207	4.74545e-08	1.97727e-07	[5, 6, 7, 8]	5.97015	8	[LOC106570829, LOC106571348, LOC106577008, LOC106585666, acot7, erg19, hmgcs1, mvda]
GO:0033875	ribonucleoside bisphosphate metabolic process	Group36		GO_BiologicalProcess-EBI-UniProt-GOA-ACAP-ARAP_01.05.2024_00h00	0.000180155	0.000473207	4.74545e-08	1.97727e-07	[6, 7, 8]	5.97015	8	[LOC106570829, LOC106571348, LOC106577008, LOC106585666, acot7, erg19, hmgcs1, mvda]
GO:0016627	brassinosteroid metabolic process	Group37	Metabolism, protein interaction and gene regulation	GO_MolecularFunction-EBI-UniProt-GOA-ACAP-ARAP_01.05.2024_00h00	0.0036608	0.00526407	0.00127162	0.002051	[3]	5.68182	5	[LOC106562054, LOC106587139, LOC106590888, LOC106603135, dhcr24]
GO:0042445	oxidoreductase activity, acting on the CH-CH group of donors	Group37		GO_BiologicalProcess-EBI-UniProt-GOA-ACAP-ARAP_01.05.2024_00h00	0.000802199	0.00166351	0.00127162	0.002051	[2, 4]	5.42636	7	[LOC106562054, LOC106567948, LOC106586205, LOC106587139, LOC106590888, LOC106603538, pcsk2]
GO:0016628	hormone metabolic process	Group37		GO_MolecularFunction-EBI-UniProt-GOA-ACAP-ARAP_01.05.2024_00h00	0.00128901	0.00226728	0.00127162	0.002051	[4]	9.7561	4	[LOC106562054, LOC106587139, LOC106603135, dhcr24]
GO:0016131	oxidoreductase activity, acting on the CH-CH group of donors, NAD or NADP as acceptor	Group37		GO_BiologicalProcess-EBI-UniProt-GOA-ACAP-ARAP_01.05.2024_00h00	1.52417e-05	5.56039e-05	0.00127162	0.002051	[3, 5, 6]	60	3	[LOC106562054, LOC106587139, LOC106590888]
GO:0016132	brassinosteroid biosynthetic process	Group37		GO_BiologicalProcess-EBI-UniProt-GOA-ACAP-ARAP_01.05.2024_00h00	1.52417e-05	5.56039e-05	0.00127162	0.002051	[4, 6, 7]	60	3	[LOC106562054, LOC106587139, LOC106590888]
GO:0042572	retinol metabolic process	Group37		GO_BiologicalProcess-EBI-UniProt-GOA-ACAP-ARAP_01.05.2024_00h00	0.00968294	0.0119971	0.00127162	0.002051	[3, 4, 5, 6, 8, 9]	7.89474	3	[LOC106567948, LOC106586205, LOC106603538]
GO:0016101	diterpenoid metabolic process	Group37		GO_BiologicalProcess-EBI-UniProt-GOA-ACAP-ARAP_01.05.2024_00h00	0.0273226	0.0287837	0.00127162	0.002051	[6, 7]	5.35714	3	[LOC106567948, LOC106586205, LOC106603538]
GO:0001523	retinoid metabolic process	Group37		GO_BiologicalProcess-EBI-UniProt-GOA-ACAP-ARAP_01.05.2024_00h00	0.0260774	0.0277689	0.00127162	0.002051	[7, 8]	5.45455	3	[LOC106567948, LOC106586205, LOC106603538]
KEGG:00051	Fructose and mannose metabolism	Group38	Metabolism, protein interaction and gene regulation	KEGG_01.05.2024	0.000299549	0.000728533	3.88248e-05	0.00010217	[-1]	7.69231	6	[LOC106561989, LOC106576192, LOC106589825, gmds, gmppb, tigara]
KEGG:00052	Galactose metabolism	Group38		KEGG_01.05.2024	0.0248635	0.0267656	3.88248e-05	0.00010217	[-1]	5.55556	3	[LOC106578183, LOC106589825, LOC106610806]
KEGG:00520	Amino sugar and nucleotide sugar metabolism	Group38		KEGG_01.05.2024	5.12893e-05	0.000160381	3.88248e-05	0.00010217	[-1]	7.14286	8	[LOC106578183, LOC106589825, LOC106610806, gfpt1, gmds, gmppb, nansa, pgm3]
GO:0016052	carbohydrate catabolic process	Group38		GO_BiologicalProcess-EBI-UniProt-GOA-ACAP-ARAP_01.05.2024_00h00	0.00361016	0.00522942	3.88248e-05	0.00010217	[4]	4.7619	6	[LOC106564313, LOC106578183, LOC106589825, LOC106610806, pgd, tigara]
GO:0051156	glucose 6-phosphate metabolic process	Group38		GO_BiologicalProcess-EBI-UniProt-GOA-ACAP-ARAP_01.05.2024_00h00	0.0153476	0.0177852	3.88248e-05	0.00010217	[4, 5]	6.66667	3	[LOC106589825, pgd, tigara]
GO:0009225	nucleotide-sugar metabolic process	Group38		GO_BiologicalProcess-EBI-UniProt-GOA-ACAP-ARAP_01.05.2024_00h00	0.00357659	0.00521917	3.88248e-05	0.00010217	[4, 5, 6]	7.40741	4	[gfpt1, gmds, gmppb, pgm3]
GO:0009226	nucleotide-sugar biosynthetic process	Group38		GO_BiologicalProcess-EBI-UniProt-GOA-ACAP-ARAP_01.05.2024_00h00	0.000784776	0.00164469	3.88248e-05	0.00010217	[5, 6, 7]	11.1111	4	[gfpt1, gmds, gmppb, pgm3]
GO:0006739	NADP metabolic process	Group38		GO_BiologicalProcess-EBI-UniProt-GOA-ACAP-ARAP_01.05.2024_00h00	0.0192639	0.0214406	3.88248e-05	0.00010217	[6, 7, 8, 9, 10]	6.12245	3	[LOC106586335, pgd, tigara]
KEGG:00330	spermidine metabolic process	Group39	Metabolism, protein interaction and gene regulation	KEGG_01.05.2024	0.00118239	0.00213697	0.00119144	0.00198574	[-1]	5.94059	6	[LOC106562243, LOC106563588, LOC106611136, aldh4a1, dcam, sat1a.2]
KEGG:04216	Arginine and proline metabolism	Group39		KEGG_01.05.2024	0.0025001	0.00394016	0.00119144	0.00198574	[-1]	5.12821	6	[LOC106563588, LOC106577200, LOC106584335, LOC106600954, LOC106612015, sat1a.2]
GO:0019808	Ferroptosis	Group39		GO_MolecularFunction-EBI-UniProt-GOA-ACAP-ARAP_01.05.2024_00h00	5.24286e-05	0.000158899	0.00119144	0.00198574	[3]	42.8571	3	[LOC106563588, dcam, sat1a.2]
GO:0009308	polyamine binding	Group39		GO_BiologicalProcess-EBI-UniProt-GOA-ACAP-ARAP_01.05.2024_00h00	0.00853714	0.0106444	0.00119144	0.00198574	[4]	5.7971	4	[LOC106563588, LOC106611136, dcam, sat1a.2]
GO:0006576	amine metabolic process	Group39		GO_BiologicalProcess-EBI-UniProt-GOA-ACAP-ARAP_01.05.2024_00h00	0.00586807	0.00791788	0.00119144	0.00198574	[5]	6.45161	4	[LOC106563588, LOC106611136, dcam, sat1a.2]
GO:0006595	biogenic amine metabolic process	Group39		GO_BiologicalProcess-EBI-UniProt-GOA-ACAP-ARAP_01.05.2024_00h00	6.03466e-05	0.000180125	0.00119144	0.00198574	[6]	21.0526	4	[LOC106563588, LOC106611136, dcam, sat1a.2]
GO:0008216	polyamine metabolic process	Group39		GO_BiologicalProcess-EBI-UniProt-GOA-ACAP-ARAP_01.05.2024_00h00	5.24286e-05	0.000158899	0.00119144	0.00198574	[7]	42.8571	3	[LOC106563588, dcam, sat1a.2]
GO:0009445	putrescine metabolic process	Group39		GO_BiologicalProcess-EBI-UniProt-GOA-ACAP-ARAP_01.05.2024_00h00	0.000315595	0.000758198	0.00119144	0.00198574	[7]	25	3	[LOC106563588, LOC106611136, sat1a.2]
KEGG:00240	Pyrimidine metabolism	Group40	Metabolism, protein interaction and gene regulation	KEGG_01.05.2024	1.02737e-10	8.79966e-10	4.77224e-13	3.97686e-12	[-1]	11.9658	14	[LOC106562484, LOC106562547, LOC106579923, LOC106584056, LOC106592979, LOC106607664, LOC106608205, cdd, dck, entpd5a, rir2, tk1, upp1, zgc:110540]
KEGG:00480	Glutathione metabolism	Group40		KEGG_01.05.2024	2.30244e-08	1.51194e-07	4.77224e-13	3.97686e-12	[-1]	11.1111	11	[LOC100136484, LOC106584335, LOC106586335, LOC106607664, LOC106611136, LOC106611534, chac1, gsr, gsto1, pgd, rir2]
KEGG:00982	Drug metabolism	Group40		KEGG_01.05.2024	5.19368e-05	0.000159868	4.77224e-13	3.97686e-12	[-1]	10.5263	6	[LOC100136484, LOC106567841, LOC106596374, LOC106601716, LOC106611534, gsto1]
KEGG:00983	Drug metabolism	Group40		KEGG_01.05.2024	4.74919e-09	3.34139e-08	4.77224e-13	3.97686e-12	[-1]	11.215	12	[LOC100136484, LOC106562484, LOC106562547, LOC106567841, LOC106584056, LOC106607664, LOC106611534, cdd, gsto1, rir2, tk1, upp1]
GO:0072527	pyrimidine-containing compound metabolic process	Group40		GO_BiologicalProcess-EBI-UniProt-GOA-ACAP-ARAP_01.05.2024_00h00	0.00315278	0.00474121	4.77224e-13	3.97686e-12	[4]	5.88235	5	[LOC106562484, LOC106562547, LOC106584056, cdd, tk1]
GO:0009123	nucleoside monophosphate metabolic process	Group40		GO_BiologicalProcess-EBI-UniProt-GOA-ACAP-ARAP_01.05.2024_00h00	0.00295607	0.00451431	4.77224e-13	3.97686e-12	[5, 6, 7]	4.95868	6	[LOC106562484, LOC106562547, LOC106584056, dck, tk1, zgc:110540]
GO:0009262	deoxyribonucleotide metabolic process	Group40		GO_BiologicalProcess-EBI-UniProt-GOA-ACAP-ARAP_01.05.2024_00h00	7.47428e-05	0.000213396	4.77224e-13	3.97686e-12	[4, 6, 7, 8]	20	4	[LOC106562484, LOC106562547, LOC106607664, rir2]
GO:0009124	nucleoside monophosphate biosynthetic process	Group40		GO_BiologicalProcess-EBI-UniProt-GOA-ACAP-ARAP_01.05.2024_00h00	0.000476505	0.00106672	4.77224e-13	3.97686e-12	[6, 7, 8]	7.05882	6	[LOC106562484, LOC106562547, LOC106584056, dck, tk1, zgc:110540]
GO:0009263	deoxyribonucleotide biosynthetic process	Group40		GO_BiologicalProcess-EBI-UniProt-GOA-ACAP-ARAP_01.05.2024_00h00	5.53075e-06	2.31821e-05	4.77224e-13	3.97686e-12	[5, 7, 8, 9]	36.3636	4	[LOC106562484, LOC106562547, LOC106607664, rir2]
KEGG:00010	Drug metabolism	Group41	Metabolism, protein interaction and gene regulation	KEGG_01.05.2024	0.00601177	0.00800215	4.35766e-07	1.67602e-06	[-1]	4.28571	6	[LOC106561989, LOC106564313, LOC106589825, LOC106590260, LOC106596374, LOC106601716]
KEGG:00250	Glycolysis / Gluconeogenesis	Group41		KEGG_01.05.2024	0.0036608	0.00526407	4.35766e-07	1.67602e-06	[-1]	5.68182	5	[LOC106562243, LOC106570297, aldh4a1, gfpt1, il4i1]
KEGG:00340	Alanine, aspartate and glutamate metabolism	Group41		KEGG_01.05.2024	0.0119276	0.0145045	4.35766e-07	1.67602e-06	[-1]	7.31707	3	[LOC106596374, LOC106601716, uroc1]
KEGG:00350	Histidine metabolism	Group41		KEGG_01.05.2024	0.00656396	0.00856357	4.35766e-07	1.67602e-06	[-1]	6.25	4	[LOC106562243, LOC106596374, LOC106601716, il4i1]
KEGG:00360	Tyrosine metabolism	Group41		KEGG_01.05.2024	0.000703982	0.00152401	4.35766e-07	1.67602e-06	[-1]	11.4286	4	[LOC106562243, LOC106596374, LOC106601716, il4i1]
KEGG:00410	Phenylalanine metabolism	Group41		KEGG_01.05.2024	0.00586807	0.00791788	4.35766e-07	1.67602e-06	[-1]	6.45161	4	[LOC106594092, LOC106596374, LOC106601716, gadl1]
KEGG:00982	beta-Alanine metabolism	Group41		KEGG_01.05.2024	5.19368e-05	0.000159868	4.35766e-07	1.67602e-06	[-1]	10.5263	6	[LOC100136484, LOC106567841, LOC106596374, LOC106601716, LOC106611534, gsto1]
GO:0070279	vitamin B6 binding	Group41		GO_MolecularFunction-EBI-UniProt-GOA-ACAP-ARAP_01.05.2024_00h00	0.00710782	0.0091519	4.35766e-07	1.67602e-06	[3, 4]	4.85437	5	[LOC106562243, LOC106573862, LOC106594092, gadl1, psat1]
GO:0016620	oxidoreductase activity, acting on the aldehyde or oxo group of donors, NAD or NADP as acceptor	Group41		GO_MolecularFunction-EBI-UniProt-GOA-ACAP-ARAP_01.05.2024_00h00	0.0248635	0.0267656	4.35766e-07	1.67602e-06	[4]	5.55556	3	[LOC106596374, LOC106601716, aldh4a1]
GO:0030170	pyridoxal phosphate binding	Group41		GO_MolecularFunction-EBI-UniProt-GOA-ACAP-ARAP_01.05.2024_00h00	0.00710782	0.0091519	4.35766e-07	1.67602e-06	[4, 5]	4.85437	5	[LOC106562243, LOC106573862, LOC106594092, gadl1, psat1]
GO:0008544	skin development	Group42	Cellular and developmental dynamics	GO_BiologicalProcess-EBI-UniProt-GOA-ACAP-ARAP_01.05.2024_00h00	0.000165299	0.00044608	2.18319e-05	6.06441e-05	[4]	8.57143	6	[LOC106565226, LOC106583605, LOC106584295, casp3, casp3b, scel]
GO:0043588	epidermis development	Group42		GO_BiologicalProcess-EBI-UniProt-GOA-ACAP-ARAP_01.05.2024_00h00	5.56942e-06	2.28578e-05	2.18319e-05	6.06441e-05	[4]	15.3846	6	[LOC106565226, LOC106583605, LOC106584295, casp3, casp3b, col1a1a]
GO:0030855	epithelial cell differentiation	Group42		GO_BiologicalProcess-EBI-UniProt-GOA-ACAP-ARAP_01.05.2024_00h00	0.00124087	0.00220226	2.18319e-05	6.06441e-05	[4, 5]	5.03597	7	[LOC106564958, LOC106565226, LOC106583605, LOC106584295, LOC106590260, casp3, casp3b]
GO:0045104	intermediate filament cytoskeleton organization	Group42		GO_BiologicalProcess-EBI-UniProt-GOA-ACAP-ARAP_01.05.2024_00h00	0.0136482	0.0160041	2.18319e-05	6.06441e-05	[3, 6]	4.13223	5	[LOC106564958, LOC106565226, LOC106572756, LOC106583605, eppk1]
GO:0045109	intermediate filament organization	Group42		GO_BiologicalProcess-EBI-UniProt-GOA-ACAP-ARAP_01.05.2024_00h00	0.012991	0.0155105	2.18319e-05	6.06441e-05	[4, 5, 7]	5.12821	4	[LOC106564958, LOC106565226, LOC106583605, eppk1]
GO:0009913	epidermal cell differentiation	Group42		GO_BiologicalProcess-EBI-UniProt-GOA-ACAP-ARAP_01.05.2024_00h00	0.000831386	0.00168848	2.18319e-05	6.06441e-05	[5, 6]	7.93651	5	[LOC106565226, LOC106583605, LOC106584295, casp3, casp3b]
GO:0031424	keratinization	Group42		GO_BiologicalProcess-EBI-UniProt-GOA-ACAP-ARAP_01.05.2024_00h00	0.000934282	0.00185913	2.18319e-05	6.06441e-05	[2, 6, 7, 8]	17.6471	3	[LOC106565226, LOC106583605, LOC106584295]
GO:0030216	keratinocyte differentiation	Group42		GO_BiologicalProcess-EBI-UniProt-GOA-ACAP-ARAP_01.05.2024_00h00	4.33559e-05	0.00013776	2.18319e-05	6.06441e-05	[5, 6, 7]	14.7059	5	[LOC106565226, LOC106583605, LOC106584295, casp3, casp3b]
GO:0045111	intermediate filament cytoskeleton	Group42		GO_CellularComponent-EBI-UniProt-GOA-ACAP-ARAP_01.05.2024_00h00	0.00110342	0.00207023	2.18319e-05	6.06441e-05	[6]	4.54545	8	[LOC106564958, LOC106565226, LOC106572756, LOC106583605, LOC106600778, LOC106600814, LOC106600816, eppk1]
GO:0005882	intermediate filament	Group42		GO_CellularComponent-EBI-UniProt-GOA-ACAP-ARAP_01.05.2024_00h00	0.00102538	0.002	2.18319e-05	6.06441e-05	[6, 7]	4.5977	8	[LOC106564958, LOC106565226, LOC106572756, LOC106583605, LOC106600778, LOC106600814, LOC106600816, eppk1]
GO:0045095	keratin filament	Group42		GO_CellularComponent-EBI-UniProt-GOA-ACAP-ARAP_01.05.2024_00h00	0.00168131	0.00285532	2.18319e-05	6.06441e-05	[7, 8]	9.09091	4	[LOC106565226, LOC106572756, LOC106583605, eppk1]
KEGG:00900	isoprenoid biosynthetic process	Group43	Metabolism, protein interaction and gene regulation	KEGG_01.05.2024	1.06408e-10	8.73431e-10	4.18634e-13	4.18634e-12	[-1]	27.2727	9	[LOC106570829, LOC106585666, LOC106605924, acat2, erg19, fpps, hmgcs1, idi1, mvda]
GO:0016765	Terpenoid backbone biosynthesis	Group43		GO_MolecularFunction-EBI-UniProt-GOA-ACAP-ARAP_01.05.2024_00h00	6.81614e-06	2.74037e-05	4.18634e-13	4.18634e-12	[3]	9.41177	8	[LOC100136484, LOC106580346, LOC106605924, LOC106611534, fdft1, fpps, gsto1, nansa]
GO:0004659	transferase activity, transferring alkyl or aryl (other than methyl) groups	Group43		GO_MolecularFunction-EBI-UniProt-GOA-ACAP-ARAP_01.05.2024_00h00	0.00261841	0.00406163	4.18634e-13	4.18634e-12	[4]	12.5	3	[LOC106605924, fdft1, fpps]
GO:0006720	prenyltransferase activity	Group43		GO_BiologicalProcess-EBI-UniProt-GOA-ACAP-ARAP_01.05.2024_00h00	1.12983e-10	8.90306e-10	4.18634e-13	4.18634e-12	[4, 5]	13.4021	13	[LOC106567948, LOC106570829, LOC106585666, LOC106586205, LOC106603538, LOC106605924, erg19, fdft1, fpps, hmgcs1, idi1, lss, mvda]
GO:0008299	isoprenoid metabolic process	Group43		GO_BiologicalProcess-EBI-UniProt-GOA-ACAP-ARAP_01.05.2024_00h00	1.06408e-10	8.73431e-10	4.18634e-13	4.18634e-12	[4, 5, 6]	27.2727	9	[LOC106570829, LOC106585666, LOC106605924, erg19, fpps, hmgcs1, idi1, lss, mvda]
GO:0006721	terpenoid metabolic process	Group43		GO_BiologicalProcess-EBI-UniProt-GOA-ACAP-ARAP_01.05.2024_00h00	8.75229e-07	4.3105e-06	4.18634e-13	4.18634e-12	[5, 6]	12.3077	8	[LOC106567948, LOC106586205, LOC106603538, LOC106605924, fdft1, fpps, hmgcs1, lss]
GO:0042572	retinol metabolic process	Group43		GO_BiologicalProcess-EBI-UniProt-GOA-ACAP-ARAP_01.05.2024_00h00	0.00968294	0.0119971	4.18634e-13	4.18634e-12	[3, 4, 5, 6, 8, 9]	7.89474	3	[LOC106567948, LOC106586205, LOC106603538]
GO:0016114	terpenoid biosynthetic process	Group43		GO_BiologicalProcess-EBI-UniProt-GOA-ACAP-ARAP_01.05.2024_00h00	8.21996e-06	3.23867e-05	4.18634e-13	4.18634e-12	[5, 6, 7]	33.3333	4	[LOC106605924, fpps, hmgcs1, lss]
GO:0045338	farnesyl diphosphate metabolic process	Group43		GO_BiologicalProcess-EBI-UniProt-GOA-ACAP-ARAP_01.05.2024_00h00	1.78793e-08	1.21456e-07	4.18634e-13	4.18634e-12	[5, 6, 7]	100	4	[LOC106605924, fdft1, fpps, hmgcs1]
GO:0016101	diterpenoid metabolic process	Group43		GO_BiologicalProcess-EBI-UniProt-GOA-ACAP-ARAP_01.05.2024_00h00	0.0273226	0.0287837	4.18634e-13	4.18634e-12	[6, 7]	5.35714	3	[LOC106567948, LOC106586205, LOC106603538]
GO:0045337	farnesyl diphosphate biosynthetic process	Group43		GO_BiologicalProcess-EBI-UniProt-GOA-ACAP-ARAP_01.05.2024_00h00	1.55086e-06	7.27429e-06	4.18634e-13	4.18634e-12	[6, 7, 8]	100	3	[LOC106605924, fpps, hmgcs1]
GO:0001523	retinoid metabolic process	Group43		GO_BiologicalProcess-EBI-UniProt-GOA-ACAP-ARAP_01.05.2024_00h00	0.0260774	0.0277689	4.18634e-13	4.18634e-12	[7, 8]	5.45455	3	[LOC106567948, LOC106586205, LOC106603538]
KEGG:00590	Arachidonic acid metabolism	Group44	Metabolism, protein interaction and gene regulation	KEGG_01.05.2024	5.00421e-06	2.14311e-05	2.29978e-08	1.14989e-07	[-1]	8.33333	9	[LOC106563565, LOC106566721, LOC106577820, LOC106577847, LOC106583179, LOC106590529, LOC106590538, cbr1, ptgs2b]
GO:0016860	intramolecular oxidoreductase activity	Group44		GO_MolecularFunction-EBI-UniProt-GOA-ACAP-ARAP_01.05.2024_00h00	0.0180024	0.020382	2.29978e-08	1.14989e-07	[3]	4.65116	4	[LOC106566721, LOC106583179, ebp, idi1]
GO:0016053	organic acid biosynthetic process	Group44		GO_BiologicalProcess-EBI-UniProt-GOA-ACAP-ARAP_01.05.2024_00h00	1.35813e-05	5.04813e-05	2.29978e-08	1.14989e-07	[4]	4.38596	15	[LOC106560925, LOC106562243, LOC106566721, LOC106570209, LOC106570297, LOC106571348, LOC106573862, LOC106583179, LOC106585939, LOC106586211, LOC106588568, LOC106612829, acot7, psat1, ptgs2b]
GO:0046394	carboxylic acid biosynthetic process	Group44		GO_BiologicalProcess-EBI-UniProt-GOA-ACAP-ARAP_01.05.2024_00h00	1.18281e-05	4.48105e-05	2.29978e-08	1.14989e-07	[5, 6]	4.43787	15	[LOC106560925, LOC106562243, LOC106566721, LOC106570209, LOC106570297, LOC106571348, LOC106573862, LOC106583179, LOC106585939, LOC106586211, LOC106588568, LOC106612829, acot7, psat1, ptgs2b]
GO:0033559	unsaturated fatty acid metabolic process	Group44		GO_BiologicalProcess-EBI-UniProt-GOA-ACAP-ARAP_01.05.2024_00h00	0.0249054	0.026665	2.29978e-08	1.14989e-07	[5, 6, 8]	4.21053	4	[LOC106566721, LOC106571348, LOC106583179, ptgs2b]
GO:0006633	fatty acid biosynthetic process	Group44		GO_BiologicalProcess-EBI-UniProt-GOA-ACAP-ARAP_01.05.2024_00h00	0.003732	0.00532756	2.29978e-08	1.14989e-07	[5, 6, 7, 8]	4.14201	7	[LOC106560925, LOC106566721, LOC106571348, LOC106583179, LOC106585939, acot7, ptgs2b]
GO:0046456	icosanoid biosynthetic process	Group44		GO_BiologicalProcess-EBI-UniProt-GOA-ACAP-ARAP_01.05.2024_00h00	0.00833612	0.01046	2.29978e-08	1.14989e-07	[6, 7]	8.33333	3	[LOC106566721, LOC106583179, ptgs2b]
GO:0072330	monocarboxylic acid biosynthetic process	Group44		GO_BiologicalProcess-EBI-UniProt-GOA-ACAP-ARAP_01.05.2024_00h00	0.000456999	0.00103481	2.29978e-08	1.14989e-07	[6, 7]	4.66321	9	[LOC106560925, LOC106566721, LOC106570209, LOC106571348, LOC106583179, LOC106585939, LOC106588568, acot7, ptgs2b]
GO:0006692	prostanoid metabolic process	Group44		GO_BiologicalProcess-EBI-UniProt-GOA-ACAP-ARAP_01.05.2024_00h00	0.0071066	0.00921052	2.29978e-08	1.14989e-07	[6, 7, 9]	8.82353	3	[LOC106566721, LOC106583179, ptgs2b]
GO:0006636	unsaturated fatty acid biosynthetic process	Group44		GO_BiologicalProcess-EBI-UniProt-GOA-ACAP-ARAP_01.05.2024_00h00	0.00311778	0.00472464	2.29978e-08	1.14989e-07	[6, 7, 8, 9]	7.69231	4	[LOC106566721, LOC106571348, LOC106583179, ptgs2b]
GO:0006693	prostaglandin metabolic process	Group44		GO_BiologicalProcess-EBI-UniProt-GOA-ACAP-ARAP_01.05.2024_00h00	0.0071066	0.00921052	2.29978e-08	1.14989e-07	[7, 8, 10]	8.82353	3	[LOC106566721, LOC106583179, ptgs2b]
GO:0046457	prostanoid biosynthetic process	Group44		GO_BiologicalProcess-EBI-UniProt-GOA-ACAP-ARAP_01.05.2024_00h00	0.00295005	0.00454031	2.29978e-08	1.14989e-07	[7, 8, 9, 10]	12	3	[LOC106566721, LOC106583179, ptgs2b]
GO:0001516	prostaglandin biosynthetic process	Group44		GO_BiologicalProcess-EBI-UniProt-GOA-ACAP-ARAP_01.05.2024_00h00	0.00295005	0.00454031	2.29978e-08	1.14989e-07	[8, 9, 10, 11]	12	3	[LOC106566721, LOC106583179, ptgs2b]
KEGG:00340	Drug metabolism	Group45	Metabolism, protein interaction and gene regulation	KEGG_01.05.2024	0.0119276	0.0145045	1.37076e-18	2.2846e-17	[-1]	7.31707	3	[LOC106596374, LOC106601716, uroc1]
KEGG:00480	Histidine metabolism	Group45		KEGG_01.05.2024	2.30244e-08	1.51194e-07	1.37076e-18	2.2846e-17	[-1]	11.1111	11	[LOC100136484, LOC106584335, LOC106586335, LOC106607664, LOC106611136, LOC106611534, chac1, gsr, gsto1, pgd, rir2]
KEGG:00980	Glutathione metabolism	Group45		KEGG_01.05.2024	6.04386e-07	3.21795e-06	1.37076e-18	2.2846e-17	[-1]	12.9032	8	[LOC100136484, LOC106563565, LOC106567841, LOC106596374, LOC106601716, LOC106611534, cbr1, gsto1]
KEGG:00982	Metabolism of xenobiotics by cytochrome P450	Group45		KEGG_01.05.2024	5.19368e-05	0.000159868	1.37076e-18	2.2846e-17	[-1]	10.5263	6	[LOC100136484, LOC106567841, LOC106596374, LOC106601716, LOC106611534, gsto1]
KEGG:00983	Drug metabolism	Group45		KEGG_01.05.2024	4.74919e-09	3.34139e-08	1.37076e-18	2.2846e-17	[-1]	11.215	12	[LOC100136484, LOC106562484, LOC106562547, LOC106567841, LOC106584056, LOC106607664, LOC106611534, cdd, gsto1, rir2, tk1, upp1]
GO:0006790	sulfur compound metabolic process	Group45		GO_BiologicalProcess-EBI-UniProt-GOA-ACAP-ARAP_01.05.2024_00h00	1.20326e-07	7.18312e-07	1.37076e-18	2.2846e-17	[3]	5.30973	18	[LOC100136484, LOC100194597, LOC106562599, LOC106571348, LOC106573862, LOC106577008, LOC106580346, LOC106584335, LOC106585666, LOC106611534, acot7, chac1, erg19, gsr, gsto1, hmgcs1, mvda, sult1st6]
GO:0016765	transferase activity, transferring alkyl or aryl (other than methyl) groups	Group45		GO_MolecularFunction-EBI-UniProt-GOA-ACAP-ARAP_01.05.2024_00h00	6.81614e-06	2.74037e-05	1.37076e-18	2.2846e-17	[3]	9.41177	8	[LOC100136484, LOC106580346, LOC106605924, LOC106611534, fdft1, fpps, gsto1, nansa]
GO:0006575	cellular modified amino acid metabolic process	Group45		GO_BiologicalProcess-EBI-UniProt-GOA-ACAP-ARAP_01.05.2024_00h00	3.10972e-05	0.000102102	1.37076e-18	2.2846e-17	[3, 4]	5.91716	10	[LOC100136484, LOC106584335, LOC106602973, LOC106605086, LOC106611534, chac1, dhfr, gsr, gsto1, mthfd2]
GO:0004364	glutathione transferase activity	Group45		GO_MolecularFunction-EBI-UniProt-GOA-ACAP-ARAP_01.05.2024_00h00	0.00295005	0.00454031	1.37076e-18	2.2846e-17	[4]	12	3	[LOC100136484, LOC106611534, gsto1]
GO:0004659	prenyltransferase activity	Group45		GO_MolecularFunction-EBI-UniProt-GOA-ACAP-ARAP_01.05.2024_00h00	0.00261841	0.00406163	1.37076e-18	2.2846e-17	[4]	12.5	3	[LOC106605924, fdft1, fpps]
GO:0006749	glutathione metabolic process	Group45		GO_BiologicalProcess-EBI-UniProt-GOA-ACAP-ARAP_01.05.2024_00h00	3.05975e-05	0.000102165	1.37076e-18	2.2846e-17	[3, 4, 5]	11.5385	6	[LOC100136484, LOC106584335, LOC106611534, chac1, gsr, gsto1]
GO:0015036	disulfide oxidoreductase activity	Group45		GO_MolecularFunction-EBI-UniProt-GOA-ACAP-ARAP_01.05.2024_00h00	0.0172434	0.0197497	1.37076e-18	2.2846e-17	[4]	6.38298	3	[LOC106608859, gsr, gsto1]
GO:0016620	oxidoreductase activity, acting on the aldehyde or oxo group of donors, NAD or NADP as acceptor	Group45		GO_MolecularFunction-EBI-UniProt-GOA-ACAP-ARAP_01.05.2024_00h00	0.0248635	0.0267656	1.37076e-18	2.2846e-17	[4]	5.55556	3	[LOC106596374, LOC106601716, aldh4a1]
GO:0045338	farnesyl diphosphate metabolic process	Group45		GO_BiologicalProcess-EBI-UniProt-GOA-ACAP-ARAP_01.05.2024_00h00	1.78793e-08	1.21456e-07	1.37076e-18	2.2846e-17	[5, 6, 7]	100	4	[LOC106605924, fdft1, fpps, hmgcs1]
KEGG:04512	extracellular matrix organization	Group46	Cellular and developmental dynamics	KEGG_01.05.2024	1.74649e-09	1.27429e-08	6.29579e-18	7.86974e-17	[-1]	8.08081	16	[LOC106568399, LOC106570460, LOC106579293, LOC106581666, LOC106583712, LOC106586061, LOC106588939, LOC106589269, LOC106600852, LOC106602284, LOC106610313, LOC106610502, LOC106613563, col1a1a, col1a1b, col2a1b]
GO:0030312	ECM-receptor interaction	Group46		GO_CellularComponent-EBI-UniProt-GOA-ACAP-ARAP_01.05.2024_00h00	1.0365e-14	1.02095e-13	6.29579e-18	7.86974e-17	[2, 3]	4.54087	45	[LOC106561484, LOC106562591, LOC106562962, LOC106563762, LOC106566246, LOC106566248, LOC106566570, LOC106566950, LOC106567192, LOC106569953, LOC106570460, LOC106570545, LOC106570673, LOC106573374, LOC106579812, LOC106583102, LOC106583145, LOC106583691, LOC106583712, LOC106586061, LOC106586705, LOC106588939, LOC106592099, LOC106597223, LOC106600852, LOC106604192, LOC106606418, LOC106610502, LOC106…
GO:0030020	external encapsulating structure	Group46		GO_MolecularFunction-EBI-UniProt-GOA-ACAP-ARAP_01.05.2024_00h00	1.02845e-11	9.20928e-11	6.29579e-18	7.86974e-17	[3]	12.605	15	[LOC106562962, LOC106569953, LOC106570460, LOC106570545, LOC106579812, LOC106583145, LOC106583712, LOC106586061, LOC106588939, LOC106592099, LOC106600852, LOC106610502, col1a1a, col1a1b, col2a1b]
GO:0031012	extracellular matrix structural constituent conferring tensile strength	Group46		GO_CellularComponent-EBI-UniProt-GOA-ACAP-ARAP_01.05.2024_00h00	1.0365e-14	1.02095e-13	6.29579e-18	7.86974e-17	[3, 4]	4.54087	45	[LOC106561484, LOC106562591, LOC106562962, LOC106563762, LOC106566246, LOC106566248, LOC106566570, LOC106566950, LOC106567192, LOC106569953, LOC106570460, LOC106570545, LOC106570673, LOC106573374, LOC106579812, LOC106583102, LOC106583145, LOC106583691, LOC106583712, LOC106586061, LOC106586705, LOC106588939, LOC106592099, LOC106597223, LOC106600852, LOC106604192, LOC106606418, LOC106610502, LOC106…
GO:0043062	extracellular matrix	Group46		GO_BiologicalProcess-EBI-UniProt-GOA-ACAP-ARAP_01.05.2024_00h00	9.04892e-15	9.3823e-14	6.29579e-18	7.86974e-17	[4]	7.84884	27	[LOC106562591, LOC106562962, LOC106563762, LOC106566246, LOC106567192, LOC106569953, LOC106570460, LOC106570545, LOC106579812, LOC106581278, LOC106583145, LOC106583712, LOC106586705, LOC106588939, LOC106592099, LOC106600852, LOC106610502, LOC106613072, adamts2a, ccdc80l2, col1a1a, col1a1b, col2a1b, dpt, ecm2, mmp13, mmp9]
GO:0045229	extracellular structure organization	Group46		GO_BiologicalProcess-EBI-UniProt-GOA-ACAP-ARAP_01.05.2024_00h00	8.42804e-15	9.22402e-14	6.29579e-18	7.86974e-17	[4]	7.87172	27	[LOC106562591, LOC106562962, LOC106563762, LOC106566246, LOC106567192, LOC106569953, LOC106570460, LOC106570545, LOC106579812, LOC106581278, LOC106583145, LOC106583712, LOC106586705, LOC106588939, LOC106592099, LOC106600852, LOC106610502, LOC106613072, adamts2a, ccdc80l2, col1a1a, col1a1b, col2a1b, dpt, ecm2, mmp13, mmp9]
GO:0062023	external encapsulating structure organization	Group46		GO_CellularComponent-EBI-UniProt-GOA-ACAP-ARAP_01.05.2024_00h00	1.6056e-10	1.21655e-09	6.29579e-18	7.86974e-17	[4, 5]	4.82529	29	[LOC106562962, LOC106566950, LOC106569953, LOC106570460, LOC106570545, LOC106573374, LOC106579812, LOC106583102, LOC106583145, LOC106583691, LOC106583712, LOC106586061, LOC106586705, LOC106588939, LOC106592099, LOC106597223, LOC106600852, LOC106604192, LOC106610502, LOC106612255, LOC106613563, ccdc80l2, col1a1a, col1a1b, col2a1b, ncana, ntn2, pgs2, tgm2]
GO:0098644	collagen-containing extracellular matrix	Group46		GO_CellularComponent-EBI-UniProt-GOA-ACAP-ARAP_01.05.2024_00h00	1.11035e-07	6.83556e-07	6.29579e-18	7.86974e-17	[3, 5, 6]	20.5882	7	[LOC106570460, LOC106583712, LOC106588939, LOC106610502, col1a1a, col1a1b, col2a1b]
GO:0030198	complex of collagen trimers	Group46		GO_BiologicalProcess-EBI-UniProt-GOA-ACAP-ARAP_01.05.2024_00h00	8.42804e-15	9.22402e-14	6.29579e-18	7.86974e-17	[5]	7.87172	27	[LOC106562591, LOC106562962, LOC106563762, LOC106566246, LOC106567192, LOC106569953, LOC106570460, LOC106570545, LOC106579812, LOC106581278, LOC106583145, LOC106583712, LOC106586705, LOC106588939, LOC106592099, LOC106600852, LOC106610502, LOC106613072, adamts2a, ccdc80l2, col1a1a, col1a1b, col2a1b, dpt, ecm2, mmp13, mmp9]
GO:0098651	basement membrane collagen trimer	Group46		GO_CellularComponent-EBI-UniProt-GOA-ACAP-ARAP_01.05.2024_00h00	6.03466e-05	0.000180125	6.29579e-18	7.86974e-17	[3, 6, 7]	21.0526	4	[LOC106570460, LOC106588939, LOC106610502, col1a1b]
GO:0005604	basement membrane	Group46		GO_CellularComponent-EBI-UniProt-GOA-ACAP-ARAP_01.05.2024_00h00	4.04339e-05	0.000130582	6.29579e-18	7.86974e-17	[5, 6]	6.42857	9	[LOC106570460, LOC106570545, LOC106588939, LOC106604192, LOC106610502, LOC106612255, ccdc80l2, col1a1b, ntn2]
GO:0098643	banded collagen fibril	Group46		GO_CellularComponent-EBI-UniProt-GOA-ACAP-ARAP_01.05.2024_00h00	0.000776069	0.00164393	6.29579e-18	7.86974e-17	[4, 5, 6, 7]	18.75	3	[LOC106583712, col1a1a, col2a1b]
GO:0098645	collagen network	Group46		GO_CellularComponent-EBI-UniProt-GOA-ACAP-ARAP_01.05.2024_00h00	6.03466e-05	0.000180125	6.29579e-18	7.86974e-17	[4, 6, 7]	21.0526	4	[LOC106570460, LOC106588939, LOC106610502, col1a1b]
GO:0098642	network-forming collagen trimer	Group46		GO_CellularComponent-EBI-UniProt-GOA-ACAP-ARAP_01.05.2024_00h00	6.03466e-05	0.000180125	6.29579e-18	7.86974e-17	[3, 5, 7, 8]	21.0526	4	[LOC106570460, LOC106588939, LOC106610502, col1a1b]
GO:0005583	fibrillar collagen trimer	Group46		GO_CellularComponent-EBI-UniProt-GOA-ACAP-ARAP_01.05.2024_00h00	0.000776069	0.00164393	6.29579e-18	7.86974e-17	[3, 5, 6, 7, 8]	18.75	3	[LOC106583712, col1a1a, col2a1b]
GO:0005587	collagen type IV trimer	Group46		GO_CellularComponent-EBI-UniProt-GOA-ACAP-ARAP_01.05.2024_00h00	6.03466e-05	0.000180125	6.29579e-18	7.86974e-17	[4, 6, 7, 8, 9]	21.0526	4	[LOC106570460, LOC106588939, LOC106610502, col1a1b]
GO:0042445	terpenoid metabolic process	Group47	Metabolism, protein interaction and gene regulation	GO_BiologicalProcess-EBI-UniProt-GOA-ACAP-ARAP_01.05.2024_00h00	0.000802199	0.00166351	1.56138e-08	8.67434e-08	[2, 4]	5.42636	7	[LOC106562054, LOC106567948, LOC106586205, LOC106587139, LOC106590888, LOC106603538, pcsk2]
GO:0006638	hormone metabolic process	Group47		GO_BiologicalProcess-EBI-UniProt-GOA-ACAP-ARAP_01.05.2024_00h00	0.0140999	0.0164359	1.56138e-08	8.67434e-08	[4, 5]	4.09836	5	[LOC106567948, LOC106585939, LOC106590260, LOC106603538, pnpla1]
GO:0019751	neutral lipid metabolic process	Group47		GO_BiologicalProcess-EBI-UniProt-GOA-ACAP-ARAP_01.05.2024_00h00	8.86484e-05	0.000249482	1.56138e-08	8.67434e-08	[4, 5]	6.61157	8	[LOC106567948, LOC106588251, LOC106590260, LOC106602973, LOC106603538, LOC106605086, acer1, pudp]
GO:0019400	polyol metabolic process	Group47		GO_BiologicalProcess-EBI-UniProt-GOA-ACAP-ARAP_01.05.2024_00h00	0.00013289	0.000363603	1.56138e-08	8.67434e-08	[4, 5, 6]	17.3913	4	[LOC106567948, LOC106590260, LOC106603538, pudp]
GO:0046460	alditol metabolic process	Group47		GO_BiologicalProcess-EBI-UniProt-GOA-ACAP-ARAP_01.05.2024_00h00	0.010401	0.0128062	1.56138e-08	8.67434e-08	[4, 5, 6]	7.69231	3	[LOC106567948, LOC106590260, LOC106603538]
GO:0006639	neutral lipid biosynthetic process	Group47		GO_BiologicalProcess-EBI-UniProt-GOA-ACAP-ARAP_01.05.2024_00h00	0.0140999	0.0164359	1.56138e-08	8.67434e-08	[5, 6]	4.09836	5	[LOC106567948, LOC106585939, LOC106590260, LOC106603538, pnpla1]
GO:0006721	acylglycerol metabolic process	Group47		GO_BiologicalProcess-EBI-UniProt-GOA-ACAP-ARAP_01.05.2024_00h00	8.75229e-07	4.3105e-06	1.56138e-08	8.67434e-08	[5, 6]	12.3077	8	[LOC106567948, LOC106586205, LOC106603538, LOC106605924, fdft1, fpps, hmgcs1, lss]
GO:0034311	diol metabolic process	Group47		GO_BiologicalProcess-EBI-UniProt-GOA-ACAP-ARAP_01.05.2024_00h00	0.00141177	0.00243963	1.56138e-08	8.67434e-08	[5, 6]	9.52381	4	[LOC106588251, LOC106602973, LOC106605086, acer1]
GO:0046173	polyol biosynthetic process	Group47		GO_BiologicalProcess-EBI-UniProt-GOA-ACAP-ARAP_01.05.2024_00h00	0.000299549	0.000728533	1.56138e-08	8.67434e-08	[5, 6]	7.69231	6	[LOC106588251, LOC106590260, LOC106602973, LOC106605086, acer1, pudp]
GO:0042572	retinol metabolic process	Group47		GO_BiologicalProcess-EBI-UniProt-GOA-ACAP-ARAP_01.05.2024_00h00	0.00968294	0.0119971	1.56138e-08	8.67434e-08	[3, 4, 5, 6, 8, 9]	7.89474	3	[LOC106567948, LOC106586205, LOC106603538]
GO:0006071	glycerol metabolic process	Group47		GO_BiologicalProcess-EBI-UniProt-GOA-ACAP-ARAP_01.05.2024_00h00	9.14846e-05	0.000253838	1.56138e-08	8.67434e-08	[5, 6, 7]	19.0476	4	[LOC106567948, LOC106590260, LOC106603538, pudp]
GO:0046463	acylglycerol biosynthetic process	Group47		GO_BiologicalProcess-EBI-UniProt-GOA-ACAP-ARAP_01.05.2024_00h00	0.010401	0.0128062	1.56138e-08	8.67434e-08	[5, 6, 7]	7.69231	3	[LOC106567948, LOC106590260, LOC106603538]
GO:0006641	triglyceride metabolic process	Group47		GO_BiologicalProcess-EBI-UniProt-GOA-ACAP-ARAP_01.05.2024_00h00	0.00331609	0.00494901	1.56138e-08	8.67434e-08	[6, 7]	5.81395	5	[LOC106567948, LOC106585939, LOC106590260, LOC106603538, pnpla1]
GO:0016101	diterpenoid metabolic process	Group47		GO_BiologicalProcess-EBI-UniProt-GOA-ACAP-ARAP_01.05.2024_00h00	0.0273226	0.0287837	1.56138e-08	8.67434e-08	[6, 7]	5.35714	3	[LOC106567948, LOC106586205, LOC106603538]
GO:0034312	diol biosynthetic process	Group47		GO_BiologicalProcess-EBI-UniProt-GOA-ACAP-ARAP_01.05.2024_00h00	0.0008719	0.0017527	1.56138e-08	8.67434e-08	[6, 7]	10.8108	4	[LOC106588251, LOC106602973, LOC106605086, acer1]
GO:0019432	triglyceride biosynthetic process	Group47		GO_BiologicalProcess-EBI-UniProt-GOA-ACAP-ARAP_01.05.2024_00h00	0.010401	0.0128062	1.56138e-08	8.67434e-08	[6, 7, 8]	7.69231	3	[LOC106567948, LOC106590260, LOC106603538]
GO:0001523	retinoid metabolic process	Group47		GO_BiologicalProcess-EBI-UniProt-GOA-ACAP-ARAP_01.05.2024_00h00	0.0260774	0.0277689	1.56138e-08	8.67434e-08	[7, 8]	5.45455	3	[LOC106567948, LOC106586205, LOC106603538]
KEGG:00480	Glutathione metabolism	Group48	Metabolism, protein interaction and gene regulation	KEGG_01.05.2024	2.30244e-08	1.51194e-07	4.05899e-10	2.89928e-09	[-1]	11.1111	11	[LOC100136484, LOC106584335, LOC106586335, LOC106607664, LOC106611136, LOC106611534, chac1, gsr, gsto1, pgd, rir2]
KEGG:00790	Folate biosynthesis	Group48		KEGG_01.05.2024	0.000373174	0.000885727	4.05899e-10	2.89928e-09	[-1]	9.43396	5	[LOC106563565, LOC106602973, LOC106605086, cbr1, dhfr]
GO:0006575	cellular modified amino acid metabolic process	Group48		GO_BiologicalProcess-EBI-UniProt-GOA-ACAP-ARAP_01.05.2024_00h00	3.10972e-05	0.000102102	4.05899e-10	2.89928e-09	[3, 4]	5.91716	10	[LOC100136484, LOC106584335, LOC106602973, LOC106605086, LOC106611534, chac1, dhfr, gsr, gsto1, mthfd2]
GO:0004364	glutathione transferase activity	Group48		GO_MolecularFunction-EBI-UniProt-GOA-ACAP-ARAP_01.05.2024_00h00	0.00295005	0.00454031	4.05899e-10	2.89928e-09	[4]	12	3	[LOC100136484, LOC106611534, gsto1]
GO:0006749	glutathione metabolic process	Group48		GO_BiologicalProcess-EBI-UniProt-GOA-ACAP-ARAP_01.05.2024_00h00	3.05975e-05	0.000102165	4.05899e-10	2.89928e-09	[3, 4, 5]	11.5385	6	[LOC100136484, LOC106584335, LOC106611534, chac1, gsr, gsto1]
GO:0016814	hydrolase activity, acting on carbon-nitrogen (but not peptide) bonds, in cyclic amidines	Group48		GO_MolecularFunction-EBI-UniProt-GOA-ACAP-ARAP_01.05.2024_00h00	0.00553934	0.00752586	4.05899e-10	2.89928e-09	[4]	6.55738	4	[LOC106602973, LOC106605086, cdd, mthfd2]
GO:0042558	pteridine-containing compound metabolic process	Group48		GO_BiologicalProcess-EBI-UniProt-GOA-ACAP-ARAP_01.05.2024_00h00	0.00168131	0.00285532	4.05899e-10	2.89928e-09	[4]	9.09091	4	[LOC106602973, LOC106605086, dhfr, mthfd2]
GO:0006760	folic acid-containing compound metabolic process	Group48		GO_BiologicalProcess-EBI-UniProt-GOA-ACAP-ARAP_01.05.2024_00h00	0.000784776	0.00164469	4.05899e-10	2.89928e-09	[4, 5]	11.1111	4	[LOC106602973, LOC106605086, dhfr, mthfd2]
GO:0019751	polyol metabolic process	Group48		GO_BiologicalProcess-EBI-UniProt-GOA-ACAP-ARAP_01.05.2024_00h00	8.86484e-05	0.000249482	4.05899e-10	2.89928e-09	[4, 5]	6.61157	8	[LOC106567948, LOC106588251, LOC106590260, LOC106602973, LOC106603538, LOC106605086, acer1, pudp]
GO:0042398	cellular modified amino acid biosynthetic process	Group48		GO_BiologicalProcess-EBI-UniProt-GOA-ACAP-ARAP_01.05.2024_00h00	0.00250745	0.00392037	4.05899e-10	2.89928e-09	[4, 5]	8.16327	4	[LOC106584335, LOC106602973, LOC106605086, dhfr]
GO:0019238	cyclohydrolase activity	Group48		GO_MolecularFunction-EBI-UniProt-GOA-ACAP-ARAP_01.05.2024_00h00	0.000406744	0.00094269	4.05899e-10	2.89928e-09	[5]	23.0769	3	[LOC106602973, LOC106605086, mthfd2]
GO:0042559	pteridine-containing compound biosynthetic process	Group48		GO_BiologicalProcess-EBI-UniProt-GOA-ACAP-ARAP_01.05.2024_00h00	0.00111152	0.00206575	4.05899e-10	2.89928e-09	[5]	16.6667	3	[LOC106602973, LOC106605086, dhfr]
GO:0009396	folic acid-containing compound biosynthetic process	Group48		GO_BiologicalProcess-EBI-UniProt-GOA-ACAP-ARAP_01.05.2024_00h00	0.000175146	0.000466266	4.05899e-10	2.89928e-09	[5, 6]	30	3	[LOC106602973, LOC106605086, dhfr]
GO:0034311	diol metabolic process	Group48		GO_BiologicalProcess-EBI-UniProt-GOA-ACAP-ARAP_01.05.2024_00h00	0.00141177	0.00243963	4.05899e-10	2.89928e-09	[5, 6]	9.52381	4	[LOC106588251, LOC106602973, LOC106605086, acer1]
GO:0046173	polyol biosynthetic process	Group48		GO_BiologicalProcess-EBI-UniProt-GOA-ACAP-ARAP_01.05.2024_00h00	0.000299549	0.000728533	4.05899e-10	2.89928e-09	[5, 6]	7.69231	6	[LOC106588251, LOC106590260, LOC106602973, LOC106605086, acer1, pudp]
GO:0046653	tetrahydrofolate metabolic process	Group48		GO_BiologicalProcess-EBI-UniProt-GOA-ACAP-ARAP_01.05.2024_00h00	0.000253888	0.000633114	4.05899e-10	2.89928e-09	[5, 6]	14.8148	4	[LOC106602973, LOC106605086, dhfr, mthfd2]
GO:0034312	diol biosynthetic process	Group48		GO_BiologicalProcess-EBI-UniProt-GOA-ACAP-ARAP_01.05.2024_00h00	0.0008719	0.0017527	4.05899e-10	2.89928e-09	[6, 7]	10.8108	4	[LOC106588251, LOC106602973, LOC106605086, acer1]
GO:0046654	tetrahydrofolate biosynthetic process	Group48		GO_BiologicalProcess-EBI-UniProt-GOA-ACAP-ARAP_01.05.2024_00h00	3.02201e-05	0.000102644	4.05899e-10	2.89928e-09	[6, 7]	50	3	[LOC106602973, LOC106605086, dhfr]
KEGG:00240	deoxyribonucleoside monophosphate biosynthetic process	Group49	Metabolism, protein interaction and gene regulation	KEGG_01.05.2024	1.02737e-10	8.79966e-10	2.44394e-08	1.11088e-07	[-1]	11.9658	14	[LOC106562484, LOC106562547, LOC106579923, LOC106584056, LOC106592979, LOC106607664, LOC106608205, cdd, dck, entpd5a, rir2, tk1, upp1, zgc:110540]
KEGG:00983	Pyrimidine metabolism	Group49		KEGG_01.05.2024	4.74919e-09	3.34139e-08	2.44394e-08	1.11088e-07	[-1]	11.215	12	[LOC100136484, LOC106562484, LOC106562547, LOC106567841, LOC106584056, LOC106607664, LOC106611534, cdd, gsto1, rir2, tk1, upp1]
GO:0072527	Drug metabolism	Group49		GO_BiologicalProcess-EBI-UniProt-GOA-ACAP-ARAP_01.05.2024_00h00	0.00315278	0.00474121	2.44394e-08	1.11088e-07	[4]	5.88235	5	[LOC106562484, LOC106562547, LOC106584056, cdd, tk1]
GO:0009116	pyrimidine-containing compound metabolic process	Group49		GO_BiologicalProcess-EBI-UniProt-GOA-ACAP-ARAP_01.05.2024_00h00	0.0326147	0.0339952	2.44394e-08	1.11088e-07	[4, 5, 6]	5	3	[LOC106608205, cdd, tk1]
GO:0019205	nucleoside metabolic process	Group49		GO_MolecularFunction-EBI-UniProt-GOA-ACAP-ARAP_01.05.2024_00h00	0.00731242	0.0093542	2.44394e-08	1.11088e-07	[5]	6.06061	4	[LOC106584056, dck, tk1, zgc:110540]
GO:0072528	nucleobase-containing compound kinase activity	Group49		GO_BiologicalProcess-EBI-UniProt-GOA-ACAP-ARAP_01.05.2024_00h00	0.01628	0.0187553	2.44394e-08	1.11088e-07	[5]	6.52174	3	[LOC106562484, LOC106562547, LOC106584056]
GO:0072529	pyrimidine-containing compound biosynthetic process	Group49		GO_BiologicalProcess-EBI-UniProt-GOA-ACAP-ARAP_01.05.2024_00h00	0.00770684	0.00973236	2.44394e-08	1.11088e-07	[5]	8.57143	3	[LOC106562484, LOC106562547, cdd]
GO:0009123	pyrimidine-containing compound catabolic process	Group49		GO_BiologicalProcess-EBI-UniProt-GOA-ACAP-ARAP_01.05.2024_00h00	0.00295607	0.00451431	2.44394e-08	1.11088e-07	[5, 6, 7]	4.95868	6	[LOC106562484, LOC106562547, LOC106584056, dck, tk1, zgc:110540]
GO:0009262	nucleoside monophosphate metabolic process	Group49		GO_BiologicalProcess-EBI-UniProt-GOA-ACAP-ARAP_01.05.2024_00h00	7.47428e-05	0.000213396	2.44394e-08	1.11088e-07	[4, 6, 7, 8]	20	4	[LOC106562484, LOC106562547, LOC106607664, rir2]
GO:0006220	deoxyribonucleotide metabolic process	Group49		GO_BiologicalProcess-EBI-UniProt-GOA-ACAP-ARAP_01.05.2024_00h00	0.018238	0.0205308	2.44394e-08	1.11088e-07	[5, 6, 7, 8]	6.25	3	[LOC106562484, LOC106562547, LOC106584056]
GO:0009124	pyrimidine nucleotide metabolic process	Group49		GO_BiologicalProcess-EBI-UniProt-GOA-ACAP-ARAP_01.05.2024_00h00	0.000476505	0.00106672	2.44394e-08	1.11088e-07	[6, 7, 8]	7.05882	6	[LOC106562484, LOC106562547, LOC106584056, dck, tk1, zgc:110540]
GO:0009129	nucleoside monophosphate biosynthetic process	Group49		GO_BiologicalProcess-EBI-UniProt-GOA-ACAP-ARAP_01.05.2024_00h00	0.00130862	0.00228139	2.44394e-08	1.11088e-07	[6, 7, 8]	15.7895	3	[LOC106562484, LOC106562547, LOC106584056]
GO:0009147	pyrimidine nucleoside monophosphate metabolic process	Group49		GO_BiologicalProcess-EBI-UniProt-GOA-ACAP-ARAP_01.05.2024_00h00	0.00653507	0.00858272	2.44394e-08	1.11088e-07	[6, 7, 8]	9.09091	3	[LOC106562484, LOC106562547, LOC106584056]
GO:0009162	pyrimidine nucleoside triphosphate metabolic process	Group49		GO_BiologicalProcess-EBI-UniProt-GOA-ACAP-ARAP_01.05.2024_00h00	5.61175e-07	3.07087e-06	2.44394e-08	1.11088e-07	[6, 7, 8]	33.3333	5	[LOC106562484, LOC106562547, dck, tk1, zgc:110540]
GO:0009263	deoxyribonucleoside monophosphate metabolic process	Group49		GO_BiologicalProcess-EBI-UniProt-GOA-ACAP-ARAP_01.05.2024_00h00	5.53075e-06	2.31821e-05	2.44394e-08	1.11088e-07	[5, 7, 8, 9]	36.3636	4	[LOC106562484, LOC106562547, LOC106607664, rir2]
GO:0006221	deoxyribonucleotide biosynthetic process	Group49		GO_BiologicalProcess-EBI-UniProt-GOA-ACAP-ARAP_01.05.2024_00h00	0.0119276	0.0145045	2.44394e-08	1.11088e-07	[6, 7, 8, 9]	7.31707	3	[LOC106562484, LOC106562547, LOC106584056]
GO:0009130	pyrimidine nucleotide biosynthetic process	Group49		GO_BiologicalProcess-EBI-UniProt-GOA-ACAP-ARAP_01.05.2024_00h00	0.00130862	0.00228139	2.44394e-08	1.11088e-07	[7, 8, 9]	15.7895	3	[LOC106562484, LOC106562547, LOC106584056]
GO:0009157	pyrimidine nucleoside monophosphate biosynthetic process	Group49		GO_BiologicalProcess-EBI-UniProt-GOA-ACAP-ARAP_01.05.2024_00h00	3.77722e-07	2.12604e-06	2.44394e-08	1.11088e-07	[7, 8, 9]	35.7143	5	[LOC106562484, LOC106562547, dck, tk1, zgc:110540]
GO:0019206	nucleoside kinase activity	Group49		GO_BiologicalProcess-EBI-UniProt-GOA-ACAP-ARAP_01.05.2024_00h00	9.14846e-05	0.000253838	2.44394e-08	1.11088e-07	[7, 8, 9]	19.0476	4	[LOC106584056, dck, tk1, zgc:110540]
GO:0019136	deoxynucleoside kinase activity	Group49		GO_BiologicalProcess-EBI-UniProt-GOA-ACAP-ARAP_01.05.2024_00h00	0.000238751	0.000603	2.44394e-08	1.11088e-07	[8, 9, 10]	27.2727	3	[dck, tk1, zgc:110540]
KEGG:00250	small molecule biosynthetic process	Group50	Metabolism, protein interaction and gene regulation	KEGG_01.05.2024	0.0036608	0.00526407	2.26425e-22	1.13212e-20	[-1]	5.68182	5	[LOC106562243, LOC106570297, aldh4a1, gfpt1, il4i1]
KEGG:00260	Alanine, aspartate and glutamate metabolism	Group50		KEGG_01.05.2024	0.0017173	0.00289152	2.26425e-22	1.13212e-20	[-1]	6.75676	5	[LOC106564313, LOC106573862, LOC106586211, LOC106612829, psat1]
KEGG:00270	Glycine, serine and threonine metabolism	Group50		KEGG_01.05.2024	6.70165e-07	3.38519e-06	2.26425e-22	1.13212e-20	[-1]	9.09091	10	[LOC100194597, LOC106562243, LOC106564857, LOC106573862, LOC106580346, LOC106584335, LOC106586211, dcam, il4i1, psat1]
KEGG:00410	Cysteine and methionine metabolism	Group50		KEGG_01.05.2024	0.00586807	0.00791788	2.26425e-22	1.13212e-20	[-1]	6.45161	4	[LOC106594092, LOC106596374, LOC106601716, gadl1]
GO:0016769	beta-Alanine metabolism	Group50		GO_MolecularFunction-EBI-UniProt-GOA-ACAP-ARAP_01.05.2024_00h00	0.018238	0.0205308	2.26425e-22	1.13212e-20	[3]	6.25	3	[LOC106562243, gfpt1, psat1]
GO:0044283	transferase activity, transferring nitrogenous groups	Group50		GO_BiologicalProcess-EBI-UniProt-GOA-ACAP-ARAP_01.05.2024_00h00	9.72056e-19	2.12772e-17	2.26425e-22	1.13212e-20	[3]	6.85413	39	[LOC106560925, LOC106561989, LOC106562054, LOC106562243, LOC106566721, LOC106570209, LOC106570297, LOC106570829, LOC106571348, LOC106573862, LOC106579093, LOC106583179, LOC106585666, LOC106585939, LOC106586211, LOC106587139, LOC106588251, LOC106588568, LOC106590260, LOC106590825, LOC106602973, LOC106603135, LOC106605086, LOC106605546, LOC106612829, acat2, acer1, acot7, ebp, erg19, fdft1, hmgcs1, …
GO:0070279	vitamin B6 binding	Group50		GO_MolecularFunction-EBI-UniProt-GOA-ACAP-ARAP_01.05.2024_00h00	0.00710782	0.0091519	2.26425e-22	1.13212e-20	[3, 4]	4.85437	5	[LOC106562243, LOC106573862, LOC106594092, gadl1, psat1]
GO:0008483	transaminase activity	Group50		GO_MolecularFunction-EBI-UniProt-GOA-ACAP-ARAP_01.05.2024_00h00	0.018238	0.0205308	2.26425e-22	1.13212e-20	[4]	6.25	3	[LOC106562243, gfpt1, psat1]
GO:0008652	amino acid biosynthetic process	Group50		GO_BiologicalProcess-EBI-UniProt-GOA-ACAP-ARAP_01.05.2024_00h00	0.00333681	0.00494249	2.26425e-22	1.13212e-20	[4]	4.83871	6	[LOC106562243, LOC106570297, LOC106573862, LOC106586211, LOC106612829, psat1]
GO:0016053	organic acid biosynthetic process	Group50		GO_BiologicalProcess-EBI-UniProt-GOA-ACAP-ARAP_01.05.2024_00h00	1.35813e-05	5.04813e-05	2.26425e-22	1.13212e-20	[4]	4.38596	15	[LOC106560925, LOC106562243, LOC106566721, LOC106570209, LOC106570297, LOC106571348, LOC106573862, LOC106583179, LOC106585939, LOC106586211, LOC106588568, LOC106612829, acot7, psat1, ptgs2b]
GO:0030170	pyridoxal phosphate binding	Group50		GO_MolecularFunction-EBI-UniProt-GOA-ACAP-ARAP_01.05.2024_00h00	0.00710782	0.0091519	2.26425e-22	1.13212e-20	[4, 5]	4.85437	5	[LOC106562243, LOC106573862, LOC106594092, gadl1, psat1]
GO:0170039	proteinogenic amino acid metabolic process	Group50		GO_BiologicalProcess-EBI-UniProt-GOA-ACAP-ARAP_01.05.2024_00h00	0.00123266	0.00220758	2.26425e-22	1.13212e-20	[4, 6]	4.05405	9	[LOC106562243, LOC106570297, LOC106573862, LOC106586211, LOC106612829, aldh4a1, gfpt1, psat1, uroc1]
GO:0046394	carboxylic acid biosynthetic process	Group50		GO_BiologicalProcess-EBI-UniProt-GOA-ACAP-ARAP_01.05.2024_00h00	1.18281e-05	4.48105e-05	2.26425e-22	1.13212e-20	[5, 6]	4.43787	15	[LOC106560925, LOC106562243, LOC106566721, LOC106570209, LOC106570297, LOC106571348, LOC106573862, LOC106583179, LOC106585939, LOC106586211, LOC106588568, LOC106612829, acot7, psat1, ptgs2b]
GO:0170038	proteinogenic amino acid biosynthetic process	Group50		GO_BiologicalProcess-EBI-UniProt-GOA-ACAP-ARAP_01.05.2024_00h00	0.00112296	0.00206751	2.26425e-22	1.13212e-20	[5, 6, 7]	6	6	[LOC106562243, LOC106570297, LOC106573862, LOC106586211, LOC106612829, psat1]
GO:1901607	alpha-amino acid biosynthetic process	Group50		GO_BiologicalProcess-EBI-UniProt-GOA-ACAP-ARAP_01.05.2024_00h00	0.00191783	0.0032018	2.26425e-22	1.13212e-20	[5, 6, 7]	5.40541	6	[LOC106562243, LOC106570297, LOC106573862, LOC106586211, LOC106612829, psat1]
GO:0033559	unsaturated fatty acid metabolic process	Group50		GO_BiologicalProcess-EBI-UniProt-GOA-ACAP-ARAP_01.05.2024_00h00	0.0249054	0.026665	2.26425e-22	1.13212e-20	[5, 6, 8]	4.21053	4	[LOC106566721, LOC106571348, LOC106583179, ptgs2b]
GO:0006633	fatty acid biosynthetic process	Group50		GO_BiologicalProcess-EBI-UniProt-GOA-ACAP-ARAP_01.05.2024_00h00	0.003732	0.00532756	2.26425e-22	1.13212e-20	[5, 6, 7, 8]	4.14201	7	[LOC106560925, LOC106566721, LOC106571348, LOC106583179, LOC106585939, acot7, ptgs2b]
GO:0009064	glutamine family amino acid metabolic process	Group50		GO_BiologicalProcess-EBI-UniProt-GOA-ACAP-ARAP_01.05.2024_00h00	0.0201512	0.0223022	2.26425e-22	1.13212e-20	[5, 6, 7, 8]	4.49438	4	[LOC106570297, aldh4a1, gfpt1, uroc1]
GO:0009069	serine family amino acid metabolic process	Group50		GO_BiologicalProcess-EBI-UniProt-GOA-ACAP-ARAP_01.05.2024_00h00	0.00141177	0.00243963	2.26425e-22	1.13212e-20	[5, 6, 7, 8]	9.52381	4	[LOC106573862, LOC106586211, LOC106612829, psat1]
GO:0072330	monocarboxylic acid biosynthetic process	Group50		GO_BiologicalProcess-EBI-UniProt-GOA-ACAP-ARAP_01.05.2024_00h00	0.000456999	0.00103481	2.26425e-22	1.13212e-20	[6, 7]	4.66321	9	[LOC106560925, LOC106566721, LOC106570209, LOC106571348, LOC106583179, LOC106585939, LOC106588568, acot7, ptgs2b]
GO:0170034	L-amino acid biosynthetic process	Group50		GO_BiologicalProcess-EBI-UniProt-GOA-ACAP-ARAP_01.05.2024_00h00	0.00112296	0.00206751	2.26425e-22	1.13212e-20	[6, 7, 8]	6	6	[LOC106562243, LOC106570297, LOC106573862, LOC106586211, LOC106612829, psat1]
GO:0006563	L-serine metabolic process	Group50		GO_BiologicalProcess-EBI-UniProt-GOA-ACAP-ARAP_01.05.2024_00h00	0.00152636	0.00261472	2.26425e-22	1.13212e-20	[6, 7, 8, 9]	15	3	[LOC106586211, LOC106612829, psat1]
GO:0006636	unsaturated fatty acid biosynthetic process	Group50		GO_BiologicalProcess-EBI-UniProt-GOA-ACAP-ARAP_01.05.2024_00h00	0.00311778	0.00472464	2.26425e-22	1.13212e-20	[6, 7, 8, 9]	7.69231	4	[LOC106566721, LOC106571348, LOC106583179, ptgs2b]
GO:0009070	serine family amino acid biosynthetic process	Group50		GO_BiologicalProcess-EBI-UniProt-GOA-ACAP-ARAP_01.05.2024_00h00	0.00013289	0.000363603	2.26425e-22	1.13212e-20	[6, 7, 8, 9]	17.3913	4	[LOC106573862, LOC106586211, LOC106612829, psat1]
GO:0006564	L-serine biosynthetic process	Group50		GO_BiologicalProcess-EBI-UniProt-GOA-ACAP-ARAP_01.05.2024_00h00	1.52417e-05	5.56039e-05	2.26425e-22	1.13212e-20	[7, 8, 9, 10]	60	3	[LOC106586211, LOC106612829, psat1]
KEGG:00062	Steroid biosynthesis	Group51	Metabolism, protein interaction and gene regulation	KEGG_01.05.2024	0.0446719	0.0458352	3.07566e-21	7.68915e-20	[-1]	4.41176	3	[LOC106571348, LOC106592246, acot7]
KEGG:00100	Fatty acid elongation	Group51		KEGG_01.05.2024	8.19071e-23	8.06785e-21	3.07566e-21	7.68915e-20	[-1]	48.4848	16	[LOC106562054, LOC106570209, LOC106579093, LOC106587139, LOC106588568, LOC106590825, LOC106603135, LOC106604248, LOC106605546, LOC106612199, dhcr24, ebp, fdft1, hsd17b7, lss, sc5d]
KEGG:00900	Terpenoid backbone biosynthesis	Group51		KEGG_01.05.2024	1.06408e-10	8.73431e-10	3.07566e-21	7.68915e-20	[-1]	27.2727	9	[LOC106570829, LOC106585666, LOC106605924, acat2, erg19, fpps, hmgcs1, idi1, mvda]
GO:0006790	sulfur compound metabolic process	Group51		GO_BiologicalProcess-EBI-UniProt-GOA-ACAP-ARAP_01.05.2024_00h00	1.20326e-07	7.18312e-07	3.07566e-21	7.68915e-20	[3]	5.30973	18	[LOC100136484, LOC100194597, LOC106562599, LOC106571348, LOC106573862, LOC106577008, LOC106580346, LOC106584335, LOC106585666, LOC106611534, acot7, chac1, erg19, gsr, gsto1, hmgcs1, mvda, sult1st6]
GO:0044283	small molecule biosynthetic process	Group51		GO_BiologicalProcess-EBI-UniProt-GOA-ACAP-ARAP_01.05.2024_00h00	9.72056e-19	2.12772e-17	3.07566e-21	7.68915e-20	[3]	6.85413	39	[LOC106560925, LOC106561989, LOC106562054, LOC106562243, LOC106566721, LOC106570209, LOC106570297, LOC106570829, LOC106571348, LOC106573862, LOC106579093, LOC106583179, LOC106585666, LOC106585939, LOC106586211, LOC106587139, LOC106588251, LOC106588568, LOC106590260, LOC106590825, LOC106602973, LOC106603135, LOC106605086, LOC106605546, LOC106612829, acat2, acer1, acot7, ebp, erg19, fdft1, hmgcs1, …
GO:1901615	organic hydroxy compound metabolic process	Group51		GO_BiologicalProcess-EBI-UniProt-GOA-ACAP-ARAP_01.05.2024_00h00	6.54361e-16	8.59394e-15	3.07566e-21	7.68915e-20	[3]	7.31132	31	[LOC106562054, LOC106567948, LOC106570209, LOC106570829, LOC106579093, LOC106585666, LOC106586205, LOC106586335, LOC106587139, LOC106588251, LOC106588568, LOC106590115, LOC106590260, LOC106590825, LOC106590888, LOC106602973, LOC106603135, LOC106603538, LOC106605086, LOC106605546, acat2, acer1, ebp, erg19, fdft1, hmgcs1, hsd17b7, lss, mvda, pudp, sc5d]
GO:0006066	alcohol metabolic process	Group51		GO_BiologicalProcess-EBI-UniProt-GOA-ACAP-ARAP_01.05.2024_00h00	2.32793e-18	4.58601e-17	3.07566e-21	7.68915e-20	[3, 4]	9.34579	30	[LOC106562054, LOC106567948, LOC106570209, LOC106570829, LOC106579093, LOC106585666, LOC106586205, LOC106586335, LOC106587139, LOC106588251, LOC106588568, LOC106590115, LOC106590260, LOC106590825, LOC106602973, LOC106603135, LOC106603538, LOC106605086, LOC106605546, acat2, acer1, ebp, erg19, fdft1, hmgcs1, hsd17b7, lss, mvda, pudp, sc5d]
GO:0035383	thioester metabolic process	Group51		GO_BiologicalProcess-EBI-UniProt-GOA-ACAP-ARAP_01.05.2024_00h00	0.00200692	0.00329469	3.07566e-21	7.68915e-20	[3, 4]	5.35714	6	[LOC106571348, LOC106585666, acot7, erg19, hmgcs1, mvda]
GO:0008202	steroid metabolic process	Group51		GO_BiologicalProcess-EBI-UniProt-GOA-ACAP-ARAP_01.05.2024_00h00	9.42718e-19	2.32144e-17	3.07566e-21	7.68915e-20	[4]	12.7551	25	[LOC106562054, LOC106570209, LOC106570829, LOC106579093, LOC106585666, LOC106586205, LOC106587139, LOC106588568, LOC106590115, LOC106590825, LOC106590888, LOC106603135, LOC106604248, LOC106605546, LOC106612199, acat2, dhcr24, ebp, erg19, fdft1, hmgcs1, hsd17b7, lss, mvda, sc5d]
GO:0008610	lipid biosynthetic process	Group51		GO_BiologicalProcess-EBI-UniProt-GOA-ACAP-ARAP_01.05.2024_00h00	2.02575e-17	3.3256e-16	3.07566e-21	7.68915e-20	[4]	5.64304	43	[LOC106560925, LOC106562054, LOC106565623, LOC106566721, LOC106567948, LOC106570209, LOC106570220, LOC106570829, LOC106571348, LOC106579093, LOC106583179, LOC106585666, LOC106585939, LOC106587139, LOC106588251, LOC106588568, LOC106590260, LOC106590595, LOC106590825, LOC106590888, LOC106592668, LOC106593218, LOC106603135, LOC106603538, LOC106603795, LOC106604248, LOC106605546, LOC106605924, LOC106…
GO:0016053	organic acid biosynthetic process	Group51		GO_BiologicalProcess-EBI-UniProt-GOA-ACAP-ARAP_01.05.2024_00h00	1.35813e-05	5.04813e-05	3.07566e-21	7.68915e-20	[4]	4.38596	15	[LOC106560925, LOC106562243, LOC106566721, LOC106570209, LOC106570297, LOC106571348, LOC106573862, LOC106583179, LOC106585939, LOC106586211, LOC106588568, LOC106612829, acot7, psat1, ptgs2b]
GO:1901617	organic hydroxy compound biosynthetic process	Group51		GO_BiologicalProcess-EBI-UniProt-GOA-ACAP-ARAP_01.05.2024_00h00	6.91038e-20	1.94478e-18	3.07566e-21	7.68915e-20	[4]	13.2653	26	[LOC106562054, LOC106570209, LOC106570829, LOC106579093, LOC106585666, LOC106587139, LOC106588251, LOC106588568, LOC106590260, LOC106590825, LOC106590888, LOC106602973, LOC106603135, LOC106605086, LOC106605546, acat2, acer1, ebp, erg19, fdft1, hmgcs1, hsd17b7, lss, mvda, pudp, sc5d]
GO:0006720	isoprenoid metabolic process	Group51		GO_BiologicalProcess-EBI-UniProt-GOA-ACAP-ARAP_01.05.2024_00h00	1.12983e-10	8.90306e-10	3.07566e-21	7.68915e-20	[4, 5]	13.4021	13	[LOC106567948, LOC106570829, LOC106585666, LOC106586205, LOC106603538, LOC106605924, erg19, fdft1, fpps, hmgcs1, idi1, lss, mvda]
GO:0016125	sterol metabolic process	Group51		GO_BiologicalProcess-EBI-UniProt-GOA-ACAP-ARAP_01.05.2024_00h00	3.08247e-17	4.33748e-16	3.07566e-21	7.68915e-20	[4, 5]	16	20	[LOC106562054, LOC106570209, LOC106570829, LOC106579093, LOC106585666, LOC106587139, LOC106588568, LOC106590115, LOC106590825, LOC106603135, LOC106605546, acat2, ebp, erg19, fdft1, hmgcs1, hsd17b7, lss, mvda, sc5d]
GO:0016128	phytosteroid metabolic process	Group51		GO_BiologicalProcess-EBI-UniProt-GOA-ACAP-ARAP_01.05.2024_00h00	2.65563e-20	1.04632e-18	3.07566e-21	7.68915e-20	[4, 5]	59.0909	13	[LOC106562054, LOC106570829, LOC106579093, LOC106585666, LOC106587139, LOC106590825, LOC106590888, LOC106605546, acat2, fdft1, hmgcs1, lss, sc5d]
GO:0046165	alcohol biosynthetic process	Group51		GO_BiologicalProcess-EBI-UniProt-GOA-ACAP-ARAP_01.05.2024_00h00	2.42215e-20	1.19291e-18	3.07566e-21	7.68915e-20	[4, 5]	17.1642	23	[LOC106562054, LOC106570829, LOC106579093, LOC106585666, LOC106587139, LOC106588251, LOC106590260, LOC106590825, LOC106602973, LOC106603135, LOC106605086, LOC106605546, acat2, acer1, ebp, erg19, fdft1, hmgcs1, hsd17b7, lss, mvda, pudp, sc5d]
GO:0097384	cellular lipid biosynthetic process	Group51		GO_BiologicalProcess-EBI-UniProt-GOA-ACAP-ARAP_01.05.2024_00h00	1.12534e-13	1.05567e-12	3.07566e-21	7.68915e-20	[4, 5]	40	10	[LOC106570829, LOC106579093, LOC106585666, LOC106590825, LOC106605546, acat2, fdft1, hmgcs1, lss, sc5d]
GO:1902652	secondary alcohol metabolic process	Group51		GO_BiologicalProcess-EBI-UniProt-GOA-ACAP-ARAP_01.05.2024_00h00	7.69624e-18	1.37833e-16	3.07566e-21	7.68915e-20	[4, 5]	15.6716	21	[LOC106562054, LOC106570209, LOC106570829, LOC106579093, LOC106585666, LOC106586335, LOC106587139, LOC106588568, LOC106590115, LOC106590825, LOC106603135, LOC106605546, acat2, ebp, erg19, fdft1, hmgcs1, hsd17b7, lss, mvda, sc5d]
GO:0006694	steroid biosynthetic process	Group51		GO_BiologicalProcess-EBI-UniProt-GOA-ACAP-ARAP_01.05.2024_00h00	4.38092e-20	1.4384e-18	3.07566e-21	7.68915e-20	[5]	18.1818	22	[LOC106562054, LOC106570209, LOC106570829, LOC106579093, LOC106585666, LOC106587139, LOC106588568, LOC106590825, LOC106590888, LOC106603135, LOC106604248, LOC106605546, LOC106612199, acat2, ebp, erg19, fdft1, hmgcs1, hsd17b7, lss, mvda, sc5d]
GO:0008204	ergosterol metabolic process	Group51		GO_BiologicalProcess-EBI-UniProt-GOA-ACAP-ARAP_01.05.2024_00h00	7.27502e-16	8.95737e-15	3.07566e-21	7.68915e-20	[4, 5, 6]	58.8235	10	[LOC106570829, LOC106579093, LOC106585666, LOC106590825, LOC106605546, acat2, fdft1, hmgcs1, lss, sc5d]
GO:0008299	isoprenoid biosynthetic process	Group51		GO_BiologicalProcess-EBI-UniProt-GOA-ACAP-ARAP_01.05.2024_00h00	1.06408e-10	8.73431e-10	3.07566e-21	7.68915e-20	[4, 5, 6]	27.2727	9	[LOC106570829, LOC106585666, LOC106605924, erg19, fpps, hmgcs1, idi1, lss, mvda]
GO:0006721	terpenoid metabolic process	Group51		GO_BiologicalProcess-EBI-UniProt-GOA-ACAP-ARAP_01.05.2024_00h00	8.75229e-07	4.3105e-06	3.07566e-21	7.68915e-20	[5, 6]	12.3077	8	[LOC106567948, LOC106586205, LOC106603538, LOC106605924, fdft1, fpps, hmgcs1, lss]
GO:0008203	cholesterol metabolic process	Group51		GO_BiologicalProcess-EBI-UniProt-GOA-ACAP-ARAP_01.05.2024_00h00	7.92215e-16	9.18037e-15	3.07566e-21	7.68915e-20	[5, 6]	16.3636	18	[LOC106562054, LOC106570209, LOC106579093, LOC106585666, LOC106587139, LOC106588568, LOC106590115, LOC106590825, LOC106603135, LOC106605546, ebp, erg19, fdft1, hmgcs1, hsd17b7, lss, mvda, sc5d]
GO:0016126	sterol biosynthetic process	Group51		GO_BiologicalProcess-EBI-UniProt-GOA-ACAP-ARAP_01.05.2024_00h00	6.54443e-21	4.29751e-19	3.07566e-21	7.68915e-20	[5, 6]	34	17	[LOC106562054, LOC106570829, LOC106579093, LOC106585666, LOC106587139, LOC106590825, LOC106603135, LOC106605546, acat2, ebp, erg19, fdft1, hmgcs1, hsd17b7, lss, mvda, sc5d]
GO:0016129	phytosteroid biosynthetic process	Group51		GO_BiologicalProcess-EBI-UniProt-GOA-ACAP-ARAP_01.05.2024_00h00	2.65563e-20	1.04632e-18	3.07566e-21	7.68915e-20	[5, 6]	59.0909	13	[LOC106562054, LOC106570829, LOC106579093, LOC106585666, LOC106587139, LOC106590825, LOC106590888, LOC106605546, acat2, fdft1, hmgcs1, lss, sc5d]
GO:0046394	carboxylic acid biosynthetic process	Group51		GO_BiologicalProcess-EBI-UniProt-GOA-ACAP-ARAP_01.05.2024_00h00	1.18281e-05	4.48105e-05	3.07566e-21	7.68915e-20	[5, 6]	4.43787	15	[LOC106560925, LOC106562243, LOC106566721, LOC106570209, LOC106570297, LOC106571348, LOC106573862, LOC106583179, LOC106585939, LOC106586211, LOC106588568, LOC106612829, acot7, psat1, ptgs2b]
GO:0046490	isopentenyl diphosphate metabolic process	Group51		GO_BiologicalProcess-EBI-UniProt-GOA-ACAP-ARAP_01.05.2024_00h00	6.0866e-07	3.15542e-06	3.07566e-21	7.68915e-20	[5, 6]	57.1429	4	[LOC106585666, erg19, idi1, mvda]
GO:1902653	secondary alcohol biosynthetic process	Group51		GO_BiologicalProcess-EBI-UniProt-GOA-ACAP-ARAP_01.05.2024_00h00	6.55865e-23	1.29205e-20	3.07566e-21	7.68915e-20	[5, 6]	42.5	17	[LOC106562054, LOC106570829, LOC106579093, LOC106585666, LOC106587139, LOC106590825, LOC106603135, LOC106605546, acat2, ebp, erg19, fdft1, hmgcs1, hsd17b7, lss, mvda, sc5d]
GO:0006696	ergosterol biosynthetic process	Group51		GO_BiologicalProcess-EBI-UniProt-GOA-ACAP-ARAP_01.05.2024_00h00	7.27502e-16	8.95737e-15	3.07566e-21	7.68915e-20	[5, 6, 7]	58.8235	10	[LOC106570829, LOC106579093, LOC106585666, LOC106590825, LOC106605546, acat2, fdft1, hmgcs1, lss, sc5d]
GO:0009240	isopentenyl diphosphate biosynthetic process	Group51		GO_BiologicalProcess-EBI-UniProt-GOA-ACAP-ARAP_01.05.2024_00h00	6.0866e-07	3.15542e-06	3.07566e-21	7.68915e-20	[5, 6, 7]	57.1429	4	[LOC106585666, erg19, idi1, mvda]
GO:0016114	terpenoid biosynthetic process	Group51		GO_BiologicalProcess-EBI-UniProt-GOA-ACAP-ARAP_01.05.2024_00h00	8.21996e-06	3.23867e-05	3.07566e-21	7.68915e-20	[5, 6, 7]	33.3333	4	[LOC106605924, fpps, hmgcs1, lss]
GO:0033865	nucleoside bisphosphate metabolic process	Group51		GO_BiologicalProcess-EBI-UniProt-GOA-ACAP-ARAP_01.05.2024_00h00	0.000180155	0.000473207	3.07566e-21	7.68915e-20	[5, 6, 7]	5.97015	8	[LOC106570829, LOC106571348, LOC106577008, LOC106585666, acot7, erg19, hmgcs1, mvda]
GO:0045338	farnesyl diphosphate metabolic process	Group51		GO_BiologicalProcess-EBI-UniProt-GOA-ACAP-ARAP_01.05.2024_00h00	1.78793e-08	1.21456e-07	3.07566e-21	7.68915e-20	[5, 6, 7]	100	4	[LOC106605924, fdft1, fpps, hmgcs1]
GO:0006637	acyl-CoA metabolic process	Group51		GO_BiologicalProcess-EBI-UniProt-GOA-ACAP-ARAP_01.05.2024_00h00	0.00200692	0.00329469	3.07566e-21	7.68915e-20	[3, 4, 5, 6, 7, 8, 9, 10]	5.35714	6	[LOC106571348, LOC106585666, acot7, erg19, hmgcs1, mvda]
GO:0006695	cholesterol biosynthetic process	Group51		GO_BiologicalProcess-EBI-UniProt-GOA-ACAP-ARAP_01.05.2024_00h00	2.72505e-17	4.1295e-16	3.07566e-21	7.68915e-20	[6, 7]	39.3939	13	[LOC106562054, LOC106585666, LOC106587139, LOC106590825, LOC106603135, ebp, erg19, fdft1, hmgcs1, hsd17b7, lss, mvda, sc5d]
GO:0034032	purine nucleoside bisphosphate metabolic process	Group51		GO_BiologicalProcess-EBI-UniProt-GOA-ACAP-ARAP_01.05.2024_00h00	0.000180155	0.000473207	3.07566e-21	7.68915e-20	[5, 6, 7, 8]	5.97015	8	[LOC106570829, LOC106571348, LOC106577008, LOC106585666, acot7, erg19, hmgcs1, mvda]
GO:0033875	ribonucleoside bisphosphate metabolic process	Group51		GO_BiologicalProcess-EBI-UniProt-GOA-ACAP-ARAP_01.05.2024_00h00	0.000180155	0.000473207	3.07566e-21	7.68915e-20	[6, 7, 8]	5.97015	8	[LOC106570829, LOC106571348, LOC106577008, LOC106585666, acot7, erg19, hmgcs1, mvda]
GO:0045337	farnesyl diphosphate biosynthetic process	Group51		GO_BiologicalProcess-EBI-UniProt-GOA-ACAP-ARAP_01.05.2024_00h00	1.55086e-06	7.27429e-06	3.07566e-21	7.68915e-20	[6, 7, 8]	100	3	[LOC106605924, fpps, hmgcs1]
GO:0006084	acetyl-CoA metabolic process	Group51		GO_BiologicalProcess-EBI-UniProt-GOA-ACAP-ARAP_01.05.2024_00h00	0.00096562	0.00190227	3.07566e-21	7.68915e-20	[4, 5, 6, 7, 8, 9, 10, 11]	10.5263	4	[LOC106585666, erg19, hmgcs1, mvda]
GO:0019287	isopentenyl diphosphate biosynthetic process, mevalonate pathway	Group51		GO_BiologicalProcess-EBI-UniProt-GOA-ACAP-ARAP_01.05.2024_00h00	3.02201e-05	0.000102644	3.07566e-21	7.68915e-20	[5, 6, 7, 8, 9, 10, 11, 12]	50	3	[LOC106585666, erg19, mvda]

## Sheet: SK_T20CvsT20A_all_fams
ID	Term	GOGroups	Functional theme (using leading GO terms )	Ontology Source	Term PValue	Term PValue Corrected with Benjamini-Hochberg	Group PValue	Group PValue Corrected with Benjamini-Hochberg	GOLevels	% Associated Genes	Nr. Genes	Associated Genes Found
GO:0005814	centriole	Group000	Cellular and developmental dynamics	GO_CellularComponent-EBI-UniProt-GOA-ACAP-ARAP_01.05.2024_00h00	0.0145493	0.0429309	0.0145493	0.0151939	[3, 5, 8]	12.605	15	[LOC106574078, LOC106582089, LOC106586611, LOC106597351, LOC106601868, LOC106609290, LOC106610996, LOC106611278, ccnf, cntln, il17d, kiaa0586, sass6, stil, tubd1]
GO:0016176	superoxide-generating NADPH oxidase activator activity	Group001	Signal transduction and stimulus response	GO_MolecularFunction-EBI-UniProt-GOA-ACAP-ARAP_01.05.2024_00h00	0.00161799	0.00619174	0.00161799	0.00238365	[4]	30	6	[LOC106564693, LOC106577017, LOC106585217, LOC106586780, LOC106606647, LOC106607224]
GO:0016239	positive regulation of macroautophagy	Group002	Metabolism, protein interaction and gene regulation	GO_BiologicalProcess-EBI-UniProt-GOA-ACAP-ARAP_01.05.2024_00h00	0.00929204	0.0290827	0.00929204	0.0107216	[5, 6, 7, 8]	25	5	[LOC106571802, LOC106595300, LOC106613556, sesn1, sting1]
GO:0005816	spindle pole body	Group003	Cellular and developmental dynamics	GO_CellularComponent-EBI-UniProt-GOA-ACAP-ARAP_01.05.2024_00h00	0.00987776	0.0305552	0.00987776	0.0112402	[3, 8]	21.4286	6	[LOC106587056, LOC106590979, LOC106592455, LOC106607316, espl1, ndc1]
GO:0016600	flotillin complex	Group004	Cellular and developmental dynamics	GO_CellularComponent-EBI-UniProt-GOA-ACAP-ARAP_01.05.2024_00h00	0.00315361	0.01117	0.00315361	0.00423045	[4, 5, 6, 7]	40	4	[LOC106562057, LOC106569969, LOC106587268, flt2]
GO:0016627	oxidoreductase activity, acting on the CH-CH group of donors	Group005	Enzymatic functions	GO_MolecularFunction-EBI-UniProt-GOA-ACAP-ARAP_01.05.2024_00h00	0.00229343	0.00839567	0.00229343	0.00326221	[3]	15.9091	14	[LOC106562054, LOC106587139, LOC106587250, LOC106590888, LOC106603135, LOC106605110, LOC106607865, LOC106612556, acad9, acadvl, cpox, dhcr24, sdha, tecrb]
GO:0016835	carbon-oxygen lyase activity	Group006	Enzymatic functions	GO_MolecularFunction-EBI-UniProt-GOA-ACAP-ARAP_01.05.2024_00h00	0.0156193	0.0457248	0.0156193	0.0160074	[3]	12.5	15	[LOC106582148, LOC106583179, LOC106586691, LOC106589533, LOC106599341, LOC106609344, aco1, eno1a, eno1b, gmds, neil3, ptgis, tpi1a, tpi1b, uroc1]
GO:0017101	aminoacyl-tRNA synthetase multienzyme complex	Group007	Enzymatic functions	GO_CellularComponent-EBI-UniProt-GOA-ACAP-ARAP_01.05.2024_00h00	0.00911514	0.0285772	0.00911514	0.0105915	[3]	30.7692	4	[eprs1, kars1, mars1, qars1]
GO:0000939	inner kinetochore	Group008	Cellular and developmental dynamics	GO_CellularComponent-EBI-UniProt-GOA-ACAP-ARAP_01.05.2024_00h00	0.00529769	0.0174956	0.00529769	0.00667266	[2, 4, 6, 9, 10]	50	3	[LOC106611716, cenpi, cenpo]
GO:0005829	cytosol	Group009	Cellular and developmental dynamics	GO_CellularComponent-EBI-UniProt-GOA-ACAP-ARAP_01.05.2024_00h00	8.86998e-11	1.48313e-09	8.86998e-11	4.43499e-10	[2, 3, 4]	10.0674	254	[LOC100136430, LOC100136449, LOC100194560, LOC100194597, LOC100194624, LOC100194646, LOC100194851, LOC100196673, LOC100380640, LOC100380711, LOC100380717, LOC106560816, LOC106561658, LOC106561741, LOC106561997, LOC106562243, LOC106562356, LOC106562885, LOC106564367, LOC106564604, LOC106564841, LOC106564857, LOC106565588, LOC106565661, LOC106565780, LOC106566056, LOC106566439, LOC106566812, LOC106…
GO:0000940	outer kinetochore	Group010	Cellular and developmental dynamics	GO_CellularComponent-EBI-UniProt-GOA-ACAP-ARAP_01.05.2024_00h00	0.00161799	0.00619174	0.00161799	0.00238365	[2, 4, 6, 9, 10]	30	6	[ndc80, nuf2, si:dkey-6i22.5, ska1, ska3, spc25]
GO:0030057	desmosome	Group011	Cellular and developmental dynamics	GO_CellularComponent-EBI-UniProt-GOA-ACAP-ARAP_01.05.2024_00h00	6.84064e-05	0.000366943	6.84064e-05	0.00013437	[5]	41.1765	7	[LOC106564751, LOC106569169, LOC106569170, LOC106599708, LOC106599711, dspa, si:ch73-74h11.1]
GO:0000972	transcription-dependent tethering of RNA polymerase II gene DNA at nuclear periphery	Group012	Cellular and developmental dynamics	GO_BiologicalProcess-EBI-UniProt-GOA-ACAP-ARAP_01.05.2024_00h00	0.00238913	0.00872878	0.00238913	0.00336928	[6]	33.3333	5	[LOC106563918, LOC106564728, LOC106567908, nu107, rae1]
GO:0001501	skeletal system development	Group013	Cellular and developmental dynamics	GO_BiologicalProcess-EBI-UniProt-GOA-ACAP-ARAP_01.05.2024_00h00	0.013253	0.0396735	0.013253	0.0142925	[4, 5]	11.413	21	[LOC106562426, LOC106566248, LOC106568264, LOC106569443, LOC106569953, LOC106573620, LOC106575722, LOC106576150, LOC106578326, LOC106579491, LOC106583712, LOC106600852, col1a1a, col2a1b, hapln1b, hoxa3a, hoxd3ab, hoxd9ab, ifitm5, ncana, otor]
GO:0031681	G-protein beta-subunit binding	Group014	Metabolism, protein interaction and gene regulation	GO_MolecularFunction-EBI-UniProt-GOA-ACAP-ARAP_01.05.2024_00h00	0.0146216	0.0430758	0.0146216	0.0151734	[3]	17.9487	7	[LOC106575248, LOC106579016, LOC106584173, LOC106589334, LOC106600976, LOC106601714, gng2]
GO:0034728	nucleosome organization	Group015	Cellular and developmental dynamics	GO_BiologicalProcess-EBI-UniProt-GOA-ACAP-ARAP_01.05.2024_00h00	0.00861856	0.0272042	0.00861856	0.0102307	[8]	18.1818	8	[LOC106569963, LOC106581197, LOC106584399, LOC106586634, LOC106588403, LOC106602346, LOC106613808, supt6h]
GO:0038024	cargo receptor activity	Group016	Molecular localization and transport	GO_BiologicalProcess-EBI-UniProt-GOA-ACAP-ARAP_01.05.2024_00h00	0.00239821	0.00874474	0.00239821	0.00335343	[3, 5]	18.0328	11	[LOC100534606, LOC106560287, LOC106571406, LOC106572132, LOC106572662, LOC106573026, LOC106585229, LOC106590115, LOC106607810, ackr4b, tfr1b]
GO:0003682	chromatin binding	Group017	Metabolism, protein interaction and gene regulation	GO_MolecularFunction-EBI-UniProt-GOA-ACAP-ARAP_01.05.2024_00h00	0.00563212	0.0183712	0.00563212	0.00698721	[3]	9.97831	46	[LOC100380772, LOC100380869, LOC106563383, LOC106564951, LOC106565826, LOC106568799, LOC106569987, LOC106572212, LOC106573334, LOC106574142, LOC106576175, LOC106576194, LOC106576686, LOC106580170, LOC106581094, LOC106581197, LOC106581944, LOC106584655, LOC106585119, LOC106585785, LOC106585835, LOC106588422, LOC106588438, LOC106590561, LOC106592410, LOC106601962, LOC106602071, LOC106602346, LOC106…
GO:0042284	sphingolipid delta-4 desaturase activity	Group018	Enzymatic functions	GO_MolecularFunction-EBI-UniProt-GOA-ACAP-ARAP_01.05.2024_00h00	0.008806	0.0277016	0.008806	0.0103785	[5]	42.8571	3	[LOC106590825, LOC106603795, sc5d]
GO:0042802	identical protein binding	Group019	Metabolism, protein interaction and gene regulation	GO_MolecularFunction-EBI-UniProt-GOA-ACAP-ARAP_01.05.2024_00h00	0.00476576	0.0158517	0.00476576	0.00609574	[3]	12.7389	20	[LOC100194666, LOC106560816, LOC106562243, LOC106569189, LOC106570266, LOC106573756, LOC106577374, LOC106577392, LOC106579879, LOC106586706, LOC106587404, LOC106591425, LOC106608869, cdd, cenpf, gla, hars, terf1, tfg, tmem38b]
GO:0043236	laminin binding	Group020	Cellular and developmental dynamics	GO_MolecularFunction-EBI-UniProt-GOA-ACAP-ARAP_01.05.2024_00h00	0.0117562	0.0358874	0.0117562	0.0130186	[3]	20.6897	6	[LOC106566949, LOC106571415, LOC106583976, LOC106590025, LOC106601689, lgals3b]
GO:0005880	nuclear microtubule	Group021	Cellular and developmental dynamics	GO_CellularComponent-EBI-UniProt-GOA-ACAP-ARAP_01.05.2024_00h00	0.000309452	0.00142164	0.000309452	0.000543187	[6, 7, 8]	100	3	[LOC100195150, haus8, tpx2]
GO:0044611	nuclear pore inner ring	Group022	Cellular and developmental dynamics	GO_CellularComponent-EBI-UniProt-GOA-ACAP-ARAP_01.05.2024_00h00	0.000309452	0.00142164	0.000309452	0.000543187	[3, 4, 5, 7, 8]	100	3	[LOC106563918, nup188, nup205]
GO:0045003	double-strand break repair via synthesis-dependent strand annealing	Group023	Cellular and developmental dynamics	GO_BiologicalProcess-EBI-UniProt-GOA-ACAP-ARAP_01.05.2024_00h00	0.0120867	0.0367754	0.0120867	0.0132954	[8, 9, 10]	28.5714	4	[LOC106607888, ercc6l, rad51, rad54l]
GO:0003810	protein-glutamine gamma-glutamyltransferase activity	Group024	Enzymatic functions	GO_MolecularFunction-EBI-UniProt-GOA-ACAP-ARAP_01.05.2024_00h00	0.00552421	0.0181789	0.00552421	0.00690526	[3, 5]	24	6	[LOC106583691, LOC106584295, LOC106597223, tgm1l1, tgm2, tgm5l]
GO:0045296	cadherin binding	Group025	Cellular and developmental dynamics	GO_MolecularFunction-EBI-UniProt-GOA-ACAP-ARAP_01.05.2024_00h00	0.00138307	0.00533677	0.00138307	0.00205592	[4]	12.9534	25	[LOC106562057, LOC106564751, LOC106564908, LOC106566027, LOC106569170, LOC106569171, LOC106569778, LOC106571924, LOC106578592, LOC106587268, LOC106588289, LOC106598065, LOC106599708, LOC106601393, LOC106604384, LOC106604654, LOC106606188, LOC106607014, LOC106607182, LOC106609524, LOC106611655, anxa14, ctnna1, ctnnal1, ehd2a]
GO:0050661	NADP binding	Group026	Metabolism, protein interaction and gene regulation	GO_MolecularFunction-EBI-UniProt-GOA-ACAP-ARAP_01.05.2024_00h00	0.00274028	0.00985653	0.00274028	0.00376789	[7]	17.7419	11	[LOC106562460, LOC106570829, LOC123723662, dhfr, gapdhs, gmds, gsr, hmdh, nnt, pgd, qdpra]
GO:0004197	cysteine-type endopeptidase activity	Group027	Enzymatic functions	GO_MolecularFunction-EBI-UniProt-GOA-ACAP-ARAP_01.05.2024_00h00	0.016749	0.0484962	0.016749	0.0169545	[5]	12.3967	15	[LOC100196094, LOC106564727, LOC106568012, LOC106580795, LOC106587445, LOC106589959, LOC106589985, LOC106611360, LOC106611381, LOC106612652, capn12, casp3, casp3b, espl1, malt1]
GO:0051287	NAD binding	Group028	Metabolism, protein interaction and gene regulation	GO_MolecularFunction-EBI-UniProt-GOA-ACAP-ARAP_01.05.2024_00h00	0.00515802	0.0170647	0.00515802	0.00654672	[7]	14.5833	14	[LOC106565197, LOC106581777, LOC106582376, LOC106586211, LOC106586335, LOC106604922, LOC106611699, LOC123723662, gapdhs, idh2, ndufs2, ndufv1, parp1, qdpra]
GO:0004305	ethanolamine kinase activity	Group029	Enzymatic functions	GO_MolecularFunction-EBI-UniProt-GOA-ACAP-ARAP_01.05.2024_00h00	0.0133856	0.0400059	0.0133856	0.0143417	[5]	37.5	3	[LOC106565623, LOC106576151, LOC106583121]
GO:0061860	DNA clamp unloader activity	Group030	Metabolism, protein interaction and gene regulation	GO_BiologicalProcess-EBI-UniProt-GOA-ACAP-ARAP_01.05.2024_00h00	0.00529769	0.0174956	0.00529769	0.00667266	[3]	50	3	[LOC106564654, LOC106606528, LOC106606569]
GO:0070125	mitochondrial translational elongation	Group031	Metabolism, protein interaction and gene regulation	GO_BiologicalProcess-EBI-UniProt-GOA-ACAP-ARAP_01.05.2024_00h00	0.000619936	0.00259144	0.000619936	0.000993101	[6, 7, 8]	57.1429	4	[LOC106606342, LOC106606385, LOC106612482, tsfm]
GO:0070182	DNA polymerase binding	Group032	Metabolism, protein interaction and gene regulation	GO_MolecularFunction-EBI-UniProt-GOA-ACAP-ARAP_01.05.2024_00h00	0.00278924	0.00999388	0.00278924	0.00377233	[4]	60	3	[LOC106587264, fancd2, fanci]
GO:0070508	cholesterol import	Group033	Molecular localization and transport	GO_BiologicalProcess-EBI-UniProt-GOA-ACAP-ARAP_01.05.2024_00h00	0.00117506	0.00459138	0.00117506	0.00179522	[7, 8]	75	3	[LOC100534606, LOC106562705, stard4]
GO:0070652	HAUS complex	Group034	Cellular and developmental dynamics	GO_CellularComponent-EBI-UniProt-GOA-ACAP-ARAP_01.05.2024_00h00	0.000141341	0.000716745	0.000141341	0.00026806	[3, 8]	55.5556	5	[LOC106608807, fa29a, haus4, haus7, k0841]
GO:0086036	regulation of cardiac muscle cell membrane potential	Group035	Cellular and developmental dynamics	GO_BiologicalProcess-EBI-UniProt-GOA-ACAP-ARAP_01.05.2024_00h00	0.008806	0.0277016	0.008806	0.0103785	[4]	42.8571	3	[LOC106563153, LOC106579957, trdn]
GO:0110158	calpain complex	Group036	Cellular and developmental dynamics	GO_CellularComponent-EBI-UniProt-GOA-ACAP-ARAP_01.05.2024_00h00	0.008806	0.0277016	0.008806	0.0103785	[3, 4, 6]	42.8571	3	[LOC106580759, LOC106580760, LOC106612687]
GO:0005220	inositol 1,4,5-trisphosphate-gated calcium channel activity	Group037	Molecular localization and transport	GO_BiologicalProcess-EBI-UniProt-GOA-ACAP-ARAP_01.05.2024_00h00	0.0133856	0.0400059	0.0133856	0.0143417	[8, 9, 10, 11, 12, 13, 14]	37.5	3	[LOC106565749, LOC106566485, LOC106572092]
GO:1990547	mitochondrial phosphate ion transmembrane transport	Group038	Molecular localization and transport	GO_BiologicalProcess-EBI-UniProt-GOA-ACAP-ARAP_01.05.2024_00h00	0.00117506	0.00459138	0.00117506	0.00179522	[4, 6, 7, 8]	75	3	[LOC100194554, LOC106561671, LOC106576021]
KEGG:00280	Valine, leucine and isoleucine degradation	Group039	Metabolism, protein interaction and gene regulation	KEGG_01.05.2024	0.00896086	0.028141	0.00896086	0.0104861	[-1]	14.6341	12	[LOC106578507, LOC106592407, LOC106593318, aacs, acat2, bckdha, hadhb, hmgcs1, hsd17b10, il4i1, mccc2, oxct1a]
KEGG:00590	Arachidonic acid metabolism	Group040	Metabolism, protein interaction and gene regulation	KEGG_01.05.2024	0.01422	0.042093	0.01422	0.0149446	[-1]	12.963	14	[LOC106576033, LOC106577820, LOC106577847, LOC106578378, LOC106583179, LOC106590529, LOC106590538, LOC106610307, cbr1, ggt5a, loxe3, ptgis, ptgs2b, si:dkey-17e16.9]
KEGG:03320	PPAR signaling pathway	Group041	Metabolism, protein interaction and gene regulation	KEGG_01.05.2024	0.00102274	0.00406469	0.00102274	0.00157713	[-1]	14.1892	21	[LOC100136415, LOC106565394, LOC106568426, LOC106571805, LOC106573544, LOC106573546, LOC106576818, LOC106585590, LOC106586420, LOC106588813, LOC106590260, LOC106599103, LOC106604599, LOC106608508, LOC106611950, LOC106613694, acod, glpk3, hmgcs1, pparb2b, zgc:101540]
KEGG:04115	p53 signaling pathway	Group042	Signal transduction and stimulus response	KEGG_01.05.2024	0.000190636	0.000928662	0.000190636	0.000353426	[-1]	14.5251	26	[LOC100136517, LOC100195405, LOC100196698, LOC106565437, LOC106566708, LOC106568974, LOC106569189, LOC106571097, LOC106571802, LOC106577554, LOC106582467, LOC106586251, LOC106607664, LOC106607826, casp3, casp3b, ccnb1, ccnb2, ccne2, cdc2, cdk2, chek1, gtse1, rir2, sesn1, tp53]
KEGG:04141	Protein processing in endoplasmic reticulum	Group043	Metabolism, protein interaction and gene regulation	KEGG_01.05.2024	0.000152773	0.000764279	0.000152773	0.00028645	[-1]	11.809	47	[LOC106561997, LOC106562280, LOC106564604, LOC106565722, LOC106565820, LOC106566439, LOC106567149, LOC106567641, LOC106569189, LOC106574515, LOC106575376, LOC106576863, LOC106577619, LOC106578928, LOC106580383, LOC106582837, LOC106582927, LOC106583199, LOC106585012, LOC106586346, LOC106588882, LOC106589896, LOC106589959, LOC106589985, LOC106602525, LOC106602766, LOC106603544, LOC106608623, LOC106…
KEGG:04210	Apoptosis	Group044	Cellular and developmental dynamics	KEGG_01.05.2024	1.56784e-05	9.5721e-05	1.56784e-05	3.35966e-05	[-1]	12.9477	47	[LOC100196094, LOC100380681, LOC106562989, LOC106564005, LOC106565577, LOC106565749, LOC106566485, LOC106568012, LOC106568949, LOC106568974, LOC106569189, LOC106569963, LOC106572092, LOC106572477, LOC106572830, LOC106573900, LOC106575781, LOC106576863, LOC106577554, LOC106578371, LOC106580127, LOC106582467, LOC106582524, LOC106584012, LOC106586251, LOC106586921, LOC106588403, LOC106589959, LOC106…
KEGG:04218	Cellular senescence	Group045	Cellular and developmental dynamics	KEGG_01.05.2024	1.24329e-07	1.17134e-06	1.24329e-07	3.66326e-07	[-1]	14.0097	58	[LOC100194629, LOC100195405, LOC106563680, LOC106565437, LOC106565720, LOC106565749, LOC106566485, LOC106566708, LOC106568136, LOC106568949, LOC106568974, LOC106571074, LOC106571974, LOC106572092, LOC106573900, LOC106576419, LOC106577200, LOC106577554, LOC106578682, LOC106581094, LOC106582436, LOC106582836, LOC106584012, LOC106584161, LOC106589959, LOC106589985, LOC106590795, LOC106599005, LOC106…
KEGG:04350	TGF-beta signaling pathway	Group046	Signal transduction and stimulus response	KEGG_01.05.2024	0.00331648	0.0116359	0.00331648	0.00441305	[-1]	11.2676	32	[LOC106565791, LOC106567527, LOC106570688, LOC106571074, LOC106571097, LOC106574843, LOC106575884, LOC106578326, LOC106578682, LOC106582303, LOC106584161, LOC106586171, LOC106590018, LOC106590795, LOC106603816, LOC106610205, LOC106610220, LOC106611047, LOC106612106, adamtsl7, fmoda, hdac2, id2, id2a, id3, mycb, mych, nbl1, pitx2, smad9, tfr1b, tgfb5]
GO:0005615	extracellular space	Group047	Cellular and developmental dynamics	GO_CellularComponent-EBI-UniProt-GOA-ACAP-ARAP_01.05.2024_00h00	0.00171313	0.00647572	0.00171313	0.00250148	[2, 3]	8.32603	190	[LOC100136449, LOC100136517, LOC100194498, LOC100194500, LOC100195253, LOC100195512, LOC100196094, LOC106560287, LOC106561202, LOC106561785, LOC106562426, LOC106562604, LOC106562962, LOC106563420, LOC106564953, LOC106565226, LOC106565565, LOC106566248, LOC106566665, LOC106566838, LOC106566950, LOC106567192, LOC106567924, LOC106568264, LOC106568813, LOC106569208, LOC106569365, LOC106569443, LOC106…
KEGG:04530	Tight junction	Group048	Cellular and developmental dynamics	KEGG_01.05.2024	0.0111714	0.0344421	0.0111714	0.0124546	[-1]	9.55285	47	[LOC100380299, LOC100380681, LOC100380717, LOC106562989, LOC106563322, LOC106564005, LOC106564849, LOC106565841, LOC106567527, LOC106571974, LOC106572477, LOC106572830, LOC106574322, LOC106574434, LOC106574678, LOC106575261, LOC106575505, LOC106575630, LOC106575781, LOC106576863, LOC106580445, LOC106580854, LOC106582091, LOC106582524, LOC106585071, LOC106586112, LOC106586921, LOC106590025, LOC106…
KEGG:04820	Cytoskeleton in muscle cells	Group049	Cellular and developmental dynamics	KEGG_01.05.2024	0.00243944	0.00886028	0.00243944	0.00338242	[-1]	9.80707	61	[LOC100380633, LOC106562413, LOC106562962, LOC106564005, LOC106564751, LOC106565237, LOC106566838, LOC106566949, LOC106568399, LOC106568813, LOC106569131, LOC106569169, LOC106569170, LOC106569953, LOC106570460, LOC106571097, LOC106571473, LOC106574724, LOC106575722, LOC106577222, LOC106578353, LOC106579340, LOC106579812, LOC106581051, LOC106581984, LOC106582581, LOC106583316, LOC106586061, LOC106…
GO:0005737	cytoplasm	Group050	Cellular and developmental dynamics	GO_CellularComponent-EBI-UniProt-GOA-ACAP-ARAP_01.05.2024_00h00	4.60879e-24	6.57994e-22	4.60879e-24	1.26742e-22	[2, 3]	8.33232	1364	[1433b, LOC100136430, LOC100136449, LOC100136483, LOC100194546, LOC100194554, LOC100194560, LOC100194597, LOC100194624, LOC100194646, LOC100194666, LOC100194851, LOC100195113, LOC100195150, LOC100195405, LOC100195680, LOC100196094, LOC100196494, LOC100196673, LOC100196679, LOC100286553, LOC100380299, LOC100380384, LOC100380509, LOC100380640, LOC100380681, LOC100380711, LOC100380717, LOC100380746,…
GO:0005741	mitochondrial outer membrane	Group051	Cellular and developmental dynamics	GO_CellularComponent-EBI-UniProt-GOA-ACAP-ARAP_01.05.2024_00h00	0.012612	0.0380615	0.012612	0.0137813	[4, 5, 6, 7, 8]	10.917	25	[LOC100194666, LOC100195113, LOC106569189, LOC106570202, LOC106576797, LOC106577200, LOC106577374, LOC106577478, LOC106579879, LOC106584358, LOC106589825, LOC106591638, LOC106609324, LOC106609527, LOC106611697, LOC123739521, armc1l, cnr1, glpk3, hadhb, hk2, mtch2, mul3, tomm40l, vdac2]
GO:0008239	dipeptidyl-peptidase activity	Group052	Enzymatic functions	GO_MolecularFunction-EBI-UniProt-GOA-ACAP-ARAP_01.05.2024_00h00	0.00238913	0.00872878	0.00238913	0.00336928	[5]	33.3333	5	[LOC106568956, LOC106598984, LOC106602977, LOC106612608, dpp3]
GO:0008409	5'-3' exonuclease activity	Group053	Enzymatic functions	GO_MolecularFunction-EBI-UniProt-GOA-ACAP-ARAP_01.05.2024_00h00	0.00737353	0.0235547	0.00737353	0.00888053	[6]	26.3158	5	[LOC106568870, LOC106590374, cpsf3, exo1, fen1]
GO:0016131	brassinosteroid metabolic process	Group054	Metabolism, protein interaction and gene regulation	GO_BiologicalProcess-EBI-UniProt-GOA-ACAP-ARAP_01.05.2024_00h00	0.00278924	0.00999388	0.00278924	0.00377233	[3, 5, 6]	60	3	[LOC106562054, LOC106587139, LOC106590888]
GO:0016132	brassinosteroid biosynthetic process	Group054		GO_BiologicalProcess-EBI-UniProt-GOA-ACAP-ARAP_01.05.2024_00h00	0.00278924	0.00999388	0.00278924	0.00377233	[4, 6, 7]	60	3	[LOC106562054, LOC106587139, LOC106590888]
GO:0016274	arginine N-methyltransferase activity	Group055	Enzymatic functions	GO_MolecularFunction-EBI-UniProt-GOA-ACAP-ARAP_01.05.2024_00h00	0.000515324	0.00220887	0.000515324	0.000850285	[4, 6, 7]	27.5862	8	[LOC100196494, LOC106564271, LOC106569427, LOC106601713, gamt, prmt1, prmt3, prmt5]
GO:0016273	protein-arginine N-methyltransferase activity	Group055		GO_MolecularFunction-EBI-UniProt-GOA-ACAP-ARAP_01.05.2024_00h00	0.000515324	0.00220887	0.000515324	0.000850285	[6]	27.5862	8	[LOC100196494, LOC106564271, LOC106569427, LOC106601713, gamt, prmt1, prmt3, prmt5]
GO:0016453	acetyl-CoA C-acetyltransferase activity	Group056	Enzymatic functions	GO_MolecularFunction-EBI-UniProt-GOA-ACAP-ARAP_01.05.2024_00h00	0.00278924	0.00999388	0.00278924	0.00377233	[6]	60	3	[LOC123739521, acat2, hadhb]
GO:0003985	C-acetyltransferase activity	Group056		GO_MolecularFunction-EBI-UniProt-GOA-ACAP-ARAP_01.05.2024_00h00	0.00117506	0.00459138	0.00278924	0.00377233	[7]	75	3	[LOC123739521, acat2, hadhb]
GO:0016614	oxidoreductase activity, acting on the CH-OH group of donors, NAD or NADP as acceptor	Group057		GO_MolecularFunction-EBI-UniProt-GOA-ACAP-ARAP_01.05.2024_00h00	0.000377231	0.00168303	0.000377231	0.000648366	[3]	13.1579	30	[LOC100196673, LOC106560379, LOC106563422, LOC106564857, LOC106565197, LOC106568881, LOC106570829, LOC106577388, LOC106581777, LOC106581822, LOC106582376, LOC106586205, LOC106586211, LOC106586335, LOC106593044, LOC106604248, LOC106604922, LOC106608345, LOC106609123, LOC106609239, LOC106611699, LOC106612199, cbr1, chdh, hmdh, hsd17b10, hsd17b3, hsd17b7, idh2, pgd]
GO:0016616	oxidoreductase activity, acting on CH-OH group of donors	Group057	Enzymatic functions	GO_MolecularFunction-EBI-UniProt-GOA-ACAP-ARAP_01.05.2024_00h00	0.00112479	0.00444171	0.000377231	0.000648366	[4]	12.6126	28	[LOC100196673, LOC106560379, LOC106563422, LOC106564857, LOC106565197, LOC106568881, LOC106570829, LOC106577388, LOC106581777, LOC106582376, LOC106586205, LOC106586211, LOC106586335, LOC106593044, LOC106604248, LOC106604922, LOC106608345, LOC106609123, LOC106609239, LOC106611699, LOC106612199, cbr1, hmdh, hsd17b10, hsd17b3, hsd17b7, idh2, pgd]
GO:0016830	carboxy-lyase activity	Group058	Enzymatic functions	GO_MolecularFunction-EBI-UniProt-GOA-ACAP-ARAP_01.05.2024_00h00	0.00458106	0.0153751	0.00458106	0.00595177	[3]	15.2941	13	[LOC100194624, LOC106569255, LOC106581773, LOC106583908, LOC106590260, LOC106594092, LOC106600595, LOC106611136, dcam, erg19, gadl1, mvda, pyr5]
GO:0016831	carbon-carbon lyase activity	Group058		GO_MolecularFunction-EBI-UniProt-GOA-ACAP-ARAP_01.05.2024_00h00	0.00071895	0.00293914	0.00458106	0.00595177	[4]	20.7547	11	[LOC106569255, LOC106581773, LOC106590260, LOC106594092, LOC106600595, LOC106611136, dcam, erg19, gadl1, mvda, pyr5]
GO:0008641	ubiquitin-like modifier activating enzyme activity	Group059		GO_MolecularFunction-EBI-UniProt-GOA-ACAP-ARAP_01.05.2024_00h00	0.0141037	0.0418154	0.0107999	0.0121223	[2, 3, 4]	22.7273	5	[LOC106572968, LOC106572971, LOC106602516, sae2, uba7]
GO:0016877	ligase activity, forming carbon-sulfur bonds	Group059	Enzymatic functions	GO_MolecularFunction-EBI-UniProt-GOA-ACAP-ARAP_01.05.2024_00h00	0.0107999	0.033352	0.0107999	0.0121223	[3]	14.2857	12	[LOC106568426, LOC106571805, LOC106572968, LOC106572971, LOC106585590, LOC106586493, LOC106602516, LOC106602756, aacs, sae2, uba7, zgc:101540]
GO:0016885	CoA carboxylase activity	Group060		GO_MolecularFunction-EBI-UniProt-GOA-ACAP-ARAP_01.05.2024_00h00	0.00929204	0.0290827	0.00929204	0.0107216	[3]	25	5	[LOC106563498, LOC106593318, LOC106603271, acaca, mccc2]
GO:0016421	ligase activity, forming carbon-carbon bonds	Group060	Enzymatic functions	GO_MolecularFunction-EBI-UniProt-GOA-ACAP-ARAP_01.05.2024_00h00	0.0120867	0.0367754	0.00929204	0.0107216	[4]	28.5714	4	[LOC106593318, LOC106603271, acaca, mccc2]
GO:0017070	U6 snRNA binding	Group061		GO_MolecularFunction-EBI-UniProt-GOA-ACAP-ARAP_01.05.2024_00h00	0.0133856	0.0400059	0.000266878	0.0004839	[6]	37.5	3	[LOC100380699, LOC106613629, prpf8]
GO:0030623	U5 snRNA binding	Group061	Metabolism, protein interaction and gene regulation	GO_MolecularFunction-EBI-UniProt-GOA-ACAP-ARAP_01.05.2024_00h00	2.09175e-05	0.00012247	0.000266878	0.0004839	[6]	100	4	[LOC100380699, LOC106600990, LOC106607257, prpf8]
GO:0005885	Arp2/3 protein complex	Group062	Cellular and developmental dynamics	GO_CellularComponent-EBI-UniProt-GOA-ACAP-ARAP_01.05.2024_00h00	0.0032904	0.0115663	0.0128589	0.0139587	[2, 7]	23.3333	7	[LOC106564849, LOC106574434, LOC106574678, LOC106575261, LOC106575630, LOC106586112, actr2a]
GO:0030864	cortical actin cytoskeleton	Group062		GO_CellularComponent-EBI-UniProt-GOA-ACAP-ARAP_01.05.2024_00h00	0.0167646	0.048466	0.0128589	0.0139587	[5, 6, 7]	11.8881	17	[LOC100380299, LOC106560912, LOC106564849, LOC106567986, LOC106570296, LOC106574434, LOC106575261, LOC106580158, LOC106580854, LOC106581657, LOC106586112, LOC106588679, LOC106602627, LOC106612603, actr2a, cf12, shroom3]
GO:0031023	centrosome cycle	Group063		GO_BiologicalProcess-EBI-UniProt-GOA-ACAP-ARAP_01.05.2024_00h00	0.00356196	0.012334	0.00356196	0.00466447	[3, 4, 7]	13.9344	17	[LOC106574078, LOC106577137, LOC106582089, LOC106586611, LOC106587056, LOC106601996, LOC106603211, LOC106606316, LOC106607864, LOC106608807, cntln, haus4, haus7, haus8, k0841, sass6, stil]
GO:0007098	microtubule organizing center organization	Group063	Cellular and developmental dynamics	GO_BiologicalProcess-EBI-UniProt-GOA-ACAP-ARAP_01.05.2024_00h00	0.00430514	0.0145809	0.00356196	0.00466447	[3, 4, 5, 8]	14.4231	15	[LOC106574078, LOC106582089, LOC106586611, LOC106587056, LOC106601996, LOC106603211, LOC106606316, LOC106608807, cntln, haus4, haus7, haus8, k0841, sass6, stil]
GO:0031261	DNA replication preinitiation complex	Group064	Cellular and developmental dynamics	GO_CellularComponent-EBI-UniProt-GOA-ACAP-ARAP_01.05.2024_00h00	0.000280794	0.00130943	0.000280794	0.000498183	[3, 7, 8]	66.6667	4	[cdc45, gins1, gins3, gins4]
GO:0000811	GINS complex	Group064		GO_CellularComponent-EBI-UniProt-GOA-ACAP-ARAP_01.05.2024_00h00	0.00117506	0.00459138	0.000280794	0.000498183	[4, 7, 8, 9]	75	3	[gins1, gins3, gins4]
GO:0031970	organelle envelope lumen	Group065		GO_CellularComponent-EBI-UniProt-GOA-ACAP-ARAP_01.05.2024_00h00	0.00227367	0.00833978	0.00227367	0.00326222	[3, 5]	19.2308	10	[LOC106565560, LOC106575342, LOC106582467, LOC106586251, LOC106588465, LOC106592246, LOC106613599, chchd4a, mix23, timm10b]
GO:0005758	mitochondrial intermembrane space	Group065	Cellular and developmental dynamics	GO_CellularComponent-EBI-UniProt-GOA-ACAP-ARAP_01.05.2024_00h00	0.00227367	0.00833978	0.00227367	0.00326222	[4, 5, 6, 7]	19.2308	10	[LOC106565560, LOC106575342, LOC106582467, LOC106586251, LOC106588465, LOC106592246, LOC106613599, chchd4a, mix23, timm10b]
GO:0000808	nuclear origin of replication recognition complex	Group066	Cellular and developmental dynamics	GO_CellularComponent-EBI-UniProt-GOA-ACAP-ARAP_01.05.2024_00h00	0.008806	0.0277016	0.008806	0.0103785	[2, 6]	42.8571	3	[lrwd1, orc1, orc5]
GO:0005664	origin recognition complex	Group066	Cellular and developmental dynamics	GO_CellularComponent-EBI-UniProt-GOA-ACAP-ARAP_01.05.2024_00h00	0.008806	0.0277016	0.008806	0.0103785	[3, 7, 8]	42.8571	3	[lrwd1, orc1, orc5]
GO:0009790	embryonic organ development	Group067	Cellular and developmental dynamics	GO_BiologicalProcess-EBI-UniProt-GOA-ACAP-ARAP_01.05.2024_00h00	0.0165694	0.0482018	0.0165694	0.0168762	[3, 4]	10.2837	29	[LOC100196274, LOC106560332, LOC106562169, LOC106563492, LOC106564480, LOC106565365, LOC106569198, LOC106571269, LOC106571319, LOC106573078, LOC106573620, LOC106575722, LOC106577912, LOC106579155, LOC106583410, LOC106583712, LOC106584178, LOC106584358, LOC106585964, LOC106588813, LOC106611619, col2a1b, dusp2, hoxa3a, hoxd3ab, hoxd9ab, msx1a, orc1, polr1b]
GO:0048568	embryo development	Group067		GO_BiologicalProcess-EBI-UniProt-GOA-ACAP-ARAP_01.05.2024_00h00	0.00981904	0.0305262	0.0165694	0.0168762	[4, 5]	12.5926	17	[LOC100196274, LOC106560332, LOC106562169, LOC106565365, LOC106569198, LOC106573078, LOC106575722, LOC106583410, LOC106583712, LOC106584178, LOC106584358, LOC106588813, LOC106611619, col2a1b, hoxa3a, hoxd3ab, hoxd9ab]
GO:0050680	negative regulation of epithelial cell proliferation	Group068		GO_BiologicalProcess-EBI-UniProt-GOA-ACAP-ARAP_01.05.2024_00h00	0.00315361	0.01117	0.00315361	0.00423045	[4, 5, 6]	40	4	[LOC106573118, LOC106611510, cav2, tnmd]
GO:0001937	negative regulation of endothelial cell proliferation	Group068	Cellular and developmental dynamics	GO_BiologicalProcess-EBI-UniProt-GOA-ACAP-ARAP_01.05.2024_00h00	0.00315361	0.01117	0.00315361	0.00423045	[5, 6, 7]	40	4	[LOC106573118, LOC106611510, cav2, tnmd]
GO:0070897	RNA polymerase II preinitiation complex assembly	Group069		GO_BiologicalProcess-EBI-UniProt-GOA-ACAP-ARAP_01.05.2024_00h00	0.00552421	0.0181789	0.00552421	0.00690526	[7, 8, 9, 10]	24	6	[LOC106560324, LOC106568365, LOC106608168, gtf2b, psmc6, taf6l]
GO:0051123	transcription preinitiation complex assembly	Group069	Metabolism, protein interaction and gene regulation	GO_BiologicalProcess-EBI-UniProt-GOA-ACAP-ARAP_01.05.2024_00h00	0.00737353	0.0235547	0.00552421	0.00690526	[8, 9, 10, 11]	26.3158	5	[LOC106560324, LOC106608168, gtf2b, psmc6, taf6l]
GO:0071012	catalytic step 1 spliceosome	Group070		GO_CellularComponent-EBI-UniProt-GOA-ACAP-ARAP_01.05.2024_00h00	0.00469168	0.0156897	0.00469168	0.00604787	[3, 4, 8]	36.3636	4	[LOC106602585, LOC106609896, LOC106611702, if4a3]
GO:0071006	U2-type catalytic step 1 spliceosome	Group070	Metabolism, protein interaction and gene regulation	GO_CellularComponent-EBI-UniProt-GOA-ACAP-ARAP_01.05.2024_00h00	0.00469168	0.0156897	0.00469168	0.00604787	[4, 5, 9]	36.3636	4	[LOC106602585, LOC106609896, LOC106611702, if4a3]
GO:0098845	postsynaptic endosome	Group071		GO_CellularComponent-EBI-UniProt-GOA-ACAP-ARAP_01.05.2024_00h00	0.0156131	0.0457788	0.0156131	0.016101	[3, 4, 5, 6, 8]	26.6667	4	[LOC106562755, LOC106580659, LOC106589043, rb11a]
GO:0098837	postsynaptic recycling endosome	Group071	Cellular and developmental dynamics	GO_CellularComponent-EBI-UniProt-GOA-ACAP-ARAP_01.05.2024_00h00	0.00911514	0.0285772	0.0156131	0.016101	[4, 5, 6, 7, 9]	30.7692	4	[LOC106562755, LOC106580659, LOC106589043, rb11a]
KEGG:04510	ECM-receptor interaction	Group072	Cellular and developmental dynamics	KEGG_01.05.2024	0.0115763	0.0355135	0.00346324	0.00457147	[-1]	9.45946	49	[LOC100136517, LOC100380299, LOC106562413, LOC106564005, LOC106565237, LOC106568399, LOC106568949, LOC106569075, LOC106569189, LOC106570460, LOC106571097, LOC106571319, LOC106572830, LOC106573118, LOC106573900, LOC106576863, LOC106580854, LOC106582581, LOC106583477, LOC106583712, LOC106584012, LOC106586061, LOC106586070, LOC106588374, LOC106588939, LOC106588978, LOC106589269, LOC106589959, LOC106…
KEGG:04512	Focal adhesion	Group072		KEGG_01.05.2024	7.24095e-05	0.000387297	0.00346324	0.00457147	[-1]	14.6465	29	[LOC106565237, LOC106566949, LOC106568399, LOC106569075, LOC106570460, LOC106570894, LOC106571097, LOC106571319, LOC106581006, LOC106582581, LOC106583477, LOC106583712, LOC106586061, LOC106586070, LOC106588374, LOC106588939, LOC106589269, LOC106590025, LOC106592181, LOC106600852, LOC106604349, LOC106610502, LOC106612873, col1a1a, col1a1b, col2a1b, hmmr, itga11b, thbs2a]
GO:0007308	oocyte axis specification	Group073	Cellular and developmental dynamics	GO_BiologicalProcess-EBI-UniProt-GOA-ACAP-ARAP_01.05.2024_00h00	0.00529769	0.0174956	0.00529769	0.00667266	[3, 4, 5, 6, 7, 8, 9]	50	3	[LOC106565677, LOC106577912, mep50]
GO:0007309	oocyte construction	Group073	Cellular and developmental dynamics	GO_BiologicalProcess-EBI-UniProt-GOA-ACAP-ARAP_01.05.2024_00h00	0.00529769	0.0174956	0.00529769	0.00667266	[3, 4, 5, 6, 7, 8, 9, 10]	50	3	[LOC106565677, LOC106577912, mep50]
GO:0007492	endoderm formation	Group074	Cellular and developmental dynamics	GO_BiologicalProcess-EBI-UniProt-GOA-ACAP-ARAP_01.05.2024_00h00	0.0120867	0.0367754	0.0120867	0.0132954	[4]	28.5714	4	[LOC106563492, LOC106564480, LOC106571269, dusp2]
GO:0001706	endoderm development	Group074		GO_BiologicalProcess-EBI-UniProt-GOA-ACAP-ARAP_01.05.2024_00h00	0.0120867	0.0367754	0.0120867	0.0132954	[4, 5, 6, 7, 8]	28.5714	4	[LOC106563492, LOC106564480, LOC106571269, dusp2]
GO:0005539	glycosaminoglycan binding	Group075	Signal transduction and stimulus response	GO_MolecularFunction-EBI-UniProt-GOA-ACAP-ARAP_01.05.2024_00h00	0.00128989	0.00500845	0.00128989	0.00195259	[3]	12.5	28	[LOC100195512, LOC106562426, LOC106568264, LOC106569355, LOC106570673, LOC106571097, LOC106573544, LOC106573546, LOC106575102, LOC106577056, LOC106583520, LOC106585939, LOC106587109, LOC106588972, LOC106589308, LOC106599513, LOC106604349, LOC106607607, LOC106613694, ccn1, cef10, hapln1b, hmmr, ncana, prelp, smoc1, thbs2a, tnfaip6]
GO:0008201	heparin binding	Group075		GO_MolecularFunction-EBI-UniProt-GOA-ACAP-ARAP_01.05.2024_00h00	0.00169948	0.00643723	0.00128989	0.00195259	[3, 4]	13.6364	21	[LOC100195512, LOC106569355, LOC106570673, LOC106571097, LOC106573544, LOC106573546, LOC106575102, LOC106577056, LOC106583520, LOC106585939, LOC106587109, LOC106588972, LOC106589308, LOC106599513, LOC106607607, LOC106613694, ccn1, cef10, prelp, smoc1, thbs2a]
GO:0008574	plus-end-directed microtubule motor activity	Group076		GO_MolecularFunction-EBI-UniProt-GOA-ACAP-ARAP_01.05.2024_00h00	2.09175e-05	0.00012247	1.11701e-05	2.49063e-05	[3]	100	4	[LOC106577137, LOC106589940, LOC106607864, kif20ba]
GO:0005876	spindle microtubule	Group076	Cellular and developmental dynamics	GO_CellularComponent-EBI-UniProt-GOA-ACAP-ARAP_01.05.2024_00h00	1.11701e-05	7.0516e-05	1.11701e-05	2.49063e-05	[6, 7, 8]	29.2683	12	[LOC106561604, LOC106573105, LOC106577137, LOC106589940, LOC106607864, LOC106613229, aurka, fa29a, kif20ba, kntc1, ska1, ska3]
GO:0009008	DNA (cytosine-5-)-methyltransferase activity	Group077	Enzymatic functions	GO_MolecularFunction-EBI-UniProt-GOA-ACAP-ARAP_01.05.2024_00h00	0.00911514	0.0285772	0.00911514	0.0105915	[4, 5]	30.7692	4	[LOC100380772, LOC106603656, LOC106607210, LOC106611330]
GO:0003886	DNA-methyltransferase activity	Group077		GO_MolecularFunction-EBI-UniProt-GOA-ACAP-ARAP_01.05.2024_00h00	0.00666361	0.0214716	0.00911514	0.0105915	[5, 6]	33.3333	4	[LOC100380772, LOC106603656, LOC106607210, LOC106611330]
GO:0010458	exit from mitosis	Group078		GO_BiologicalProcess-EBI-UniProt-GOA-ACAP-ARAP_01.05.2024_00h00	0.0133856	0.0400059	0.0133856	0.0143417	[5, 6, 8]	37.5	3	[LOC106563463, LOC106611570, cdca5]
GO:0007096	regulation of exit from mitosis	Group078	Cellular and developmental dynamics	GO_BiologicalProcess-EBI-UniProt-GOA-ACAP-ARAP_01.05.2024_00h00	0.0133856	0.0400059	0.0133856	0.0143417	[6, 7, 8, 9]	37.5	3	[LOC106563463, LOC106611570, cdca5]
GO:0016615	malate dehydrogenase activity	Group079		GO_MolecularFunction-EBI-UniProt-GOA-ACAP-ARAP_01.05.2024_00h00	0.0120867	0.0367754	0.0156131	0.016101	[4]	28.5714	4	[LOC100196673, LOC106564857, LOC106577388, LOC106593044]
GO:0030060	oxaloacetate metabolic process	Group079		GO_MolecularFunction-EBI-UniProt-GOA-ACAP-ARAP_01.05.2024_00h00	0.00199892	0.00740516	0.0156131	0.016101	[5]	44.4444	4	[LOC100196673, LOC106564857, LOC106577388, LOC106593044]
GO:0006107	L-malate dehydrogenase activity	Group079	Enzymatic functions	GO_BiologicalProcess-EBI-UniProt-GOA-ACAP-ARAP_01.05.2024_00h00	0.0133856	0.0400059	0.0156131	0.016101	[7]	37.5	3	[LOC106564857, LOC106577388, LOC106593044]
KEGG:03015	mRNA cleavage factor complex	Group080		KEGG_01.05.2024	0.000191777	0.000931776	0.000248844	0.000456213	[-1]	14.2857	27	[LOC106564930, LOC106567527, LOC106570221, LOC106579615, LOC106580678, LOC106586023, LOC106588091, LOC106601423, LOC106601640, LOC106601855, LOC106603292, LOC106603816, LOC106606404, LOC106606979, LOC106608196, LOC106611634, LOC106611711, LOC106612447, cpsf2, cpsf3, cstf1, erf3b, fip1l1b, if4a3, ppp1cb, ppp2r2ab, sympk]
GO:0005849	mRNA cleavage and polyadenylation specificity factor complex	Group080		GO_CellularComponent-EBI-UniProt-GOA-ACAP-ARAP_01.05.2024_00h00	0.00267695	0.00966618	0.000248844	0.000456213	[3, 7]	24.1379	7	[LOC106570221, LOC106608196, LOC106611711, cpsf3, cstf1, fip1l1b, sympk]
GO:0005847	mRNA surveillance pathway	Group080	Cellular and developmental dynamics	GO_CellularComponent-EBI-UniProt-GOA-ACAP-ARAP_01.05.2024_00h00	0.00213657	0.007868	0.000248844	0.000456213	[4, 8]	28.5714	6	[LOC106570221, LOC106608196, LOC106611711, cpsf3, fip1l1b, sympk]
GO:0051233	chromosome passenger complex	Group081		GO_CellularComponent-EBI-UniProt-GOA-ACAP-ARAP_01.05.2024_00h00	6.58447e-07	5.43145e-06	4.91951e-07	1.35287e-06	[2, 6, 8]	34.2105	13	[LOC106561604, LOC106561782, LOC106563511, LOC106565211, LOC106573105, LOC106583587, LOC106584748, LOC106587689, aurka, borea, incenp, prc1b, racgap1]
GO:0032133	spindle pole centrosome	Group081		GO_CellularComponent-EBI-UniProt-GOA-ACAP-ARAP_01.05.2024_00h00	0.000266878	0.00125082	4.91951e-07	1.35287e-06	[3, 8]	50	5	[LOC106561604, LOC106573105, aurka, borea, incenp]
GO:0031616	spindle midzone	Group081	Cellular and developmental dynamics	GO_CellularComponent-EBI-UniProt-GOA-ACAP-ARAP_01.05.2024_00h00	0.00117333	0.00459429	4.91951e-07	1.35287e-06	[3, 4, 7, 9]	50	4	[LOC106561604, LOC106573105, LOC106589585, aurka]
GO:0001675	acrosome assembly	Group082	Cellular and developmental dynamics	GO_BiologicalProcess-EBI-UniProt-GOA-ACAP-ARAP_01.05.2024_00h00	0.00238913	0.00872878	0.0141037	0.0149174	[3, 4, 5, 6, 7, 8]	33.3333	5	[LOC106561691, LOC106573051, LOC106576174, LOC106577632, LOC106608781]
GO:0033363	secretory granule organization	Group082		GO_BiologicalProcess-EBI-UniProt-GOA-ACAP-ARAP_01.05.2024_00h00	0.0115281	0.0354242	0.0141037	0.0149174	[5, 6]	23.8095	5	[LOC106561691, LOC106573051, LOC106576174, LOC106577632, LOC106608781]
GO:0002080	acrosomal membrane	Group082		GO_CellularComponent-EBI-UniProt-GOA-ACAP-ARAP_01.05.2024_00h00	0.00529769	0.0174956	0.0141037	0.0149174	[5, 6, 7, 8, 9, 10]	50	3	[LOC106561691, LOC106573051, LOC106576174]
GO:0007272	ensheathment of neurons	Group083	Cellular and developmental dynamics	GO_BiologicalProcess-EBI-UniProt-GOA-ACAP-ARAP_01.05.2024_00h00	0.000584375	0.00245941	0.000584375	0.000954672	[2, 5, 6]	22.7273	10	[LOC100195253, LOC106571415, LOC106577163, LOC106577171, LOC106580742, LOC106589372, LOC106600490, LOC106602029, LOC106606327, mal]
GO:0008366	axon ensheathment	Group083		GO_BiologicalProcess-EBI-UniProt-GOA-ACAP-ARAP_01.05.2024_00h00	0.000584375	0.00245941	0.000584375	0.000954672	[3, 6, 7]	22.7273	10	[LOC100195253, LOC106571415, LOC106577163, LOC106577171, LOC106580742, LOC106589372, LOC106600490, LOC106602029, LOC106606327, mal]
GO:0042552	myelination	Group083	Cellular and developmental dynamics	GO_BiologicalProcess-EBI-UniProt-GOA-ACAP-ARAP_01.05.2024_00h00	0.000584375	0.00245941	0.000584375	0.000954672	[4, 7, 8]	22.7273	10	[LOC100195253, LOC106571415, LOC106577163, LOC106577171, LOC106580742, LOC106589372, LOC106600490, LOC106602029, LOC106606327, mal]
GO:0005875	microtubule associated complex	Group084		GO_CellularComponent-EBI-UniProt-GOA-ACAP-ARAP_01.05.2024_00h00	0.00807039	0.0256924	6.67553e-11	3.44207e-10	[2, 7]	11.6162	23	[LOC106561604, LOC106562699, LOC106563621, LOC106573105, LOC106587728, LOC106587747, LOC106589381, LOC106589940, LOC106601996, LOC106603038, LOC106603166, LOC106606316, LOC106608807, aurka, borea, fa29a, haus4, haus7, incenp, k0841, kif22, kif23, kif4]
GO:0007051	kinesin complex	Group084		GO_BiologicalProcess-EBI-UniProt-GOA-ACAP-ARAP_01.05.2024_00h00	6.69104e-18	3.65252e-16	6.67553e-11	3.44207e-10	[3, 4, 7]	26.5306	52	[LOC100195150, LOC100195680, LOC106561604, LOC106561782, LOC106562699, LOC106563511, LOC106565211, LOC106573105, LOC106574078, LOC106577137, LOC106580383, LOC106583508, LOC106583587, LOC106584748, LOC106585012, LOC106586881, LOC106587056, LOC106587227, LOC106587689, LOC106587728, LOC106589585, LOC106589940, LOC106590979, LOC106592455, LOC106597351, LOC106599100, LOC106603166, LOC106607316, LOC106…
GO:0005871	spindle organization	Group084	Cellular and developmental dynamics	GO_CellularComponent-EBI-UniProt-GOA-ACAP-ARAP_01.05.2024_00h00	0.00280997	0.0100488	6.67553e-11	3.44207e-10	[3, 8]	20	9	[LOC106562699, LOC106563621, LOC106587728, LOC106589381, LOC106589940, LOC106601996, LOC106603038, LOC106606316, kif23]
GO:0004386	helicase activity	Group085	Metabolism, protein interaction and gene regulation	GO_MolecularFunction-EBI-UniProt-GOA-ACAP-ARAP_01.05.2024_00h00	1.97789e-08	2.21143e-07	5.89744e-11	3.13896e-10	[2, 3]	17.284	42	[LOC100380341, LOC100380648, LOC106564644, LOC106569128, LOC106569987, LOC106571380, LOC106576686, LOC106577153, LOC106581870, LOC106587357, LOC106588422, LOC106588962, LOC106589826, LOC106602719, LOC106606339, LOC106607002, LOC106607064, LOC106607291, LOC106608315, LOC106609999, LOC106612469, aqr, blm, brip1, ddx10, ddx54, ddx56, dhx29, dhx30, dhx58, ercc6l, if4a3, mcm2, mcm3, mcm4, mcm6, mcm7, …
GO:0140098	Enzymatic functions, acting on RNA	Group085		GO_MolecularFunction-EBI-UniProt-GOA-ACAP-ARAP_01.05.2024_00h00	2.19405e-07	1.95777e-06	5.89744e-11	3.13896e-10	[3]	13.035	67	[LOC100380648, LOC106564474, LOC106564644, LOC106567354, LOC106568002, LOC106568532, LOC106568870, LOC106572754, LOC106573946, LOC106576677, LOC106577153, LOC106578539, LOC106579727, LOC106580835, LOC106581870, LOC106585996, LOC106587357, LOC106588694, LOC106589826, LOC106590374, LOC106602719, LOC106604641, LOC106605401, LOC106607064, LOC106607291, LOC106609999, LOC106612204, LOC106612469, LOC106…
GO:0003724	RNA helicase activity	Group085		GO_MolecularFunction-EBI-UniProt-GOA-ACAP-ARAP_01.05.2024_00h00	8.10861e-05	0.000429988	5.89744e-11	3.13896e-10	[3, 4]	18.5567	18	[LOC100380648, LOC106564644, LOC106577153, LOC106581870, LOC106587357, LOC106589826, LOC106602719, LOC106607064, LOC106607291, LOC106609999, LOC106612469, ddx10, ddx54, ddx56, dhx29, dhx30, dhx58, if4a3]
GO:0046434	glycerophospholipid catabolic process	Group086	Metabolism, protein interaction and gene regulation	GO_BiologicalProcess-EBI-UniProt-GOA-ACAP-ARAP_01.05.2024_00h00	0.0123332	0.0373416	0.00672014	0.00815312	[4, 5]	11.0599	24	[LOC100194624, LOC106562484, LOC106562547, LOC106563165, LOC106564313, LOC106571744, LOC106573026, LOC106577820, LOC106577847, LOC106583908, LOC106589825, LOC106597885, LOC106600720, LOC123723662, LOC123723769, eno1a, eno1b, gapdhs, gpia, hk2, kpyk, tigara, tpi1a, tpi1b]
GO:0046503	organophosphate catabolic process	Group086		GO_BiologicalProcess-EBI-UniProt-GOA-ACAP-ARAP_01.05.2024_00h00	0.00347652	0.0121286	0.00672014	0.00815312	[5, 6]	16.4384	12	[LOC106563165, LOC106571744, LOC106573026, LOC106573544, LOC106573546, LOC106577820, LOC106577847, LOC106582073, LOC106585939, LOC106597885, LOC106600720, LOC106613694]
GO:0046475	glycerolipid catabolic process	Group086		GO_BiologicalProcess-EBI-UniProt-GOA-ACAP-ARAP_01.05.2024_00h00	0.00171552	0.00647155	0.00672014	0.00815312	[6, 7]	25.9259	7	[LOC106563165, LOC106571744, LOC106573026, LOC106577820, LOC106577847, LOC106597885, LOC106600720]
GO:0050000	chromosome localization	Group087	Molecular localization and transport	GO_BiologicalProcess-EBI-UniProt-GOA-ACAP-ARAP_01.05.2024_00h00	0.00041864	0.00184999	0.00041864	0.000704853	[3]	19.697	13	[LOC106563463, LOC106566708, LOC106567908, LOC106587227, LOC106601996, LOC106602330, LOC106606316, LOC106610270, cdca5, cenpf, incenp, ndc80, nuf2]
GO:0051303	establishment of chromosome localization	Group087		GO_BiologicalProcess-EBI-UniProt-GOA-ACAP-ARAP_01.05.2024_00h00	0.0010894	0.00431114	0.00041864	0.000704853	[4]	18.75	12	[LOC106563463, LOC106566708, LOC106587227, LOC106601996, LOC106602330, LOC106606316, LOC106610270, cdca5, cenpf, incenp, ndc80, nuf2]
GO:0051310	metaphase chromosome alignment	Group087		GO_BiologicalProcess-EBI-UniProt-GOA-ACAP-ARAP_01.05.2024_00h00	0.000706237	0.00289995	0.00041864	0.000704853	[5, 6]	22.2222	10	[LOC106563463, LOC106566708, LOC106587227, LOC106602330, LOC106610270, cdca5, cenpf, incenp, ndc80, nuf2]
GO:0016327	filopodium membrane	Group088	Cellular and developmental dynamics	GO_CellularComponent-EBI-UniProt-GOA-ACAP-ARAP_01.05.2024_00h00	0.00315361	0.01117	0.00277122	0.00377894	[4, 5]	40	4	[LOC106573924, LOC106575483, LOC106591360, LOC106591656]
GO:0031527	apicolateral plasma membrane	Group088		GO_CellularComponent-EBI-UniProt-GOA-ACAP-ARAP_01.05.2024_00h00	0.00199892	0.00740516	0.00277122	0.00377894	[5, 6]	44.4444	4	[LOC106573924, LOC106575483, LOC106591656, LOC106608083]
GO:0051491	positive regulation of filopodium assembly	Group088		GO_BiologicalProcess-EBI-UniProt-GOA-ACAP-ARAP_01.05.2024_00h00	0.00469168	0.0156897	0.00277122	0.00377894	[5, 6, 7, 8, 9]	36.3636	4	[LOC106573924, LOC106575483, LOC106591656, LOC106599513]
GO:0046912	acyltransferase activity, acyl groups converted into alkyl on transfer	Group089		GO_MolecularFunction-EBI-UniProt-GOA-ACAP-ARAP_01.05.2024_00h00	0.0133856	0.0400059	0.000396545	0.000674535	[4]	37.5	3	[LOC106572524, LOC106601015, hmgcs1]
GO:0072350	citrate metabolic process	Group089		GO_BiologicalProcess-EBI-UniProt-GOA-ACAP-ARAP_01.05.2024_00h00	0.00134879	0.00522623	0.000396545	0.000674535	[6]	26.9231	7	[LOC106565197, LOC106572524, LOC106582376, LOC106586335, LOC106601015, aco1, idh2]
GO:0006101	tricarboxylic acid metabolic process	Group089	Metabolism, protein interaction and gene regulation	GO_BiologicalProcess-EBI-UniProt-GOA-ACAP-ARAP_01.05.2024_00h00	0.0133856	0.0400059	0.000396545	0.000674535	[7]	37.5	3	[LOC106572524, LOC106601015, aco1]
GO:0051302	regulation of cell division	Group090		GO_BiologicalProcess-EBI-UniProt-GOA-ACAP-ARAP_01.05.2024_00h00	0.00436175	0.0147457	0.00745858	0.00891786	[3, 4]	16	12	[LOC106561064, LOC106561604, LOC106571074, LOC106573105, LOC106579209, LOC106584161, LOC106587109, LOC106590795, LOC106611047, LOC106612106, aurka, tgfb5]
GO:0051781	positive regulation of cell division	Group090		GO_BiologicalProcess-EBI-UniProt-GOA-ACAP-ARAP_01.05.2024_00h00	0.0127218	0.0382685	0.00745858	0.00891786	[3, 4, 5]	18.4211	7	[LOC106571074, LOC106584161, LOC106587109, LOC106590795, LOC106611047, LOC106612106, tgfb5]
GO:0005160	transforming growth factor beta receptor binding	Group090	Signal transduction and stimulus response	GO_MolecularFunction-EBI-UniProt-GOA-ACAP-ARAP_01.05.2024_00h00	0.00134879	0.00522623	0.00745858	0.00891786	[5]	26.9231	7	[LOC106571074, LOC106582280, LOC106584161, LOC106590795, LOC106611047, LOC106612106, tgfb5]
GO:0070937	CRD-mediated mRNA stability complex	Group091		GO_CellularComponent-EBI-UniProt-GOA-ACAP-ARAP_01.05.2024_00h00	0.008806	0.0277016	0.00315361	0.00423045	[3]	42.8571	3	[LOC100286553, LOC106564860, LOC106607700]
GO:0048027	CRD-mediated mRNA stabilization	Group091		GO_MolecularFunction-EBI-UniProt-GOA-ACAP-ARAP_01.05.2024_00h00	0.000619936	0.00259144	0.00315361	0.00423045	[6]	57.1429	4	[LOC100286553, LOC106564860, LOC106591425, LOC106607700]
GO:0070934	mRNA 5'-UTR binding	Group091	Cellular and developmental dynamics	GO_BiologicalProcess-EBI-UniProt-GOA-ACAP-ARAP_01.05.2024_00h00	0.008806	0.0277016	0.00315361	0.00423045	[6, 7, 8, 9, 10, 11, 12, 13]	42.8571	3	[LOC100286553, LOC106564860, LOC106607700]
GO:0042476	amelogenesis	Group092	Cellular and developmental dynamics	GO_BiologicalProcess-EBI-UniProt-GOA-ACAP-ARAP_01.05.2024_00h00	0.0156131	0.0457788	0.0156131	0.016101	[4, 5]	26.6667	4	[LOC106581397, LOC106598296, LOC106610323, fam20a]
GO:0097186	odontogenesis	Group092		GO_BiologicalProcess-EBI-UniProt-GOA-ACAP-ARAP_01.05.2024_00h00	0.00911514	0.0285772	0.0156131	0.016101	[3, 4, 5, 6, 7]	30.7692	4	[LOC106581397, LOC106598296, LOC106610323, fam20a]
GO:0042475	odontogenesis of dentin-containing tooth	Group092		GO_BiologicalProcess-EBI-UniProt-GOA-ACAP-ARAP_01.05.2024_00h00	0.0156131	0.0457788	0.0156131	0.016101	[5, 6]	26.6667	4	[LOC106581397, LOC106598296, LOC106610323, fam20a]
GO:0032543	mitochondrial translation	Group093		GO_BiologicalProcess-EBI-UniProt-GOA-ACAP-ARAP_01.05.2024_00h00	1.54776e-10	2.47641e-09	7.03465e-12	4.29895e-11	[5, 6, 7]	35	21	[LOC106560988, LOC106567354, LOC106568002, LOC106572754, LOC106580835, LOC106606342, LOC106606385, LOC106612482, gars1, gfm2, hars, iars2, lrpprc, mrpl2, mrps18b, ptcd3, qrsl1, sars2, syrc, tsfm, wars2]
GO:0140053	mitochondrial RNA metabolic process	Group093		GO_BiologicalProcess-EBI-UniProt-GOA-ACAP-ARAP_01.05.2024_00h00	7.03465e-12	1.48367e-10	7.03465e-12	4.29895e-11	[6]	30.4348	28	[LOC106560988, LOC106563248, LOC106567354, LOC106568002, LOC106572754, LOC106580835, LOC106589826, LOC106605422, LOC106606342, LOC106606385, LOC106612482, fastk, gars1, gfm2, hars, iars2, lrpprc, mrpl2, mrps18b, mto1, ptcd3, qrsl1, sars2, syrc, tefm, tfb2m, tsfm, wars2]
GO:0000959	mitochondrial gene expression	Group093	Metabolism, protein interaction and gene regulation	GO_BiologicalProcess-EBI-UniProt-GOA-ACAP-ARAP_01.05.2024_00h00	1.28741e-06	1.00397e-05	7.03465e-12	4.29895e-11	[6, 7]	32.5	13	[LOC106563248, LOC106567354, LOC106572754, LOC106580835, LOC106589826, LOC106605422, fastk, gars1, mto1, sars2, tefm, tfb2m, wars2]
GO:1901343	negative regulation of vasculature development	Group094		GO_BiologicalProcess-EBI-UniProt-GOA-ACAP-ARAP_01.05.2024_00h00	0.0138727	0.0411963	0.0138727	0.0147677	[3, 4, 5, 6, 7, 8]	20	6	[LOC106571097, LOC106603571, LOC106611510, pedf, thbs2a, tnmd]
GO:2000181	negative regulation of blood vessel morphogenesis	Group094		GO_BiologicalProcess-EBI-UniProt-GOA-ACAP-ARAP_01.05.2024_00h00	0.0138727	0.0411963	0.0138727	0.0147677	[4, 5, 6, 7, 8, 9]	20	6	[LOC106571097, LOC106603571, LOC106611510, pedf, thbs2a, tnmd]
GO:0016525	negative regulation of angiogenesis	Group094	Cellular and developmental dynamics	GO_BiologicalProcess-EBI-UniProt-GOA-ACAP-ARAP_01.05.2024_00h00	0.0138727	0.0411963	0.0138727	0.0147677	[4, 5, 6, 7, 8, 9, 10, 11]	20	6	[LOC106571097, LOC106603571, LOC106611510, pedf, thbs2a, tnmd]
GO:0008387	oxysterol 7-alpha-hydroxylase activity	Group095		GO_MolecularFunction-EBI-UniProt-GOA-ACAP-ARAP_01.05.2024_00h00	0.000309452	0.00142164	0.0156131	0.016101	[4, 5]	100	3	[LOC106570209, LOC106588568, LOC106607853]
GO:0008396	bile acid biosynthetic process	Group095		GO_MolecularFunction-EBI-UniProt-GOA-ACAP-ARAP_01.05.2024_00h00	0.00278924	0.00999388	0.0156131	0.016101	[4, 5]	60	3	[LOC106570209, LOC106588568, LOC106607853]
GO:0006699	steroid 7-alpha-hydroxylase activity	Group095	Enzymatic functions	GO_BiologicalProcess-EBI-UniProt-GOA-ACAP-ARAP_01.05.2024_00h00	0.0156131	0.0457788	0.0156131	0.016101	[5, 6, 7, 8]	26.6667	4	[LOC106570209, LOC106588568, LOC106607853, zgc:101540]
KEGG:03430	Mismatch repair	Group096	Metabolism, protein interaction and gene regulation	KEGG_01.05.2024	2.11053e-09	2.72024e-08	3.76587e-10	1.59325e-09	[-1]	46.6667	14	[LOC106580445, LOC106585071, LOC106605109, LOC106606382, LOC106612933, exo1, lig1, msh2, msh6, pold1, rfa1, rfc2, rfc4, rpa2]
GO:0030337	DNA polymerase processivity factor activity	Group096		GO_MolecularFunction-EBI-UniProt-GOA-ACAP-ARAP_01.05.2024_00h00	0.000309452	0.00142164	3.76587e-10	1.59325e-09	[4]	100	3	[LOC106580445, LOC106585071, tefm]
GO:0006298	mismatch repair	Group096		GO_BiologicalProcess-EBI-UniProt-GOA-ACAP-ARAP_01.05.2024_00h00	0.00161799	0.00619174	3.76587e-10	1.59325e-09	[6, 7, 8]	30	6	[LOC106564474, LOC106580445, LOC106585071, exo1, msh2, msh6]
GO:0006272	leading strand elongation	Group096		GO_BiologicalProcess-EBI-UniProt-GOA-ACAP-ARAP_01.05.2024_00h00	0.000619936	0.00259144	3.76587e-10	1.59325e-09	[8, 9, 10]	57.1429	4	[LOC106580445, LOC106585071, pola1, pole]
GO:0008237	aminopeptidase activity	Group097	Cellular and developmental dynamics	GO_MolecularFunction-EBI-UniProt-GOA-ACAP-ARAP_01.05.2024_00h00	0.00181454	0.00681738	0.000312053	0.000541986	[4]	10.7769	43	[LOC100380699, LOC106562591, LOC106563762, LOC106567192, LOC106567924, LOC106568831, LOC106569443, LOC106569863, LOC106571140, LOC106573613, LOC106573760, LOC106574401, LOC106576033, LOC106577433, LOC106578314, LOC106580017, LOC106580284, LOC106581219, LOC106582002, LOC106582826, LOC106584530, LOC106584911, LOC106587610, LOC106591416, LOC106599488, LOC106602977, LOC106604833, LOC106611949, LOC106…
GO:0008238	metallopeptidase activity	Group097		GO_MolecularFunction-EBI-UniProt-GOA-ACAP-ARAP_01.05.2024_00h00	0.00261827	0.00949122	0.000312053	0.000541986	[4]	12.9412	22	[LOC106568956, LOC106569863, LOC106573760, LOC106576033, LOC106578314, LOC106580284, LOC106580795, LOC106584911, LOC106587341, LOC106587610, LOC106590365, LOC106598984, LOC106602977, LOC106612608, LOC106612652, cpxm2, dnpep, dpp3, erap1b, rnpep, scrn3, xpnpep1]
GO:0004177	exopeptidase activity	Group097		GO_MolecularFunction-EBI-UniProt-GOA-ACAP-ARAP_01.05.2024_00h00	0.000364039	0.00163202	0.000312053	0.000541986	[5]	21.0526	12	[LOC106573760, LOC106576033, LOC106580284, LOC106580795, LOC106590365, LOC106602977, LOC106612652, dnpep, dpp3, erap1b, rnpep, xpnpep1]
GO:0004222	metalloendopeptidase activity	Group097		GO_MolecularFunction-EBI-UniProt-GOA-ACAP-ARAP_01.05.2024_00h00	0.0116198	0.0355295	0.000312053	0.000541986	[5]	10.8787	26	[LOC106562591, LOC106563762, LOC106567192, LOC106567924, LOC106568831, LOC106569443, LOC106571140, LOC106573613, LOC106577433, LOC106580017, LOC106581219, LOC106582002, LOC106582826, LOC106584530, LOC106591416, LOC106599488, LOC106604833, LOC106611949, LOC106613599, LOC106613844, LOC106613909, adamts2a, adamtsl7, face1, mmp23bb, mmp9]
GO:0019207	kinase regulator activity	Group098	Signal transduction and stimulus response	GO_MolecularFunction-EBI-UniProt-GOA-ACAP-ARAP_01.05.2024_00h00	3.87379e-05	0.0002192	2.14967e-05	4.48982e-05	[3]	13.245	40	[LOC100195150, LOC100195405, LOC106563680, LOC106564679, LOC106565567, LOC106565646, LOC106566708, LOC106568835, LOC106568949, LOC106571114, LOC106573900, LOC106574322, LOC106575072, LOC106579947, LOC106584012, LOC106585234, LOC106585483, LOC106585998, LOC106586832, LOC106588218, LOC106593218, LOC106599005, LOC106601868, LOC106606482, LOC106607060, LOC106608241, LOC106609100, LOC106610323, LOC106…
GO:0019887	protein kinase regulator activity	Group098		GO_MolecularFunction-EBI-UniProt-GOA-ACAP-ARAP_01.05.2024_00h00	0.000160836	0.00079603	2.14967e-05	4.48982e-05	[4]	13.3065	33	[LOC100195150, LOC100195405, LOC106563680, LOC106565567, LOC106565646, LOC106566708, LOC106568835, LOC106571114, LOC106574322, LOC106575072, LOC106579947, LOC106585234, LOC106585483, LOC106585998, LOC106586832, LOC106588218, LOC106601868, LOC106606482, LOC106608241, LOC106609100, LOC106610323, LOC106611545, ccna2, ccnb2, ccnb3, ccne2, ccnf, cdkn3, dbf4b, etaa1a, fam20a, sh3bp5lb, tpx2]
GO:0016538	cyclin-dependent protein serine/threonine kinase regulator activity	Group098		GO_MolecularFunction-EBI-UniProt-GOA-ACAP-ARAP_01.05.2024_00h00	0.0016646	0.00634394	2.14967e-05	4.48982e-05	[5]	15.3846	16	[LOC100195405, LOC106563680, LOC106565646, LOC106566708, LOC106568835, LOC106571114, LOC106575072, LOC106601868, LOC106608241, LOC106609100, LOC106611545, ccna2, ccnb2, ccnb3, ccne2, ccnf]
GO:0000307	cyclin-dependent protein kinase holoenzyme complex	Group098		GO_CellularComponent-EBI-UniProt-GOA-ACAP-ARAP_01.05.2024_00h00	0.000110842	0.000571451	2.14967e-05	4.48982e-05	[7]	20.2703	15	[LOC100195405, LOC106563680, LOC106565437, LOC106566708, LOC106568835, LOC106571114, LOC106601868, LOC106608241, LOC106611545, ccna2, ccnb2, ccnb3, ccne2, ccnf, cdk2]
GO:0032039	integrator complex	Group099		GO_CellularComponent-EBI-UniProt-GOA-ACAP-ARAP_01.05.2024_00h00	0.00213657	0.007868	0.00614061	0.00750518	[3, 7]	28.5714	6	[LOC106602288, LOC106607582, LOC106610331, LOC106612083, ints14, ints9]
GO:0016180	snRNA processing	Group099		GO_BiologicalProcess-EBI-UniProt-GOA-ACAP-ARAP_01.05.2024_00h00	0.00161021	0.00617469	0.00614061	0.00750518	[6, 7, 8]	23.5294	8	[LOC106602288, LOC106604637, LOC106607582, LOC106610331, LOC106612083, exosc8, ints14, ints9]
GO:0031123	RNA 3'-end processing	Group099		GO_BiologicalProcess-EBI-UniProt-GOA-ACAP-ARAP_01.05.2024_00h00	0.00392429	0.013463	0.00614061	0.00750518	[7, 8]	14.5631	15	[LOC106578539, LOC106589826, LOC106602288, LOC106604637, LOC106607582, LOC106608196, LOC106610331, LOC106611711, LOC106612083, cpsf3, cstf1, exosc8, ints14, ints9, tut1]
GO:0034472	snRNA 3'-end processing	Group099	Metabolism, protein interaction and gene regulation	GO_BiologicalProcess-EBI-UniProt-GOA-ACAP-ARAP_01.05.2024_00h00	0.000838904	0.00337014	0.00614061	0.00750518	[7, 8, 9]	25.8065	8	[LOC106602288, LOC106604637, LOC106607582, LOC106610331, LOC106612083, exosc8, ints14, ints9]
GO:0003723	mRNA binding	Group100		GO_MolecularFunction-EBI-UniProt-GOA-ACAP-ARAP_01.05.2024_00h00	2.72479e-10	4.17951e-09	2.79934e-10	1.2155e-09	[4]	10.5978	195	[LOC100286553, LOC100380296, LOC100380648, LOC100380699, LOC100380746, LOC106562105, LOC106562317, LOC106563248, LOC106564013, LOC106564255, LOC106564474, LOC106564644, LOC106564860, LOC106564930, LOC106565464, LOC106565643, LOC106567354, LOC106567415, LOC106567630, LOC106567719, LOC106567908, LOC106568192, LOC106568347, LOC106568741, LOC106568864, LOC106568870, LOC106569884, LOC106570187, LOC106…
GO:0003729	RNA processing	Group100		GO_MolecularFunction-EBI-UniProt-GOA-ACAP-ARAP_01.05.2024_00h00	5.009e-05	0.000278344	2.79934e-10	1.2155e-09	[5]	11.1486	66	[LOC100286553, LOC100380746, LOC106562105, LOC106564255, LOC106564860, LOC106564930, LOC106565464, LOC106567630, LOC106568192, LOC106568347, LOC106568741, LOC106568864, LOC106570533, LOC106572789, LOC106576737, LOC106576809, LOC106577530, LOC106577684, LOC106577685, LOC106580849, LOC106583515, LOC106587004, LOC106587155, LOC106587425, LOC106588091, LOC106591425, LOC106601175, LOC106601423, LOC106…
GO:0006396	mRNA metabolic process	Group100		GO_BiologicalProcess-EBI-UniProt-GOA-ACAP-ARAP_01.05.2024_00h00	8.78867e-05	0.00046209	2.79934e-10	1.2155e-09	[6, 7]	9.68858	112	[LOC100380648, LOC100380699, LOC100380787, LOC106562085, LOC106563248, LOC106564255, LOC106564644, LOC106566080, LOC106567630, LOC106568347, LOC106570187, LOC106570614, LOC106571741, LOC106572268, LOC106573542, LOC106573694, LOC106573928, LOC106573946, LOC106574871, LOC106575933, LOC106576167, LOC106576677, LOC106576737, LOC106576760, LOC106577888, LOC106577912, LOC106578539, LOC106580742, LOC106…
GO:0016071	RNA binding	Group100	Metabolism, protein interaction and gene regulation	GO_BiologicalProcess-EBI-UniProt-GOA-ACAP-ARAP_01.05.2024_00h00	0.00365787	0.012619	2.79934e-10	1.2155e-09	[6, 7]	9.29648	74	[LOC100286553, LOC100380699, LOC106563248, LOC106564255, LOC106564644, LOC106564860, LOC106566080, LOC106567630, LOC106568347, LOC106568870, LOC106570187, LOC106573200, LOC106573542, LOC106573928, LOC106576737, LOC106580777, LOC106580849, LOC106581107, LOC106582233, LOC106586023, LOC106587357, LOC106587425, LOC106588579, LOC106589607, LOC106600990, LOC106601175, LOC106601453, LOC106601855, LOC106…
GO:0005520	insulin-like growth factor I binding	Group101	Signal transduction and stimulus response	GO_MolecularFunction-EBI-UniProt-GOA-ACAP-ARAP_01.05.2024_00h00	0.0117562	0.0358874	0.0322779	0.0322779	[4]	20.6897	6	[LOC100194498, LOC100194500, LOC106564953, LOC106575566, igfbp-6a2, igfbp1a]
GO:0031994	insulin-like growth factor binding	Group101		GO_MolecularFunction-EBI-UniProt-GOA-ACAP-ARAP_01.05.2024_00h00	0.00277122	0.00994852	0.0322779	0.0322779	[5]	27.2727	6	[LOC100194498, LOC100194500, LOC106564953, LOC106575566, igfbp-6a2, igfbp1a]
GO:0031995	insulin-like growth factor II binding	Group101		GO_MolecularFunction-EBI-UniProt-GOA-ACAP-ARAP_01.05.2024_00h00	0.00277122	0.00994852	0.0322779	0.0322779	[5]	27.2727	6	[LOC100194498, LOC100194500, LOC106564953, LOC106575566, igfbp-6a2, igfbp1a]
GO:0043567	regulation of insulin-like growth factor receptor signaling pathway	Group101		GO_BiologicalProcess-EBI-UniProt-GOA-ACAP-ARAP_01.05.2024_00h00	0.0117562	0.0358874	0.0322779	0.0322779	[4, 5, 6, 7, 8, 9]	20.6897	6	[LOC100194498, LOC100194500, LOC106564953, LOC106575566, igfbp-6a2, igfbp1a]
GO:0071824	protein-DNA complex organization	Group102		GO_BiologicalProcess-EBI-UniProt-GOA-ACAP-ARAP_01.05.2024_00h00	9.54163e-06	6.14905e-05	9.54163e-06	2.18662e-05	[5]	10.8999	86	[LOC100380772, LOC106560324, LOC106562296, LOC106563383, LOC106564490, LOC106566641, LOC106566827, LOC106568365, LOC106569427, LOC106569963, LOC106569987, LOC106570688, LOC106572223, LOC106572377, LOC106573190, LOC106574054, LOC106576686, LOC106578539, LOC106579155, LOC106580170, LOC106580280, LOC106580871, LOC106581094, LOC106581197, LOC106581944, LOC106582878, LOC106583614, LOC106583807, LOC106…
GO:0006325	chromatin organization	Group102		GO_BiologicalProcess-EBI-UniProt-GOA-ACAP-ARAP_01.05.2024_00h00	0.00413964	0.0140718	9.54163e-06	2.18662e-05	[6]	9.36228	69	[LOC100380772, LOC106562296, LOC106563383, LOC106564490, LOC106566641, LOC106566827, LOC106569427, LOC106569963, LOC106569987, LOC106570688, LOC106572223, LOC106572377, LOC106573190, LOC106574054, LOC106576686, LOC106578539, LOC106579155, LOC106580170, LOC106580280, LOC106580871, LOC106581094, LOC106581197, LOC106581944, LOC106582878, LOC106583614, LOC106583807, LOC106584399, LOC106585785, LOC106…
GO:0065004	chromatin remodeling	Group102		GO_BiologicalProcess-EBI-UniProt-GOA-ACAP-ARAP_01.05.2024_00h00	6.50394e-14	1.97891e-12	9.54163e-06	2.18662e-05	[6]	31.6832	32	[LOC106560324, LOC106562296, LOC106568365, LOC106569963, LOC106583807, LOC106584399, LOC106586549, LOC106586634, LOC106587264, LOC106588403, LOC106589585, LOC106606518, LOC106607888, LOC106608168, LOC106611716, LOC106613808, cdc45, cenph, cenpi, cenpk, cenpn, cenpo, gtf2b, hgv2, kntc1, mis12, mis18a, oip5, psmc6, rad51, si:dkey-148h10.5, taf6l]
GO:0006338	protein-DNA complex assembly	Group102	Cellular and developmental dynamics	GO_BiologicalProcess-EBI-UniProt-GOA-ACAP-ARAP_01.05.2024_00h00	0.00138403	0.00532937	9.54163e-06	2.18662e-05	[7]	10.0494	61	[LOC100380772, LOC106562296, LOC106563383, LOC106564490, LOC106566641, LOC106566827, LOC106569427, LOC106569963, LOC106569987, LOC106570688, LOC106572223, LOC106572377, LOC106573190, LOC106574054, LOC106576686, LOC106578539, LOC106579155, LOC106580170, LOC106580280, LOC106580871, LOC106581094, LOC106581197, LOC106582878, LOC106583614, LOC106583807, LOC106584399, LOC106585835, LOC106586634, LOC106…
KEGG:00020	Citrate cycle (TCA cycle)	Group103	Metabolism, protein interaction and gene regulation	KEGG_01.05.2024	1.74028e-10	2.73726e-09	6.85901e-09	2.4603e-08	[-1]	31.9444	23	[LOC100196673, LOC106563498, LOC106564857, LOC106565197, LOC106572524, LOC106577388, LOC106582376, LOC106583814, LOC106586335, LOC106586493, LOC106589533, LOC106590260, LOC106593044, LOC106601015, LOC106602756, LOC106604067, LOC106609344, LOC106612556, aco1, idh2, ogdha, pdha1a, sdha]
GO:0006099	tricarboxylic acid cycle	Group103		GO_BiologicalProcess-EBI-UniProt-GOA-ACAP-ARAP_01.05.2024_00h00	1.01304e-06	8.1748e-06	6.85901e-09	2.4603e-08	[3, 7]	25	18	[LOC100196673, LOC106561658, LOC106564857, LOC106565197, LOC106572524, LOC106577388, LOC106582376, LOC106586335, LOC106586493, LOC106589533, LOC106593044, LOC106602756, LOC106609344, LOC106612556, aco1, idh2, ogdha, sdha]
GO:0072350	tricarboxylic acid metabolic process	Group103		GO_BiologicalProcess-EBI-UniProt-GOA-ACAP-ARAP_01.05.2024_00h00	0.00134879	0.00522623	6.85901e-09	2.4603e-08	[6]	26.9231	7	[LOC106565197, LOC106572524, LOC106582376, LOC106586335, LOC106601015, aco1, idh2]
GO:0006101	citrate metabolic process	Group103		GO_BiologicalProcess-EBI-UniProt-GOA-ACAP-ARAP_01.05.2024_00h00	0.0133856	0.0400059	6.85901e-09	2.4603e-08	[7]	37.5	3	[LOC106572524, LOC106601015, aco1]
KEGG:04145	microtubule	Group104	Cellular and developmental dynamics	KEGG_01.05.2024	0.0170454	0.0491246	0.000686602	0.00108932	[-1]	9.96979	33	[LOC100136483, LOC100380681, LOC100534606, LOC106562989, LOC106564005, LOC106564356, LOC106565237, LOC106568399, LOC106568806, LOC106571097, LOC106572477, LOC106575781, LOC106580001, LOC106582368, LOC106582436, LOC106582524, LOC106583199, LOC106586921, LOC106589043, LOC106590025, LOC106592074, LOC106596213, LOC106601744, LOC106603053, LOC106604765, LOC106607300, tba, tba1a, tbb2a, tfr1b, thbs2a, …
KEGG:04814	Phagosome	Group104		KEGG_01.05.2024	0.00714747	0.0228719	0.000686602	0.00108932	[-1]	9.89011	45	[LOC100136483, LOC100380681, LOC106562699, LOC106562989, LOC106563520, LOC106563621, LOC106564005, LOC106565365, LOC106570358, LOC106572477, LOC106574164, LOC106575781, LOC106577137, LOC106580001, LOC106582524, LOC106586921, LOC106587484, LOC106588407, LOC106589381, LOC106589940, LOC106589989, LOC106599389, LOC106603038, LOC106603166, LOC106604765, LOC106607316, LOC106607864, LOC106611278, LOC106…
GO:0005200	Motor proteins	Group104		GO_BiologicalProcess-EBI-UniProt-GOA-ACAP-ARAP_01.05.2024_00h00	1.03567e-06	8.28533e-06	0.000686602	0.00108932	[6]	19.8413	25	[LOC100136483, LOC100380681, LOC106560807, LOC106562413, LOC106562989, LOC106569778, LOC106572477, LOC106574678, LOC106575630, LOC106575781, LOC106580001, LOC106582524, LOC106586917, LOC106586921, LOC106602627, LOC106604765, LOC106607316, lmnb1, tba, tba1a, tbb2a, tbb2c, tuba5, tuba8l2, tubd1]
GO:0005874	structural constituent of cytoskeleton	Group104		GO_CellularComponent-EBI-UniProt-GOA-ACAP-ARAP_01.05.2024_00h00	1.01932e-07	9.70184e-07	0.000686602	0.00108932	[6, 7]	13.2296	68	[LOC100136483, LOC100195150, LOC100380681, LOC106561604, LOC106562699, LOC106562989, LOC106563520, LOC106563621, LOC106569778, LOC106572477, LOC106573105, LOC106574165, LOC106575281, LOC106575781, LOC106577137, LOC106580001, LOC106582524, LOC106586917, LOC106586921, LOC106587056, LOC106587484, LOC106587728, LOC106587747, LOC106588407, LOC106588611, LOC106589381, LOC106589940, LOC106594936, LOC106…
GO:1990254	intermediate filament cytoskeleton organization	Group105	Cellular and developmental dynamics	GO_MolecularFunction-EBI-UniProt-GOA-ACAP-ARAP_01.05.2024_00h00	0.00277122	0.00994852	1.52412e-06	3.86892e-06	[3]	27.2727	6	[LOC106565780, LOC106569778, LOC106582888, LOC106586525, eppk1, pleca]
GO:0045104	keratin filament binding	Group105		GO_BiologicalProcess-EBI-UniProt-GOA-ACAP-ARAP_01.05.2024_00h00	5.87865e-06	4.01131e-05	1.52412e-06	3.86892e-06	[3, 6]	19.0083	23	[LOC106560807, LOC106564908, LOC106564958, LOC106565226, LOC106565780, LOC106566027, LOC106566665, LOC106569778, LOC106572750, LOC106572756, LOC106577632, LOC106582888, LOC106583605, LOC106586525, LOC106588289, LOC106601393, LOC106606188, LOC106607014, LOC106608781, LOC106609524, dspa, eppk1, pleca]
GO:1901989	positive regulation of cell cycle phase transition	Group105		GO_BiologicalProcess-EBI-UniProt-GOA-ACAP-ARAP_01.05.2024_00h00	0.004752	0.0158343	1.52412e-06	3.86892e-06	[4, 5, 6, 7]	20	8	[LOC106563463, LOC106563618, LOC106565780, LOC106582888, LOC106586525, LOC106593289, LOC106611433, cdca5]
GO:0045095	keratin filament	Group105		GO_CellularComponent-EBI-UniProt-GOA-ACAP-ARAP_01.05.2024_00h00	0.000126987	0.000647492	1.52412e-06	3.86892e-06	[7, 8]	25	11	[LOC106565226, LOC106565780, LOC106566665, LOC106569778, LOC106572750, LOC106572756, LOC106582888, LOC106583605, LOC106586525, eppk1, pleca]
GO:0030337	DNA strand elongation involved in DNA replication	Group106	Metabolism, protein interaction and gene regulation	GO_MolecularFunction-EBI-UniProt-GOA-ACAP-ARAP_01.05.2024_00h00	0.000309452	0.00142164	1.48708e-09	5.98458e-09	[4]	100	3	[LOC106580445, LOC106585071, tefm]
GO:0022616	DNA polymerase processivity factor activity	Group106		GO_BiologicalProcess-EBI-UniProt-GOA-ACAP-ARAP_01.05.2024_00h00	1.26559e-08	1.44996e-07	1.48708e-09	5.98458e-09	[6, 7]	55	11	[LOC106569128, LOC106580445, LOC106585071, LOC106608315, gins1, lig1, mcm3, mcm4, mcm7, pola1, pole]
GO:0006271	DNA strand elongation	Group106		GO_BiologicalProcess-EBI-UniProt-GOA-ACAP-ARAP_01.05.2024_00h00	1.26559e-08	1.44996e-07	1.48708e-09	5.98458e-09	[7, 8, 9]	55	11	[LOC106569128, LOC106580445, LOC106585071, LOC106608315, gins1, lig1, mcm3, mcm4, mcm7, pola1, pole]
GO:0006272	leading strand elongation	Group106	Cellular and developmental dynamics	GO_BiologicalProcess-EBI-UniProt-GOA-ACAP-ARAP_01.05.2024_00h00	0.000619936	0.00259144	1.48708e-09	5.98458e-09	[8, 9, 10]	57.1429	4	[LOC106580445, LOC106585071, pola1, pole]
KEGG:04068	FoxO signaling pathway	Group107	Cellular and developmental dynamics	KEGG_01.05.2024	0.0166023	0.048222	4.26832e-11	2.34757e-10	[-1]	9.80926	36	[LOC100136517, LOC106563680, LOC106563758, LOC106565437, LOC106566708, LOC106568170, LOC106568949, LOC106568974, LOC106569606, LOC106571074, LOC106573900, LOC106573912, LOC106574322, LOC106575072, LOC106576863, LOC106577374, LOC106578371, LOC106584012, LOC106584161, LOC106590260, LOC106590795, LOC106590979, LOC106592455, LOC106597351, LOC106599005, LOC106609100, LOC106610996, LOC106611047, LOC106…
KEGG:04114	Oocyte meiosis	Group107	Cellular and developmental dynamics	KEGG_01.05.2024	3.83543e-07	3.28044e-06	4.26832e-11	2.34757e-10	[-1]	15.4122	43	[1433b, LOC100136428, LOC100136517, LOC100194629, LOC100195405, LOC100306849, LOC106563313, LOC106563584, LOC106563618, LOC106565437, LOC106565749, LOC106566485, LOC106566708, LOC106567527, LOC106568136, LOC106571252, LOC106572092, LOC106577502, LOC106586396, LOC106590979, LOC106591438, LOC106592455, LOC106601890, LOC106603065, LOC106603816, LOC106605143, LOC106607826, LOC106608142, LOC106612112,…
KEGG:04914	Progesterone-mediated oocyte maturation	Group107	Cellular and developmental dynamics	KEGG_01.05.2024	1.03741e-07	9.82361e-07	4.26832e-11	2.34757e-10	[-1]	17.4528	37	[LOC100136517, LOC100306849, LOC106563313, LOC106563584, LOC106563618, LOC106563680, LOC106565437, LOC106566708, LOC106568949, LOC106573324, LOC106573900, LOC106576863, LOC106577502, LOC106584012, LOC106586396, LOC106587530, LOC106590979, LOC106592455, LOC106593289, LOC106599005, LOC106601890, LOC106603065, LOC106607826, LOC106608142, LOC106611433, LOC106611545, aurka, bub1, ccna2, ccnb1, ccnb2, …
GO:0044772	mitotic cell cycle phase transition	Group107	Cellular and developmental dynamics	GO_BiologicalProcess-EBI-UniProt-GOA-ACAP-ARAP_01.05.2024_00h00	8.20159e-13	2.11419e-11	4.26832e-11	2.34757e-10	[4, 5]	21.1207	49	[LOC100195405, LOC100306849, LOC106563313, LOC106563463, LOC106563618, LOC106563680, LOC106564750, LOC106565437, LOC106566708, LOC106568170, LOC106570037, LOC106575072, LOC106575478, LOC106576419, LOC106577502, LOC106583830, LOC106584655, LOC106587227, LOC106588468, LOC106593289, LOC106601868, LOC106607583, LOC106607826, LOC106608142, LOC106609100, LOC106609503, LOC106611433, LOC106611545, LOC106…
GO:0004659	isoprenoid biosynthetic process	Group108	Metabolism, protein interaction and gene regulation	GO_MolecularFunction-EBI-UniProt-GOA-ACAP-ARAP_01.05.2024_00h00	1.50767e-05	9.2657e-05	3.27335e-09	1.22751e-08	[4]	37.5	9	[LOC106571088, LOC106579710, LOC106580034, LOC106589628, LOC106605152, LOC106605924, LOC106611536, fdft1, fpps]
GO:0008299	prenyltransferase activity	Group108	Cellular and developmental dynamics	GO_BiologicalProcess-EBI-UniProt-GOA-ACAP-ARAP_01.05.2024_00h00	9.6024e-08	9.23423e-07	3.27335e-09	1.22751e-08	[4, 5, 6]	39.3939	13	[LOC106570829, LOC106579710, LOC106580034, LOC106585666, LOC106605152, LOC106605924, erg19, fpps, hmdh, hmgcs1, idi1, lss, mvda]
GO:0016114	terpenoid biosynthetic process	Group108	Cellular and developmental dynamics	GO_BiologicalProcess-EBI-UniProt-GOA-ACAP-ARAP_01.05.2024_00h00	0.00666361	0.0214716	3.27335e-09	1.22751e-08	[5, 6, 7]	33.3333	4	[LOC106605924, fpps, hmgcs1, lss]
GO:0045338	farnesyl diphosphate metabolic process	Group108	Cellular and developmental dynamics	GO_BiologicalProcess-EBI-UniProt-GOA-ACAP-ARAP_01.05.2024_00h00	2.09175e-05	0.00012247	3.27335e-09	1.22751e-08	[5, 6, 7]	100	4	[LOC106605924, fdft1, fpps, hmgcs1]
GO:0045337	farnesyl diphosphate biosynthetic process	Group108	Cellular and developmental dynamics	GO_BiologicalProcess-EBI-UniProt-GOA-ACAP-ARAP_01.05.2024_00h00	0.000309452	0.00142164	3.27335e-09	1.22751e-08	[6, 7, 8]	100	3	[LOC106605924, fpps, hmgcs1]
GO:0016043	cellular component organization	Group109	Cellular and developmental dynamics	GO_BiologicalProcess-EBI-UniProt-GOA-ACAP-ARAP_01.05.2024_00h00	1.93617e-11	3.8229e-10	6.73702e-13	4.27541e-12	[3]	8.61324	618	[LOC100136430, LOC100136483, LOC100194666, LOC100195113, LOC100195150, LOC100195680, LOC100306849, LOC100380299, LOC100380341, LOC100380681, LOC100380699, LOC100380768, LOC100380772, LOC106560289, LOC106560324, LOC106560578, LOC106560807, LOC106560901, LOC106560903, LOC106560912, LOC106560914, LOC106561064, LOC106561202, LOC106561604, LOC106561640, LOC106561641, LOC106561691, LOC106561782, LOC106…
GO:0044085	cellular component biogenesis	Group109	Cellular and developmental dynamics	GO_BiologicalProcess-EBI-UniProt-GOA-ACAP-ARAP_01.05.2024_00h00	0.000719211	0.00293375	6.73702e-13	4.27541e-12	[3]	8.27733	234	[LOC100195150, LOC100286441, LOC100380648, LOC100380699, LOC100380768, LOC100380787, LOC106560324, LOC106560903, LOC106560912, LOC106560914, LOC106561691, LOC106561782, LOC106562057, LOC106562085, LOC106562296, LOC106562699, LOC106563511, LOC106564013, LOC106565211, LOC106566027, LOC106566080, LOC106566439, LOC106566560, LOC106566812, LOC106567676, LOC106567986, LOC106568365, LOC106569170, LOC106…
GO:0006996	organelle organization	Group109	Cellular and developmental dynamics	GO_BiologicalProcess-EBI-UniProt-GOA-ACAP-ARAP_01.05.2024_00h00	3.15679e-11	5.68836e-10	6.73702e-13	4.27541e-12	[4]	9.35252	377	[LOC100136430, LOC100136483, LOC100194666, LOC100195113, LOC100195150, LOC100195680, LOC100306849, LOC100380299, LOC100380341, LOC100380681, LOC100380768, LOC106560578, LOC106560807, LOC106560901, LOC106560903, LOC106560912, LOC106560914, LOC106561064, LOC106561604, LOC106561691, LOC106561782, LOC106561804, LOC106562280, LOC106562296, LOC106562413, LOC106562699, LOC106562989, LOC106563313, LOC106…
GO:0022607	cellular component assembly	Group109	Cellular and developmental dynamics	GO_BiologicalProcess-EBI-UniProt-GOA-ACAP-ARAP_01.05.2024_00h00	0.00940325	0.0293812	6.73702e-13	4.27541e-12	[4]	7.94913	200	[LOC100195150, LOC100380699, LOC100380768, LOC106560324, LOC106560903, LOC106560912, LOC106560914, LOC106561691, LOC106561782, LOC106562057, LOC106562296, LOC106562699, LOC106563511, LOC106564013, LOC106565211, LOC106566027, LOC106566080, LOC106566439, LOC106566560, LOC106566812, LOC106567986, LOC106568365, LOC106569170, LOC106569171, LOC106569778, LOC106569963, LOC106569969, LOC106570296, LOC106…
GO:0070925	organelle assembly	Group109	Cellular and developmental dynamics	GO_BiologicalProcess-EBI-UniProt-GOA-ACAP-ARAP_01.05.2024_00h00	0.00866677	0.0273099	6.73702e-13	4.27541e-12	[5]	8.97909	73	[LOC100195150, LOC106560914, LOC106561691, LOC106561782, LOC106562699, LOC106563511, LOC106565211, LOC106566439, LOC106566560, LOC106573051, LOC106574871, LOC106576174, LOC106577137, LOC106577632, LOC106578353, LOC106580357, LOC106581183, LOC106582089, LOC106582091, LOC106582139, LOC106583587, LOC106584358, LOC106584748, LOC106586549, LOC106586611, LOC106587227, LOC106587689, LOC106587728, LOC106…
GO:0000796	chromosome condensation	Group110	Cellular and developmental dynamics	GO_CellularComponent-EBI-UniProt-GOA-ACAP-ARAP_01.05.2024_00h00	1.58038e-05	9.617e-05	1.26488e-05	2.78274e-05	[2, 6]	60	6	[LOC106576175, LOC106585119, LOC106609295, ncapd3, ncapg, ncapg2]
GO:0070192	condensin complex	Group110	Cellular and developmental dynamics	GO_BiologicalProcess-EBI-UniProt-GOA-ACAP-ARAP_01.05.2024_00h00	0.0167152	0.048474	1.26488e-05	2.78274e-05	[3, 4, 5, 6]	17.5	7	[LOC106576175, LOC106607888, LOC106609295, fancd2, ncapd2, ncapd3, rad51]
GO:0010032	chromosome organization involved in meiotic cell cycle	Group110	Cellular and developmental dynamics	GO_BiologicalProcess-EBI-UniProt-GOA-ACAP-ARAP_01.05.2024_00h00	9.89336e-05	0.000514344	1.26488e-05	2.78274e-05	[4, 5, 6, 7]	80	4	[LOC106576175, LOC106609295, ncapd2, ncapd3]
GO:0030261	meiotic chromosome condensation	Group110	Cellular and developmental dynamics	GO_BiologicalProcess-EBI-UniProt-GOA-ACAP-ARAP_01.05.2024_00h00	2.47678e-08	2.70407e-07	1.26488e-05	2.78274e-05	[6]	58.8235	10	[LOC106576175, LOC106580963, LOC106585119, LOC106594936, LOC106609295, LOC106611473, ncapd2, ncapd3, ncapg, top2a]
GO:0007076	mitotic chromosome condensation	Group110	Cellular and developmental dynamics	GO_BiologicalProcess-EBI-UniProt-GOA-ACAP-ARAP_01.05.2024_00h00	3.76873e-06	2.71114e-05	1.26488e-05	2.78274e-05	[4, 5, 6, 7, 8, 9]	58.3333	7	[LOC106580963, LOC106585119, LOC106594936, LOC106611473, ncapd2, ncapd3, ncapg]
GO:0043233	intracellular organelle lumen	Group111	Cellular and developmental dynamics	GO_CellularComponent-EBI-UniProt-GOA-ACAP-ARAP_01.05.2024_00h00	5.96067e-12	1.2864e-10	1.45884e-16	1.60472e-15	[3]	10.8177	213	[LOC100136430, LOC100286441, LOC100380648, LOC100380787, LOC106560988, LOC106561938, LOC106562085, LOC106562296, LOC106563248, LOC106563383, LOC106565441, LOC106565560, LOC106565577, LOC106565643, LOC106565646, LOC106566237, LOC106566641, LOC106566708, LOC106567149, LOC106567415, LOC106567719, LOC106568347, LOC106568741, LOC106568831, LOC106569963, LOC106570187, LOC106570467, LOC106570688, LOC106…
GO:0070013	nuclear protein-containing complex	Group111	Cellular and developmental dynamics	GO_CellularComponent-EBI-UniProt-GOA-ACAP-ARAP_01.05.2024_00h00	5.96067e-12	1.2864e-10	1.45884e-16	1.60472e-15	[4]	10.8177	213	[LOC100136430, LOC100286441, LOC100380648, LOC100380787, LOC106560988, LOC106561938, LOC106562085, LOC106562296, LOC106563248, LOC106563383, LOC106565441, LOC106565560, LOC106565577, LOC106565643, LOC106565646, LOC106566237, LOC106566641, LOC106566708, LOC106567149, LOC106567415, LOC106567719, LOC106568347, LOC106568741, LOC106568831, LOC106569963, LOC106570187, LOC106570467, LOC106570688, LOC106…
GO:0140513	nuclear lumen	Group111	Cellular and developmental dynamics	GO_CellularComponent-EBI-UniProt-GOA-ACAP-ARAP_01.05.2024_00h00	1.26139e-10	2.03577e-09	1.45884e-16	1.60472e-15	[2, 6]	10.8155	187	[LOC100195319, LOC100196131, LOC100380699, LOC100380787, LOC106560324, LOC106560897, LOC106561922, LOC106562085, LOC106563313, LOC106563383, LOC106563918, LOC106564005, LOC106564728, LOC106565441, LOC106567676, LOC106567693, LOC106567908, LOC106568347, LOC106569884, LOC106570187, LOC106570221, LOC106570614, LOC106570688, LOC106570934, LOC106571114, LOC106572212, LOC106573125, LOC106573190, LOC106…
GO:0031981	nucleolus	Group111	Cellular and developmental dynamics	GO_CellularComponent-EBI-UniProt-GOA-ACAP-ARAP_01.05.2024_00h00	4.43804e-06	3.13194e-05	1.45884e-16	1.60472e-15	[5, 6]	9.71867	152	[LOC100286441, LOC100380648, LOC100380787, LOC106562085, LOC106562296, LOC106563383, LOC106565441, LOC106565577, LOC106565646, LOC106566641, LOC106567415, LOC106567719, LOC106568347, LOC106568741, LOC106569963, LOC106570187, LOC106570688, LOC106571114, LOC106572212, LOC106573694, LOC106573928, LOC106574871, LOC106575478, LOC106575847, LOC106575933, LOC106576677, LOC106577502, LOC106577820, LOC106…
GO:0005730	organelle lumen	Group111	Metabolism, protein interaction and gene regulation	GO_CellularComponent-EBI-UniProt-GOA-ACAP-ARAP_01.05.2024_00h00	3.81157e-06	2.73138e-05	1.45884e-16	1.60472e-15	[5, 6, 7]	12.9496	54	[LOC100286441, LOC100380648, LOC100380787, LOC106562085, LOC106565577, LOC106567719, LOC106569963, LOC106570187, LOC106573694, LOC106574871, LOC106575933, LOC106576677, LOC106578539, LOC106581843, LOC106581870, LOC106585800, LOC106586023, LOC106587425, LOC106588218, LOC106588403, LOC106588579, LOC106589607, LOC106589953, LOC106594936, LOC106603211, LOC106603631, LOC106604637, LOC106608956, LOC106…
GO:0008299	isopentenyl diphosphate biosynthetic process	Group112	Metabolism, protein interaction and gene regulation	GO_BiologicalProcess-EBI-UniProt-GOA-ACAP-ARAP_01.05.2024_00h00	9.6024e-08	9.23423e-07	1.48333e-07	4.29384e-07	[4, 5, 6]	39.3939	13	[LOC106570829, LOC106579710, LOC106580034, LOC106585666, LOC106605152, LOC106605924, erg19, fpps, hmdh, hmgcs1, idi1, lss, mvda]
GO:0046490	isoprenoid biosynthetic process	Group112	Cellular and developmental dynamics	GO_BiologicalProcess-EBI-UniProt-GOA-ACAP-ARAP_01.05.2024_00h00	0.000619936	0.00259144	1.48333e-07	4.29384e-07	[5, 6]	57.1429	4	[LOC106585666, erg19, idi1, mvda]
GO:0009240	isopentenyl diphosphate metabolic process	Group112	Cellular and developmental dynamics	GO_BiologicalProcess-EBI-UniProt-GOA-ACAP-ARAP_01.05.2024_00h00	0.000619936	0.00259144	1.48333e-07	4.29384e-07	[5, 6, 7]	57.1429	4	[LOC106585666, erg19, idi1, mvda]
GO:0006084	acetyl-CoA metabolic process	Group112	Cellular and developmental dynamics	GO_BiologicalProcess-EBI-UniProt-GOA-ACAP-ARAP_01.05.2024_00h00	0.000792822	0.00320584	1.48333e-07	4.29384e-07	[4, 5, 6, 7, 8, 9, 10, 11]	23.6842	9	[LOC106583814, LOC106585666, LOC106601015, LOC106604067, aass, erg19, hmgcs1, mvda, pdha1a]
GO:0019287	isopentenyl diphosphate biosynthetic process, mevalonate pathway	Group112	Cellular and developmental dynamics	GO_BiologicalProcess-EBI-UniProt-GOA-ACAP-ARAP_01.05.2024_00h00	0.00529769	0.0174956	1.48333e-07	4.29384e-07	[5, 6, 7, 8, 9, 10, 11, 12]	50	3	[LOC106585666, erg19, mvda]
GO:0008237	extracellular matrix organization	Group113	Cellular and developmental dynamics	GO_MolecularFunction-EBI-UniProt-GOA-ACAP-ARAP_01.05.2024_00h00	0.00181454	0.00681738	2.06904e-08	6.96716e-08	[4]	10.7769	43	[LOC100380699, LOC106562591, LOC106563762, LOC106567192, LOC106567924, LOC106568831, LOC106569443, LOC106569863, LOC106571140, LOC106573613, LOC106573760, LOC106574401, LOC106576033, LOC106577433, LOC106578314, LOC106580017, LOC106580284, LOC106581219, LOC106582002, LOC106582826, LOC106584530, LOC106584911, LOC106587610, LOC106591416, LOC106599488, LOC106602977, LOC106604833, LOC106611949, LOC106…
GO:0043062	metallopeptidase activity	Group113	Cellular and developmental dynamics	GO_BiologicalProcess-EBI-UniProt-GOA-ACAP-ARAP_01.05.2024_00h00	9.60168e-10	1.31035e-08	2.06904e-08	6.96716e-08	[4]	16.2791	56	[LOC106562591, LOC106562962, LOC106563762, LOC106565565, LOC106567192, LOC106567924, LOC106568813, LOC106569208, LOC106569443, LOC106569953, LOC106570460, LOC106570545, LOC106571140, LOC106573613, LOC106574963, LOC106575722, LOC106575787, LOC106579812, LOC106581008, LOC106581219, LOC106581675, LOC106582002, LOC106582004, LOC106582581, LOC106583145, LOC106583477, LOC106583712, LOC106585899, LOC106…
GO:0045229	extracellular structure organization	Group113	Cellular and developmental dynamics	GO_BiologicalProcess-EBI-UniProt-GOA-ACAP-ARAP_01.05.2024_00h00	8.59828e-10	1.1821e-08	2.06904e-08	6.96716e-08	[4]	16.3265	56	[LOC106562591, LOC106562962, LOC106563762, LOC106565565, LOC106567192, LOC106567924, LOC106568813, LOC106569208, LOC106569443, LOC106569953, LOC106570460, LOC106570545, LOC106571140, LOC106573613, LOC106574963, LOC106575722, LOC106575787, LOC106579812, LOC106581008, LOC106581219, LOC106581675, LOC106582002, LOC106582004, LOC106582581, LOC106583145, LOC106583477, LOC106583712, LOC106585899, LOC106…
GO:0004222	external encapsulating structure organization	Group113	Cellular and developmental dynamics	GO_MolecularFunction-EBI-UniProt-GOA-ACAP-ARAP_01.05.2024_00h00	0.0116198	0.0355295	2.06904e-08	6.96716e-08	[5]	10.8787	26	[LOC106562591, LOC106563762, LOC106567192, LOC106567924, LOC106568831, LOC106569443, LOC106571140, LOC106573613, LOC106577433, LOC106580017, LOC106581219, LOC106582002, LOC106582826, LOC106584530, LOC106591416, LOC106599488, LOC106604833, LOC106611949, LOC106613599, LOC106613844, LOC106613909, adamts2a, adamtsl7, face1, mmp23bb, mmp9]
GO:0030198	metalloendopeptidase activity	Group113	Cellular and developmental dynamics	GO_BiologicalProcess-EBI-UniProt-GOA-ACAP-ARAP_01.05.2024_00h00	8.59828e-10	1.1821e-08	2.06904e-08	6.96716e-08	[5]	16.3265	56	[LOC106562591, LOC106562962, LOC106563762, LOC106565565, LOC106567192, LOC106567924, LOC106568813, LOC106569208, LOC106569443, LOC106569953, LOC106570460, LOC106570545, LOC106571140, LOC106573613, LOC106574963, LOC106575722, LOC106575787, LOC106579812, LOC106581008, LOC106581219, LOC106581675, LOC106582002, LOC106582004, LOC106582581, LOC106583145, LOC106583477, LOC106583712, LOC106585899, LOC106…
GO:0044218	other organism cell membrane	Group114	Cellular and developmental dynamics	GO_CellularComponent-EBI-UniProt-GOA-ACAP-ARAP_01.05.2024_00h00	0.000280794	0.00130943	0.00987776	0.0112402	[3]	66.6667	4	[LOC106601040, LOC106601042, LOC106607309, LOC106607311]
GO:0046930	pore complex	Group114	Cellular and developmental dynamics	GO_CellularComponent-EBI-UniProt-GOA-ACAP-ARAP_01.05.2024_00h00	0.00987776	0.0305552	0.00987776	0.0112402	[3, 4]	21.4286	6	[LOC106577200, LOC106601040, LOC106601042, LOC106607309, LOC106607311, vdac2]
GO:0051715	cytolysis in another organism	Group114	Cellular and developmental dynamics	GO_BiologicalProcess-EBI-UniProt-GOA-ACAP-ARAP_01.05.2024_00h00	9.89336e-05	0.000514344	0.00987776	0.0112402	[3, 4, 5]	80	4	[LOC106601040, LOC106601042, LOC106607309, LOC106607311]
GO:0042151	pore complex assembly	Group114	Cellular and developmental dynamics	GO_CellularComponent-EBI-UniProt-GOA-ACAP-ARAP_01.05.2024_00h00	9.89336e-05	0.000514344	0.00987776	0.0112402	[4, 5]	80	4	[LOC106601040, LOC106601042, LOC106607309, LOC106607311]
GO:0046931	nematocyst	Group114	Signal transduction and stimulus response	GO_BiologicalProcess-EBI-UniProt-GOA-ACAP-ARAP_01.05.2024_00h00	0.00117333	0.00459429	0.00987776	0.0112402	[6]	50	4	[LOC106601040, LOC106601042, LOC106607309, LOC106607311]
GO:0097006	lipoprotein lipase activity	Group115	Metabolism, protein interaction and gene regulation	GO_BiologicalProcess-EBI-UniProt-GOA-ACAP-ARAP_01.05.2024_00h00	0.00822292	0.0260439	0.00100303	0.00156132	[2, 3]	22.2222	6	[LOC100534606, LOC106573544, LOC106573546, LOC106573721, LOC106613694, apoc1]
GO:0046503	regulation of plasma lipoprotein particle levels	Group115	Cellular and developmental dynamics	GO_BiologicalProcess-EBI-UniProt-GOA-ACAP-ARAP_01.05.2024_00h00	0.00347652	0.0121286	0.00100303	0.00156132	[5, 6]	16.4384	12	[LOC106563165, LOC106571744, LOC106573026, LOC106573544, LOC106573546, LOC106577820, LOC106577847, LOC106582073, LOC106585939, LOC106597885, LOC106600720, LOC106613694]
GO:0034370	glycerolipid catabolic process	Group115	Cellular and developmental dynamics	GO_BiologicalProcess-EBI-UniProt-GOA-ACAP-ARAP_01.05.2024_00h00	0.00911514	0.0285772	0.00100303	0.00156132	[4, 5, 8]	30.7692	4	[LOC106573544, LOC106573546, LOC106573721, LOC106613694]
GO:0004465	triglyceride-rich lipoprotein particle remodeling	Group115	Cellular and developmental dynamics	GO_MolecularFunction-EBI-UniProt-GOA-ACAP-ARAP_01.05.2024_00h00	0.00238913	0.00872878	0.00100303	0.00156132	[6]	33.3333	5	[LOC106573544, LOC106573546, LOC106582073, LOC106585939, LOC106613694]
GO:0034372	very-low-density lipoprotein particle remodeling	Group115	Cellular and developmental dynamics	GO_BiologicalProcess-EBI-UniProt-GOA-ACAP-ARAP_01.05.2024_00h00	0.00911514	0.0285772	0.00100303	0.00156132	[5, 6, 9]	30.7692	4	[LOC106573544, LOC106573546, LOC106573721, LOC106613694]
GO:0051082	ATP-dependent protein folding chaperone	Group116	Signal transduction and stimulus response	GO_MolecularFunction-EBI-UniProt-GOA-ACAP-ARAP_01.05.2024_00h00	0.000201621	0.000974503	9.89894e-07	2.6344e-06	[3]	15	24	[LOC100136430, LOC106561997, LOC106574515, LOC106575376, LOC106581054, LOC106583744, LOC106586346, LOC106586369, LOC106588611, LOC106590570, LOC106590610, LOC106604950, LOC106606479, LOC106606510, LOC106612827, cct7, cct8, hs90a, hs90b, hsp90b1, hspb6l, nudc, nudcd3, tcpg]
GO:0101031	unfolded protein binding	Group116	Cellular and developmental dynamics	GO_CellularComponent-EBI-UniProt-GOA-ACAP-ARAP_01.05.2024_00h00	0.000838904	0.00337014	9.89894e-07	2.6344e-06	[3]	25.8065	8	[LOC100136430, LOC106581054, LOC106586369, LOC106590610, LOC106612827, cct7, cct8, tcpg]
GO:0005832	protein folding chaperone complex	Group116	Cellular and developmental dynamics	GO_CellularComponent-EBI-UniProt-GOA-ACAP-ARAP_01.05.2024_00h00	0.00161799	0.00619174	9.89894e-07	2.6344e-06	[3, 4, 5]	30	6	[LOC106581054, LOC106590610, LOC106612827, cct7, cct8, tcpg]
GO:0044183	chaperonin-containing T-complex	Group116	Cellular and developmental dynamics	GO_BiologicalProcess-EBI-UniProt-GOA-ACAP-ARAP_01.05.2024_00h00	2.76691e-10	4.20933e-09	9.89894e-07	2.6344e-06	[3, 6, 7, 8]	29.0698	25	[LOC100136430, LOC100380711, LOC100380717, LOC106567149, LOC106567641, LOC106581054, LOC106582251, LOC106586369, LOC106590610, LOC106595188, LOC106603853, LOC106604228, LOC106604950, LOC106606479, LOC106606510, LOC106612827, LOC106613013, cct7, cct8, grp78, hs90a, hs90b, hsp7c, hsp90b1, tcpg]
GO:0140662	protein folding chaperone	Group116	Cellular and developmental dynamics	GO_BiologicalProcess-EBI-UniProt-GOA-ACAP-ARAP_01.05.2024_00h00	2.53542e-11	4.70574e-10	9.89894e-07	2.6344e-06	[4, 7, 8, 9]	33.3333	24	[LOC100136430, LOC100380711, LOC100380717, LOC106567149, LOC106567641, LOC106581054, LOC106586369, LOC106590610, LOC106595188, LOC106603853, LOC106604228, LOC106604950, LOC106606479, LOC106606510, LOC106612827, LOC106613013, cct7, cct8, grp78, hs90a, hs90b, hsp7c, hsp90b1, tcpg]
KEGG:03440	Homologous recombination	Group117		KEGG_01.05.2024	3.29167e-07	2.85483e-06	3.37931e-08	1.11517e-07	[-1]	29.6296	16	[LOC106579155, LOC106582297, LOC106605109, LOC106606382, LOC106607888, LOC106612933, babam1, blm, brip1, eme1, pold1, rad51, rad54l, rfa1, rpa2, topbp1]
KEGG:03460	Fanconi anemia pathway	Group117		KEGG_01.05.2024	1.28041e-06	1.00272e-05	3.37931e-08	1.11517e-07	[-1]	25.7576	17	[LOC106560897, LOC106579155, LOC106605109, LOC106606447, LOC106606518, LOC106607888, LOC106612933, blm, brip1, eme1, fancd2, fanci, rad51, rfa1, rpa2, telo2, ube2t]
GO:0030894	nuclear replisome	Group117		GO_CellularComponent-EBI-UniProt-GOA-ACAP-ARAP_01.05.2024_00h00	1.4591e-07	1.35405e-06	3.37931e-08	1.11517e-07	[3, 7]	45.8333	11	[LOC106605109, LOC106606382, LOC106612933, blm, pola1, pola2, pold1, prim1, prim2, rfa1, rpa2]
GO:0043601	nucleotide-excision repair	Group117		GO_CellularComponent-EBI-UniProt-GOA-ACAP-ARAP_01.05.2024_00h00	9.98798e-07	8.09506e-06	3.37931e-08	1.11517e-07	[3, 4, 7, 8, 9]	43.4783	10	[LOC106605109, LOC106606382, LOC106612933, pola1, pola2, pold1, prim1, prim2, rfa1, rpa2]
GO:0006289	replisome	Group117	Metabolism, protein interaction and gene regulation	GO_BiologicalProcess-EBI-UniProt-GOA-ACAP-ARAP_01.05.2024_00h00	0.00071895	0.00293914	3.37931e-08	1.11517e-07	[6, 7, 8]	20.7547	11	[LOC106605109, LOC106606382, LOC106612933, brip1, ercc6l, gtf2h2, pold1, pole, rad54l, rfa1, rpa2]
KEGG:00250	Alanine, aspartate and glutamate metabolism	Group118	Metabolism, protein interaction and gene regulation	KEGG_01.05.2024	5.44728e-06	3.75842e-05	2.3457e-07	6.56002e-07	[-1]	21.5909	19	[LOC106560816, LOC106562243, LOC106564367, LOC106565542, LOC106570297, LOC106571444, LOC106573756, LOC106581773, LOC106587404, LOC106590406, LOC106592407, LOC106606089, LOC106611946, aldh4a1, asns, gdh2, gfpt1, glna, il4i1]
GO:0016879	ligase activity, forming carbon-nitrogen bonds	Group118		GO_MolecularFunction-EBI-UniProt-GOA-ACAP-ARAP_01.05.2024_00h00	0.00333733	0.0116649	2.3457e-07	6.56002e-07	[3]	15.8537	13	[LOC106565542, LOC106570266, LOC106570297, LOC106571444, LOC106581456, LOC106593318, LOC106604853, asns, glna, mthfd1b, mthfd1l, ppcs, qrsl1]
GO:0016884	carbon-nitrogen ligase activity, with glutamine as amido-N-donor	Group118		GO_MolecularFunction-EBI-UniProt-GOA-ACAP-ARAP_01.05.2024_00h00	0.00328295	0.011562	2.3457e-07	6.56002e-07	[4]	31.25	5	[LOC106570297, LOC106571444, LOC106581456, asns, qrsl1]
GO:0009064	glutamine family amino acid metabolic process	Group118		GO_BiologicalProcess-EBI-UniProt-GOA-ACAP-ARAP_01.05.2024_00h00	6.48921e-06	4.33236e-05	2.3457e-07	6.56002e-07	[5, 6, 7, 8]	21.3483	19	[LOC106565542, LOC106570266, LOC106570297, LOC106571444, LOC106577392, LOC106579029, LOC106581456, LOC106589322, LOC106599105, LOC106606089, LOC106608869, LOC106611946, aldh4a1, arg2, asns, gdh2, gfpt1, glna, uroc1]
GO:0006541	glutamine metabolic process	Group118		GO_BiologicalProcess-EBI-UniProt-GOA-ACAP-ARAP_01.05.2024_00h00	0.000792822	0.00320584	2.3457e-07	6.56002e-07	[6, 7, 8, 9]	23.6842	9	[LOC106565542, LOC106570266, LOC106570297, LOC106571444, LOC106581456, LOC106611946, asns, gfpt1, glna]
GO:0000313	mitochondrial matrix	Group119	Cellular and developmental dynamics	GO_CellularComponent-EBI-UniProt-GOA-ACAP-ARAP_01.05.2024_00h00	0.00559974	0.01833	1.65378e-07	4.70473e-07	[3, 6]	14.9425	13	[LOC106560988, LOC106561938, LOC106565643, LOC106578875, mrpl12, mrpl17, mrpl19, mrpl2, mrpl3, mrpl36, mrpl46, mrps10, mrps6]
GO:0005759	organellar ribosome	Group119		GO_CellularComponent-EBI-UniProt-GOA-ACAP-ARAP_01.05.2024_00h00	1.65378e-07	1.50462e-06	1.65378e-07	4.70473e-07	[4, 5, 6]	16.4609	40	[LOC100136430, LOC106560988, LOC106561938, LOC106563248, LOC106565643, LOC106566237, LOC106566708, LOC106568831, LOC106570467, LOC106572524, LOC106578507, LOC106578875, LOC106582677, LOC106586369, LOC106589826, LOC106599488, LOC106603944, LOC106604067, LOC106605159, LOC106605422, LOC106607477, aldh4a1, atad3, dhx30, etfa, fastk, lonp1, mrpl12, mrpl17, mrpl19, mrpl2, mrpl3, mrpl36, mrpl46, mrps10,…
GO:0005761	mitochondrial ribosome	Group119		GO_CellularComponent-EBI-UniProt-GOA-ACAP-ARAP_01.05.2024_00h00	0.00559974	0.01833	1.65378e-07	4.70473e-07	[4, 5, 6, 7]	14.9425	13	[LOC106560988, LOC106561938, LOC106565643, LOC106578875, mrpl12, mrpl17, mrpl19, mrpl2, mrpl3, mrpl36, mrpl46, mrps10, mrps6]
GO:0000315	organellar large ribosomal subunit	Group119		GO_CellularComponent-EBI-UniProt-GOA-ACAP-ARAP_01.05.2024_00h00	0.00510832	0.0169304	1.65378e-07	4.70473e-07	[4, 5, 7, 8]	18.3673	9	[LOC106561938, LOC106578875, mrpl12, mrpl17, mrpl19, mrpl2, mrpl3, mrpl36, mrpl46]
GO:0005762	mitochondrial large ribosomal subunit	Group119		GO_CellularComponent-EBI-UniProt-GOA-ACAP-ARAP_01.05.2024_00h00	0.00510832	0.0169304	1.65378e-07	4.70473e-07	[3, 5, 6, 7, 8, 9]	18.3673	9	[LOC106561938, LOC106578875, mrpl12, mrpl17, mrpl19, mrpl2, mrpl3, mrpl36, mrpl46]
GO:0051053	DNA replication checkpoint signaling	Group120	Cellular and developmental dynamics	GO_BiologicalProcess-EBI-UniProt-GOA-ACAP-ARAP_01.05.2024_00h00	0.00215518	0.00792081	4.94619e-08	1.56947e-07	[4, 5, 6, 7, 8]	25	7	[LOC106565441, LOC106570548, LOC106606998, cgasa, parpbp, terf1, tipin]
GO:0006275	negative regulation of DNA metabolic process	Group120		GO_BiologicalProcess-EBI-UniProt-GOA-ACAP-ARAP_01.05.2024_00h00	4.48797e-05	0.00025014	4.94619e-08	1.56947e-07	[5, 6, 7, 8]	33.3333	9	[LOC106565441, LOC106570548, LOC106580445, LOC106584655, LOC106585071, LOC106587264, dbf4b, terf1, tipin]
GO:0008156	regulation of DNA replication	Group120		GO_BiologicalProcess-EBI-UniProt-GOA-ACAP-ARAP_01.05.2024_00h00	0.00117333	0.00459429	4.94619e-08	1.56947e-07	[5, 6, 7, 8, 9]	50	4	[LOC106565441, LOC106570548, terf1, tipin]
GO:0090329	negative regulation of DNA replication	Group120		GO_BiologicalProcess-EBI-UniProt-GOA-ACAP-ARAP_01.05.2024_00h00	6.65451e-05	0.000359034	4.94619e-08	1.56947e-07	[6, 7, 8, 9]	62.5	5	[LOC106565441, LOC106584655, LOC106587264, dbf4b, tipin]
GO:0000076	regulation of DNA-templated DNA replication	Group120		GO_BiologicalProcess-EBI-UniProt-GOA-ACAP-ARAP_01.05.2024_00h00	5.23238e-08	5.30672e-07	4.94619e-08	1.56947e-07	[6, 7, 8, 9, 10]	55.5556	10	[LOC106564750, LOC106565441, LOC106570037, LOC106584655, LOC106587264, LOC106588468, cdc6, orc1, tipin, topbp1]
GO:2000042	negative regulation of double-strand break repair via homologous recombination	Group120		GO_BiologicalProcess-EBI-UniProt-GOA-ACAP-ARAP_01.05.2024_00h00	0.008806	0.0277016	4.94619e-08	1.56947e-07	[5, 6, 7, 8, 9, 10, 11]	42.8571	3	[LOC106606998, cgasa, parpbp]
GO:0006629	lipid metabolic process	Group121		GO_BiologicalProcess-EBI-UniProt-GOA-ACAP-ARAP_01.05.2024_00h00	1.82403e-05	0.00010816	3.51082e-13	2.41369e-12	[3]	9.47302	151	[LOC100136415, LOC100194560, LOC106560925, LOC106562054, LOC106563165, LOC106565623, LOC106566779, LOC106567151, LOC106567181, LOC106568426, LOC106568572, LOC106568911, LOC106568949, LOC106569200, LOC106569577, LOC106569808, LOC106570209, LOC106570829, LOC106571348, LOC106571744, LOC106571805, LOC106573026, LOC106573544, LOC106573546, LOC106573721, LOC106573900, LOC106574322, LOC106575342, LOC106…
GO:0044283	cellular lipid metabolic process	Group121		GO_BiologicalProcess-EBI-UniProt-GOA-ACAP-ARAP_01.05.2024_00h00	4.4251e-22	4.10649e-20	3.51082e-13	2.41369e-12	[3]	18.8049	107	[LOC100196494, LOC106560816, LOC106560925, LOC106562054, LOC106562243, LOC106563498, LOC106564367, LOC106565542, LOC106569200, LOC106570209, LOC106570297, LOC106570829, LOC106571348, LOC106571444, LOC106572991, LOC106573192, LOC106573544, LOC106573546, LOC106573756, LOC106573862, LOC106574322, LOC106576033, LOC106577298, LOC106577392, LOC106579029, LOC106579093, LOC106579155, LOC106579710, LOC106…
GO:0044255	lipid biosynthetic process	Group121		GO_BiologicalProcess-EBI-UniProt-GOA-ACAP-ARAP_01.05.2024_00h00	0.000993962	0.00397585	3.51082e-13	2.41369e-12	[3, 4]	9.06175	113	[LOC100136415, LOC106560925, LOC106563165, LOC106565623, LOC106566779, LOC106567151, LOC106567181, LOC106568426, LOC106568572, LOC106568911, LOC106568949, LOC106569200, LOC106569577, LOC106570829, LOC106571348, LOC106571744, LOC106571805, LOC106573026, LOC106573544, LOC106573546, LOC106573721, LOC106573900, LOC106574322, LOC106576069, LOC106576151, LOC106577820, LOC106577847, LOC106577939, LOC106…
GO:0008610	fatty acid metabolic process	Group121		GO_BiologicalProcess-EBI-UniProt-GOA-ACAP-ARAP_01.05.2024_00h00	7.97691e-10	1.1216e-08	3.51082e-13	2.41369e-12	[4]	12.8609	98	[LOC100194560, LOC106560925, LOC106562054, LOC106563165, LOC106565623, LOC106567151, LOC106568572, LOC106568949, LOC106569200, LOC106570209, LOC106570829, LOC106571348, LOC106573544, LOC106573546, LOC106573900, LOC106574322, LOC106576151, LOC106578238, LOC106579093, LOC106579155, LOC106579710, LOC106580034, LOC106581857, LOC106582073, LOC106583121, LOC106583179, LOC106584012, LOC106585590, LOC106…
GO:0006631	monocarboxylic acid metabolic process	Group121		GO_BiologicalProcess-EBI-UniProt-GOA-ACAP-ARAP_01.05.2024_00h00	0.0019951	0.00742065	3.51082e-13	2.41369e-12	[4, 5, 7]	10.7232	43	[LOC100136415, LOC106560925, LOC106568426, LOC106569200, LOC106571348, LOC106571805, LOC106573544, LOC106573546, LOC106574322, LOC106576069, LOC106579155, LOC106580755, LOC106582073, LOC106582677, LOC106583179, LOC106585590, LOC106585939, LOC106590260, LOC106595986, LOC106599266, LOC106599655, LOC106601015, LOC106603271, LOC106605110, LOC106605159, LOC106611586, LOC106613694, LOC123739521, aacs, …
GO:0032787	small molecule biosynthetic process	Group121	Metabolism, protein interaction and gene regulation	GO_BiologicalProcess-EBI-UniProt-GOA-ACAP-ARAP_01.05.2024_00h00	2.70051e-08	2.93108e-07	3.51082e-13	2.41369e-12	[6]	13.0508	77	[LOC100136415, LOC100194624, LOC100196494, LOC106560925, LOC106563498, LOC106564313, LOC106568426, LOC106569200, LOC106570209, LOC106571348, LOC106571805, LOC106573544, LOC106573546, LOC106574322, LOC106576069, LOC106579155, LOC106580755, LOC106581773, LOC106582073, LOC106582376, LOC106582677, LOC106583179, LOC106583814, LOC106583908, LOC106585590, LOC106585939, LOC106586335, LOC106588568, LOC106…
GO:0005657	DNA-templated DNA replication	Group122	Metabolism, protein interaction and gene regulation	GO_CellularComponent-EBI-UniProt-GOA-ACAP-ARAP_01.05.2024_00h00	5.03792e-11	8.73867e-10	7.86906e-16	8.11496e-15	[2, 6]	36.8421	21	[LOC106565441, LOC106585998, LOC106605109, LOC106606382, LOC106612933, blm, etaa1a, mcm10, mms22l, pola1, pola2, pold1, prim1, prim2, rfa1, rfc2, rfc4, rpa2, tipin, tonsl, wdhd1]
GO:0043596	replication fork	Group122		GO_CellularComponent-EBI-UniProt-GOA-ACAP-ARAP_01.05.2024_00h00	4.25937e-12	9.52458e-11	7.86906e-16	8.11496e-15	[3, 7, 8]	48.6486	18	[LOC106565441, LOC106585998, LOC106605109, LOC106606382, LOC106612933, etaa1a, mcm10, mms22l, pola1, pola2, pold1, prim1, prim2, rfa1, rpa2, tipin, tonsl, wdhd1]
GO:0000228	nuclear replication fork	Group122		GO_CellularComponent-EBI-UniProt-GOA-ACAP-ARAP_01.05.2024_00h00	1.52326e-07	1.39269e-06	7.86906e-16	8.11496e-15	[6, 7]	19.0184	31	[LOC106565441, LOC106585998, LOC106605109, LOC106606382, LOC106607888, LOC106612933, dmap1, etaa1a, gins1, gins3, gins4, lrwd1, mcm10, mms22l, orc1, orc5, pola1, pola2, pold1, pole, pole2, prim1, prim2, rad51, rfa1, rpa2, ruvb1, ruvbl2, tipin, tonsl, wdhd1]
GO:0006261	nuclear chromosome	Group122		GO_BiologicalProcess-EBI-UniProt-GOA-ACAP-ARAP_01.05.2024_00h00	3.9695e-25	7.36739e-23	7.86906e-16	8.11496e-15	[7, 8]	37.5	51	[LOC100380341, LOC106564750, LOC106565441, LOC106569128, LOC106574730, LOC106580445, LOC106584655, LOC106585071, LOC106585998, LOC106587264, LOC106588962, LOC106606382, LOC106606518, LOC106607002, LOC106607888, LOC106608315, blm, cdc45, cdc6, dbf4b, eme1, etaa1a, gins1, gins3, gins4, lig1, mcm10, mcm2, mcm3, mcm4, mcm6, mcm7, mcmbp, mms22l, orc1, orc5, pola1, pola2, pold1, pole, pole2, polq, prim…
GO:0045005	DNA-templated DNA replication maintenance of fidelity	Group122		GO_BiologicalProcess-EBI-UniProt-GOA-ACAP-ARAP_01.05.2024_00h00	2.40243e-06	1.78356e-05	7.86906e-16	8.11496e-15	[6, 7, 8, 9]	30.9524	13	[LOC106565441, LOC106585998, LOC106606382, LOC106606518, LOC106607888, eme1, etaa1a, mms22l, pold1, pole, rad51, tipin, tonsl]
GO:0031297	replication fork processing	Group122		GO_BiologicalProcess-EBI-UniProt-GOA-ACAP-ARAP_01.05.2024_00h00	0.000412838	0.00183308	7.86906e-16	8.11496e-15	[7, 8, 9, 10]	25.7143	9	[LOC106585998, LOC106606518, LOC106607888, eme1, etaa1a, mms22l, rad51, tipin, tonsl]
KEGG:00900	transferase activity, transferring alkyl or aryl (other than methyl) groups	Group123		KEGG_01.05.2024	7.13151e-11	1.21432e-09	1.28227e-06	3.30584e-06	[-1]	48.4848	16	[LOC106570829, LOC106571088, LOC106572246, LOC106579710, LOC106585666, LOC106605152, LOC106605924, LOC106611536, acat2, erg19, face1, fpps, hmdh, hmgcs1, idi1, mvda]
GO:0016765	prenyltransferase activity	Group123		GO_MolecularFunction-EBI-UniProt-GOA-ACAP-ARAP_01.05.2024_00h00	1.26718e-05	7.89223e-05	1.28227e-06	3.30584e-06	[3]	21.1765	18	[LOC106564841, LOC106571088, LOC106579710, LOC106580034, LOC106580346, LOC106582148, LOC106585265, LOC106586691, LOC106589628, LOC106605152, LOC106605924, LOC106609889, LOC106611536, agps, fdft1, fpps, mat2aa, nansa]
GO:0004659	isoprenoid metabolic process	Group123		GO_MolecularFunction-EBI-UniProt-GOA-ACAP-ARAP_01.05.2024_00h00	1.50767e-05	9.2657e-05	1.28227e-06	3.30584e-06	[4]	37.5	9	[LOC106571088, LOC106579710, LOC106580034, LOC106589628, LOC106605152, LOC106605924, LOC106611536, fdft1, fpps]
GO:0006720	isoprenoid biosynthetic process	Group123		GO_BiologicalProcess-EBI-UniProt-GOA-ACAP-ARAP_01.05.2024_00h00	0.000777248	0.00314972	1.28227e-06	3.30584e-06	[4, 5]	16.4948	16	[LOC106570829, LOC106579710, LOC106580034, LOC106585666, LOC106586205, LOC106605152, LOC106605924, bco2b, erg19, fdft1, fpps, hmdh, hmgcs1, idi1, lss, mvda]
GO:0008299	farnesyl diphosphate metabolic process	Group123		GO_BiologicalProcess-EBI-UniProt-GOA-ACAP-ARAP_01.05.2024_00h00	9.6024e-08	9.23423e-07	1.28227e-06	3.30584e-06	[4, 5, 6]	39.3939	13	[LOC106570829, LOC106579710, LOC106580034, LOC106585666, LOC106605152, LOC106605924, erg19, fpps, hmdh, hmgcs1, idi1, lss, mvda]
GO:0045338	Terpenoid backbone biosynthesis	Group123	Metabolism, protein interaction and gene regulation	GO_BiologicalProcess-EBI-UniProt-GOA-ACAP-ARAP_01.05.2024_00h00	2.09175e-05	0.00012247	1.28227e-06	3.30584e-06	[5, 6, 7]	100	4	[LOC106605924, fdft1, fpps, hmgcs1]
GO:0043228	chromosome	Group124	Cellular and developmental dynamics	GO_CellularComponent-EBI-UniProt-GOA-ACAP-ARAP_01.05.2024_00h00	4.57252e-17	2.23331e-15	4.57252e-17	5.38904e-16	[3]	9.73361	475	[LOC100136483, LOC100195150, LOC100195680, LOC100196562, LOC100286441, LOC100306849, LOC100380299, LOC100380648, LOC100380681, LOC100380711, LOC100380787, LOC106560807, LOC106560903, LOC106560912, LOC106560914, LOC106560988, LOC106561604, LOC106561782, LOC106561804, LOC106561913, LOC106561938, LOC106562005, LOC106562085, LOC106562413, LOC106562699, LOC106562989, LOC106563248, LOC106563463, LOC106…
GO:0043232	non-membrane-bounded organelle	Group124		GO_CellularComponent-EBI-UniProt-GOA-ACAP-ARAP_01.05.2024_00h00	4.57252e-17	2.23331e-15	4.57252e-17	5.38904e-16	[4]	9.73361	475	[LOC100136483, LOC100195150, LOC100195680, LOC100196562, LOC100286441, LOC100306849, LOC100380299, LOC100380648, LOC100380681, LOC100380711, LOC100380787, LOC106560807, LOC106560903, LOC106560912, LOC106560914, LOC106560988, LOC106561604, LOC106561782, LOC106561804, LOC106561913, LOC106561938, LOC106562005, LOC106562085, LOC106562413, LOC106562699, LOC106562989, LOC106563248, LOC106563463, LOC106…
GO:0098687	intracellular non-membrane-bounded organelle	Group124		GO_CellularComponent-EBI-UniProt-GOA-ACAP-ARAP_01.05.2024_00h00	5.18471e-17	2.46739e-15	4.57252e-17	5.38904e-16	[2, 6]	22.3022	62	[LOC100306849, LOC106560914, LOC106561604, LOC106566827, LOC106567527, LOC106569963, LOC106572223, LOC106572377, LOC106573105, LOC106575478, LOC106576686, LOC106577502, LOC106581094, LOC106583807, LOC106583830, LOC106586549, LOC106587056, LOC106587227, LOC106588403, LOC106590979, LOC106592455, LOC106597351, LOC106599389, LOC106601996, LOC106603816, LOC106605109, LOC106606316, LOC106606339, LOC106…
GO:0000775	chromosomal region	Group124		GO_CellularComponent-EBI-UniProt-GOA-ACAP-ARAP_01.05.2024_00h00	6.92603e-20	5.14189e-18	4.57252e-17	5.38904e-16	[3, 7]	27.0142	57	[LOC100306849, LOC106560914, LOC106561604, LOC106566827, LOC106567527, LOC106569963, LOC106572223, LOC106572377, LOC106573105, LOC106575478, LOC106576686, LOC106577502, LOC106583807, LOC106583830, LOC106586549, LOC106587056, LOC106587227, LOC106588403, LOC106590979, LOC106592455, LOC106597351, LOC106599389, LOC106601996, LOC106603816, LOC106606316, LOC106606339, LOC106610996, LOC106611716, aurka,…
GO:0005694	chromosome, centromeric region	Group124		GO_CellularComponent-EBI-UniProt-GOA-ACAP-ARAP_01.05.2024_00h00	9.30429e-21	7.19532e-19	4.57252e-17	5.38904e-16	[5]	14.8674	157	[LOC100196562, LOC100306849, LOC106560914, LOC106561604, LOC106563463, LOC106564005, LOC106564271, LOC106565441, LOC106565577, LOC106566827, LOC106567288, LOC106567527, LOC106569070, LOC106569128, LOC106569940, LOC106569963, LOC106569987, LOC106570688, LOC106572212, LOC106572223, LOC106572377, LOC106573105, LOC106573190, LOC106574054, LOC106574142, LOC106575478, LOC106576175, LOC106576686, LOC106…
GO:0000793	condensed chromosome	Group124		GO_CellularComponent-EBI-UniProt-GOA-ACAP-ARAP_01.05.2024_00h00	3.49362e-11	6.23476e-10	4.57252e-17	5.38904e-16	[6]	21.1055	42	[LOC100306849, LOC106560914, LOC106561604, LOC106573105, LOC106575478, LOC106577502, LOC106583830, LOC106587056, LOC106587227, LOC106590979, LOC106592455, LOC106597351, LOC106599389, LOC106601996, LOC106606316, LOC106607888, LOC106610996, LOC106611716, aurka, bub1, bub3, cenph, cenpi, cenpo, fancd2, incenp, kntc1, lrwd1, mis12, ncapd2, ncapd3, ncapg, ndc80, nuf2, rad51, sgo1, sgo2, si:dkey-6i22.5…
KEGG:03030	DNA replication	Group125	Metabolism, protein interaction and gene regulation	KEGG_01.05.2024	1.2763e-19	8.46001e-18	2.04061e-09	8.01668e-09	[-1]	51.7857	29	[LOC100380341, LOC106564474, LOC106569128, LOC106580445, LOC106585071, LOC106605109, LOC106606382, LOC106607002, LOC106612933, fen1, lig1, mcm2, mcm3, mcm4, mcm5, mcm6, mcm7, pola1, pola2, pold1, pole, pole2, prim1, prim2, rfa1, rfc2, rfc4, rnaseh2c, rpa2]
KEGG:03410	Base excision repair	Group125		KEGG_01.05.2024	3.09279e-06	2.25993e-05	2.04061e-09	8.01668e-09	[-1]	24.2857	17	[LOC106561084, LOC106564589, LOC106565577, LOC106580445, LOC106585071, LOC106606382, fen1, lig1, neil1, neil3, parp1, pold1, pole, pole2, rfc2, rfc4, xndc1]
KEGG:03420	Nucleotide excision repair	Group125		KEGG_01.05.2024	0.000416055	0.00184296	2.04061e-09	8.01668e-09	[-1]	18.0723	15	[LOC106580445, LOC106585071, LOC106604641, LOC106605109, LOC106606382, LOC106612933, gtf2h2, lig1, pold1, pole, pole2, rfa1, rfc2, rfc4, rpa2]
KEGG:03430	Mismatch repair	Group125		KEGG_01.05.2024	2.11053e-09	2.72024e-08	2.04061e-09	8.01668e-09	[-1]	46.6667	14	[LOC106580445, LOC106585071, LOC106605109, LOC106606382, LOC106612933, exo1, lig1, msh2, msh6, pold1, rfa1, rfc2, rfc4, rpa2]
GO:0071897	DNA biosynthetic process	Group125		GO_BiologicalProcess-EBI-UniProt-GOA-ACAP-ARAP_01.05.2024_00h00	0.00327907	0.0115702	2.04061e-09	8.01668e-09	[5, 6, 7]	14.4144	16	[LOC106564589, LOC106573334, LOC106580445, LOC106585071, LOC106606382, LOC106612933, lig1, pola1, pold1, pole, pole2, polq, rfa1, telo2, terf1, tk1]
GO:0006284	base-excision repair	Group125		GO_BiologicalProcess-EBI-UniProt-GOA-ACAP-ARAP_01.05.2024_00h00	0.00443103	0.0149256	2.04061e-09	8.01668e-09	[6, 7, 8]	18.75	9	[LOC106561084, LOC106606382, fen1, huwe1, neil1, neil3, pold1, pole, xndc1]
GO:0043170	macromolecule metabolic process	Group126		GO_BiologicalProcess-EBI-UniProt-GOA-ACAP-ARAP_01.05.2024_00h00	0.00114343	0.00449619	1.2322e-10	5.97979e-10	[3]	7.35437	909	[LOC100136415, LOC100136428, LOC100136430, LOC100136439, LOC100136449, LOC100136453, LOC100136517, LOC100192336, LOC100194646, LOC100194647, LOC100195319, LOC100195459, LOC100196094, LOC100196131, LOC100286553, LOC100380341, LOC100380463, LOC100380648, LOC100380699, LOC100380711, LOC100380717, LOC100380746, LOC100380772, LOC100380787, LOC100380795, LOC100380869, LOC101448029, LOC106560324, LOC106…
GO:1901135	carbohydrate derivative metabolic process	Group126		GO_BiologicalProcess-EBI-UniProt-GOA-ACAP-ARAP_01.05.2024_00h00	5.89137e-07	4.90331e-06	1.2322e-10	5.97979e-10	[3]	10.2639	140	[LOC100194624, LOC100196679, LOC106560379, LOC106562484, LOC106562547, LOC106562599, LOC106564313, LOC106565174, LOC106565240, LOC106565722, LOC106565820, LOC106567863, LOC106568572, LOC106568911, LOC106568968, LOC106568969, LOC106569200, LOC106569377, LOC106569424, LOC106570266, LOC106570829, LOC106571348, LOC106571444, LOC106572152, LOC106572354, LOC106572736, LOC106574515, LOC106575376, LOC106…
GO:1901564	organonitrogen compound metabolic process	Group126		GO_BiologicalProcess-EBI-UniProt-GOA-ACAP-ARAP_01.05.2024_00h00	1.7275e-12	4.11057e-11	1.2322e-10	5.97979e-10	[3]	8.94377	536	[LOC100136430, LOC100136517, LOC100194624, LOC100194646, LOC100194647, LOC100196094, LOC100196494, LOC100196679, LOC100380711, LOC100380717, LOC100380746, LOC100380795, LOC106560341, LOC106560816, LOC106560988, LOC106561935, LOC106561997, LOC106562062, LOC106562105, LOC106562243, LOC106562317, LOC106562460, LOC106562484, LOC106562547, LOC106562591, LOC106562599, LOC106563165, LOC106563302, LOC106…
GO:0019538	protein metabolic process	Group126		GO_BiologicalProcess-EBI-UniProt-GOA-ACAP-ARAP_01.05.2024_00h00	0.000128729	0.000654578	1.2322e-10	5.97979e-10	[3, 4]	8.09325	368	[LOC100136430, LOC100136517, LOC100194646, LOC100194647, LOC100196094, LOC100380711, LOC100380717, LOC100380746, LOC100380795, LOC106560988, LOC106561935, LOC106561997, LOC106562062, LOC106562105, LOC106562317, LOC106562591, LOC106562599, LOC106563302, LOC106563313, LOC106563762, LOC106564013, LOC106564143, LOC106564727, LOC106565240, LOC106565560, LOC106565643, LOC106565722, LOC106565820, LOC106…
GO:1901137	carbohydrate derivative biosynthetic process	Group126		GO_BiologicalProcess-EBI-UniProt-GOA-ACAP-ARAP_01.05.2024_00h00	6.03698e-07	5.00207e-06	1.2322e-10	5.97979e-10	[4]	11.1479	101	[LOC100196679, LOC106560379, LOC106562484, LOC106562547, LOC106562599, LOC106565240, LOC106565722, LOC106565820, LOC106567863, LOC106568572, LOC106568968, LOC106568969, LOC106569200, LOC106569377, LOC106569424, LOC106570266, LOC106571348, LOC106571444, LOC106572152, LOC106572736, LOC106574515, LOC106575376, LOC106576167, LOC106576202, LOC106580568, LOC106581456, LOC106581977, LOC106582539, LOC106…
GO:1901566	translation	Group126		GO_BiologicalProcess-EBI-UniProt-GOA-ACAP-ARAP_01.05.2024_00h00	1.36349e-18	7.90822e-17	1.2322e-10	5.97979e-10	[4]	11.8508	251	[LOC100196494, LOC100196679, LOC100380746, LOC106560816, LOC106560988, LOC106561935, LOC106562105, LOC106562243, LOC106562317, LOC106562484, LOC106562547, LOC106562599, LOC106563165, LOC106564013, LOC106564367, LOC106565240, LOC106565542, LOC106565643, LOC106565722, LOC106565820, LOC106566237, LOC106567354, LOC106568002, LOC106568532, LOC106568572, LOC106568864, LOC106568968, LOC106568969, LOC106…
GO:0006412	organonitrogen compound biosynthetic process	Group126	Metabolism, protein interaction and gene regulation	GO_BiologicalProcess-EBI-UniProt-GOA-ACAP-ARAP_01.05.2024_00h00	5.18815e-09	6.2936e-08	1.2322e-10	5.97979e-10	[4, 5, 6]	12.1637	104	[LOC100380746, LOC106560988, LOC106561935, LOC106562105, LOC106562317, LOC106564013, LOC106565643, LOC106567354, LOC106568002, LOC106568532, LOC106568864, LOC106570533, LOC106571016, LOC106572212, LOC106572754, LOC106572789, LOC106573200, LOC106574628, LOC106576995, LOC106577251, LOC106579727, LOC106579947, LOC106580835, LOC106581197, LOC106581983, LOC106585483, LOC106585996, LOC106586023, LOC106…
GO:1901135	carbohydrate derivative metabolic process	Group127	Metabolism, protein interaction and gene regulation	GO_BiologicalProcess-EBI-UniProt-GOA-ACAP-ARAP_01.05.2024_00h00	5.89137e-07	4.90331e-06	5.89137e-07	1.59357e-06	[3]	10.2639	140	[LOC100194624, LOC100196679, LOC106560379, LOC106562484, LOC106562547, LOC106562599, LOC106564313, LOC106565174, LOC106565240, LOC106565722, LOC106565820, LOC106567863, LOC106568572, LOC106568911, LOC106568968, LOC106568969, LOC106569200, LOC106569377, LOC106569424, LOC106570266, LOC106570829, LOC106571348, LOC106571444, LOC106572152, LOC106572354, LOC106572736, LOC106574515, LOC106575376, LOC106…
GO:0043413	macromolecule glycosylation	Group127		GO_BiologicalProcess-EBI-UniProt-GOA-ACAP-ARAP_01.05.2024_00h00	0.0168332	0.0485884	5.89137e-07	1.59357e-06	[3, 5]	9.69388	38	[LOC106565722, LOC106565820, LOC106568968, LOC106568969, LOC106569377, LOC106574515, LOC106575376, LOC106576167, LOC106581977, LOC106582539, LOC106582837, LOC106582927, LOC106586169, LOC106586200, LOC106587200, LOC106588496, LOC106589847, LOC106595526, LOC106597099, LOC106600880, LOC106602766, LOC106603544, LOC106603654, LOC106604568, LOC106605152, LOC106607255, LOC106607829, LOC106609044, LOC106…
GO:1901137	carbohydrate derivative biosynthetic process	Group127		GO_BiologicalProcess-EBI-UniProt-GOA-ACAP-ARAP_01.05.2024_00h00	6.03698e-07	5.00207e-06	5.89137e-07	1.59357e-06	[4]	11.1479	101	[LOC100196679, LOC106560379, LOC106562484, LOC106562547, LOC106562599, LOC106565240, LOC106565722, LOC106565820, LOC106567863, LOC106568572, LOC106568968, LOC106568969, LOC106569200, LOC106569377, LOC106569424, LOC106570266, LOC106571348, LOC106571444, LOC106572152, LOC106572736, LOC106574515, LOC106575376, LOC106576167, LOC106576202, LOC106580568, LOC106581456, LOC106581977, LOC106582539, LOC106…
GO:0006486	protein glycosylation	Group127		GO_BiologicalProcess-EBI-UniProt-GOA-ACAP-ARAP_01.05.2024_00h00	0.0168332	0.0485884	5.89137e-07	1.59357e-06	[4, 5, 6, 7]	9.69388	38	[LOC106565722, LOC106565820, LOC106568968, LOC106568969, LOC106569377, LOC106574515, LOC106575376, LOC106576167, LOC106581977, LOC106582539, LOC106582837, LOC106582927, LOC106586169, LOC106586200, LOC106587200, LOC106588496, LOC106589847, LOC106595526, LOC106597099, LOC106600880, LOC106602766, LOC106603544, LOC106603654, LOC106604568, LOC106605152, LOC106607255, LOC106607829, LOC106609044, LOC106…
GO:0008250	oligosaccharyltransferase complex	Group127		GO_CellularComponent-EBI-UniProt-GOA-ACAP-ARAP_01.05.2024_00h00	0.00574915	0.0186872	5.89137e-07	1.59357e-06	[3, 4, 5, 6, 7, 8]	27.7778	5	[LOC106565722, LOC106565820, LOC106582837, LOC106582927, ddost]
GO:0006487	protein N-linked glycosylation	Group127		GO_BiologicalProcess-EBI-UniProt-GOA-ACAP-ARAP_01.05.2024_00h00	0.00266522	0.00964261	5.89137e-07	1.59357e-06	[5, 6, 7, 8]	15.1515	15	[LOC106565722, LOC106565820, LOC106574515, LOC106575376, LOC106582837, LOC106582927, LOC106600880, LOC106602766, LOC106603544, LOC106604568, LOC106609973, LOC106611946, ddost, gfpt1, stt3a]
GO:0018279	protein N-linked glycosylation via asparagine	Group127		GO_BiologicalProcess-EBI-UniProt-GOA-ACAP-ARAP_01.05.2024_00h00	0.000157128	0.000781848	5.89137e-07	1.59357e-06	[6, 7, 8, 9]	36.8421	7	[LOC106565820, LOC106574515, LOC106575376, LOC106582927, LOC106603544, ddost, stt3a]
GO:0071824	centromere complex assembly	Group128	Cellular and developmental dynamics	GO_BiologicalProcess-EBI-UniProt-GOA-ACAP-ARAP_01.05.2024_00h00	9.54163e-06	6.14905e-05	5.71007e-06	1.38553e-05	[5]	10.8999	86	[LOC100380772, LOC106560324, LOC106562296, LOC106563383, LOC106564490, LOC106566641, LOC106566827, LOC106568365, LOC106569427, LOC106569963, LOC106569987, LOC106570688, LOC106572223, LOC106572377, LOC106573190, LOC106574054, LOC106576686, LOC106578539, LOC106579155, LOC106580170, LOC106580280, LOC106580871, LOC106581094, LOC106581197, LOC106581944, LOC106582878, LOC106583614, LOC106583807, LOC106…
GO:0051383	protein-DNA complex organization	Group128		GO_BiologicalProcess-EBI-UniProt-GOA-ACAP-ARAP_01.05.2024_00h00	3.42001e-06	2.47951e-05	5.71007e-06	1.38553e-05	[6]	50	8	[LOC106586549, LOC106589585, LOC106606518, cenph, cenpk, kntc1, mis12, nuf2]
GO:0065004	kinetochore organization	Group128		GO_BiologicalProcess-EBI-UniProt-GOA-ACAP-ARAP_01.05.2024_00h00	6.50394e-14	1.97891e-12	5.71007e-06	1.38553e-05	[6]	31.6832	32	[LOC106560324, LOC106562296, LOC106568365, LOC106569963, LOC106583807, LOC106584399, LOC106586549, LOC106586634, LOC106587264, LOC106588403, LOC106589585, LOC106606518, LOC106607888, LOC106608168, LOC106611716, LOC106613808, cdc45, cenph, cenpi, cenpk, cenpn, cenpo, gtf2b, hgv2, kntc1, mis12, mis18a, oip5, psmc6, rad51, si:dkey-148h10.5, taf6l]
GO:0034508	protein-DNA complex assembly	Group128		GO_BiologicalProcess-EBI-UniProt-GOA-ACAP-ARAP_01.05.2024_00h00	1.32257e-12	3.22986e-11	5.71007e-06	1.38553e-05	[6, 7]	54.8387	17	[LOC106562296, LOC106583807, LOC106586549, LOC106589585, LOC106606518, LOC106611716, cenph, cenpi, cenpk, cenpn, cenpo, hgv2, kntc1, mis12, mis18a, oip5, si:dkey-148h10.5]
GO:0051382	kinetochore assembly	Group128		GO_BiologicalProcess-EBI-UniProt-GOA-ACAP-ARAP_01.05.2024_00h00	2.55378e-05	0.000148119	5.71007e-06	1.38553e-05	[6, 7, 8]	46.6667	7	[LOC106586549, LOC106589585, LOC106606518, cenph, cenpk, kntc1, mis12]
GO:0031055	chromatin remodeling at centromere	Group128		GO_BiologicalProcess-EBI-UniProt-GOA-ACAP-ARAP_01.05.2024_00h00	5.35598e-09	6.455e-08	5.71007e-06	1.38553e-05	[8]	75	9	[LOC106562296, LOC106583807, LOC106611716, cenpi, cenpn, hgv2, mis18a, oip5, si:dkey-148h10.5]
GO:0034080	CENP-A containing chromatin assembly	Group128		GO_BiologicalProcess-EBI-UniProt-GOA-ACAP-ARAP_01.05.2024_00h00	5.35598e-09	6.455e-08	5.71007e-06	1.38553e-05	[7, 8, 9]	75	9	[LOC106562296, LOC106583807, LOC106611716, cenpi, cenpn, hgv2, mis18a, oip5, si:dkey-148h10.5]
KEGG:00051	Fructose and mannose metabolism	Group129	Metabolism, protein interaction and gene regulation	KEGG_01.05.2024	0.000686903	0.0028331	0.000272295	0.000488354	[-1]	17.9487	14	[LOC100194624, LOC106560379, LOC106572354, LOC106583908, LOC106589825, aldoaa, f262, fpgt, gmds, gmppb, hk2, tigara, tpi1a, tpi1b]
KEGG:00520	Amino sugar and nucleotide sugar metabolism	Group129		KEGG_01.05.2024	0.00855838	0.0270602	0.000272295	0.000488354	[-1]	13.3929	15	[LOC106560379, LOC106568911, LOC106589825, LOC106609889, LOC106610806, LOC106611946, fpgt, gfpt1, gmds, gmppb, gnpnat1, gpia, hk2, nansa, pgm3]
GO:0009225	nucleotide-sugar metabolic process	Group129		GO_BiologicalProcess-EBI-UniProt-GOA-ACAP-ARAP_01.05.2024_00h00	0.00304135	0.0108137	0.000272295	0.000488354	[4, 5, 6]	18.5185	10	[LOC106560379, LOC106574515, LOC106575376, LOC106595143, LOC106611946, gfpt1, gmds, gmppb, gnpnat1, pgm3]
GO:0006011	UDP-glucose metabolic process	Group129		GO_BiologicalProcess-EBI-UniProt-GOA-ACAP-ARAP_01.05.2024_00h00	0.00529769	0.0174956	0.000272295	0.000488354	[4, 5, 6, 7]	50	3	[LOC106574515, LOC106575376, LOC106595143]
GO:0006047	UDP-N-acetylglucosamine metabolic process	Group129		GO_BiologicalProcess-EBI-UniProt-GOA-ACAP-ARAP_01.05.2024_00h00	0.0156131	0.0457788	0.000272295	0.000488354	[4, 5, 6, 7]	26.6667	4	[LOC106611946, gfpt1, gnpnat1, pgm3]
GO:0009226	nucleotide-sugar biosynthetic process	Group129		GO_BiologicalProcess-EBI-UniProt-GOA-ACAP-ARAP_01.05.2024_00h00	0.00946437	0.0295225	0.000272295	0.000488354	[5, 6, 7]	19.4444	7	[LOC106560379, LOC106611946, gfpt1, gmds, gmppb, gnpnat1, pgm3]
GO:0006048	UDP-N-acetylglucosamine biosynthetic process	Group129		GO_BiologicalProcess-EBI-UniProt-GOA-ACAP-ARAP_01.05.2024_00h00	0.00469168	0.0156897	0.000272295	0.000488354	[5, 6, 7, 8]	36.3636	4	[LOC106611946, gfpt1, gnpnat1, pgm3]
GO:0007006	mitochondrial membrane organization	Group130		GO_BiologicalProcess-EBI-UniProt-GOA-ACAP-ARAP_01.05.2024_00h00	0.000358119	0.00161327	6.29392e-08	1.95943e-07	[5, 6]	20	13	[LOC100194666, LOC106567260, LOC106577374, LOC106579879, LOC106584447, LOC106591638, LOC106602140, LOC106604721, LOC106609324, LOC106610469, LOC106612556, bada, immt]
GO:0070585	protein localization to mitochondrion	Group130		GO_BiologicalProcess-EBI-UniProt-GOA-ACAP-ARAP_01.05.2024_00h00	1.46101e-06	1.12516e-05	6.29392e-08	1.95943e-07	[6]	23.4568	19	[LOC100136430, LOC106565560, LOC106568941, LOC106577478, LOC106578916, LOC106580017, LOC106580763, LOC106586369, LOC106591638, LOC106599036, LOC106602140, LOC106609324, LOC106610469, LOC106611697, LOC106612556, LOC106613715, chchd4a, pam16, tomm40l]
GO:0072655	establishment of protein localization to mitochondrion	Group130		GO_BiologicalProcess-EBI-UniProt-GOA-ACAP-ARAP_01.05.2024_00h00	1.46101e-06	1.12516e-05	6.29392e-08	1.95943e-07	[5, 7]	23.4568	19	[LOC100136430, LOC106565560, LOC106568941, LOC106577478, LOC106578916, LOC106580017, LOC106580763, LOC106586369, LOC106591638, LOC106599036, LOC106602140, LOC106609324, LOC106610469, LOC106611697, LOC106612556, LOC106613715, chchd4a, pam16, tomm40l]
GO:0090151	establishment of protein localization to mitochondrial membrane	Group130		GO_BiologicalProcess-EBI-UniProt-GOA-ACAP-ARAP_01.05.2024_00h00	0.0115281	0.0354242	6.29392e-08	1.95943e-07	[4, 5, 6, 7, 8]	23.8095	5	[LOC106591638, LOC106602140, LOC106609324, LOC106610469, LOC106612556]
GO:0006626	inner mitochondrial membrane organization	Group130		GO_BiologicalProcess-EBI-UniProt-GOA-ACAP-ARAP_01.05.2024_00h00	3.26357e-07	2.84375e-06	6.29392e-08	1.95943e-07	[5, 6, 7, 8]	25.6757	19	[LOC100136430, LOC106565560, LOC106568941, LOC106577478, LOC106578916, LOC106580017, LOC106580763, LOC106586369, LOC106591638, LOC106599036, LOC106602140, LOC106609324, LOC106610469, LOC106611697, LOC106612556, LOC106613715, chchd4a, pam16, tomm40l]
GO:0007007	protein insertion into mitochondrial inner membrane	Group130		GO_BiologicalProcess-EBI-UniProt-GOA-ACAP-ARAP_01.05.2024_00h00	0.0146216	0.0430758	6.29392e-08	1.95943e-07	[6, 7]	17.9487	7	[LOC106567260, LOC106584447, LOC106591638, LOC106602140, LOC106610469, LOC106612556, immt]
GO:0045039	protein targeting to mitochondrion	Group130	Molecular localization and transport	GO_BiologicalProcess-EBI-UniProt-GOA-ACAP-ARAP_01.05.2024_00h00	0.00315361	0.01117	6.29392e-08	1.95943e-07	[5, 6, 7, 8, 9]	40	4	[LOC106591638, LOC106602140, LOC106610469, LOC106612556]
GO:0030684	nucleolus	Group131	Metabolism, protein interaction and gene regulation	GO_CellularComponent-EBI-UniProt-GOA-ACAP-ARAP_01.05.2024_00h00	1.54277e-05	9.45008e-05	7.51006e-06	1.77023e-05	[3]	17.9688	23	[LOC100380787, LOC106562085, LOC106573694, LOC106574871, LOC106575933, LOC106576677, LOC106578539, LOC106585800, LOC106586854, LOC106588218, LOC106589607, LOC106594422, LOC106609990, bop1, heatr1, nip7, noc2l, nol5, pes, ppan, pwp2, rsl1d1, utp20]
GO:0022613	preribosome	Group131		GO_BiologicalProcess-EBI-UniProt-GOA-ACAP-ARAP_01.05.2024_00h00	0.00150742	0.0057925	7.51006e-06	1.77023e-05	[4]	10.3792	52	[LOC100286441, LOC100380648, LOC100380699, LOC100380787, LOC106562085, LOC106564013, LOC106566080, LOC106567676, LOC106573694, LOC106574871, LOC106575933, LOC106576677, LOC106577888, LOC106578539, LOC106580777, LOC106581107, LOC106581843, LOC106581870, LOC106585800, LOC106585804, LOC106586854, LOC106587425, LOC106587851, LOC106589607, LOC106603211, LOC106603944, LOC106604637, LOC106609479, LOC106…
GO:0042254	ribonucleoprotein complex biogenesis	Group131		GO_BiologicalProcess-EBI-UniProt-GOA-ACAP-ARAP_01.05.2024_00h00	0.000266523	0.00125232	7.51006e-06	1.77023e-05	[5]	12.0235	41	[LOC100286441, LOC100380648, LOC100380787, LOC106562085, LOC106567676, LOC106573694, LOC106574871, LOC106575933, LOC106576677, LOC106577888, LOC106578539, LOC106580777, LOC106581843, LOC106581870, LOC106585800, LOC106585804, LOC106586854, LOC106587425, LOC106587851, LOC106589607, LOC106603211, LOC106603944, LOC106604637, LOC106609990, LOC106610219, LOC106612668, LOC106613349, bop1, ddx10, exosc8,…
GO:0031981	ribosome biogenesis	Group131		GO_CellularComponent-EBI-UniProt-GOA-ACAP-ARAP_01.05.2024_00h00	4.43804e-06	3.13194e-05	7.51006e-06	1.77023e-05	[5, 6]	9.71867	152	[LOC100286441, LOC100380648, LOC100380787, LOC106562085, LOC106562296, LOC106563383, LOC106565441, LOC106565577, LOC106565646, LOC106566641, LOC106567415, LOC106567719, LOC106568347, LOC106568741, LOC106569963, LOC106570187, LOC106570688, LOC106571114, LOC106572212, LOC106573694, LOC106573928, LOC106574871, LOC106575478, LOC106575847, LOC106575933, LOC106576677, LOC106577502, LOC106577820, LOC106…
GO:0005730	nuclear lumen	Group131		GO_CellularComponent-EBI-UniProt-GOA-ACAP-ARAP_01.05.2024_00h00	3.81157e-06	2.73138e-05	7.51006e-06	1.77023e-05	[5, 6, 7]	12.9496	54	[LOC100286441, LOC100380648, LOC100380787, LOC106562085, LOC106565577, LOC106567719, LOC106569963, LOC106570187, LOC106573694, LOC106574871, LOC106575933, LOC106576677, LOC106578539, LOC106581843, LOC106581870, LOC106585800, LOC106586023, LOC106587425, LOC106588218, LOC106588403, LOC106588579, LOC106589607, LOC106589953, LOC106594936, LOC106603211, LOC106603631, LOC106604637, LOC106608956, LOC106…
GO:0016072	rRNA metabolic process	Group131		GO_BiologicalProcess-EBI-UniProt-GOA-ACAP-ARAP_01.05.2024_00h00	0.00180481	0.00679458	7.51006e-06	1.77023e-05	[6, 7]	11.9522	30	[LOC100380648, LOC100380787, LOC106562085, LOC106573694, LOC106574871, LOC106575933, LOC106576677, LOC106577888, LOC106578539, LOC106580777, LOC106581843, LOC106581870, LOC106585800, LOC106586854, LOC106589607, LOC106604637, LOC106609990, LOC106612668, LOC106613349, bop1, ddx10, exosc8, heatr1, pes, ppan, pwp2, rpp40, rsl1d1, tfb2m, wdr43]
GO:0006364	rRNA processing	Group131		GO_BiologicalProcess-EBI-UniProt-GOA-ACAP-ARAP_01.05.2024_00h00	0.000673661	0.00278466	7.51006e-06	1.77023e-05	[6, 7, 8]	12.7119	30	[LOC100380648, LOC100380787, LOC106562085, LOC106573694, LOC106574871, LOC106575933, LOC106576677, LOC106577888, LOC106578539, LOC106580777, LOC106581843, LOC106581870, LOC106585800, LOC106586854, LOC106589607, LOC106604637, LOC106609990, LOC106612668, LOC106613349, bop1, ddx10, exosc8, heatr1, pes, ppan, pwp2, rpp40, rsl1d1, tfb2m, wdr43]
GO:0032606	type I interferon production	Group132		GO_BiologicalProcess-EBI-UniProt-GOA-ACAP-ARAP_01.05.2024_00h00	0.000141341	0.000716745	4.38847e-06	1.08074e-05	[3, 7]	55.5556	5	[LOC100136430, LOC106586369, LOC106606998, cgasa, sting1]
GO:0071806	protein transmembrane transport	Group132		GO_BiologicalProcess-EBI-UniProt-GOA-ACAP-ARAP_01.05.2024_00h00	0.000697708	0.00287128	4.38847e-06	1.08074e-05	[3, 5, 6, 7]	17.2414	15	[LOC100136430, LOC106565560, LOC106568941, LOC106577478, LOC106578916, LOC106580763, LOC106583199, LOC106586369, LOC106591638, LOC106599036, LOC106612556, LOC106613715, chchd4a, pam16, tomm40l]
GO:0044743	protein transmembrane import into intracellular organelle	Group132		GO_BiologicalProcess-EBI-UniProt-GOA-ACAP-ARAP_01.05.2024_00h00	0.000154645	0.000771563	4.38847e-06	1.08074e-05	[4, 5, 6, 7, 8]	21.6667	13	[LOC100136430, LOC106565560, LOC106568941, LOC106577478, LOC106578916, LOC106580763, LOC106586369, LOC106591638, LOC106599036, LOC106613715, chchd4a, pam16, tomm40l]
GO:0051053	negative regulation of DNA metabolic process	Group132		GO_BiologicalProcess-EBI-UniProt-GOA-ACAP-ARAP_01.05.2024_00h00	0.00215518	0.00792081	4.38847e-06	1.08074e-05	[4, 5, 6, 7, 8]	25	7	[LOC106565441, LOC106570548, LOC106606998, cgasa, parpbp, terf1, tipin]
GO:0032479	regulation of type I interferon production	Group132		GO_BiologicalProcess-EBI-UniProt-GOA-ACAP-ARAP_01.05.2024_00h00	0.000141341	0.000716745	4.38847e-06	1.08074e-05	[4, 5, 7, 8, 9]	55.5556	5	[LOC100136430, LOC106586369, LOC106606998, cgasa, sting1]
GO:0045041	protein import into mitochondrial intermembrane space	Group132		GO_BiologicalProcess-EBI-UniProt-GOA-ACAP-ARAP_01.05.2024_00h00	0.000280794	0.00130943	4.38847e-06	1.08074e-05	[4, 5, 6, 7, 8, 9]	66.6667	4	[LOC100136430, LOC106565560, LOC106586369, chchd4a]
GO:0032481	negative regulation of double-strand break repair via homologous recombination	Group132		GO_BiologicalProcess-EBI-UniProt-GOA-ACAP-ARAP_01.05.2024_00h00	6.65451e-05	0.000359034	4.38847e-06	1.08074e-05	[4, 5, 6, 7, 8, 9, 10]	62.5	5	[LOC100136430, LOC106586369, LOC106606998, cgasa, sting1]
GO:2000042	positive regulation of type I interferon production	Group132	Cellular and developmental dynamics	GO_BiologicalProcess-EBI-UniProt-GOA-ACAP-ARAP_01.05.2024_00h00	0.008806	0.0277016	4.38847e-06	1.08074e-05	[5, 6, 7, 8, 9, 10, 11]	42.8571	3	[LOC106606998, cgasa, parpbp]
GO:0044248	cellular catabolic process	Group133	Metabolism, protein interaction and gene regulation	GO_BiologicalProcess-EBI-UniProt-GOA-ACAP-ARAP_01.05.2024_00h00	6.31816e-05	0.000343886	3.13351e-06	7.83376e-06	[3]	10.2132	91	[LOC106560816, LOC106562243, LOC106563165, LOC106566439, LOC106566560, LOC106567641, LOC106568426, LOC106568911, LOC106570373, LOC106571744, LOC106571802, LOC106573026, LOC106573544, LOC106573546, LOC106573680, LOC106573756, LOC106573760, LOC106576033, LOC106576069, LOC106577392, LOC106577820, LOC106577847, LOC106579929, LOC106580284, LOC106580383, LOC106580795, LOC106581183, LOC106582073, LOC106…
GO:0016042	lipid catabolic process	Group133		GO_BiologicalProcess-EBI-UniProt-GOA-ACAP-ARAP_01.05.2024_00h00	0.00360225	0.0124502	3.13351e-06	7.83376e-06	[4]	10.7042	38	[LOC106563165, LOC106568426, LOC106568911, LOC106569808, LOC106571744, LOC106573026, LOC106573544, LOC106573546, LOC106576069, LOC106577205, LOC106577820, LOC106577847, LOC106578372, LOC106582073, LOC106582677, LOC106585939, LOC106590260, LOC106597885, LOC106600720, LOC106602712, LOC106603094, LOC106605159, LOC106608514, LOC106610307, LOC106613694, LOC123739521, acat2, acer1, apoc1, bco2b, etfa, …
GO:0052689	carboxylic ester hydrolase activity	Group133		GO_MolecularFunction-EBI-UniProt-GOA-ACAP-ARAP_01.05.2024_00h00	0.0126665	0.0381639	3.13351e-06	7.83376e-06	[4]	11.165	23	[LOC106566779, LOC106573026, LOC106573544, LOC106573546, LOC106577820, LOC106577847, LOC106578372, LOC106579727, LOC106582073, LOC106585939, LOC106597885, LOC106600720, LOC106605401, LOC106610307, LOC106613694, aars1, acot7, iars1, iars2, lars1b, lipia, rgn, vars2]
GO:0044242	cellular lipid catabolic process	Group133		GO_BiologicalProcess-EBI-UniProt-GOA-ACAP-ARAP_01.05.2024_00h00	0.00354245	0.0122893	3.13351e-06	7.83376e-06	[4, 5]	11.6667	28	[LOC106563165, LOC106568426, LOC106568911, LOC106571744, LOC106573026, LOC106573544, LOC106573546, LOC106576069, LOC106577820, LOC106577847, LOC106582073, LOC106582677, LOC106585939, LOC106590260, LOC106597885, LOC106600720, LOC106602712, LOC106603094, LOC106605159, LOC106613694, LOC123739521, acat2, acer1, bco2b, etfa, hadhb, lpin2, zgc:101540]
GO:0006631	fatty acid metabolic process	Group133		GO_BiologicalProcess-EBI-UniProt-GOA-ACAP-ARAP_01.05.2024_00h00	0.0019951	0.00742065	3.13351e-06	7.83376e-06	[4, 5, 7]	10.7232	43	[LOC100136415, LOC106560925, LOC106568426, LOC106569200, LOC106571348, LOC106571805, LOC106573544, LOC106573546, LOC106574322, LOC106576069, LOC106579155, LOC106580755, LOC106582073, LOC106582677, LOC106583179, LOC106585590, LOC106585939, LOC106590260, LOC106595986, LOC106599266, LOC106599655, LOC106601015, LOC106603271, LOC106605110, LOC106605159, LOC106611586, LOC106613694, LOC123739521, aacs, …
GO:0046503	glycerolipid catabolic process	Group133		GO_BiologicalProcess-EBI-UniProt-GOA-ACAP-ARAP_01.05.2024_00h00	0.00347652	0.0121286	3.13351e-06	7.83376e-06	[5, 6]	16.4384	12	[LOC106563165, LOC106571744, LOC106573026, LOC106573544, LOC106573546, LOC106577820, LOC106577847, LOC106582073, LOC106585939, LOC106597885, LOC106600720, LOC106613694]
GO:0004465	lipoprotein lipase activity	Group133		GO_MolecularFunction-EBI-UniProt-GOA-ACAP-ARAP_01.05.2024_00h00	0.00238913	0.00872878	3.13351e-06	7.83376e-06	[6]	33.3333	5	[LOC106573544, LOC106573546, LOC106582073, LOC106585939, LOC106613694]
GO:0046475	glycerophospholipid catabolic process	Group133		GO_BiologicalProcess-EBI-UniProt-GOA-ACAP-ARAP_01.05.2024_00h00	0.00171552	0.00647155	3.13351e-06	7.83376e-06	[6, 7]	25.9259	7	[LOC106563165, LOC106571744, LOC106573026, LOC106577820, LOC106577847, LOC106597885, LOC106600720]
GO:1990254	keratin filament binding	Group134		GO_MolecularFunction-EBI-UniProt-GOA-ACAP-ARAP_01.05.2024_00h00	0.00277122	0.00994852	1.79161e-11	1.05577e-10	[3]	27.2727	6	[LOC106565780, LOC106569778, LOC106582888, LOC106586525, eppk1, pleca]
GO:0045104	intermediate filament cytoskeleton organization	Group134		GO_BiologicalProcess-EBI-UniProt-GOA-ACAP-ARAP_01.05.2024_00h00	5.87865e-06	4.01131e-05	1.79161e-11	1.05577e-10	[3, 6]	19.0083	23	[LOC106560807, LOC106564908, LOC106564958, LOC106565226, LOC106565780, LOC106566027, LOC106566665, LOC106569778, LOC106572750, LOC106572756, LOC106577632, LOC106582888, LOC106583605, LOC106586525, LOC106588289, LOC106601393, LOC106606188, LOC106607014, LOC106608781, LOC106609524, dspa, eppk1, pleca]
GO:0045109	intermediate filament organization	Group134		GO_BiologicalProcess-EBI-UniProt-GOA-ACAP-ARAP_01.05.2024_00h00	0.00601862	0.0194949	1.79161e-11	1.05577e-10	[4, 5, 7]	15.3846	12	[LOC106564958, LOC106565226, LOC106566027, LOC106566665, LOC106569778, LOC106572750, LOC106577632, LOC106583605, LOC106608781, LOC106609524, eppk1, pleca]
GO:0099513	keratinization	Group134		GO_CellularComponent-EBI-UniProt-GOA-ACAP-ARAP_01.05.2024_00h00	3.14625e-10	4.70922e-09	1.79161e-11	1.05577e-10	[5, 6]	12.6316	108	[LOC100136483, LOC100195150, LOC100380681, LOC106560807, LOC106561604, LOC106561804, LOC106562699, LOC106562989, LOC106563520, LOC106563621, LOC106564908, LOC106564957, LOC106564958, LOC106564961, LOC106565226, LOC106565780, LOC106566665, LOC106567986, LOC106569778, LOC106572477, LOC106572750, LOC106572756, LOC106573105, LOC106574165, LOC106575281, LOC106575781, LOC106577137, LOC106580001, LOC106…
GO:0031424	intermediate filament cytoskeleton	Group134		GO_BiologicalProcess-EBI-UniProt-GOA-ACAP-ARAP_01.05.2024_00h00	0.000615983	0.00258073	1.79161e-11	1.05577e-10	[2, 6, 7, 8]	35.2941	6	[LOC106565226, LOC106566665, LOC106572750, LOC106583605, LOC106584295, tgm1l1]
GO:0045111	intermediate filament	Group134		GO_CellularComponent-EBI-UniProt-GOA-ACAP-ARAP_01.05.2024_00h00	8.81292e-07	7.17403e-06	1.79161e-11	1.05577e-10	[6]	17.6136	31	[LOC106560807, LOC106564908, LOC106564957, LOC106564958, LOC106564961, LOC106565226, LOC106565780, LOC106566665, LOC106569778, LOC106572750, LOC106572756, LOC106582888, LOC106582958, LOC106583605, LOC106586525, LOC106587847, LOC106588289, LOC106592691, LOC106594684, LOC106597822, LOC106600778, LOC106600814, LOC106600816, LOC106601393, LOC106606188, LOC106607014, LOC106609524, dspa, eppk1, lmnb1, …
GO:0005882	keratin filament	Group134		GO_CellularComponent-EBI-UniProt-GOA-ACAP-ARAP_01.05.2024_00h00	6.82266e-07	5.60303e-06	1.79161e-11	1.05577e-10	[6, 7]	17.8161	31	[LOC106560807, LOC106564908, LOC106564957, LOC106564958, LOC106564961, LOC106565226, LOC106565780, LOC106566665, LOC106569778, LOC106572750, LOC106572756, LOC106582888, LOC106582958, LOC106583605, LOC106586525, LOC106587847, LOC106588289, LOC106592691, LOC106594684, LOC106597822, LOC106600778, LOC106600814, LOC106600816, LOC106601393, LOC106606188, LOC106607014, LOC106609524, dspa, eppk1, lmnb1, …
GO:0045095	polymeric cytoskeletal fiber	Group134	Cellular and developmental dynamics	GO_CellularComponent-EBI-UniProt-GOA-ACAP-ARAP_01.05.2024_00h00	0.000126987	0.000647492	1.79161e-11	1.05577e-10	[7, 8]	25	11	[LOC106565226, LOC106565780, LOC106566665, LOC106569778, LOC106572750, LOC106572756, LOC106582888, LOC106583605, LOC106586525, eppk1, pleca]
GO:0006450	aminoacyl-tRNA editing activity	Group135	Metabolism, protein interaction and gene regulation	GO_BiologicalProcess-EBI-UniProt-GOA-ACAP-ARAP_01.05.2024_00h00	0.00030101	0.00138629	0.00184471	0.00266998	[3]	29.6296	8	[LOC106579727, LOC106583263, LOC106605401, aars1, iars1, iars2, lars1b, vars2]
GO:0016042	regulation of translational fidelity	Group135		GO_BiologicalProcess-EBI-UniProt-GOA-ACAP-ARAP_01.05.2024_00h00	0.00360225	0.0124502	0.00184471	0.00266998	[4]	10.7042	38	[LOC106563165, LOC106568426, LOC106568911, LOC106569808, LOC106571744, LOC106573026, LOC106573544, LOC106573546, LOC106576069, LOC106577205, LOC106577820, LOC106577847, LOC106578372, LOC106582073, LOC106582677, LOC106585939, LOC106590260, LOC106597885, LOC106600720, LOC106602712, LOC106603094, LOC106605159, LOC106608514, LOC106610307, LOC106613694, LOC123739521, acat2, acer1, apoc1, bco2b, etfa, …
GO:0052689	lipid catabolic process	Group135		GO_MolecularFunction-EBI-UniProt-GOA-ACAP-ARAP_01.05.2024_00h00	0.0126665	0.0381639	0.00184471	0.00266998	[4]	11.165	23	[LOC106566779, LOC106573026, LOC106573544, LOC106573546, LOC106577820, LOC106577847, LOC106578372, LOC106579727, LOC106582073, LOC106585939, LOC106597885, LOC106600720, LOC106605401, LOC106610307, LOC106613694, aars1, acot7, iars1, iars2, lars1b, lipia, rgn, vars2]
GO:0004832	carboxylic ester hydrolase activity	Group135		GO_MolecularFunction-EBI-UniProt-GOA-ACAP-ARAP_01.05.2024_00h00	0.000309452	0.00142164	0.00184471	0.00266998	[5, 6]	100	3	[LOC106579727, LOC106605401, vars2]
GO:0046503	valine-tRNA ligase activity	Group135		GO_BiologicalProcess-EBI-UniProt-GOA-ACAP-ARAP_01.05.2024_00h00	0.00347652	0.0121286	0.00184471	0.00266998	[5, 6]	16.4384	12	[LOC106563165, LOC106571744, LOC106573026, LOC106573544, LOC106573546, LOC106577820, LOC106577847, LOC106582073, LOC106585939, LOC106597885, LOC106600720, LOC106613694]
GO:0106074	glycerolipid catabolic process	Group135		GO_BiologicalProcess-EBI-UniProt-GOA-ACAP-ARAP_01.05.2024_00h00	2.55378e-05	0.000148119	0.00184471	0.00266998	[4, 7, 8]	46.6667	7	[LOC106579727, LOC106605401, aars1, iars1, iars2, lars1b, vars2]
GO:0002161	aminoacyl-tRNA metabolism involved in translational fidelity	Group135		GO_BiologicalProcess-EBI-UniProt-GOA-ACAP-ARAP_01.05.2024_00h00	2.55378e-05	0.000148119	0.00184471	0.00266998	[5, 8, 9]	46.6667	7	[LOC106579727, LOC106605401, aars1, iars1, iars2, lars1b, vars2]
GO:0006438	valyl-tRNA aminoacylation	Group135		GO_BiologicalProcess-EBI-UniProt-GOA-ACAP-ARAP_01.05.2024_00h00	0.000309452	0.00142164	0.00184471	0.00266998	[6, 7, 8, 9, 10]	100	3	[LOC106579727, LOC106605401, vars2]
KEGG:00785	Lipoic acid metabolism	Group136		KEGG_01.05.2024	0.000412838	0.00183308	3.8594e-08	1.24863e-07	[-1]	25.7143	9	[LOC106561658, LOC106583814, LOC106585394, LOC106587183, LOC106604067, bckdha, gcshb, ogdha, pdha1a]
GO:0016903	oxidoreductase activity, acting on the aldehyde or oxo group of donors	Group136		GO_MolecularFunction-EBI-UniProt-GOA-ACAP-ARAP_01.05.2024_00h00	0.00113571	0.00447532	3.8594e-08	1.24863e-07	[3]	17.8082	13	[LOC106561658, LOC106578507, LOC106579029, LOC106583814, LOC106589322, LOC106596374, LOC106601716, LOC123723662, aldh4a1, bckdha, gapdhs, ogdha, pdha1a]
GO:0005960	glycine cleavage complex	Group136		GO_CellularComponent-EBI-UniProt-GOA-ACAP-ARAP_01.05.2024_00h00	0.00529769	0.0174956	3.8594e-08	1.24863e-07	[3, 4]	50	3	[LOC106585394, LOC106587183, gcshb]
GO:0016624	oxidoreductase activity, acting on the aldehyde or oxo group of donors, disulfide as acceptor	Group136		GO_MolecularFunction-EBI-UniProt-GOA-ACAP-ARAP_01.05.2024_00h00	0.00439418	0.0148284	3.8594e-08	1.24863e-07	[4]	29.4118	5	[LOC106561658, LOC106583814, bckdha, ogdha, pdha1a]
GO:0009069	serine family amino acid catabolic process	Group136		GO_BiologicalProcess-EBI-UniProt-GOA-ACAP-ARAP_01.05.2024_00h00	3.53831e-07	3.05447e-06	3.8594e-08	1.24863e-07	[5, 6, 7, 8]	33.3333	14	[LOC106572991, LOC106573862, LOC106581777, LOC106582148, LOC106585394, LOC106586211, LOC106586691, LOC106587183, LOC106591425, LOC106612829, cdo1, cgl, gcshb, psat1]
GO:0009071	glycine catabolic process	Group136		GO_BiologicalProcess-EBI-UniProt-GOA-ACAP-ARAP_01.05.2024_00h00	0.0115281	0.0354242	3.8594e-08	1.24863e-07	[6, 7, 8, 9]	23.8095	5	[LOC106585394, LOC106587183, LOC106591425, cdo1, gcshb]
GO:0006546	glycine decarboxylation via glycine cleavage system	Group136		GO_BiologicalProcess-EBI-UniProt-GOA-ACAP-ARAP_01.05.2024_00h00	0.008806	0.0277016	3.8594e-08	1.24863e-07	[7, 8, 9, 10]	42.8571	3	[LOC106585394, LOC106587183, gcshb]
GO:0019464	serine family amino acid metabolic process	Group136	Metabolism, protein interaction and gene regulation	GO_BiologicalProcess-EBI-UniProt-GOA-ACAP-ARAP_01.05.2024_00h00	0.00529769	0.0174956	3.8594e-08	1.24863e-07	[8, 9, 10, 11]	50	3	[LOC106585394, LOC106587183, gcshb]
KEGG:03008	Ribosome biogenesis in eukaryotes	Group137		KEGG_01.05.2024	5.31707e-05	0.000293705	0.000104337	0.000200182	[-1]	16.6667	23	[LOC106562085, LOC106568870, LOC106573694, LOC106574871, LOC106576677, LOC106578539, LOC106581843, LOC106585800, LOC106585804, LOC106588218, LOC106589607, LOC106594422, LOC106606613, LOC106609990, fbrl, heatr1, nol5, pwp2, rpp40, smfn, utp4, wdr43, xpo1a]
GO:0030684	90S preribosome	Group137		GO_CellularComponent-EBI-UniProt-GOA-ACAP-ARAP_01.05.2024_00h00	1.54277e-05	9.45008e-05	0.000104337	0.000200182	[3]	17.9688	23	[LOC100380787, LOC106562085, LOC106573694, LOC106574871, LOC106575933, LOC106576677, LOC106578539, LOC106585800, LOC106586854, LOC106588218, LOC106589607, LOC106594422, LOC106609990, bop1, heatr1, nip7, noc2l, nol5, pes, ppan, pwp2, rsl1d1, utp20]
GO:0030686	small-subunit processome	Group137		GO_CellularComponent-EBI-UniProt-GOA-ACAP-ARAP_01.05.2024_00h00	1.96696e-05	0.000115894	0.000104337	0.000200182	[4]	24.5614	14	[LOC100380787, LOC106562085, LOC106573694, LOC106574871, LOC106575933, LOC106585800, LOC106588218, bop1, heatr1, noc2l, pes, pwp2, rsl1d1, utp20]
GO:0032040	box C/D RNP complex	Group137		GO_CellularComponent-EBI-UniProt-GOA-ACAP-ARAP_01.05.2024_00h00	0.000259095	0.00122051	0.000104337	0.000200182	[4]	20.6349	13	[LOC106562085, LOC106573694, LOC106574871, LOC106576677, LOC106578539, LOC106585800, LOC106589607, LOC106594422, LOC106609990, heatr1, nol5, pwp2, utp20]
GO:0170049	box C/D methylation guide snoRNP complex	Group137		GO_CellularComponent-EBI-UniProt-GOA-ACAP-ARAP_01.05.2024_00h00	0.000141341	0.000716745	0.000104337	0.000200182	[4]	55.5556	5	[LOC106578539, LOC106589607, LOC106594422, LOC106609990, nol5]
GO:0031428	rRNA metabolic process	Group137		GO_CellularComponent-EBI-UniProt-GOA-ACAP-ARAP_01.05.2024_00h00	0.000141341	0.000716745	0.000104337	0.000200182	[5]	55.5556	5	[LOC106578539, LOC106589607, LOC106594422, LOC106609990, nol5]
GO:0016072	rRNA processing	Group137		GO_BiologicalProcess-EBI-UniProt-GOA-ACAP-ARAP_01.05.2024_00h00	0.00180481	0.00679458	0.000104337	0.000200182	[6, 7]	11.9522	30	[LOC100380648, LOC100380787, LOC106562085, LOC106573694, LOC106574871, LOC106575933, LOC106576677, LOC106577888, LOC106578539, LOC106580777, LOC106581843, LOC106581870, LOC106585800, LOC106586854, LOC106589607, LOC106604637, LOC106609990, LOC106612668, LOC106613349, bop1, ddx10, exosc8, heatr1, pes, ppan, pwp2, rpp40, rsl1d1, tfb2m, wdr43]
GO:0006364	preribosome	Group137	Metabolism, protein interaction and gene regulation	GO_BiologicalProcess-EBI-UniProt-GOA-ACAP-ARAP_01.05.2024_00h00	0.000673661	0.00278466	0.000104337	0.000200182	[6, 7, 8]	12.7119	30	[LOC100380648, LOC100380787, LOC106562085, LOC106573694, LOC106574871, LOC106575933, LOC106576677, LOC106577888, LOC106578539, LOC106580777, LOC106581843, LOC106581870, LOC106585800, LOC106586854, LOC106589607, LOC106604637, LOC106609990, LOC106612668, LOC106613349, bop1, ddx10, exosc8, heatr1, pes, ppan, pwp2, rpp40, rsl1d1, tfb2m, wdr43]
GO:0009266	response to temperature stimulus	Group138		GO_BiologicalProcess-EBI-UniProt-GOA-ACAP-ARAP_01.05.2024_00h00	0.0170851	0.0491628	0.0174642	0.0175707	[3]	15.2542	9	[LOC100136430, LOC106561997, LOC106570227, LOC106586369, LOC106590570, hs90a, hs90b, hsp90b1, hspb6l]
GO:0051082	unfolded protein binding	Group138		GO_MolecularFunction-EBI-UniProt-GOA-ACAP-ARAP_01.05.2024_00h00	0.000201621	0.000974503	0.0174642	0.0175707	[3]	15	24	[LOC100136430, LOC106561997, LOC106574515, LOC106575376, LOC106581054, LOC106583744, LOC106586346, LOC106586369, LOC106588611, LOC106590570, LOC106590610, LOC106604950, LOC106606479, LOC106606510, LOC106612827, cct7, cct8, hs90a, hs90b, hsp90b1, hspb6l, nudc, nudcd3, tcpg]
GO:0101031	protein folding chaperone complex	Group138		GO_CellularComponent-EBI-UniProt-GOA-ACAP-ARAP_01.05.2024_00h00	0.000838904	0.00337014	0.0174642	0.0175707	[3]	25.8065	8	[LOC100136430, LOC106581054, LOC106586369, LOC106590610, LOC106612827, cct7, cct8, tcpg]
GO:0009408	response to heat	Group138		GO_BiologicalProcess-EBI-UniProt-GOA-ACAP-ARAP_01.05.2024_00h00	0.00382576	0.0131493	0.0174642	0.0175707	[3, 4]	19.1489	9	[LOC100136430, LOC106561997, LOC106570227, LOC106586369, LOC106590570, hs90a, hs90b, hsp90b1, hspb6l]
GO:0006457	protein folding	Group138		GO_BiologicalProcess-EBI-UniProt-GOA-ACAP-ARAP_01.05.2024_00h00	7.78613e-05	0.00041526	0.0174642	0.0175707	[2, 5, 6, 7]	12.9568	39	[LOC100136430, LOC100380711, LOC100380717, LOC106561997, LOC106565560, LOC106567149, LOC106567641, LOC106573340, LOC106581054, LOC106582251, LOC106586346, LOC106586369, LOC106588611, LOC106590570, LOC106590610, LOC106595188, LOC106603853, LOC106604228, LOC106604950, LOC106606479, LOC106606510, LOC106612827, LOC106613013, ahsa1a, cct7, cct8, chchd4a, grp78, hs90a, hs90b, hsp7c, hsp90b1, hspb6l, nu…
GO:0051604	protein maturation	Group138		GO_BiologicalProcess-EBI-UniProt-GOA-ACAP-ARAP_01.05.2024_00h00	0.0120975	0.0367478	0.0174642	0.0175707	[4, 5, 6]	9.33573	52	[LOC100136430, LOC100380711, LOC100380717, LOC106561997, LOC106565560, LOC106567149, LOC106567641, LOC106568831, LOC106569443, LOC106573340, LOC106579790, LOC106580017, LOC106581054, LOC106582251, LOC106582826, LOC106584530, LOC106584911, LOC106585603, LOC106586346, LOC106586369, LOC106587910, LOC106588611, LOC106590570, LOC106590610, LOC106595188, LOC106599488, LOC106603853, LOC106604228, LOC106…
GO:0044183	ATP-dependent protein folding chaperone	Group138		GO_BiologicalProcess-EBI-UniProt-GOA-ACAP-ARAP_01.05.2024_00h00	2.76691e-10	4.20933e-09	0.0174642	0.0175707	[3, 6, 7, 8]	29.0698	25	[LOC100136430, LOC100380711, LOC100380717, LOC106567149, LOC106567641, LOC106581054, LOC106582251, LOC106586369, LOC106590610, LOC106595188, LOC106603853, LOC106604228, LOC106604950, LOC106606479, LOC106606510, LOC106612827, LOC106613013, cct7, cct8, grp78, hs90a, hs90b, hsp7c, hsp90b1, tcpg]
GO:0140662	protein folding chaperone	Group138	Signal transduction and stimulus response	GO_BiologicalProcess-EBI-UniProt-GOA-ACAP-ARAP_01.05.2024_00h00	2.53542e-11	4.70574e-10	0.0174642	0.0175707	[4, 7, 8, 9]	33.3333	24	[LOC100136430, LOC100380711, LOC100380717, LOC106567149, LOC106567641, LOC106581054, LOC106586369, LOC106590610, LOC106595188, LOC106603853, LOC106604228, LOC106604950, LOC106606479, LOC106606510, LOC106612827, LOC106613013, cct7, cct8, grp78, hs90a, hs90b, hsp7c, hsp90b1, tcpg]
KEGG:00480	deoxyribonucleotide biosynthetic process	Group139	Metabolism, protein interaction and gene regulation	KEGG_01.05.2024	0.00678618	0.0217909	0.000918537	0.00144341	[-1]	14.1414	14	[LOC106567863, LOC106573760, LOC106582376, LOC106586335, LOC106600595, LOC106607664, LOC106611136, chac1, ggt5a, gsr, idh2, pgd, rir1, rir2]
KEGG:00983	Glutathione metabolism	Group139		KEGG_01.05.2024	0.00563157	0.0184017	0.000918537	0.00144341	[-1]	14.0187	15	[LOC106562484, LOC106562547, LOC106567102, LOC106567841, LOC106567863, LOC106581456, LOC106607664, cdd, cmpk, pyr5, rir1, rir2, tk1, upb1, upp1]
GO:0016725	Drug metabolism	Group139		GO_MolecularFunction-EBI-UniProt-GOA-ACAP-ARAP_01.05.2024_00h00	0.00199892	0.00740516	0.000918537	0.00144341	[3]	44.4444	4	[LOC106567863, LOC106607664, rir1, rir2]
GO:0016728	oxidoreductase activity, acting on CH or CH2 groups	Group139		GO_MolecularFunction-EBI-UniProt-GOA-ACAP-ARAP_01.05.2024_00h00	0.00117333	0.00459429	0.000918537	0.00144341	[4]	50	4	[LOC106567863, LOC106607664, rir1, rir2]
GO:0061731	oxidoreductase activity, acting on CH or CH2 groups, disulfide as acceptor	Group139		GO_MolecularFunction-EBI-UniProt-GOA-ACAP-ARAP_01.05.2024_00h00	9.89336e-05	0.000514344	0.000918537	0.00144341	[5]	80	4	[LOC106567863, LOC106607664, rir1, rir2]
GO:0004748	ribonucleoside-diphosphate reductase activity	Group139		GO_MolecularFunction-EBI-UniProt-GOA-ACAP-ARAP_01.05.2024_00h00	9.89336e-05	0.000514344	0.000918537	0.00144341	[6]	80	4	[LOC106567863, LOC106607664, rir1, rir2]
GO:0009262	ribonucleoside-diphosphate reductase activity, thioredoxin disulfide as acceptor	Group139		GO_BiologicalProcess-EBI-UniProt-GOA-ACAP-ARAP_01.05.2024_00h00	0.000227634	0.00108053	0.000918537	0.00144341	[4, 6, 7, 8]	35	7	[LOC106562484, LOC106562547, LOC106567863, LOC106607664, rir1, rir2, tyms]
GO:0009263	deoxyribonucleotide metabolic process	Group139		GO_BiologicalProcess-EBI-UniProt-GOA-ACAP-ARAP_01.05.2024_00h00	1.66847e-06	1.27435e-05	0.000918537	0.00144341	[5, 7, 8, 9]	63.6364	7	[LOC106562484, LOC106562547, LOC106567863, LOC106607664, rir1, rir2, tyms]
GO:0044085	chromosome segregation	Group140	Cellular and developmental dynamics	GO_BiologicalProcess-EBI-UniProt-GOA-ACAP-ARAP_01.05.2024_00h00	0.000719211	0.00293375	2.54498e-10	1.16645e-09	[3]	8.27733	234	[LOC100195150, LOC100286441, LOC100380648, LOC100380699, LOC100380768, LOC100380787, LOC106560324, LOC106560903, LOC106560912, LOC106560914, LOC106561691, LOC106561782, LOC106562057, LOC106562085, LOC106562296, LOC106562699, LOC106563511, LOC106564013, LOC106565211, LOC106566027, LOC106566080, LOC106566439, LOC106566560, LOC106566812, LOC106567676, LOC106567986, LOC106568365, LOC106569170, LOC106…
GO:0007059	cellular component biogenesis	Group140		GO_BiologicalProcess-EBI-UniProt-GOA-ACAP-ARAP_01.05.2024_00h00	9.83861e-29	3.65209e-26	2.54498e-10	1.16645e-09	[3, 4]	25.8721	89	[LOC100195150, LOC100306849, LOC106561782, LOC106562296, LOC106562699, LOC106563313, LOC106563463, LOC106563511, LOC106565211, LOC106566708, LOC106575478, LOC106576175, LOC106577137, LOC106577502, LOC106580963, LOC106583587, LOC106583830, LOC106584748, LOC106585098, LOC106585119, LOC106586549, LOC106587227, LOC106587689, LOC106587728, LOC106589585, LOC106589940, LOC106594936, LOC106599100, LOC106…
GO:0022607	cellular component assembly	Group140		GO_BiologicalProcess-EBI-UniProt-GOA-ACAP-ARAP_01.05.2024_00h00	0.00940325	0.0293812	2.54498e-10	1.16645e-09	[4]	7.94913	200	[LOC100195150, LOC100380699, LOC100380768, LOC106560324, LOC106560903, LOC106560912, LOC106560914, LOC106561691, LOC106561782, LOC106562057, LOC106562296, LOC106562699, LOC106563511, LOC106564013, LOC106565211, LOC106566027, LOC106566080, LOC106566439, LOC106566560, LOC106566812, LOC106567986, LOC106568365, LOC106569170, LOC106569171, LOC106569778, LOC106569963, LOC106569969, LOC106570296, LOC106…
GO:0007051	spindle organization	Group140		GO_BiologicalProcess-EBI-UniProt-GOA-ACAP-ARAP_01.05.2024_00h00	6.69104e-18	3.65252e-16	2.54498e-10	1.16645e-09	[3, 4, 7]	26.5306	52	[LOC100195150, LOC100195680, LOC106561604, LOC106561782, LOC106562699, LOC106563511, LOC106565211, LOC106573105, LOC106574078, LOC106577137, LOC106580383, LOC106583508, LOC106583587, LOC106584748, LOC106585012, LOC106586881, LOC106587056, LOC106587227, LOC106587689, LOC106587728, LOC106589585, LOC106589940, LOC106590979, LOC106592455, LOC106597351, LOC106599100, LOC106603166, LOC106607316, LOC106…
GO:0070925	organelle assembly	Group140		GO_BiologicalProcess-EBI-UniProt-GOA-ACAP-ARAP_01.05.2024_00h00	0.00866677	0.0273099	2.54498e-10	1.16645e-09	[5]	8.97909	73	[LOC100195150, LOC106560914, LOC106561691, LOC106561782, LOC106562699, LOC106563511, LOC106565211, LOC106566439, LOC106566560, LOC106573051, LOC106574871, LOC106576174, LOC106577137, LOC106577632, LOC106578353, LOC106580357, LOC106581183, LOC106582089, LOC106582091, LOC106582139, LOC106583587, LOC106584358, LOC106584748, LOC106586549, LOC106586611, LOC106587227, LOC106587689, LOC106587728, LOC106…
GO:0051225	spindle assembly	Group140		GO_BiologicalProcess-EBI-UniProt-GOA-ACAP-ARAP_01.05.2024_00h00	3.62528e-10	5.38281e-09	2.54498e-10	1.16645e-09	[4, 5, 7, 8]	26.1682	28	[LOC100195150, LOC106561782, LOC106562699, LOC106563511, LOC106565211, LOC106577137, LOC106583587, LOC106584748, LOC106587227, LOC106587689, LOC106587728, LOC106589940, LOC106599100, LOC106607864, LOC106608807, LOC106611278, fa29a, haus4, haus7, haus8, incenp, k0841, kif20ba, kif23, prc1b, racgap1, tpx2, tubgcp4]
GO:0140694	non-membrane-bounded organelle assembly	Group140		GO_BiologicalProcess-EBI-UniProt-GOA-ACAP-ARAP_01.05.2024_00h00	2.32542e-07	2.04549e-06	2.54498e-10	1.16645e-09	[6]	14.9068	48	[LOC100195150, LOC106561782, LOC106562699, LOC106563511, LOC106565211, LOC106574871, LOC106577137, LOC106578353, LOC106582089, LOC106583587, LOC106584748, LOC106586549, LOC106586611, LOC106587227, LOC106587689, LOC106587728, LOC106587851, LOC106589585, LOC106589940, LOC106589989, LOC106599100, LOC106602767, LOC106603944, LOC106606518, LOC106607864, LOC106608268, LOC106608807, LOC106611278, LOC106…
GO:0090307	mitotic spindle assembly	Group140		GO_BiologicalProcess-EBI-UniProt-GOA-ACAP-ARAP_01.05.2024_00h00	2.95372e-09	3.72932e-08	2.54498e-10	1.16645e-09	[5, 6, 7, 8, 9]	33.3333	19	[LOC100195150, LOC106561782, LOC106562699, LOC106563511, LOC106565211, LOC106577137, LOC106583587, LOC106584748, LOC106587227, LOC106587689, LOC106587728, LOC106589940, LOC106599100, LOC106607864, kif20ba, kif23, prc1b, racgap1, tpx2]
GO:0044283	small molecule biosynthetic process	Group141		GO_BiologicalProcess-EBI-UniProt-GOA-ACAP-ARAP_01.05.2024_00h00	4.4251e-22	4.10649e-20	6.81576e-18	9.37167e-17	[3]	18.8049	107	[LOC100196494, LOC106560816, LOC106560925, LOC106562054, LOC106562243, LOC106563498, LOC106564367, LOC106565542, LOC106569200, LOC106570209, LOC106570297, LOC106570829, LOC106571348, LOC106571444, LOC106572991, LOC106573192, LOC106573544, LOC106573546, LOC106573756, LOC106573862, LOC106574322, LOC106576033, LOC106577298, LOC106577392, LOC106579029, LOC106579093, LOC106579155, LOC106579710, LOC106…
GO:0008610	lipid biosynthetic process	Group141		GO_BiologicalProcess-EBI-UniProt-GOA-ACAP-ARAP_01.05.2024_00h00	7.97691e-10	1.1216e-08	6.81576e-18	9.37167e-17	[4]	12.8609	98	[LOC100194560, LOC106560925, LOC106562054, LOC106563165, LOC106565623, LOC106567151, LOC106568572, LOC106568949, LOC106569200, LOC106570209, LOC106570829, LOC106571348, LOC106573544, LOC106573546, LOC106573900, LOC106574322, LOC106576151, LOC106578238, LOC106579093, LOC106579155, LOC106579710, LOC106580034, LOC106581857, LOC106582073, LOC106583121, LOC106583179, LOC106584012, LOC106585590, LOC106…
GO:0016053	organic acid biosynthetic process	Group141		GO_BiologicalProcess-EBI-UniProt-GOA-ACAP-ARAP_01.05.2024_00h00	3.37768e-14	1.06254e-12	6.81576e-18	9.37167e-17	[4]	19.0058	65	[LOC100196494, LOC106560816, LOC106560925, LOC106562243, LOC106564367, LOC106565542, LOC106569200, LOC106570209, LOC106570297, LOC106571348, LOC106571444, LOC106572991, LOC106573544, LOC106573546, LOC106573756, LOC106573862, LOC106574322, LOC106576033, LOC106577298, LOC106577392, LOC106579029, LOC106579155, LOC106581773, LOC106581777, LOC106582073, LOC106582148, LOC106583179, LOC106585939, LOC106…
GO:0006631	fatty acid metabolic process	Group141		GO_BiologicalProcess-EBI-UniProt-GOA-ACAP-ARAP_01.05.2024_00h00	0.0019951	0.00742065	6.81576e-18	9.37167e-17	[4, 5, 7]	10.7232	43	[LOC100136415, LOC106560925, LOC106568426, LOC106569200, LOC106571348, LOC106571805, LOC106573544, LOC106573546, LOC106574322, LOC106576069, LOC106579155, LOC106580755, LOC106582073, LOC106582677, LOC106583179, LOC106585590, LOC106585939, LOC106590260, LOC106595986, LOC106599266, LOC106599655, LOC106601015, LOC106603271, LOC106605110, LOC106605159, LOC106611586, LOC106613694, LOC123739521, aacs, …
GO:0046394	carboxylic acid biosynthetic process	Group141		GO_BiologicalProcess-EBI-UniProt-GOA-ACAP-ARAP_01.05.2024_00h00	6.34569e-14	1.96293e-12	6.81576e-18	9.37167e-17	[5, 6]	18.9349	64	[LOC100196494, LOC106560816, LOC106560925, LOC106562243, LOC106564367, LOC106565542, LOC106569200, LOC106570209, LOC106570297, LOC106571348, LOC106571444, LOC106572991, LOC106573544, LOC106573546, LOC106573756, LOC106573862, LOC106574322, LOC106576033, LOC106577298, LOC106577392, LOC106579029, LOC106579155, LOC106581773, LOC106581777, LOC106582073, LOC106582148, LOC106583179, LOC106585939, LOC106…
GO:0032787	monocarboxylic acid metabolic process	Group141		GO_BiologicalProcess-EBI-UniProt-GOA-ACAP-ARAP_01.05.2024_00h00	2.70051e-08	2.93108e-07	6.81576e-18	9.37167e-17	[6]	13.0508	77	[LOC100136415, LOC100194624, LOC100196494, LOC106560925, LOC106563498, LOC106564313, LOC106568426, LOC106569200, LOC106570209, LOC106571348, LOC106571805, LOC106573544, LOC106573546, LOC106574322, LOC106576069, LOC106579155, LOC106580755, LOC106581773, LOC106582073, LOC106582376, LOC106582677, LOC106583179, LOC106583814, LOC106583908, LOC106585590, LOC106585939, LOC106586335, LOC106588568, LOC106…
GO:0006633	fatty acid biosynthetic process	Group141		GO_BiologicalProcess-EBI-UniProt-GOA-ACAP-ARAP_01.05.2024_00h00	0.000187762	0.000917068	6.81576e-18	9.37167e-17	[5, 6, 7, 8]	14.7929	25	[LOC106560925, LOC106569200, LOC106571348, LOC106573544, LOC106573546, LOC106574322, LOC106579155, LOC106582073, LOC106583179, LOC106585939, LOC106595986, LOC106599266, LOC106599655, LOC106601015, LOC106603271, LOC106605110, LOC106611586, LOC106613694, acaca, acot7, loxe3, ptgis, ptgs2b, si:dkey-17e16.9, tecrb]
GO:0072330	monocarboxylic acid biosynthetic process	Group141		GO_BiologicalProcess-EBI-UniProt-GOA-ACAP-ARAP_01.05.2024_00h00	6.46873e-06	4.33428e-05	6.81576e-18	9.37167e-17	[6, 7]	16.0622	31	[LOC100196494, LOC106560925, LOC106569200, LOC106570209, LOC106571348, LOC106573544, LOC106573546, LOC106574322, LOC106579155, LOC106582073, LOC106583179, LOC106585939, LOC106588568, LOC106595986, LOC106599266, LOC106599655, LOC106601015, LOC106603271, LOC106605110, LOC106607853, LOC106611586, LOC106613694, acaca, acot7, gamt, loxe3, ptgis, ptgs2b, si:dkey-17e16.9, tecrb, zgc:101540]
GO:1990254	keratin filament binding	Group142	Cellular and developmental dynamics	GO_MolecularFunction-EBI-UniProt-GOA-ACAP-ARAP_01.05.2024_00h00	0.00277122	0.00994852	0.000596504	0.000964933	[3]	27.2727	6	[LOC106565780, LOC106569778, LOC106582888, LOC106586525, eppk1, pleca]
GO:0044771	meiotic cell cycle phase transition	Group142		GO_BiologicalProcess-EBI-UniProt-GOA-ACAP-ARAP_01.05.2024_00h00	0.0156131	0.0457788	0.000596504	0.000964933	[3, 4, 5]	26.6667	4	[LOC106563618, LOC106583830, LOC106593289, LOC106611433]
GO:1901993	regulation of meiotic cell cycle phase transition	Group142		GO_BiologicalProcess-EBI-UniProt-GOA-ACAP-ARAP_01.05.2024_00h00	0.0156131	0.0457788	0.000596504	0.000964933	[3, 4, 5, 6, 7]	26.6667	4	[LOC106563618, LOC106583830, LOC106593289, LOC106611433]
GO:1901989	positive regulation of cell cycle phase transition	Group142		GO_BiologicalProcess-EBI-UniProt-GOA-ACAP-ARAP_01.05.2024_00h00	0.004752	0.0158343	0.000596504	0.000964933	[4, 5, 6, 7]	20	8	[LOC106563463, LOC106563618, LOC106565780, LOC106582888, LOC106586525, LOC106593289, LOC106611433, cdca5]
GO:1901995	positive regulation of meiotic cell cycle phase transition	Group142		GO_BiologicalProcess-EBI-UniProt-GOA-ACAP-ARAP_01.05.2024_00h00	0.00529769	0.0174956	0.000596504	0.000964933	[4, 5, 6, 7, 8]	50	3	[LOC106563618, LOC106593289, LOC106611433]
GO:1902751	positive regulation of cell cycle G2/M phase transition	Group142		GO_BiologicalProcess-EBI-UniProt-GOA-ACAP-ARAP_01.05.2024_00h00	0.008806	0.0277016	0.000596504	0.000964933	[5, 6, 7, 8]	42.8571	3	[LOC106563618, LOC106593289, LOC106611433]
GO:0110032	positive regulation of G2/MI transition of meiotic cell cycle	Group142		GO_BiologicalProcess-EBI-UniProt-GOA-ACAP-ARAP_01.05.2024_00h00	0.00529769	0.0174956	0.000596504	0.000964933	[5, 6, 7, 8, 9]	50	3	[LOC106563618, LOC106593289, LOC106611433]
GO:0010971	positive regulation of G2/M transition of mitotic cell cycle	Group142		GO_BiologicalProcess-EBI-UniProt-GOA-ACAP-ARAP_01.05.2024_00h00	0.00529769	0.0174956	0.000596504	0.000964933	[6, 7, 8, 9]	50	3	[LOC106563618, LOC106593289, LOC106611433]
GO:0006839	mitochondrial transport	Group143	Molecular localization and transport	GO_BiologicalProcess-EBI-UniProt-GOA-ACAP-ARAP_01.05.2024_00h00	3.80387e-07	3.26851e-06	3.55256e-05	7.23669e-05	[4]	17.6471	33	[LOC100136430, LOC100194554, LOC100194666, LOC106561671, LOC106565560, LOC106568941, LOC106576021, LOC106577374, LOC106577478, LOC106578916, LOC106579879, LOC106580422, LOC106580763, LOC106586223, LOC106586369, LOC106591638, LOC106599036, LOC106599039, LOC106602140, LOC106604721, LOC106609324, LOC106610469, LOC106612556, LOC106613715, bada, chchd4a, mcu, micu2, pam16, sfxn2, slc25a12, slc25a20, t…
GO:0007005	mitochondrion organization	Group143		GO_BiologicalProcess-EBI-UniProt-GOA-ACAP-ARAP_01.05.2024_00h00	0.00331861	0.0116214	3.55256e-05	7.23669e-05	[5]	10.9091	36	[LOC100136430, LOC100194666, LOC100195113, LOC106560578, LOC106567260, LOC106570202, LOC106576797, LOC106577374, LOC106579879, LOC106581057, LOC106582647, LOC106584447, LOC106586369, LOC106587732, LOC106588347, LOC106590570, LOC106591638, LOC106596057, LOC106599039, LOC106602140, LOC106604721, LOC106607260, LOC106609324, LOC106610469, LOC106612556, LOC106613511, aifm1, atad3, bada, chchd10, cluha…
GO:0007006	mitochondrial membrane organization	Group143		GO_BiologicalProcess-EBI-UniProt-GOA-ACAP-ARAP_01.05.2024_00h00	0.000358119	0.00161327	3.55256e-05	7.23669e-05	[5, 6]	20	13	[LOC100194666, LOC106567260, LOC106577374, LOC106579879, LOC106584447, LOC106591638, LOC106602140, LOC106604721, LOC106609324, LOC106610469, LOC106612556, bada, immt]
GO:0008637	apoptotic mitochondrial changes	Group143		GO_BiologicalProcess-EBI-UniProt-GOA-ACAP-ARAP_01.05.2024_00h00	0.00403692	0.0137984	3.55256e-05	7.23669e-05	[5, 6]	20.5128	8	[LOC100136430, LOC100194666, LOC106577374, LOC106579879, LOC106586369, LOC106588347, LOC106604721, bada]
GO:0046902	regulation of mitochondrial membrane permeability	Group143		GO_BiologicalProcess-EBI-UniProt-GOA-ACAP-ARAP_01.05.2024_00h00	0.0141037	0.0418154	3.55256e-05	7.23669e-05	[4, 5, 6, 7]	22.7273	5	[LOC100194666, LOC106577374, LOC106579879, LOC106604721, bada]
GO:0090151	establishment of protein localization to mitochondrial membrane	Group143		GO_BiologicalProcess-EBI-UniProt-GOA-ACAP-ARAP_01.05.2024_00h00	0.0115281	0.0354242	3.55256e-05	7.23669e-05	[4, 5, 6, 7, 8]	23.8095	5	[LOC106591638, LOC106602140, LOC106609324, LOC106610469, LOC106612556]
GO:0007007	inner mitochondrial membrane organization	Group143		GO_BiologicalProcess-EBI-UniProt-GOA-ACAP-ARAP_01.05.2024_00h00	0.0146216	0.0430758	3.55256e-05	7.23669e-05	[6, 7]	17.9487	7	[LOC106567260, LOC106584447, LOC106591638, LOC106602140, LOC106610469, LOC106612556, immt]
GO:0045039	protein insertion into mitochondrial inner membrane	Group143		GO_BiologicalProcess-EBI-UniProt-GOA-ACAP-ARAP_01.05.2024_00h00	0.00315361	0.01117	3.55256e-05	7.23669e-05	[5, 6, 7, 8, 9]	40	4	[LOC106591638, LOC106602140, LOC106610469, LOC106612556]
GO:0022402	cell cycle process	Group144	Cellular and developmental dynamics	GO_BiologicalProcess-EBI-UniProt-GOA-ACAP-ARAP_01.05.2024_00h00	1.04957e-42	6.49206e-40	6.11717e-18	9.17575e-17	[2, 3]	19.1768	205	[LOC100195150, LOC100195405, LOC100195680, LOC100306849, LOC100380341, LOC100380768, LOC106560903, LOC106560912, LOC106560914, LOC106561064, LOC106561604, LOC106561782, LOC106562296, LOC106562699, LOC106563313, LOC106563463, LOC106563511, LOC106563618, LOC106563680, LOC106564490, LOC106564750, LOC106565211, LOC106565437, LOC106565441, LOC106565780, LOC106566708, LOC106568170, LOC106568349, LOC106…
GO:0016043	cellular component organization	Group144		GO_BiologicalProcess-EBI-UniProt-GOA-ACAP-ARAP_01.05.2024_00h00	1.93617e-11	3.8229e-10	6.11717e-18	9.17575e-17	[3]	8.61324	618	[LOC100136430, LOC100136483, LOC100194666, LOC100195113, LOC100195150, LOC100195680, LOC100306849, LOC100380299, LOC100380341, LOC100380681, LOC100380699, LOC100380768, LOC100380772, LOC106560289, LOC106560324, LOC106560578, LOC106560807, LOC106560901, LOC106560903, LOC106560912, LOC106560914, LOC106561064, LOC106561202, LOC106561604, LOC106561640, LOC106561641, LOC106561691, LOC106561782, LOC106…
GO:0043228	non-membrane-bounded organelle	Group144		GO_CellularComponent-EBI-UniProt-GOA-ACAP-ARAP_01.05.2024_00h00	4.57252e-17	2.23331e-15	6.11717e-18	9.17575e-17	[3]	9.73361	475	[LOC100136483, LOC100195150, LOC100195680, LOC100196562, LOC100286441, LOC100306849, LOC100380299, LOC100380648, LOC100380681, LOC100380711, LOC100380787, LOC106560807, LOC106560903, LOC106560912, LOC106560914, LOC106560988, LOC106561604, LOC106561782, LOC106561804, LOC106561913, LOC106561938, LOC106562005, LOC106562085, LOC106562413, LOC106562699, LOC106562989, LOC106563248, LOC106563463, LOC106…
GO:0006996	organelle organization	Group144		GO_BiologicalProcess-EBI-UniProt-GOA-ACAP-ARAP_01.05.2024_00h00	3.15679e-11	5.68836e-10	6.11717e-18	9.17575e-17	[4]	9.35252	377	[LOC100136430, LOC100136483, LOC100194666, LOC100195113, LOC100195150, LOC100195680, LOC100306849, LOC100380299, LOC100380341, LOC100380681, LOC100380768, LOC106560578, LOC106560807, LOC106560901, LOC106560903, LOC106560912, LOC106560914, LOC106561064, LOC106561604, LOC106561691, LOC106561782, LOC106561804, LOC106562280, LOC106562296, LOC106562413, LOC106562699, LOC106562989, LOC106563313, LOC106…
GO:0022607	cellular component assembly	Group144		GO_BiologicalProcess-EBI-UniProt-GOA-ACAP-ARAP_01.05.2024_00h00	0.00940325	0.0293812	6.11717e-18	9.17575e-17	[4]	7.94913	200	[LOC100195150, LOC100380699, LOC100380768, LOC106560324, LOC106560903, LOC106560912, LOC106560914, LOC106561691, LOC106561782, LOC106562057, LOC106562296, LOC106562699, LOC106563511, LOC106564013, LOC106565211, LOC106566027, LOC106566080, LOC106566439, LOC106566560, LOC106566812, LOC106567986, LOC106568365, LOC106569170, LOC106569171, LOC106569778, LOC106569963, LOC106569969, LOC106570296, LOC106…
GO:0043232	intracellular non-membrane-bounded organelle	Group144		GO_CellularComponent-EBI-UniProt-GOA-ACAP-ARAP_01.05.2024_00h00	4.57252e-17	2.23331e-15	6.11717e-18	9.17575e-17	[4]	9.73361	475	[LOC100136483, LOC100195150, LOC100195680, LOC100196562, LOC100286441, LOC100306849, LOC100380299, LOC100380648, LOC100380681, LOC100380711, LOC100380787, LOC106560807, LOC106560903, LOC106560912, LOC106560914, LOC106560988, LOC106561604, LOC106561782, LOC106561804, LOC106561913, LOC106561938, LOC106562005, LOC106562085, LOC106562413, LOC106562699, LOC106562989, LOC106563248, LOC106563463, LOC106…
GO:0005694	chromosome	Group144		GO_CellularComponent-EBI-UniProt-GOA-ACAP-ARAP_01.05.2024_00h00	9.30429e-21	7.19532e-19	6.11717e-18	9.17575e-17	[5]	14.8674	157	[LOC100196562, LOC100306849, LOC106560914, LOC106561604, LOC106563463, LOC106564005, LOC106564271, LOC106565441, LOC106565577, LOC106566827, LOC106567288, LOC106567527, LOC106569070, LOC106569128, LOC106569940, LOC106569963, LOC106569987, LOC106570688, LOC106572212, LOC106572223, LOC106572377, LOC106573105, LOC106573190, LOC106574054, LOC106574142, LOC106575478, LOC106576175, LOC106576686, LOC106…
GO:0005856	cytoskeleton	Group144		GO_CellularComponent-EBI-UniProt-GOA-ACAP-ARAP_01.05.2024_00h00	0.000348104	0.00157966	6.11717e-18	9.17575e-17	[5]	8.38387	235	[LOC100136483, LOC100195150, LOC100195680, LOC100380299, LOC100380681, LOC106560807, LOC106560903, LOC106560912, LOC106560914, LOC106561604, LOC106561782, LOC106561804, LOC106561913, LOC106562005, LOC106562413, LOC106562699, LOC106562989, LOC106563511, LOC106563520, LOC106563621, LOC106564849, LOC106564908, LOC106564957, LOC106564958, LOC106564961, LOC106565211, LOC106565226, LOC106565365, LOC106…
GO:0007010	cytoskeleton organization	Group144		GO_BiologicalProcess-EBI-UniProt-GOA-ACAP-ARAP_01.05.2024_00h00	2.49571e-06	1.84543e-05	6.11717e-18	9.17575e-17	[5]	9.35701	195	[LOC100136483, LOC100195150, LOC100195680, LOC100380299, LOC100380681, LOC100380768, LOC106560807, LOC106560903, LOC106560912, LOC106561064, LOC106561604, LOC106561782, LOC106561804, LOC106562413, LOC106562699, LOC106562989, LOC106563511, LOC106563572, LOC106564849, LOC106564908, LOC106564958, LOC106565211, LOC106565226, LOC106565365, LOC106565726, LOC106565780, LOC106566024, LOC106566027, LOC106…
GO:0000049	mitochondrial translation	Group145	Metabolism, protein interaction and gene regulation	GO_MolecularFunction-EBI-UniProt-GOA-ACAP-ARAP_01.05.2024_00h00	0.00188094	0.00703837	1.56481e-10	7.37696e-10	[5]	16.8831	13	[LOC106567354, LOC106572754, LOC106580835, LOC106583263, LOC106588694, aars1, aimp1a, fars2, iars1, iars2, kars1, sars2, yars1]
GO:0004828	tRNA binding	Group145		GO_MolecularFunction-EBI-UniProt-GOA-ACAP-ARAP_01.05.2024_00h00	2.09175e-05	0.00012247	1.56481e-10	7.37696e-10	[5, 6]	100	4	[LOC106567354, LOC106572754, LOC106580835, sars2]
GO:0032543	serine-tRNA ligase activity	Group145		GO_BiologicalProcess-EBI-UniProt-GOA-ACAP-ARAP_01.05.2024_00h00	1.54776e-10	2.47641e-09	1.56481e-10	7.37696e-10	[5, 6, 7]	35	21	[LOC106560988, LOC106567354, LOC106568002, LOC106572754, LOC106580835, LOC106606342, LOC106606385, LOC106612482, gars1, gfm2, hars, iars2, lrpprc, mrpl2, mrps18b, ptcd3, qrsl1, sars2, syrc, tsfm, wars2]
GO:0140053	mitochondrial gene expression	Group145		GO_BiologicalProcess-EBI-UniProt-GOA-ACAP-ARAP_01.05.2024_00h00	7.03465e-12	1.48367e-10	1.56481e-10	7.37696e-10	[6]	30.4348	28	[LOC106560988, LOC106563248, LOC106567354, LOC106568002, LOC106572754, LOC106580835, LOC106589826, LOC106605422, LOC106606342, LOC106606385, LOC106612482, fastk, gars1, gfm2, hars, iars2, lrpprc, mrpl2, mrps18b, mto1, ptcd3, qrsl1, sars2, syrc, tefm, tfb2m, tsfm, wars2]
GO:0000959	mitochondrial RNA metabolic process	Group145		GO_BiologicalProcess-EBI-UniProt-GOA-ACAP-ARAP_01.05.2024_00h00	1.28741e-06	1.00397e-05	1.56481e-10	7.37696e-10	[6, 7]	32.5	13	[LOC106563248, LOC106567354, LOC106572754, LOC106580835, LOC106589826, LOC106605422, fastk, gars1, mto1, sars2, tefm, tfb2m, wars2]
GO:0000963	mitochondrial RNA processing	Group145		GO_BiologicalProcess-EBI-UniProt-GOA-ACAP-ARAP_01.05.2024_00h00	0.0115281	0.0354242	1.56481e-10	7.37696e-10	[7, 8]	23.8095	5	[LOC106563248, LOC106589826, LOC106605422, fastk, mto1]
GO:0006434	seryl-tRNA aminoacylation	Group145		GO_BiologicalProcess-EBI-UniProt-GOA-ACAP-ARAP_01.05.2024_00h00	2.09175e-05	0.00012247	1.56481e-10	7.37696e-10	[6, 7, 8, 9, 10]	100	4	[LOC106567354, LOC106572754, LOC106580835, sars2]
GO:0070127	tRNA aminoacylation for mitochondrial protein translation	Group145		GO_BiologicalProcess-EBI-UniProt-GOA-ACAP-ARAP_01.05.2024_00h00	9.54814e-08	9.22986e-07	1.56481e-10	7.37696e-10	[6, 7, 8, 9, 10]	100	6	[LOC106567354, LOC106572754, LOC106580835, gars1, sars2, wars2]
GO:0070158	mitochondrial seryl-tRNA aminoacylation	Group145		GO_BiologicalProcess-EBI-UniProt-GOA-ACAP-ARAP_01.05.2024_00h00	2.09175e-05	0.00012247	1.56481e-10	7.37696e-10	[7, 8, 9, 10, 11]	100	4	[LOC106567354, LOC106572754, LOC106580835, sars2]
GO:0030312	external encapsulating structure organization	Group146	Cellular and developmental dynamics	GO_CellularComponent-EBI-UniProt-GOA-ACAP-ARAP_01.05.2024_00h00	7.43049e-07	6.07533e-06	9.28548e-06	2.15789e-05	[2, 3]	10.8981	108	[LOC100196274, LOC106560287, LOC106562426, LOC106562591, LOC106562962, LOC106563762, LOC106564677, LOC106565565, LOC106566248, LOC106566570, LOC106566949, LOC106566950, LOC106567192, LOC106567924, LOC106568264, LOC106568813, LOC106568853, LOC106569208, LOC106569355, LOC106569443, LOC106569929, LOC106569953, LOC106570047, LOC106570460, LOC106570545, LOC106570673, LOC106570894, LOC106571097, LOC106…
GO:0030020	external encapsulating structure	Group146		GO_MolecularFunction-EBI-UniProt-GOA-ACAP-ARAP_01.05.2024_00h00	2.10218e-08	2.32241e-07	9.28548e-06	2.15789e-05	[3]	22.6891	27	[LOC106562962, LOC106565565, LOC106568813, LOC106569208, LOC106569953, LOC106570460, LOC106570545, LOC106575722, LOC106579812, LOC106581675, LOC106582581, LOC106583145, LOC106583712, LOC106586061, LOC106586824, LOC106588939, LOC106592074, LOC106592099, LOC106592181, LOC106593744, LOC106600852, LOC106610502, col11a1a, col1a1a, col1a1b, col21a1, col2a1b]
GO:0031012	extracellular matrix structural constituent conferring tensile strength	Group146		GO_CellularComponent-EBI-UniProt-GOA-ACAP-ARAP_01.05.2024_00h00	7.43049e-07	6.07533e-06	9.28548e-06	2.15789e-05	[3, 4]	10.8981	108	[LOC100196274, LOC106560287, LOC106562426, LOC106562591, LOC106562962, LOC106563762, LOC106564677, LOC106565565, LOC106566248, LOC106566570, LOC106566949, LOC106566950, LOC106567192, LOC106567924, LOC106568264, LOC106568813, LOC106568853, LOC106569208, LOC106569355, LOC106569443, LOC106569929, LOC106569953, LOC106570047, LOC106570460, LOC106570545, LOC106570673, LOC106570894, LOC106571097, LOC106…
GO:0043062	extracellular matrix	Group146		GO_BiologicalProcess-EBI-UniProt-GOA-ACAP-ARAP_01.05.2024_00h00	9.60168e-10	1.31035e-08	9.28548e-06	2.15789e-05	[4]	16.2791	56	[LOC106562591, LOC106562962, LOC106563762, LOC106565565, LOC106567192, LOC106567924, LOC106568813, LOC106569208, LOC106569443, LOC106569953, LOC106570460, LOC106570545, LOC106571140, LOC106573613, LOC106574963, LOC106575722, LOC106575787, LOC106579812, LOC106581008, LOC106581219, LOC106581675, LOC106582002, LOC106582004, LOC106582581, LOC106583145, LOC106583477, LOC106583712, LOC106585899, LOC106…
GO:0045229	extracellular structure organization	Group146		GO_BiologicalProcess-EBI-UniProt-GOA-ACAP-ARAP_01.05.2024_00h00	8.59828e-10	1.1821e-08	9.28548e-06	2.15789e-05	[4]	16.3265	56	[LOC106562591, LOC106562962, LOC106563762, LOC106565565, LOC106567192, LOC106567924, LOC106568813, LOC106569208, LOC106569443, LOC106569953, LOC106570460, LOC106570545, LOC106571140, LOC106573613, LOC106574963, LOC106575722, LOC106575787, LOC106579812, LOC106581008, LOC106581219, LOC106581675, LOC106582002, LOC106582004, LOC106582581, LOC106583145, LOC106583477, LOC106583712, LOC106585899, LOC106…
GO:0062023	collagen-containing extracellular matrix	Group146		GO_CellularComponent-EBI-UniProt-GOA-ACAP-ARAP_01.05.2024_00h00	2.79627e-08	3.01737e-07	9.28548e-06	2.15789e-05	[4, 5]	12.9784	78	[LOC100196274, LOC106560287, LOC106562426, LOC106562962, LOC106564677, LOC106565565, LOC106566949, LOC106566950, LOC106568264, LOC106568813, LOC106568853, LOC106569208, LOC106569929, LOC106569953, LOC106570047, LOC106570460, LOC106570545, LOC106570894, LOC106571097, LOC106571269, LOC106571319, LOC106574963, LOC106575308, LOC106575722, LOC106575787, LOC106577638, LOC106579812, LOC106581006, LOC106…
GO:0004222	metalloendopeptidase activity	Group146		GO_MolecularFunction-EBI-UniProt-GOA-ACAP-ARAP_01.05.2024_00h00	0.0116198	0.0355295	9.28548e-06	2.15789e-05	[5]	10.8787	26	[LOC106562591, LOC106563762, LOC106567192, LOC106567924, LOC106568831, LOC106569443, LOC106571140, LOC106573613, LOC106577433, LOC106580017, LOC106581219, LOC106582002, LOC106582826, LOC106584530, LOC106591416, LOC106599488, LOC106604833, LOC106611949, LOC106613599, LOC106613844, LOC106613909, adamts2a, adamtsl7, face1, mmp23bb, mmp9]
GO:0030198	extracellular matrix organization	Group146		GO_BiologicalProcess-EBI-UniProt-GOA-ACAP-ARAP_01.05.2024_00h00	8.59828e-10	1.1821e-08	9.28548e-06	2.15789e-05	[5]	16.3265	56	[LOC106562591, LOC106562962, LOC106563762, LOC106565565, LOC106567192, LOC106567924, LOC106568813, LOC106569208, LOC106569443, LOC106569953, LOC106570460, LOC106570545, LOC106571140, LOC106573613, LOC106574963, LOC106575722, LOC106575787, LOC106579812, LOC106581008, LOC106581219, LOC106581675, LOC106582002, LOC106582004, LOC106582581, LOC106583145, LOC106583477, LOC106583712, LOC106585899, LOC106…
GO:0005604	basement membrane	Group146		GO_CellularComponent-EBI-UniProt-GOA-ACAP-ARAP_01.05.2024_00h00	0.000488539	0.00210867	9.28548e-06	2.15789e-05	[5, 6]	15	21	[LOC106564677, LOC106566949, LOC106570460, LOC106570545, LOC106571319, LOC106574963, LOC106575787, LOC106577638, LOC106583063, LOC106583477, LOC106586824, LOC106588939, LOC106604192, LOC106610502, LOC106612255, ccdc80l2, col11a1a, col1a1b, col21a1, ntn1a, smoc1]
GO:0016817	hydrolase activity, acting on acid anhydrides	Group147		GO_MolecularFunction-EBI-UniProt-GOA-ACAP-ARAP_01.05.2024_00h00	2.90617e-08	3.11783e-07	2.54377e-17	3.22864e-16	[3]	10.7303	144	[LOC100136483, LOC100195113, LOC100196679, LOC100380633, LOC100380648, LOC100380869, LOC106560267, LOC106560901, LOC106560914, LOC106562041, LOC106562484, LOC106562547, LOC106562699, LOC106562755, LOC106563153, LOC106563621, LOC106564654, LOC106564750, LOC106565109, LOC106566024, LOC106568349, LOC106568669, LOC106569128, LOC106569987, LOC106570373, LOC106571068, LOC106571380, LOC106573324, LOC106…
GO:0016818	hydrolase activity, acting on acid anhydrides, in phosphorus-containing anhydrides	Group147		GO_MolecularFunction-EBI-UniProt-GOA-ACAP-ARAP_01.05.2024_00h00	4.33269e-08	4.46749e-07	2.54377e-17	3.22864e-16	[4]	10.6796	143	[LOC100136483, LOC100195113, LOC100196679, LOC100380633, LOC100380648, LOC100380869, LOC106560267, LOC106560901, LOC106560914, LOC106562041, LOC106562484, LOC106562547, LOC106562699, LOC106562755, LOC106563153, LOC106563621, LOC106564654, LOC106564750, LOC106565109, LOC106566024, LOC106568349, LOC106568669, LOC106569128, LOC106569987, LOC106570373, LOC106571068, LOC106571380, LOC106573324, LOC106…
GO:0032553	ribonucleotide binding	Group147		GO_MolecularFunction-EBI-UniProt-GOA-ACAP-ARAP_01.05.2024_00h00	3.12366e-15	1.07361e-13	2.54377e-17	3.22864e-16	[3, 5]	9.82617	407	[LOC100136430, LOC100136483, LOC100195113, LOC100196679, LOC100306849, LOC100380341, LOC100380633, LOC100380648, LOC100380681, LOC100380711, LOC100380717, LOC100380869, LOC106560267, LOC106560289, LOC106560901, LOC106560914, LOC106561604, LOC106561997, LOC106562041, LOC106562078, LOC106562699, LOC106562742, LOC106562755, LOC106562989, LOC106563153, LOC106563498, LOC106563520, LOC106563584, LOC106…
GO:0016887	ATP hydrolysis activity	Group147		GO_MolecularFunction-EBI-UniProt-GOA-ACAP-ARAP_01.05.2024_00h00	2.16288e-11	4.22558e-10	2.54377e-17	3.22864e-16	[2, 7]	15.1456	78	[LOC100196679, LOC100380633, LOC100380648, LOC100380869, LOC106560901, LOC106562699, LOC106563153, LOC106563621, LOC106564654, LOC106564750, LOC106566024, LOC106568669, LOC106569128, LOC106569987, LOC106571380, LOC106574724, LOC106579957, LOC106580383, LOC106580643, LOC106580963, LOC106581054, LOC106581870, LOC106583316, LOC106584530, LOC106585012, LOC106587728, LOC106588422, LOC106589298, LOC106…
GO:0035639	purine ribonucleoside triphosphate binding	Group147		GO_MolecularFunction-EBI-UniProt-GOA-ACAP-ARAP_01.05.2024_00h00	1.32991e-15	5.14232e-14	2.54377e-17	3.22864e-16	[4, 5]	9.92537	399	[LOC100136430, LOC100136483, LOC100195113, LOC100196679, LOC100306849, LOC100380341, LOC100380633, LOC100380648, LOC100380681, LOC100380711, LOC100380717, LOC100380869, LOC106560267, LOC106560289, LOC106560901, LOC106560914, LOC106561604, LOC106561997, LOC106562041, LOC106562078, LOC106562699, LOC106562742, LOC106562755, LOC106562989, LOC106563153, LOC106563498, LOC106563520, LOC106563584, LOC106…
GO:0016462	pyrophosphatase activity	Group147		GO_MolecularFunction-EBI-UniProt-GOA-ACAP-ARAP_01.05.2024_00h00	1.46667e-07	1.3543e-06	2.54377e-17	3.22864e-16	[5]	10.5184	140	[LOC100136483, LOC100195113, LOC100196679, LOC100380633, LOC100380648, LOC100380869, LOC106560267, LOC106560901, LOC106560914, LOC106562041, LOC106562484, LOC106562547, LOC106562699, LOC106562755, LOC106563153, LOC106563621, LOC106564654, LOC106564750, LOC106565109, LOC106566024, LOC106568349, LOC106568669, LOC106569128, LOC106569987, LOC106570373, LOC106571068, LOC106571380, LOC106573324, LOC106…
GO:0017076	purine ribonucleotide binding	Group147		GO_MolecularFunction-EBI-UniProt-GOA-ACAP-ARAP_01.05.2024_00h00	1.63979e-17	8.45401e-16	2.54377e-17	3.22864e-16	[5]	10.0305	428	[LOC100136430, LOC100136483, LOC100195113, LOC100196679, LOC100306849, LOC100380341, LOC100380633, LOC100380648, LOC100380681, LOC100380711, LOC100380717, LOC100380869, LOC106560267, LOC106560289, LOC106560901, LOC106560914, LOC106561604, LOC106561997, LOC106562041, LOC106562078, LOC106562460, LOC106562699, LOC106562742, LOC106562755, LOC106562989, LOC106563153, LOC106563498, LOC106563520, LOC106…
GO:0032555	ribonucleoside triphosphate phosphatase activity	Group147		GO_MolecularFunction-EBI-UniProt-GOA-ACAP-ARAP_01.05.2024_00h00	2.53815e-15	9.05923e-14	2.54377e-17	3.22864e-16	[4, 6]	9.84481	406	[LOC100136430, LOC100136483, LOC100195113, LOC100196679, LOC100306849, LOC100380341, LOC100380633, LOC100380648, LOC100380681, LOC100380711, LOC100380717, LOC100380869, LOC106560267, LOC106560289, LOC106560901, LOC106560914, LOC106561604, LOC106561997, LOC106562041, LOC106562078, LOC106562699, LOC106562742, LOC106562755, LOC106562989, LOC106563153, LOC106563498, LOC106563520, LOC106563584, LOC106…
GO:0017111	purine nucleotide binding	Group147	Metabolism, protein interaction and gene regulation	GO_MolecularFunction-EBI-UniProt-GOA-ACAP-ARAP_01.05.2024_00h00	1.71266e-07	1.55058e-06	2.54377e-17	3.22864e-16	[6]	10.6452	132	[LOC100136483, LOC100195113, LOC100196679, LOC100380633, LOC100380648, LOC100380869, LOC106560267, LOC106560901, LOC106560914, LOC106562041, LOC106562699, LOC106562755, LOC106563153, LOC106563621, LOC106564654, LOC106564750, LOC106565109, LOC106566024, LOC106568349, LOC106568669, LOC106569128, LOC106569987, LOC106570373, LOC106571068, LOC106571380, LOC106573324, LOC106574628, LOC106574724, LOC106…
GO:0031967	organelle envelope	Group148	Metabolism, protein interaction and gene regulation	GO_CellularComponent-EBI-UniProt-GOA-ACAP-ARAP_01.05.2024_00h00	8.51261e-20	6.0767e-18	1.21408e-06	3.17972e-06	[2, 4]	14.4545	159	[LOC100136430, LOC100194554, LOC100194666, LOC100195113, LOC100195319, LOC100196679, LOC106560578, LOC106561396, LOC106561671, LOC106562041, LOC106562286, LOC106562356, LOC106562460, LOC106562837, LOC106563918, LOC106564728, LOC106565051, LOC106565560, LOC106565588, LOC106566056, LOC106566237, LOC106567676, LOC106567693, LOC106567908, LOC106567989, LOC106568941, LOC106569189, LOC106569424, LOC106…
GO:0042175	nuclear outer membrane-endoplasmic reticulum membrane network	Group148		GO_CellularComponent-EBI-UniProt-GOA-ACAP-ARAP_01.05.2024_00h00	0.0157874	0.0460714	1.21408e-06	3.17972e-06	[3]	8.46224	93	[LOC106560925, LOC106562054, LOC106562280, LOC106563153, LOC106564604, LOC106565266, LOC106565722, LOC106565749, LOC106565820, LOC106566485, LOC106567841, LOC106568426, LOC106569200, LOC106570209, LOC106570829, LOC106571348, LOC106572092, LOC106572246, LOC106577619, LOC106578238, LOC106578928, LOC106579093, LOC106579751, LOC106579821, LOC106579929, LOC106579957, LOC106580376, LOC106580383, LOC106…
GO:0031090	organelle membrane	Group148		GO_CellularComponent-EBI-UniProt-GOA-ACAP-ARAP_01.05.2024_00h00	0.000151032	0.000757609	1.21408e-06	3.17972e-06	[3, 4]	8.29045	290	[LOC100136430, LOC100194554, LOC100194666, LOC100194851, LOC100195113, LOC100195319, LOC100196679, LOC106560341, LOC106560578, LOC106560804, LOC106560901, LOC106560903, LOC106560925, LOC106561396, LOC106561671, LOC106561691, LOC106562041, LOC106562054, LOC106562280, LOC106562286, LOC106562460, LOC106562755, LOC106562837, LOC106563153, LOC106564305, LOC106564604, LOC106565051, LOC106565109, LOC106…
GO:0019866	organelle inner membrane	Group148		GO_CellularComponent-EBI-UniProt-GOA-ACAP-ARAP_01.05.2024_00h00	2.71858e-15	9.52015e-14	1.21408e-06	3.17972e-06	[3, 4, 5]	16.7939	88	[LOC100136430, LOC100194554, LOC100196679, LOC106560578, LOC106561396, LOC106561671, LOC106562286, LOC106562460, LOC106562837, LOC106565051, LOC106566237, LOC106567989, LOC106568941, LOC106569424, LOC106572113, LOC106573095, LOC106575342, LOC106576021, LOC106576202, LOC106577308, LOC106578494, LOC106578916, LOC106579083, LOC106579596, LOC106579942, LOC106580034, LOC106580568, LOC106580763, LOC106…
GO:0005740	mitochondrial envelope	Group148		GO_CellularComponent-EBI-UniProt-GOA-ACAP-ARAP_01.05.2024_00h00	1.36551e-16	6.18142e-15	1.21408e-06	3.17972e-06	[3, 4, 5, 6]	14.951	122	[LOC100136430, LOC100194554, LOC100194666, LOC100195113, LOC100196679, LOC106560578, LOC106561396, LOC106561671, LOC106562286, LOC106562460, LOC106562837, LOC106565051, LOC106565560, LOC106566237, LOC106567989, LOC106568941, LOC106569189, LOC106569424, LOC106570202, LOC106572113, LOC106573095, LOC106575342, LOC106576021, LOC106576202, LOC106576797, LOC106577200, LOC106577308, LOC106577374, LOC106…
GO:0098827	endoplasmic reticulum subcompartment	Group148		GO_CellularComponent-EBI-UniProt-GOA-ACAP-ARAP_01.05.2024_00h00	0.0123957	0.0374696	1.21408e-06	3.17972e-06	[3, 4, 5, 6]	8.54779	93	[LOC106560925, LOC106562054, LOC106562280, LOC106563153, LOC106564604, LOC106565266, LOC106565722, LOC106565749, LOC106565820, LOC106566485, LOC106567841, LOC106568426, LOC106569200, LOC106570209, LOC106570829, LOC106571348, LOC106572092, LOC106572246, LOC106577619, LOC106578238, LOC106578928, LOC106579093, LOC106579751, LOC106579821, LOC106579929, LOC106579957, LOC106580376, LOC106580383, LOC106…
GO:0005789	endoplasmic reticulum membrane	Group148		GO_CellularComponent-EBI-UniProt-GOA-ACAP-ARAP_01.05.2024_00h00	0.00963687	0.0300101	1.21408e-06	3.17972e-06	[4, 5, 6, 7]	8.6351	93	[LOC106560925, LOC106562054, LOC106562280, LOC106563153, LOC106564604, LOC106565266, LOC106565722, LOC106565749, LOC106565820, LOC106566485, LOC106567841, LOC106568426, LOC106569200, LOC106570209, LOC106570829, LOC106571348, LOC106572092, LOC106572246, LOC106577619, LOC106578238, LOC106578928, LOC106579093, LOC106579751, LOC106579821, LOC106579929, LOC106579957, LOC106580376, LOC106580383, LOC106…
GO:0031966	mitochondrial membrane	Group148		GO_CellularComponent-EBI-UniProt-GOA-ACAP-ARAP_01.05.2024_00h00	3.9913e-15	1.34688e-13	1.21408e-06	3.17972e-06	[4, 5, 6, 7]	14.7287	114	[LOC100136430, LOC100194554, LOC100194666, LOC100195113, LOC100196679, LOC106560578, LOC106561396, LOC106561671, LOC106562286, LOC106562460, LOC106562837, LOC106565051, LOC106566237, LOC106567989, LOC106568941, LOC106569189, LOC106569424, LOC106570202, LOC106572113, LOC106573095, LOC106575342, LOC106576021, LOC106576202, LOC106576797, LOC106577200, LOC106577308, LOC106577374, LOC106577478, LOC106…
GO:0005743	mitochondrial inner membrane	Group148		GO_CellularComponent-EBI-UniProt-GOA-ACAP-ARAP_01.05.2024_00h00	8.22485e-16	3.24794e-14	1.21408e-06	3.17972e-06	[4, 5, 6, 7, 8]	17.3387	86	[LOC100136430, LOC100194554, LOC100196679, LOC106560578, LOC106561396, LOC106561671, LOC106562286, LOC106562460, LOC106562837, LOC106565051, LOC106566237, LOC106567989, LOC106568941, LOC106569424, LOC106572113, LOC106573095, LOC106575342, LOC106576021, LOC106576202, LOC106577308, LOC106578494, LOC106578916, LOC106579083, LOC106579596, LOC106579942, LOC106580034, LOC106580568, LOC106580763, LOC106…
KEGG:00062	Fatty acid elongation	Group149		KEGG_01.05.2024	0.00570436	0.0185742	7.31294e-05	0.000141957	[-1]	16.1765	11	[LOC106569200, LOC106571348, LOC106575342, LOC106592246, LOC106599266, LOC106605110, LOC106611586, acot7, hadhb, hsd17b12a, tecrb]
GO:0035383	thioester metabolic process	Group149		GO_BiologicalProcess-EBI-UniProt-GOA-ACAP-ARAP_01.05.2024_00h00	0.000520451	0.00222059	7.31294e-05	0.000141957	[3, 4]	16.0714	18	[LOC106569200, LOC106571348, LOC106583814, LOC106585590, LOC106585666, LOC106586493, LOC106599266, LOC106601015, LOC106603271, LOC106604067, LOC106611586, aass, acaca, acot7, erg19, hmgcs1, mvda, pdha1a]
GO:0035384	acyl-CoA metabolic process	Group149		GO_BiologicalProcess-EBI-UniProt-GOA-ACAP-ARAP_01.05.2024_00h00	0.000508907	0.00218641	7.31294e-05	0.000141957	[4, 5]	21.5686	11	[LOC106569200, LOC106571348, LOC106583814, LOC106585590, LOC106599266, LOC106601015, LOC106603271, LOC106604067, LOC106611586, acaca, pdha1a]
GO:0006637	nucleoside bisphosphate biosynthetic process	Group149		GO_BiologicalProcess-EBI-UniProt-GOA-ACAP-ARAP_01.05.2024_00h00	0.000520451	0.00222059	7.31294e-05	0.000141957	[3, 4, 5, 6, 7, 8, 9, 10]	16.0714	18	[LOC106569200, LOC106571348, LOC106583814, LOC106585590, LOC106585666, LOC106586493, LOC106599266, LOC106601015, LOC106603271, LOC106604067, LOC106611586, aass, acaca, acot7, erg19, hmgcs1, mvda, pdha1a]
GO:0033866	purine nucleoside bisphosphate biosynthetic process	Group149		GO_BiologicalProcess-EBI-UniProt-GOA-ACAP-ARAP_01.05.2024_00h00	0.000565982	0.00238742	7.31294e-05	0.000141957	[6, 7, 8]	19.1176	13	[LOC106569200, LOC106571348, LOC106583814, LOC106585590, LOC106599266, LOC106601015, LOC106603271, LOC106604067, LOC106610336, LOC106611586, acaca, pdha1a, ppcs]
GO:0034033	acyl-CoA biosynthetic process	Group149		GO_BiologicalProcess-EBI-UniProt-GOA-ACAP-ARAP_01.05.2024_00h00	0.000565982	0.00238742	7.31294e-05	0.000141957	[6, 7, 8, 9]	19.1176	13	[LOC106569200, LOC106571348, LOC106583814, LOC106585590, LOC106599266, LOC106601015, LOC106603271, LOC106604067, LOC106610336, LOC106611586, acaca, pdha1a, ppcs]
GO:0071616	ribonucleoside bisphosphate biosynthetic process	Group149		GO_BiologicalProcess-EBI-UniProt-GOA-ACAP-ARAP_01.05.2024_00h00	0.000508907	0.00218641	7.31294e-05	0.000141957	[4, 5, 6, 7, 8, 9, 10, 11]	21.5686	11	[LOC106569200, LOC106571348, LOC106583814, LOC106585590, LOC106599266, LOC106601015, LOC106603271, LOC106604067, LOC106611586, acaca, pdha1a]
GO:0034030	long-chain fatty-acyl-CoA biosynthetic process	Group149		GO_BiologicalProcess-EBI-UniProt-GOA-ACAP-ARAP_01.05.2024_00h00	0.000565982	0.00238742	7.31294e-05	0.000141957	[7, 8, 9]	19.1176	13	[LOC106569200, LOC106571348, LOC106583814, LOC106585590, LOC106599266, LOC106601015, LOC106603271, LOC106604067, LOC106610336, LOC106611586, acaca, pdha1a, ppcs]
GO:0035338	thioester biosynthetic process	Group149	Metabolism, protein interaction and gene regulation	GO_BiologicalProcess-EBI-UniProt-GOA-ACAP-ARAP_01.05.2024_00h00	0.00929204	0.0290827	7.31294e-05	0.000141957	[6, 7, 8, 9, 10, 11, 12, 13]	25	5	[LOC106569200, LOC106571348, LOC106585590, LOC106599266, LOC106611586]
GO:0035383	nucleoside bisphosphate metabolic process	Group150	Metabolism, protein interaction and gene regulation	GO_BiologicalProcess-EBI-UniProt-GOA-ACAP-ARAP_01.05.2024_00h00	0.000520451	0.00222059	3.72766e-05	7.50078e-05	[3, 4]	16.0714	18	[LOC106569200, LOC106571348, LOC106583814, LOC106585590, LOC106585666, LOC106586493, LOC106599266, LOC106601015, LOC106603271, LOC106604067, LOC106611586, aass, acaca, acot7, erg19, hmgcs1, mvda, pdha1a]
GO:0046490	thioester metabolic process	Group150		GO_BiologicalProcess-EBI-UniProt-GOA-ACAP-ARAP_01.05.2024_00h00	0.000619936	0.00259144	3.72766e-05	7.50078e-05	[5, 6]	57.1429	4	[LOC106585666, erg19, idi1, mvda]
GO:0009240	isopentenyl diphosphate metabolic process	Group150		GO_BiologicalProcess-EBI-UniProt-GOA-ACAP-ARAP_01.05.2024_00h00	0.000619936	0.00259144	3.72766e-05	7.50078e-05	[5, 6, 7]	57.1429	4	[LOC106585666, erg19, idi1, mvda]
GO:0033865	isopentenyl diphosphate biosynthetic process	Group150		GO_BiologicalProcess-EBI-UniProt-GOA-ACAP-ARAP_01.05.2024_00h00	9.62551e-05	0.000504659	3.72766e-05	7.50078e-05	[5, 6, 7]	16.4179	22	[LOC106569200, LOC106570829, LOC106571348, LOC106583814, LOC106585590, LOC106585666, LOC106586493, LOC106599266, LOC106601015, LOC106603271, LOC106604067, LOC106610336, LOC106611586, aass, acaca, acot7, erg19, hmdh, hmgcs1, mvda, pdha1a, ppcs]
GO:0006637	acyl-CoA metabolic process	Group150		GO_BiologicalProcess-EBI-UniProt-GOA-ACAP-ARAP_01.05.2024_00h00	0.000520451	0.00222059	3.72766e-05	7.50078e-05	[3, 4, 5, 6, 7, 8, 9, 10]	16.0714	18	[LOC106569200, LOC106571348, LOC106583814, LOC106585590, LOC106585666, LOC106586493, LOC106599266, LOC106601015, LOC106603271, LOC106604067, LOC106611586, aass, acaca, acot7, erg19, hmgcs1, mvda, pdha1a]
GO:0034032	purine nucleoside bisphosphate metabolic process	Group150		GO_BiologicalProcess-EBI-UniProt-GOA-ACAP-ARAP_01.05.2024_00h00	9.62551e-05	0.000504659	3.72766e-05	7.50078e-05	[5, 6, 7, 8]	16.4179	22	[LOC106569200, LOC106570829, LOC106571348, LOC106583814, LOC106585590, LOC106585666, LOC106586493, LOC106599266, LOC106601015, LOC106603271, LOC106604067, LOC106610336, LOC106611586, aass, acaca, acot7, erg19, hmdh, hmgcs1, mvda, pdha1a, ppcs]
GO:0033875	ribonucleoside bisphosphate metabolic process	Group150		GO_BiologicalProcess-EBI-UniProt-GOA-ACAP-ARAP_01.05.2024_00h00	9.62551e-05	0.000504659	3.72766e-05	7.50078e-05	[6, 7, 8]	16.4179	22	[LOC106569200, LOC106570829, LOC106571348, LOC106583814, LOC106585590, LOC106585666, LOC106586493, LOC106599266, LOC106601015, LOC106603271, LOC106604067, LOC106610336, LOC106611586, aass, acaca, acot7, erg19, hmdh, hmgcs1, mvda, pdha1a, ppcs]
GO:0006084	acetyl-CoA metabolic process	Group150		GO_BiologicalProcess-EBI-UniProt-GOA-ACAP-ARAP_01.05.2024_00h00	0.000792822	0.00320584	3.72766e-05	7.50078e-05	[4, 5, 6, 7, 8, 9, 10, 11]	23.6842	9	[LOC106583814, LOC106585666, LOC106601015, LOC106604067, aass, erg19, hmgcs1, mvda, pdha1a]
GO:0019287	isopentenyl diphosphate biosynthetic process, mevalonate pathway	Group150		GO_BiologicalProcess-EBI-UniProt-GOA-ACAP-ARAP_01.05.2024_00h00	0.00529769	0.0174956	3.72766e-05	7.50078e-05	[5, 6, 7, 8, 9, 10, 11, 12]	50	3	[LOC106585666, erg19, mvda]
GO:0000910	mitotic cytokinesis	Group151	Cellular and developmental dynamics	GO_BiologicalProcess-EBI-UniProt-GOA-ACAP-ARAP_01.05.2024_00h00	2.90517e-05	0.000166419	2.90517e-05	5.99191e-05	[3, 4]	15.6425	28	[LOC100380768, LOC106560903, LOC106560912, LOC106560914, LOC106561604, LOC106565211, LOC106568349, LOC106570296, LOC106573105, LOC106579209, LOC106580158, LOC106583587, LOC106584307, LOC106585048, LOC106585475, LOC106588679, LOC106588745, LOC106594936, LOC106611473, LOC106613922, aurka, cep55l, cita, incenp, iqgap3, rac3b, racgap1, sept5a]
GO:0032506	cytokinesis	Group151		GO_BiologicalProcess-EBI-UniProt-GOA-ACAP-ARAP_01.05.2024_00h00	0.0016978	0.00644401	2.90517e-05	5.99191e-05	[3, 4, 5]	21.4286	9	[LOC100380768, LOC106560903, LOC106560912, LOC106570296, LOC106580158, LOC106584307, LOC106588679, LOC106613922, iqgap3]
GO:0061640	cytokinetic process	Group151		GO_BiologicalProcess-EBI-UniProt-GOA-ACAP-ARAP_01.05.2024_00h00	2.29867e-05	0.000133741	2.90517e-05	5.99191e-05	[4, 5]	17.1429	24	[LOC100380768, LOC106560903, LOC106560912, LOC106560914, LOC106565211, LOC106568349, LOC106570296, LOC106580158, LOC106583587, LOC106584307, LOC106585048, LOC106585475, LOC106588679, LOC106588745, LOC106594936, LOC106611473, LOC106613922, cep55l, cita, incenp, iqgap3, rac3b, racgap1, sept5a]
GO:0000281	cytoskeleton-dependent cytokinesis	Group151		GO_BiologicalProcess-EBI-UniProt-GOA-ACAP-ARAP_01.05.2024_00h00	1.78155e-06	1.35515e-05	2.90517e-05	5.99191e-05	[4, 5, 6]	23.1707	19	[LOC100380768, LOC106560912, LOC106565211, LOC106570296, LOC106580158, LOC106583587, LOC106584307, LOC106585475, LOC106588679, LOC106588745, LOC106594936, LOC106611473, LOC106613922, cep55l, cita, incenp, iqgap3, rac3b, racgap1]
GO:0000912	assembly of actomyosin apparatus involved in cytokinesis	Group151		GO_BiologicalProcess-EBI-UniProt-GOA-ACAP-ARAP_01.05.2024_00h00	1.81848e-06	1.37759e-05	2.90517e-05	5.99191e-05	[4, 5, 6]	53.3333	8	[LOC100380768, LOC106560912, LOC106570296, LOC106580158, LOC106584307, LOC106588679, LOC106613922, iqgap3]
GO:0044837	actomyosin contractile ring organization	Group151		GO_BiologicalProcess-EBI-UniProt-GOA-ACAP-ARAP_01.05.2024_00h00	6.075e-06	4.13011e-05	2.90517e-05	5.99191e-05	[3, 4, 5, 6, 8]	47.0588	8	[LOC100380768, LOC106560912, LOC106570296, LOC106580158, LOC106584307, LOC106588679, LOC106613922, iqgap3]
GO:0032185	septin cytoskeleton organization	Group151		GO_BiologicalProcess-EBI-UniProt-GOA-ACAP-ARAP_01.05.2024_00h00	0.000619936	0.00259144	2.90517e-05	5.99191e-05	[6]	57.1429	4	[LOC106560912, LOC106570296, LOC106580158, LOC106588679]
GO:0000915	actomyosin contractile ring assembly	Group151		GO_BiologicalProcess-EBI-UniProt-GOA-ACAP-ARAP_01.05.2024_00h00	1.81848e-06	1.37759e-05	2.90517e-05	5.99191e-05	[4, 5, 6, 7, 9]	53.3333	8	[LOC100380768, LOC106560912, LOC106570296, LOC106580158, LOC106584307, LOC106588679, LOC106613922, iqgap3]
GO:0031106	septin ring organization	Group151		GO_BiologicalProcess-EBI-UniProt-GOA-ACAP-ARAP_01.05.2024_00h00	0.000619936	0.00259144	2.90517e-05	5.99191e-05	[7]	57.1429	4	[LOC106560912, LOC106570296, LOC106580158, LOC106588679]
KEGG:00250	alpha-amino acid metabolic process	Group152	Metabolism, protein interaction and gene regulation	KEGG_01.05.2024	5.44728e-06	3.75842e-05	2.39117e-14	2.19191e-13	[-1]	21.5909	19	[LOC106560816, LOC106562243, LOC106564367, LOC106565542, LOC106570297, LOC106571444, LOC106573756, LOC106581773, LOC106587404, LOC106590406, LOC106592407, LOC106606089, LOC106611946, aldh4a1, asns, gdh2, gfpt1, glna, il4i1]
GO:0016879	Alanine, aspartate and glutamate metabolism	Group152		GO_MolecularFunction-EBI-UniProt-GOA-ACAP-ARAP_01.05.2024_00h00	0.00333733	0.0116649	2.39117e-14	2.19191e-13	[3]	15.8537	13	[LOC106565542, LOC106570266, LOC106570297, LOC106571444, LOC106581456, LOC106593318, LOC106604853, asns, glna, mthfd1b, mthfd1l, ppcs, qrsl1]
GO:0170039	ligase activity, forming carbon-nitrogen bonds	Group152		GO_BiologicalProcess-EBI-UniProt-GOA-ACAP-ARAP_01.05.2024_00h00	1.42096e-13	4.12078e-12	2.39117e-14	2.19191e-13	[4, 6]	22.0721	49	[LOC106560816, LOC106562243, LOC106564367, LOC106565542, LOC106570266, LOC106570297, LOC106571444, LOC106572991, LOC106573680, LOC106573756, LOC106573862, LOC106577298, LOC106577392, LOC106579029, LOC106579929, LOC106581456, LOC106581777, LOC106582148, LOC106585394, LOC106585509, LOC106586211, LOC106586691, LOC106587183, LOC106587404, LOC106589322, LOC106590406, LOC106591425, LOC106595636, LOC106…
GO:1901605	proteinogenic amino acid metabolic process	Group152		GO_BiologicalProcess-EBI-UniProt-GOA-ACAP-ARAP_01.05.2024_00h00	5.01715e-15	1.66283e-13	2.39117e-14	2.19191e-13	[4, 6]	21.5094	57	[LOC106560816, LOC106562243, LOC106564367, LOC106565542, LOC106570066, LOC106570266, LOC106570297, LOC106571444, LOC106572991, LOC106573680, LOC106573756, LOC106573862, LOC106577298, LOC106577392, LOC106579029, LOC106579929, LOC106580795, LOC106581456, LOC106581777, LOC106582148, LOC106585394, LOC106585509, LOC106586211, LOC106586691, LOC106587183, LOC106587404, LOC106589322, LOC106590406, LOC106…
GO:0170033	L-amino acid metabolic process	Group152		GO_BiologicalProcess-EBI-UniProt-GOA-ACAP-ARAP_01.05.2024_00h00	3.46563e-13	9.18888e-12	2.39117e-14	2.19191e-13	[5, 7]	21.5859	49	[LOC106560816, LOC106562243, LOC106564367, LOC106565542, LOC106570266, LOC106570297, LOC106571444, LOC106572991, LOC106573680, LOC106573756, LOC106573862, LOC106577298, LOC106577392, LOC106579029, LOC106579929, LOC106581456, LOC106581777, LOC106582148, LOC106585394, LOC106585509, LOC106586211, LOC106586691, LOC106587183, LOC106587404, LOC106589322, LOC106590406, LOC106591425, LOC106595636, LOC106…
GO:0009064	glutamine family amino acid metabolic process	Group152		GO_BiologicalProcess-EBI-UniProt-GOA-ACAP-ARAP_01.05.2024_00h00	6.48921e-06	4.33236e-05	2.39117e-14	2.19191e-13	[5, 6, 7, 8]	21.3483	19	[LOC106565542, LOC106570266, LOC106570297, LOC106571444, LOC106577392, LOC106579029, LOC106581456, LOC106589322, LOC106599105, LOC106606089, LOC106608869, LOC106611946, aldh4a1, arg2, asns, gdh2, gfpt1, glna, uroc1]
GO:0006541	glutamine metabolic process	Group152		GO_BiologicalProcess-EBI-UniProt-GOA-ACAP-ARAP_01.05.2024_00h00	0.000792822	0.00320584	2.39117e-14	2.19191e-13	[6, 7, 8, 9]	23.6842	9	[LOC106565542, LOC106570266, LOC106570297, LOC106571444, LOC106581456, LOC106611946, asns, gfpt1, glna]
GO:0006560	proline metabolic process	Group152		GO_BiologicalProcess-EBI-UniProt-GOA-ACAP-ARAP_01.05.2024_00h00	0.0141037	0.0418154	2.39117e-14	2.19191e-13	[6, 7, 8, 9]	22.7273	5	[LOC106577392, LOC106579029, LOC106589322, LOC106608869, aldh4a1]
GO:0009065	glutamine family amino acid catabolic process	Group152		GO_BiologicalProcess-EBI-UniProt-GOA-ACAP-ARAP_01.05.2024_00h00	0.00808656	0.0256558	2.39117e-14	2.19191e-13	[6, 7, 8, 9]	20	7	[LOC106577392, LOC106599105, LOC106606089, LOC106608869, aldh4a1, arg2, gdh2]
GO:0007059	nuclear division	Group153	Cellular and developmental dynamics	GO_BiologicalProcess-EBI-UniProt-GOA-ACAP-ARAP_01.05.2024_00h00	9.83861e-29	3.65209e-26	3.01161e-30	1.65639e-28	[3, 4]	25.8721	89	[LOC100195150, LOC100306849, LOC106561782, LOC106562296, LOC106562699, LOC106563313, LOC106563463, LOC106563511, LOC106565211, LOC106566708, LOC106575478, LOC106576175, LOC106577137, LOC106577502, LOC106580963, LOC106583587, LOC106583830, LOC106584748, LOC106585098, LOC106585119, LOC106586549, LOC106587227, LOC106587689, LOC106587728, LOC106589585, LOC106589940, LOC106594936, LOC106599100, LOC106…
GO:0098687	chromosome segregation	Group153		GO_CellularComponent-EBI-UniProt-GOA-ACAP-ARAP_01.05.2024_00h00	5.18471e-17	2.46739e-15	3.01161e-30	1.65639e-28	[2, 6]	22.3022	62	[LOC100306849, LOC106560914, LOC106561604, LOC106566827, LOC106567527, LOC106569963, LOC106572223, LOC106572377, LOC106573105, LOC106575478, LOC106576686, LOC106577502, LOC106581094, LOC106583807, LOC106583830, LOC106586549, LOC106587056, LOC106587227, LOC106588403, LOC106590979, LOC106592455, LOC106597351, LOC106599389, LOC106601996, LOC106603816, LOC106605109, LOC106606316, LOC106606339, LOC106…
GO:0000775	chromosomal region	Group153		GO_CellularComponent-EBI-UniProt-GOA-ACAP-ARAP_01.05.2024_00h00	6.92603e-20	5.14189e-18	3.01161e-30	1.65639e-28	[3, 7]	27.0142	57	[LOC100306849, LOC106560914, LOC106561604, LOC106566827, LOC106567527, LOC106569963, LOC106572223, LOC106572377, LOC106573105, LOC106575478, LOC106576686, LOC106577502, LOC106583807, LOC106583830, LOC106586549, LOC106587056, LOC106587227, LOC106588403, LOC106590979, LOC106592455, LOC106597351, LOC106599389, LOC106601996, LOC106603816, LOC106606316, LOC106606339, LOC106610996, LOC106611716, aurka,…
GO:0005694	chromosome, centromeric region	Group153		GO_CellularComponent-EBI-UniProt-GOA-ACAP-ARAP_01.05.2024_00h00	9.30429e-21	7.19532e-19	3.01161e-30	1.65639e-28	[5]	14.8674	157	[LOC100196562, LOC100306849, LOC106560914, LOC106561604, LOC106563463, LOC106564005, LOC106564271, LOC106565441, LOC106565577, LOC106566827, LOC106567288, LOC106567527, LOC106569070, LOC106569128, LOC106569940, LOC106569963, LOC106569987, LOC106570688, LOC106572212, LOC106572223, LOC106572377, LOC106573105, LOC106573190, LOC106574054, LOC106574142, LOC106575478, LOC106576175, LOC106576686, LOC106…
GO:0048285	chromosome	Group153		GO_BiologicalProcess-EBI-UniProt-GOA-ACAP-ARAP_01.05.2024_00h00	4.88363e-19	3.12552e-17	3.01161e-30	1.65639e-28	[5]	20.5729	79	[LOC100195150, LOC100306849, LOC106560903, LOC106561782, LOC106562699, LOC106563463, LOC106563511, LOC106564490, LOC106565211, LOC106566708, LOC106575478, LOC106576175, LOC106576797, LOC106577137, LOC106577502, LOC106580963, LOC106583508, LOC106583587, LOC106583830, LOC106584748, LOC106585098, LOC106585119, LOC106586549, LOC106586917, LOC106587227, LOC106587689, LOC106587728, LOC106589940, LOC106…
GO:0000280	organelle fission	Group153		GO_BiologicalProcess-EBI-UniProt-GOA-ACAP-ARAP_01.05.2024_00h00	5.9221e-22	5.23401e-20	3.01161e-30	1.65639e-28	[6]	23.2628	77	[LOC100195150, LOC100306849, LOC106560903, LOC106561782, LOC106562699, LOC106563463, LOC106563511, LOC106564490, LOC106565211, LOC106566708, LOC106575478, LOC106576175, LOC106577137, LOC106577502, LOC106580963, LOC106583508, LOC106583587, LOC106583830, LOC106584748, LOC106585098, LOC106585119, LOC106586549, LOC106586917, LOC106587227, LOC106587689, LOC106587728, LOC106589940, LOC106594936, LOC106…
GO:0000793	condensed chromosome	Group153		GO_CellularComponent-EBI-UniProt-GOA-ACAP-ARAP_01.05.2024_00h00	3.49362e-11	6.23476e-10	3.01161e-30	1.65639e-28	[6]	21.1055	42	[LOC100306849, LOC106560914, LOC106561604, LOC106573105, LOC106575478, LOC106577502, LOC106583830, LOC106587056, LOC106587227, LOC106590979, LOC106592455, LOC106597351, LOC106599389, LOC106601996, LOC106606316, LOC106607888, LOC106610996, LOC106611716, aurka, bub1, bub3, cenph, cenpi, cenpo, fancd2, incenp, kntc1, lrwd1, mis12, ncapd2, ncapd3, ncapg, ndc80, nuf2, rad51, sgo1, sgo2, si:dkey-6i22.5…
GO:0000776	kinetochore	Group153		GO_CellularComponent-EBI-UniProt-GOA-ACAP-ARAP_01.05.2024_00h00	9.70678e-12	2.00175e-10	3.01161e-30	1.65639e-28	[3, 5, 8, 9]	24.4898	36	[LOC100306849, LOC106560914, LOC106561604, LOC106573105, LOC106575478, LOC106577502, LOC106583830, LOC106587056, LOC106587227, LOC106590979, LOC106592455, LOC106597351, LOC106599389, LOC106601996, LOC106606316, LOC106610996, LOC106611716, aurka, bub1, bub3, cenph, cenpi, cenpo, incenp, kntc1, lrwd1, mis12, ndc80, nuf2, sgo1, sgo2, si:dkey-6i22.5, ska1, ska3, spc25, zwilch]
GO:0000779	condensed chromosome, centromeric region	Group153		GO_CellularComponent-EBI-UniProt-GOA-ACAP-ARAP_01.05.2024_00h00	8.45086e-13	2.11957e-11	3.01161e-30	1.65639e-28	[4, 7, 8]	25.3333	38	[LOC100306849, LOC106560914, LOC106561604, LOC106573105, LOC106575478, LOC106577502, LOC106583830, LOC106587056, LOC106587227, LOC106590979, LOC106592455, LOC106597351, LOC106599389, LOC106601996, LOC106606316, LOC106610996, LOC106611716, aurka, bub1, bub3, cenph, cenpi, cenpo, incenp, kntc1, lrwd1, mis12, ncapd2, ncapd3, ndc80, nuf2, sgo1, sgo2, si:dkey-6i22.5, ska1, ska3, spc25, zwilch]
GO:0043170	intracellular organelle	Group154	Metabolism, protein interaction and gene regulation	GO_BiologicalProcess-EBI-UniProt-GOA-ACAP-ARAP_01.05.2024_00h00	0.00114343	0.00449619	4.15807e-31	3.4304e-29	[3]	7.35437	909	[LOC100136415, LOC100136428, LOC100136430, LOC100136439, LOC100136449, LOC100136453, LOC100136517, LOC100192336, LOC100194646, LOC100194647, LOC100195319, LOC100195459, LOC100196094, LOC100196131, LOC100286553, LOC100380341, LOC100380463, LOC100380648, LOC100380699, LOC100380711, LOC100380717, LOC100380746, LOC100380772, LOC100380787, LOC100380795, LOC100380869, LOC101448029, LOC106560324, LOC106…
GO:0043227	macromolecule metabolic process	Group154		GO_CellularComponent-EBI-UniProt-GOA-ACAP-ARAP_01.05.2024_00h00	1.01905e-19	7.00503e-18	4.15807e-31	3.4304e-29	[3]	8.08024	1426	[LOC100136415, LOC100136428, LOC100136430, LOC100136449, LOC100192336, LOC100194554, LOC100194560, LOC100194632, LOC100194646, LOC100194666, LOC100194851, LOC100195113, LOC100195150, LOC100195319, LOC100195405, LOC100195459, LOC100196094, LOC100196131, LOC100196494, LOC100196562, LOC100196673, LOC100196679, LOC100286441, LOC100286553, LOC100306849, LOC100380341, LOC100380384, LOC100380463, LOC100…
GO:0043229	membrane-bounded organelle	Group154		GO_CellularComponent-EBI-UniProt-GOA-ACAP-ARAP_01.05.2024_00h00	9.12902e-25	1.41195e-22	4.15807e-31	3.4304e-29	[3]	8.11306	1593	[LOC100136415, LOC100136428, LOC100136430, LOC100136449, LOC100136483, LOC100192336, LOC100194554, LOC100194560, LOC100194632, LOC100194646, LOC100194666, LOC100194851, LOC100195113, LOC100195150, LOC100195319, LOC100195405, LOC100195459, LOC100195680, LOC100196094, LOC100196131, LOC100196494, LOC100196562, LOC100196673, LOC100196679, LOC100286441, LOC100286553, LOC100306849, LOC100380299, LOC100…
GO:0044249	cellular biosynthetic process	Group154		GO_BiologicalProcess-EBI-UniProt-GOA-ACAP-ARAP_01.05.2024_00h00	1.82942e-06	1.38025e-05	4.15807e-31	3.4304e-29	[3]	7.8022	781	[LOC100136415, LOC100136428, LOC100136430, LOC100136439, LOC100136449, LOC100136453, LOC100192336, LOC100195319, LOC100195459, LOC100196131, LOC100196494, LOC100286553, LOC100380463, LOC100380648, LOC100380699, LOC100380711, LOC100380717, LOC100380746, LOC100380772, LOC100380787, LOC100380869, LOC101448029, LOC106560324, LOC106560332, LOC106560805, LOC106560816, LOC106560925, LOC106560988, LOC106…
GO:1901360	organic cyclic compound metabolic process	Group154		GO_BiologicalProcess-EBI-UniProt-GOA-ACAP-ARAP_01.05.2024_00h00	1.24274e-06	9.85694e-06	4.15807e-31	3.4304e-29	[3]	7.91572	695	[LOC100136415, LOC100136428, LOC100192336, LOC100194624, LOC100195459, LOC100196131, LOC100196679, LOC100286553, LOC100380341, LOC100380463, LOC100380648, LOC100380699, LOC100380787, LOC100380869, LOC101448029, LOC106560324, LOC106560332, LOC106560341, LOC106560379, LOC106560805, LOC106560816, LOC106560897, LOC106561084, LOC106561720, LOC106561922, LOC106562054, LOC106562085, LOC106562169, LOC106…
GO:1901576	organic substance biosynthetic process	Group154		GO_BiologicalProcess-EBI-UniProt-GOA-ACAP-ARAP_01.05.2024_00h00	4.87782e-10	7.12854e-09	4.15807e-31	3.4304e-29	[3]	8.08395	859	[LOC100136415, LOC100136428, LOC100136430, LOC100136439, LOC100136449, LOC100136453, LOC100192336, LOC100194560, LOC100195319, LOC100195459, LOC100196131, LOC100196494, LOC100196679, LOC100286553, LOC100380463, LOC100380648, LOC100380699, LOC100380711, LOC100380717, LOC100380746, LOC100380772, LOC100380787, LOC100380869, LOC101448029, LOC106560324, LOC106560332, LOC106560379, LOC106560805, LOC106…
GO:0006139	nucleobase-containing compound metabolic process	Group154		GO_BiologicalProcess-EBI-UniProt-GOA-ACAP-ARAP_01.05.2024_00h00	0.000555185	0.0023472	4.15807e-31	3.4304e-29	[3, 4]	7.5839	635	[LOC100136415, LOC100136428, LOC100192336, LOC100194624, LOC100195459, LOC100196131, LOC100196679, LOC100286553, LOC100380341, LOC100380463, LOC100380648, LOC100380699, LOC100380787, LOC100380869, LOC101448029, LOC106560324, LOC106560332, LOC106560379, LOC106560805, LOC106560897, LOC106561084, LOC106561720, LOC106561922, LOC106562085, LOC106562169, LOC106562212, LOC106562284, LOC106562423, LOC106…
GO:0019538	protein metabolic process	Group154		GO_BiologicalProcess-EBI-UniProt-GOA-ACAP-ARAP_01.05.2024_00h00	0.000128729	0.000654578	4.15807e-31	3.4304e-29	[3, 4]	8.09325	368	[LOC100136430, LOC100136517, LOC100194646, LOC100194647, LOC100196094, LOC100380711, LOC100380717, LOC100380746, LOC100380795, LOC106560988, LOC106561935, LOC106561997, LOC106562062, LOC106562105, LOC106562317, LOC106562591, LOC106562599, LOC106563302, LOC106563313, LOC106563762, LOC106564013, LOC106564143, LOC106564727, LOC106565240, LOC106565560, LOC106565643, LOC106565722, LOC106565820, LOC106…
GO:0043231	intracellular membrane-bounded organelle	Group154		GO_CellularComponent-EBI-UniProt-GOA-ACAP-ARAP_01.05.2024_00h00	8.23677e-24	9.55465e-22	4.15807e-31	3.4304e-29	[4]	8.27916	1401	[LOC100136415, LOC100136428, LOC100136430, LOC100136449, LOC100192336, LOC100194554, LOC100194560, LOC100194632, LOC100194646, LOC100194666, LOC100194851, LOC100195113, LOC100195150, LOC100195319, LOC100195405, LOC100195459, LOC100196094, LOC100196131, LOC100196494, LOC100196562, LOC100196673, LOC100196679, LOC100286441, LOC100286553, LOC100306849, LOC100380341, LOC100380384, LOC100380463, LOC100…
GO:0005634	nucleus	Group154		GO_CellularComponent-EBI-UniProt-GOA-ACAP-ARAP_01.05.2024_00h00	1.14935e-11	2.31869e-10	4.15807e-31	3.4304e-29	[5]	8.24032	849	[LOC100136415, LOC100136428, LOC100192336, LOC100194560, LOC100194632, LOC100194646, LOC100194666, LOC100195150, LOC100195319, LOC100195405, LOC100195459, LOC100196131, LOC100196494, LOC100196562, LOC100286441, LOC100286553, LOC100306849, LOC100380341, LOC100380384, LOC100380463, LOC100380509, LOC100380648, LOC100380699, LOC100380711, LOC100380717, LOC100380768, LOC100380772, LOC100380787, LOC100…
GO:0009888	tissue development	Group155		GO_BiologicalProcess-EBI-UniProt-GOA-ACAP-ARAP_01.05.2024_00h00	0.000141999	0.000718122	9.56861e-06	2.16277e-05	[3]	10.2999	79	[LOC101448029, LOC106561202, LOC106562057, LOC106563322, LOC106563492, LOC106564480, LOC106564677, LOC106564958, LOC106565226, LOC106565365, LOC106566248, LOC106566665, LOC106566829, LOC106569169, LOC106569170, LOC106569171, LOC106569953, LOC106571269, LOC106571924, LOC106572213, LOC106572382, LOC106572750, LOC106573078, LOC106573452, LOC106573620, LOC106575804, LOC106576150, LOC106576426, LOC106…
GO:0008544	epidermis development	Group155		GO_BiologicalProcess-EBI-UniProt-GOA-ACAP-ARAP_01.05.2024_00h00	0.000754885	0.00306579	9.56861e-06	2.16277e-05	[4]	18.5714	13	[LOC106565226, LOC106565365, LOC106566665, LOC106572213, LOC106572750, LOC106583605, LOC106584295, LOC106602071, LOC106608479, casp3, casp3b, scel, tgm1l1]
GO:0043588	epithelium development	Group155		GO_BiologicalProcess-EBI-UniProt-GOA-ACAP-ARAP_01.05.2024_00h00	3.7989e-05	0.000216281	9.56861e-06	2.16277e-05	[4]	28.2051	11	[LOC106565226, LOC106566665, LOC106572213, LOC106572750, LOC106583605, LOC106584295, casp3, casp3b, col1a1a, dspa, tgm1l1]
GO:0060429	epithelial cell differentiation	Group155		GO_BiologicalProcess-EBI-UniProt-GOA-ACAP-ARAP_01.05.2024_00h00	0.0170454	0.0491246	9.56861e-06	2.16277e-05	[4]	9.96979	33	[LOC106562057, LOC106563322, LOC106564958, LOC106565226, LOC106565365, LOC106566665, LOC106569169, LOC106569170, LOC106569171, LOC106571924, LOC106572213, LOC106572750, LOC106573078, LOC106573620, LOC106578592, LOC106582161, LOC106583605, LOC106584295, LOC106584683, LOC106587268, LOC106588813, LOC106590260, LOC106599708, LOC106599711, LOC106603814, LOC106605259, LOC106608479, LOC106611619, casp3,…
GO:0030855	intermediate filament organization	Group155		GO_BiologicalProcess-EBI-UniProt-GOA-ACAP-ARAP_01.05.2024_00h00	0.0129294	0.0387672	9.56861e-06	2.16277e-05	[4, 5]	12.2302	17	[LOC106563322, LOC106564958, LOC106565226, LOC106565365, LOC106566665, LOC106572213, LOC106572750, LOC106582161, LOC106583605, LOC106584295, LOC106584683, LOC106590260, LOC106605259, LOC106608479, casp3, casp3b, tgm1l1]
GO:0045109	epidermal cell differentiation	Group155		GO_BiologicalProcess-EBI-UniProt-GOA-ACAP-ARAP_01.05.2024_00h00	0.00601862	0.0194949	9.56861e-06	2.16277e-05	[4, 5, 7]	15.3846	12	[LOC106564958, LOC106565226, LOC106566027, LOC106566665, LOC106569778, LOC106572750, LOC106577632, LOC106583605, LOC106608781, LOC106609524, eppk1, pleca]
GO:0009913	keratinization	Group155		GO_BiologicalProcess-EBI-UniProt-GOA-ACAP-ARAP_01.05.2024_00h00	0.00312061	0.0110743	9.56861e-06	2.16277e-05	[5, 6]	17.4603	11	[LOC106565226, LOC106565365, LOC106566665, LOC106572213, LOC106572750, LOC106583605, LOC106584295, LOC106608479, casp3, casp3b, tgm1l1]
GO:0031424	keratinocyte differentiation	Group155		GO_BiologicalProcess-EBI-UniProt-GOA-ACAP-ARAP_01.05.2024_00h00	0.000615983	0.00258073	9.56861e-06	2.16277e-05	[2, 6, 7, 8]	35.2941	6	[LOC106565226, LOC106566665, LOC106572750, LOC106583605, LOC106584295, tgm1l1]
GO:0030216	keratin filament	Group155		GO_BiologicalProcess-EBI-UniProt-GOA-ACAP-ARAP_01.05.2024_00h00	0.000326128	0.00148721	9.56861e-06	2.16277e-05	[5, 6, 7]	26.4706	9	[LOC106565226, LOC106566665, LOC106572213, LOC106572750, LOC106583605, LOC106584295, casp3, casp3b, tgm1l1]
GO:0045095	skin development	Group155	Cellular and developmental dynamics	GO_CellularComponent-EBI-UniProt-GOA-ACAP-ARAP_01.05.2024_00h00	0.000126987	0.000647492	9.56861e-06	2.16277e-05	[7, 8]	25	11	[LOC106565226, LOC106565780, LOC106566665, LOC106569778, LOC106572750, LOC106572756, LOC106582888, LOC106583605, LOC106586525, eppk1, pleca]
KEGG:00020	aerobic respiration	Group156	Metabolism, protein interaction and gene regulation	KEGG_01.05.2024	1.74028e-10	2.73726e-09	1.02826e-13	7.71194e-13	[-1]	31.9444	23	[LOC100196673, LOC106563498, LOC106564857, LOC106565197, LOC106572524, LOC106577388, LOC106582376, LOC106583814, LOC106586335, LOC106586493, LOC106589533, LOC106590260, LOC106593044, LOC106601015, LOC106602756, LOC106604067, LOC106609344, LOC106612556, aco1, idh2, ogdha, pdha1a, sdha]
KEGG:00620	Citrate cycle (TCA cycle)	Group156		KEGG_01.05.2024	0.000166222	0.000818324	1.02826e-13	7.71194e-13	[-1]	18.8235	16	[LOC100196673, LOC106563498, LOC106564857, LOC106577388, LOC106578507, LOC106583814, LOC106590260, LOC106593044, LOC106603271, LOC106604067, LOC106609123, LOC106611699, acaca, acat2, kpyk, pdha1a]
KEGG:00630	Pyruvate metabolism	Group156		KEGG_01.05.2024	1.01438e-06	8.15017e-06	1.02826e-13	7.71194e-13	[-1]	26.1538	17	[LOC100196673, LOC106564857, LOC106565542, LOC106572524, LOC106577388, LOC106585394, LOC106587183, LOC106589533, LOC106591425, LOC106593044, LOC106593318, LOC106609344, LOC106611699, acat2, aco1, gcshb, glna]
GO:0006091	Glyoxylate and dicarboxylate metabolism	Group156		GO_BiologicalProcess-EBI-UniProt-GOA-ACAP-ARAP_01.05.2024_00h00	1.59183e-10	2.52515e-09	1.02826e-13	7.71194e-13	[3]	15.3675	69	[LOC100194624, LOC100196673, LOC100196679, LOC106561396, LOC106561658, LOC106562286, LOC106562460, LOC106564313, LOC106564857, LOC106565051, LOC106565197, LOC106567989, LOC106572113, LOC106572524, LOC106573095, LOC106577308, LOC106577388, LOC106579596, LOC106579942, LOC106582376, LOC106582467, LOC106583908, LOC106584709, LOC106585487, LOC106586223, LOC106586251, LOC106586335, LOC106586493, LOC106…
GO:0045239	generation of precursor metabolites and energy	Group156		GO_CellularComponent-EBI-UniProt-GOA-ACAP-ARAP_01.05.2024_00h00	0.00822292	0.0260439	1.02826e-13	7.71194e-13	[3, 4]	22.2222	6	[LOC106561658, LOC106586493, LOC106602756, LOC106612556, ogdha, sdha]
GO:0015980	tricarboxylic acid cycle heteromeric enzyme complex	Group156		GO_BiologicalProcess-EBI-UniProt-GOA-ACAP-ARAP_01.05.2024_00h00	3.93655e-08	4.10462e-07	1.02826e-13	7.71194e-13	[4]	15.4799	50	[LOC100196673, LOC100196679, LOC106561396, LOC106561658, LOC106562286, LOC106564857, LOC106565051, LOC106565197, LOC106567989, LOC106572113, LOC106572524, LOC106573095, LOC106577308, LOC106577388, LOC106579596, LOC106579942, LOC106582376, LOC106582467, LOC106584709, LOC106585487, LOC106586223, LOC106586251, LOC106586335, LOC106586493, LOC106586630, LOC106586849, LOC106587304, LOC106589533, LOC106…
GO:0006099	energy derivation by oxidation of organic compounds	Group156		GO_BiologicalProcess-EBI-UniProt-GOA-ACAP-ARAP_01.05.2024_00h00	1.01304e-06	8.1748e-06	1.02826e-13	7.71194e-13	[3, 7]	25	18	[LOC100196673, LOC106561658, LOC106564857, LOC106565197, LOC106572524, LOC106577388, LOC106582376, LOC106586335, LOC106586493, LOC106589533, LOC106593044, LOC106602756, LOC106609344, LOC106612556, aco1, idh2, ogdha, sdha]
GO:0045333	tricarboxylic acid cycle	Group156		GO_BiologicalProcess-EBI-UniProt-GOA-ACAP-ARAP_01.05.2024_00h00	8.17038e-12	1.70385e-10	1.02826e-13	7.71194e-13	[5]	20.7207	46	[LOC100196673, LOC100196679, LOC106561396, LOC106561658, LOC106562286, LOC106564857, LOC106565051, LOC106565197, LOC106567989, LOC106572113, LOC106572524, LOC106573095, LOC106577308, LOC106577388, LOC106579596, LOC106579942, LOC106582376, LOC106582467, LOC106584709, LOC106585487, LOC106586223, LOC106586251, LOC106586335, LOC106586493, LOC106586630, LOC106586849, LOC106587304, LOC106589533, LOC106…
GO:0009060	cellular respiration	Group156		GO_BiologicalProcess-EBI-UniProt-GOA-ACAP-ARAP_01.05.2024_00h00	8.18398e-13	2.13936e-11	1.02826e-13	7.71194e-13	[6]	23.1183	43	[LOC100196673, LOC100196679, LOC106561396, LOC106561658, LOC106562286, LOC106564857, LOC106565051, LOC106565197, LOC106567989, LOC106572113, LOC106572524, LOC106573095, LOC106577308, LOC106577388, LOC106579596, LOC106579942, LOC106582376, LOC106582467, LOC106584709, LOC106585487, LOC106586251, LOC106586335, LOC106586493, LOC106586630, LOC106586849, LOC106587304, LOC106589533, LOC106592348, LOC106…
GO:0072350	tricarboxylic acid metabolic process	Group156		GO_BiologicalProcess-EBI-UniProt-GOA-ACAP-ARAP_01.05.2024_00h00	0.00134879	0.00522623	1.02826e-13	7.71194e-13	[6]	26.9231	7	[LOC106565197, LOC106572524, LOC106582376, LOC106586335, LOC106601015, aco1, idh2]
GO:0034518	RNA cap binding complex	Group157		GO_CellularComponent-EBI-UniProt-GOA-ACAP-ARAP_01.05.2024_00h00	0.000225119	0.00107134	2.06015e-08	7.08178e-08	[3]	30.7692	8	[LOC100380746, LOC106562105, LOC106568864, LOC106577251, LOC106587155, LOC106611634, eif4eb, if4e]
GO:0016281	eukaryotic translation initiation factor 4F complex	Group157		GO_CellularComponent-EBI-UniProt-GOA-ACAP-ARAP_01.05.2024_00h00	0.000601369	0.0025252	2.06015e-08	7.08178e-08	[3, 4]	30.4348	7	[LOC100380746, LOC106562105, LOC106568864, LOC106577251, LOC106587155, eif4eb, if4e]
GO:0006412	translational initiation	Group157		GO_BiologicalProcess-EBI-UniProt-GOA-ACAP-ARAP_01.05.2024_00h00	5.18815e-09	6.2936e-08	2.06015e-08	7.08178e-08	[4, 5, 6]	12.1637	104	[LOC100380746, LOC106560988, LOC106561935, LOC106562105, LOC106562317, LOC106564013, LOC106565643, LOC106567354, LOC106568002, LOC106568532, LOC106568864, LOC106570533, LOC106571016, LOC106572212, LOC106572754, LOC106572789, LOC106573200, LOC106574628, LOC106576995, LOC106577251, LOC106579727, LOC106579947, LOC106580835, LOC106581197, LOC106581983, LOC106585483, LOC106585996, LOC106586023, LOC106…
GO:0006413	regulation of translation	Group157		GO_BiologicalProcess-EBI-UniProt-GOA-ACAP-ARAP_01.05.2024_00h00	0.00408062	0.0139221	2.06015e-08	7.08178e-08	[3, 5, 6, 7]	11.9617	25	[LOC100380746, LOC106561935, LOC106562105, LOC106564013, LOC106568864, LOC106571016, LOC106572212, LOC106574628, LOC106577251, LOC106581983, LOC106587155, LOC106602525, LOC106602737, LOC106604141, LOC106608291, LOC106610219, dhx29, ei2bg, eif2s1a, eif4eb, eif4ebp3, eif4h, gtf2b, if4a3, if4e]
GO:0006417	post-transcriptional regulation of gene expression	Group157		GO_BiologicalProcess-EBI-UniProt-GOA-ACAP-ARAP_01.05.2024_00h00	0.000146838	0.000740575	2.06015e-08	7.08178e-08	[5, 6, 7, 8, 9]	11.1765	57	[LOC100380746, LOC106561935, LOC106562105, LOC106562317, LOC106564013, LOC106568864, LOC106570533, LOC106571016, LOC106572212, LOC106572789, LOC106573200, LOC106574628, LOC106576995, LOC106577251, LOC106579947, LOC106581197, LOC106581983, LOC106585483, LOC106586023, LOC106587155, LOC106587851, LOC106588478, LOC106591425, LOC106601640, LOC106602525, LOC106602737, LOC106603292, LOC106604141, LOC106…
GO:0010608	translation regulator activity	Group157		GO_BiologicalProcess-EBI-UniProt-GOA-ACAP-ARAP_01.05.2024_00h00	0.000523414	0.00222811	2.06015e-08	7.08178e-08	[6, 7, 8]	10.229	67	[LOC100286553, LOC100380746, LOC106561935, LOC106562105, LOC106562317, LOC106563248, LOC106564013, LOC106564860, LOC106568864, LOC106570533, LOC106571016, LOC106572212, LOC106572789, LOC106573200, LOC106574628, LOC106576995, LOC106577251, LOC106579947, LOC106581197, LOC106581983, LOC106585483, LOC106586023, LOC106587155, LOC106587851, LOC106588478, LOC106591425, LOC106601640, LOC106602525, LOC106…
GO:0045182	translation factor activity, RNA binding	Group157		GO_BiologicalProcess-EBI-UniProt-GOA-ACAP-ARAP_01.05.2024_00h00	0.000552505	0.00234121	2.06015e-08	7.08178e-08	[6, 7, 8, 9, 10]	11.7825	39	[LOC100380746, LOC106561935, LOC106562105, LOC106564013, LOC106568864, LOC106571016, LOC106572212, LOC106574628, LOC106576995, LOC106577251, LOC106581197, LOC106587155, LOC106587851, LOC106588478, LOC106591425, LOC106601640, LOC106602525, LOC106602737, LOC106604141, LOC106605011, LOC106606342, LOC106606385, LOC106608291, LOC106612482, cpeb3, dhx29, eefsec, ei2bg, eif2s1a, eif4eb, eif4ebp3, eif4h,…
GO:0008135	translation initiation factor activity	Group157		GO_BiologicalProcess-EBI-UniProt-GOA-ACAP-ARAP_01.05.2024_00h00	9.70289e-05	0.000507284	2.06015e-08	7.08178e-08	[5, 6, 7, 8, 9, 10, 11, 12]	13.0742	37	[LOC100380746, LOC106561935, LOC106562105, LOC106564013, LOC106568864, LOC106571016, LOC106572212, LOC106574628, LOC106576995, LOC106577251, LOC106581197, LOC106587155, LOC106587851, LOC106588478, LOC106601640, LOC106602525, LOC106602737, LOC106605011, LOC106606342, LOC106606385, LOC106608291, LOC106612482, cpeb3, dhx29, eefsec, ei2bg, eif2s1a, eif4eb, eif4ebp3, eif4h, erf3b, gtf2b, if4a3, if4e, …
GO:0003743	translation regulator activity, nucleic acid binding	Group157		GO_BiologicalProcess-EBI-UniProt-GOA-ACAP-ARAP_01.05.2024_00h00	0.00261827	0.00949122	2.06015e-08	7.08178e-08	[4, 6, 7, 8, 9, 10, 11, 12, 13]	12.9412	22	[LOC100380746, LOC106561935, LOC106562105, LOC106564013, LOC106568864, LOC106571016, LOC106572212, LOC106574628, LOC106577251, LOC106587155, LOC106602525, LOC106602737, LOC106608291, dhx29, ei2bg, eif2s1a, eif4eb, eif4ebp3, eif4h, gtf2b, if4a3, if4e]
GO:0090079	translation	Group157	Metabolism, protein interaction and gene regulation	GO_BiologicalProcess-EBI-UniProt-GOA-ACAP-ARAP_01.05.2024_00h00	8.36629e-05	0.000442389	2.06015e-08	7.08178e-08	[7, 8, 9, 10, 11]	12.9139	39	[LOC100380746, LOC106561935, LOC106562105, LOC106564013, LOC106568864, LOC106571016, LOC106572212, LOC106574628, LOC106576995, LOC106577251, LOC106581197, LOC106587155, LOC106587851, LOC106588478, LOC106591425, LOC106601640, LOC106602525, LOC106602737, LOC106604141, LOC106605011, LOC106606342, LOC106606385, LOC106608291, LOC106612482, cpeb3, dhx29, eefsec, ei2bg, eif2s1a, eif4eb, eif4ebp3, eif4h,…
KEGG:03050	proteasome regulatory particle	Group158	Cellular and developmental dynamics	KEGG_01.05.2024	7.20545e-06	4.75918e-05	1.71506e-05	3.62802e-05	[-1]	19.2982	22	[LOC100194646, LOC100194647, LOC100380795, LOC106569904, LOC106574401, LOC106583025, LOC106585705, LOC106589296, LOC106592786, LOC106600937, LOC106605234, LOC106608168, LOC106608224, LOC106613117, LOC106613492, adrm1, prs6b, psd3, psde, psmc6, psmd1, psmd2]
GO:1905368	Proteasome	Group158		GO_CellularComponent-EBI-UniProt-GOA-ACAP-ARAP_01.05.2024_00h00	3.83852e-05	0.000217868	1.71506e-05	3.62802e-05	[3]	14.9254	30	[LOC100194646, LOC100194647, LOC100380795, LOC106569325, LOC106569904, LOC106572212, LOC106574401, LOC106580759, LOC106580760, LOC106583025, LOC106584530, LOC106585705, LOC106588003, LOC106589296, LOC106600937, LOC106605234, LOC106608168, LOC106608224, LOC106612687, LOC106613117, LOC106613492, adrm1, gpaa1, prs6b, psd3, psmc6, psmd1, psmd2, psmg2, taf6l]
GO:0022624	peptidase complex	Group158		GO_CellularComponent-EBI-UniProt-GOA-ACAP-ARAP_01.05.2024_00h00	7.1759e-10	1.01668e-08	1.71506e-05	3.62802e-05	[2, 3, 4, 6]	35.8491	19	[LOC100194646, LOC100194647, LOC100380795, LOC106574401, LOC106583025, LOC106585705, LOC106589296, LOC106600937, LOC106605234, LOC106608168, LOC106608224, LOC106613117, LOC106613492, adrm1, prs6b, psd3, psmc6, psmd1, psmd2]
GO:0000502	proteasome accessory complex	Group158		GO_CellularComponent-EBI-UniProt-GOA-ACAP-ARAP_01.05.2024_00h00	0.000205811	0.000981965	1.71506e-05	3.62802e-05	[3, 5]	15.6028	22	[LOC100194646, LOC100194647, LOC100380795, LOC106569325, LOC106569904, LOC106574401, LOC106583025, LOC106585705, LOC106589296, LOC106600937, LOC106605234, LOC106608168, LOC106608224, LOC106613117, LOC106613492, adrm1, prs6b, psd3, psmc6, psmd1, psmd2, psmg2]
GO:0034515	proteasome complex	Group158		GO_CellularComponent-EBI-UniProt-GOA-ACAP-ARAP_01.05.2024_00h00	9.89336e-05	0.000514344	1.71506e-05	3.62802e-05	[3, 4, 5]	80	4	[LOC106613117, LOC106613492, psmd1, psmd2]
GO:1905369	proteasome storage granule	Group158		GO_CellularComponent-EBI-UniProt-GOA-ACAP-ARAP_01.05.2024_00h00	2.01138e-05	0.000118137	1.71506e-05	3.62802e-05	[4]	16.5605	26	[LOC100194646, LOC100194647, LOC100380795, LOC106569325, LOC106569904, LOC106574401, LOC106580759, LOC106580760, LOC106583025, LOC106585705, LOC106589296, LOC106600937, LOC106605234, LOC106608168, LOC106608224, LOC106612687, LOC106613117, LOC106613492, adrm1, gpaa1, prs6b, psd3, psmc6, psmd1, psmd2, psmg2]
GO:0005838	endopeptidase complex	Group158		GO_CellularComponent-EBI-UniProt-GOA-ACAP-ARAP_01.05.2024_00h00	2.48607e-11	4.66076e-10	1.71506e-05	3.62802e-05	[2, 3, 4, 5, 7]	42.2222	19	[LOC100194646, LOC100194647, LOC100380795, LOC106574401, LOC106583025, LOC106585705, LOC106589296, LOC106600937, LOC106605234, LOC106608168, LOC106608224, LOC106613117, LOC106613492, adrm1, prs6b, psd3, psmc6, psmd1, psmd2]
GO:0008540	proteasome regulatory particle, base subcomplex	Group158		GO_CellularComponent-EBI-UniProt-GOA-ACAP-ARAP_01.05.2024_00h00	1.0026e-05	6.39456e-05	1.71506e-05	3.62802e-05	[2, 3, 4, 5, 6, 8]	39.1304	9	[LOC106605234, LOC106608168, LOC106608224, LOC106613117, LOC106613492, prs6b, psmc6, psmd1, psmd2]
GO:0008541	proteasome regulatory particle, lid subcomplex	Group158		GO_CellularComponent-EBI-UniProt-GOA-ACAP-ARAP_01.05.2024_00h00	4.33148e-07	3.67088e-06	1.71506e-05	3.62802e-05	[2, 3, 4, 5, 6, 8]	52.9412	9	[LOC100194646, LOC100194647, LOC100380795, LOC106574401, LOC106585705, LOC106589296, LOC106600937, adrm1, psd3]
GO:0036402	proteasome-activating activity	Group158		GO_BiologicalProcess-EBI-UniProt-GOA-ACAP-ARAP_01.05.2024_00h00	0.00114766	0.00450328	1.71506e-05	3.62802e-05	[6, 7, 8, 9, 10]	38.4615	5	[LOC106605234, LOC106608168, LOC106608224, prs6b, psmc6]
GO:1901615	alcohol biosynthetic process	Group159	Metabolism, protein interaction and gene regulation	GO_BiologicalProcess-EBI-UniProt-GOA-ACAP-ARAP_01.05.2024_00h00	6.23239e-06	4.22165e-05	6.23239e-06	1.49036e-05	[3]	12.7358	54	[LOC106562054, LOC106565197, LOC106570209, LOC106570829, LOC106573721, LOC106578238, LOC106579093, LOC106581857, LOC106582376, LOC106585666, LOC106586205, LOC106586335, LOC106586420, LOC106586453, LOC106587139, LOC106588251, LOC106588568, LOC106590115, LOC106590260, LOC106590825, LOC106590888, LOC106591118, LOC106602712, LOC106602973, LOC106603135, LOC106605086, LOC106605152, LOC106605546, LOC106…
GO:0006066	organic hydroxy compound metabolic process	Group159		GO_BiologicalProcess-EBI-UniProt-GOA-ACAP-ARAP_01.05.2024_00h00	8.34461e-08	8.1945e-07	6.23239e-06	1.49036e-05	[3, 4]	15.2648	49	[LOC106562054, LOC106565197, LOC106570209, LOC106570829, LOC106573721, LOC106578238, LOC106579093, LOC106581857, LOC106582376, LOC106585666, LOC106586205, LOC106586335, LOC106586420, LOC106586453, LOC106587139, LOC106588251, LOC106588568, LOC106590115, LOC106590260, LOC106590825, LOC106591118, LOC106602712, LOC106602973, LOC106603135, LOC106605086, LOC106605152, LOC106605546, LOC106606991, LOC106…
GO:1901617	alcohol metabolic process	Group159		GO_BiologicalProcess-EBI-UniProt-GOA-ACAP-ARAP_01.05.2024_00h00	1.05691e-09	1.42147e-08	6.23239e-06	1.49036e-05	[4]	19.898	39	[LOC106562054, LOC106570209, LOC106570829, LOC106579093, LOC106581857, LOC106585666, LOC106586420, LOC106587139, LOC106588251, LOC106588568, LOC106590260, LOC106590825, LOC106590888, LOC106591118, LOC106602712, LOC106602973, LOC106603135, LOC106605086, LOC106605152, LOC106605546, LOC106606991, LOC106607853, LOC106607865, acat2, acer1, ebp, erg19, faxdc2, fdft1, hmdh, hmgcs1, hsd17b7, ino1a, lss, …
GO:0019751	organic hydroxy compound biosynthetic process	Group159		GO_BiologicalProcess-EBI-UniProt-GOA-ACAP-ARAP_01.05.2024_00h00	0.00326711	0.01155	6.23239e-06	1.49036e-05	[4, 5]	14.0496	17	[LOC106578238, LOC106581857, LOC106586420, LOC106588251, LOC106590260, LOC106591118, LOC106602712, LOC106602973, LOC106605086, LOC106606991, acer1, glpk3, ino1a, pudp, qdpra, tpi1a, tpi1b]
GO:0046165	polyol metabolic process	Group159		GO_BiologicalProcess-EBI-UniProt-GOA-ACAP-ARAP_01.05.2024_00h00	5.9365e-11	1.0202e-09	6.23239e-06	1.49036e-05	[4, 5]	24.6269	33	[LOC106562054, LOC106570829, LOC106579093, LOC106581857, LOC106585666, LOC106586420, LOC106587139, LOC106588251, LOC106590260, LOC106590825, LOC106591118, LOC106602712, LOC106602973, LOC106603135, LOC106605086, LOC106605152, LOC106605546, LOC106606991, LOC106607865, acat2, acer1, ebp, erg19, fdft1, hmdh, hmgcs1, hsd17b7, ino1a, lss, mvda, pudp, qdpra, sc5d]
GO:0019400	alditol metabolic process	Group159		GO_BiologicalProcess-EBI-UniProt-GOA-ACAP-ARAP_01.05.2024_00h00	0.00353705	0.0123166	6.23239e-06	1.49036e-05	[4, 5, 6]	26.087	6	[LOC106578238, LOC106590260, glpk3, pudp, tpi1a, tpi1b]
GO:0034311	diol metabolic process	Group159		GO_BiologicalProcess-EBI-UniProt-GOA-ACAP-ARAP_01.05.2024_00h00	0.00646904	0.0208809	6.23239e-06	1.49036e-05	[5, 6]	19.0476	8	[LOC106588251, LOC106591118, LOC106602712, LOC106602973, LOC106605086, LOC106606991, acer1, qdpra]
GO:0046173	polyol biosynthetic process	Group159		GO_BiologicalProcess-EBI-UniProt-GOA-ACAP-ARAP_01.05.2024_00h00	0.00211975	0.00782159	6.23239e-06	1.49036e-05	[5, 6]	16.6667	13	[LOC106581857, LOC106586420, LOC106588251, LOC106590260, LOC106591118, LOC106602712, LOC106602973, LOC106605086, LOC106606991, acer1, ino1a, pudp, qdpra]
GO:0006071	glycerol metabolic process	Group159		GO_BiologicalProcess-EBI-UniProt-GOA-ACAP-ARAP_01.05.2024_00h00	0.00213657	0.007868	6.23239e-06	1.49036e-05	[5, 6, 7]	28.5714	6	[LOC106578238, LOC106590260, glpk3, pudp, tpi1a, tpi1b]
GO:0034312	diol biosynthetic process	Group159		GO_BiologicalProcess-EBI-UniProt-GOA-ACAP-ARAP_01.05.2024_00h00	0.00285719	0.0101784	6.23239e-06	1.49036e-05	[6, 7]	21.6216	8	[LOC106588251, LOC106591118, LOC106602712, LOC106602973, LOC106605086, LOC106606991, acer1, qdpra]
GO:0099522	late endosomal microautophagy	Group160	Metabolism, protein interaction and gene regulation	GO_CellularComponent-EBI-UniProt-GOA-ACAP-ARAP_01.05.2024_00h00	0.00529769	0.0174956	0.0133856	0.0143417	[3, 4, 5]	50	3	[LOC106567641, LOC106613013, hsp7c]
GO:0099523	cytosolic region	Group160		GO_CellularComponent-EBI-UniProt-GOA-ACAP-ARAP_01.05.2024_00h00	0.00529769	0.0174956	0.0133856	0.0143417	[3, 4, 5, 6]	50	3	[LOC106567641, LOC106613013, hsp7c]
GO:0099524	presynaptic cytosol	Group160		GO_CellularComponent-EBI-UniProt-GOA-ACAP-ARAP_01.05.2024_00h00	0.00529769	0.0174956	0.0133856	0.0143417	[3, 4, 5, 6]	50	3	[LOC106567641, LOC106613013, hsp7c]
GO:0061684	postsynaptic cytosol	Group160		GO_BiologicalProcess-EBI-UniProt-GOA-ACAP-ARAP_01.05.2024_00h00	0.0133856	0.0400059	0.0133856	0.0143417	[4, 5, 6]	37.5	3	[LOC106567641, LOC106613013, hsp7c]
GO:0061738	chaperone-mediated autophagy	Group160		GO_BiologicalProcess-EBI-UniProt-GOA-ACAP-ARAP_01.05.2024_00h00	0.00529769	0.0174956	0.0133856	0.0143417	[5, 6]	50	3	[LOC106567641, LOC106613013, hsp7c]
GO:1904764	chaperone-mediated autophagy translocation complex disassembly	Group160		GO_BiologicalProcess-EBI-UniProt-GOA-ACAP-ARAP_01.05.2024_00h00	0.00529769	0.0174956	0.0133856	0.0143417	[6]	50	3	[LOC106567641, LOC106613013, hsp7c]
GO:0071211	protein targeting to vacuole involved in autophagy	Group160		GO_BiologicalProcess-EBI-UniProt-GOA-ACAP-ARAP_01.05.2024_00h00	0.00529769	0.0174956	0.0133856	0.0143417	[4, 5, 6, 7, 8, 9]	50	3	[LOC106567641, LOC106613013, hsp7c]
GO:1990832	slow axonal transport	Group160		GO_BiologicalProcess-EBI-UniProt-GOA-ACAP-ARAP_01.05.2024_00h00	0.00529769	0.0174956	0.0133856	0.0143417	[6, 7, 8]	50	3	[LOC106567641, LOC106613013, hsp7c]
GO:1990833	clathrin-uncoating ATPase activity	Group160		GO_BiologicalProcess-EBI-UniProt-GOA-ACAP-ARAP_01.05.2024_00h00	0.00529769	0.0174956	0.0133856	0.0143417	[5, 7, 9]	50	3	[LOC106567641, LOC106613013, hsp7c]
GO:0061740	protein targeting to lysosome involved in chaperone-mediated autophagy	Group160		GO_BiologicalProcess-EBI-UniProt-GOA-ACAP-ARAP_01.05.2024_00h00	0.00529769	0.0174956	0.0133856	0.0143417	[5, 6, 7, 8, 9, 10]	50	3	[LOC106567641, LOC106613013, hsp7c]
KEGG:03410	Base excision repair	Group161	Metabolism, protein interaction and gene regulation	KEGG_01.05.2024	3.09279e-06	2.25993e-05	7.4432e-09	2.61304e-08	[-1]	24.2857	17	[LOC106561084, LOC106564589, LOC106565577, LOC106580445, LOC106585071, LOC106606382, fen1, lig1, neil1, neil3, parp1, pold1, pole, pole2, rfc2, rfc4, xndc1]
GO:0051540	metal cluster binding	Group161		GO_MolecularFunction-EBI-UniProt-GOA-ACAP-ARAP_01.05.2024_00h00	0.00273775	0.00986653	7.4432e-09	2.61304e-08	[3]	14.2857	17	[LOC106561396, LOC106577336, LOC106585603, LOC106587304, LOC106587910, LOC106589533, LOC106592348, LOC106606382, LOC106609344, aco1, etfdh, ndufs2, ndufv1, pold1, pole, prim2, zgc:92275]
GO:0042575	DNA polymerase complex	Group161		GO_CellularComponent-EBI-UniProt-GOA-ACAP-ARAP_01.05.2024_00h00	5.88189e-05	0.000322982	7.4432e-09	2.61304e-08	[3, 5]	36.3636	8	[LOC106606382, pola1, pola2, pold1, pole, pole2, prim1, prim2]
GO:0051536	iron-sulfur cluster binding	Group161		GO_MolecularFunction-EBI-UniProt-GOA-ACAP-ARAP_01.05.2024_00h00	0.00273775	0.00986653	7.4432e-09	2.61304e-08	[4]	14.2857	17	[LOC106561396, LOC106577336, LOC106585603, LOC106587304, LOC106587910, LOC106589533, LOC106592348, LOC106606382, LOC106609344, aco1, etfdh, ndufs2, ndufv1, pold1, pole, prim2, zgc:92275]
GO:0003994	aconitate hydratase activity	Group161		GO_MolecularFunction-EBI-UniProt-GOA-ACAP-ARAP_01.05.2024_00h00	0.008806	0.0277016	7.4432e-09	2.61304e-08	[5]	42.8571	3	[LOC106589533, LOC106609344, aco1]
GO:0051539	4 iron, 4 sulfur cluster binding	Group161		GO_MolecularFunction-EBI-UniProt-GOA-ACAP-ARAP_01.05.2024_00h00	0.00181742	0.00681442	7.4432e-09	2.61304e-08	[5]	18.6441	11	[LOC106585603, LOC106589533, LOC106606382, LOC106609344, aco1, etfdh, ndufs2, ndufv1, pold1, pole, prim2]
GO:0006284	base-excision repair	Group161		GO_BiologicalProcess-EBI-UniProt-GOA-ACAP-ARAP_01.05.2024_00h00	0.00443103	0.0149256	7.4432e-09	2.61304e-08	[6, 7, 8]	18.75	9	[LOC106561084, LOC106606382, fen1, huwe1, neil1, neil3, pold1, pole, xndc1]
GO:0006289	nucleotide-excision repair	Group161		GO_BiologicalProcess-EBI-UniProt-GOA-ACAP-ARAP_01.05.2024_00h00	0.00071895	0.00293914	7.4432e-09	2.61304e-08	[6, 7, 8]	20.7547	11	[LOC106605109, LOC106606382, LOC106612933, brip1, ercc6l, gtf2h2, pold1, pole, rad54l, rfa1, rpa2]
GO:0006287	base-excision repair, gap-filling	Group161		GO_BiologicalProcess-EBI-UniProt-GOA-ACAP-ARAP_01.05.2024_00h00	0.00529769	0.0174956	7.4432e-09	2.61304e-08	[6, 7, 8, 9]	50	3	[LOC106606382, pold1, pole]
GO:0006297	nucleotide-excision repair, DNA gap filling	Group161		GO_BiologicalProcess-EBI-UniProt-GOA-ACAP-ARAP_01.05.2024_00h00	0.0133856	0.0400059	7.4432e-09	2.61304e-08	[6, 7, 8, 9]	37.5	3	[LOC106606382, pold1, pole]
GO:0045004	DNA replication proofreading	Group161		GO_BiologicalProcess-EBI-UniProt-GOA-ACAP-ARAP_01.05.2024_00h00	0.00529769	0.0174956	7.4432e-09	2.61304e-08	[6, 7, 8, 9, 10]	50	3	[LOC106606382, pold1, pole]
KEGG:03030	nuclear DNA replication	Group162	Metabolism, protein interaction and gene regulation	KEGG_01.05.2024	1.2763e-19	8.46001e-18	1.25999e-24	4.15797e-23	[-1]	51.7857	29	[LOC100380341, LOC106564474, LOC106569128, LOC106580445, LOC106585071, LOC106605109, LOC106606382, LOC106607002, LOC106612933, fen1, lig1, mcm2, mcm3, mcm4, mcm5, mcm6, mcm7, pola1, pola2, pold1, pole, pole2, prim1, prim2, rfa1, rfc2, rfc4, rnaseh2c, rpa2]
GO:0044786	DNA replication	Group162		GO_BiologicalProcess-EBI-UniProt-GOA-ACAP-ARAP_01.05.2024_00h00	2.95049e-13	8.17331e-12	1.25999e-24	4.15797e-23	[3, 4, 8, 9]	58.6207	17	[LOC100380341, LOC106569128, LOC106574730, LOC106587264, LOC106607888, LOC106608315, cdc45, dbf4b, gins1, gins3, lig1, mcm2, mcm3, mcm4, mcm6, pola1, rad51]
GO:0022616	cell cycle DNA replication	Group162		GO_BiologicalProcess-EBI-UniProt-GOA-ACAP-ARAP_01.05.2024_00h00	1.26559e-08	1.44996e-07	1.25999e-24	4.15797e-23	[6, 7]	55	11	[LOC106569128, LOC106580445, LOC106585071, LOC106608315, gins1, lig1, mcm3, mcm4, mcm7, pola1, pole]
GO:0033260	DNA strand elongation	Group162		GO_BiologicalProcess-EBI-UniProt-GOA-ACAP-ARAP_01.05.2024_00h00	2.95049e-13	8.17331e-12	1.25999e-24	4.15797e-23	[4, 5, 9, 10]	58.6207	17	[LOC100380341, LOC106569128, LOC106574730, LOC106587264, LOC106607888, LOC106608315, cdc45, dbf4b, gins1, gins3, lig1, mcm2, mcm3, mcm4, mcm6, pola1, rad51]
GO:1902292	cell cycle DNA replication initiation	Group162		GO_BiologicalProcess-EBI-UniProt-GOA-ACAP-ARAP_01.05.2024_00h00	5.96642e-08	5.98577e-07	1.25999e-24	4.15797e-23	[4, 5, 7, 8, 9, 10]	72.7273	8	[LOC100380341, LOC106569128, LOC106608315, gins3, mcm2, mcm3, mcm4, pola1]
GO:1902969	mitotic DNA replication	Group162		GO_BiologicalProcess-EBI-UniProt-GOA-ACAP-ARAP_01.05.2024_00h00	3.02137e-12	6.83862e-11	1.25999e-24	4.15797e-23	[4, 5, 6, 10, 11]	66.6667	14	[LOC100380341, LOC106569128, LOC106607888, LOC106608315, cdc45, gins1, gins3, lig1, mcm2, mcm3, mcm4, mcm6, pola1, rad51]
GO:0006271	DNA strand elongation involved in DNA replication	Group162		GO_BiologicalProcess-EBI-UniProt-GOA-ACAP-ARAP_01.05.2024_00h00	1.26559e-08	1.44996e-07	1.25999e-24	4.15797e-23	[7, 8, 9]	55	11	[LOC106569128, LOC106580445, LOC106585071, LOC106608315, gins1, lig1, mcm3, mcm4, mcm7, pola1, pole]
GO:1902315	nuclear cell cycle DNA replication initiation	Group162		GO_BiologicalProcess-EBI-UniProt-GOA-ACAP-ARAP_01.05.2024_00h00	5.96642e-08	5.98577e-07	1.25999e-24	4.15797e-23	[5, 6, 8, 9, 10, 11]	72.7273	8	[LOC100380341, LOC106569128, LOC106608315, gins3, mcm2, mcm3, mcm4, pola1]
GO:1902975	mitotic DNA replication initiation	Group162		GO_BiologicalProcess-EBI-UniProt-GOA-ACAP-ARAP_01.05.2024_00h00	5.96642e-08	5.98577e-07	1.25999e-24	4.15797e-23	[5, 6, 7, 9, 10, 11, 12]	72.7273	8	[LOC100380341, LOC106569128, LOC106608315, gins3, mcm2, mcm3, mcm4, pola1]
GO:0000727	double-strand break repair via break-induced replication	Group162		GO_BiologicalProcess-EBI-UniProt-GOA-ACAP-ARAP_01.05.2024_00h00	1.26559e-08	1.44996e-07	1.25999e-24	4.15797e-23	[8, 9, 10]	55	11	[LOC100380341, LOC106569128, LOC106607002, LOC106608315, cdc45, gins4, mcm2, mcm3, mcm4, mcm6, mcm7]
GO:0006272	leading strand elongation	Group162		GO_BiologicalProcess-EBI-UniProt-GOA-ACAP-ARAP_01.05.2024_00h00	0.000619936	0.00259144	1.25999e-24	4.15797e-23	[8, 9, 10]	57.1429	4	[LOC106580445, LOC106585071, pola1, pole]
KEGG:00900	secondary alcohol biosynthetic process	Group163	Metabolism, protein interaction and gene regulation	KEGG_01.05.2024	7.13151e-11	1.21432e-09	4.02598e-09	1.47619e-08	[-1]	48.4848	16	[LOC106570829, LOC106571088, LOC106572246, LOC106579710, LOC106585666, LOC106605152, LOC106605924, LOC106611536, acat2, erg19, face1, fpps, hmdh, hmgcs1, idi1, mvda]
GO:0004659	Terpenoid backbone biosynthesis	Group163		GO_MolecularFunction-EBI-UniProt-GOA-ACAP-ARAP_01.05.2024_00h00	1.50767e-05	9.2657e-05	4.02598e-09	1.47619e-08	[4]	37.5	9	[LOC106571088, LOC106579710, LOC106580034, LOC106589628, LOC106605152, LOC106605924, LOC106611536, fdft1, fpps]
GO:0006720	prenyltransferase activity	Group163		GO_BiologicalProcess-EBI-UniProt-GOA-ACAP-ARAP_01.05.2024_00h00	0.000777248	0.00314972	4.02598e-09	1.47619e-08	[4, 5]	16.4948	16	[LOC106570829, LOC106579710, LOC106580034, LOC106585666, LOC106586205, LOC106605152, LOC106605924, bco2b, erg19, fdft1, fpps, hmdh, hmgcs1, idi1, lss, mvda]
GO:0097384	isoprenoid metabolic process	Group163		GO_BiologicalProcess-EBI-UniProt-GOA-ACAP-ARAP_01.05.2024_00h00	1.45669e-09	1.91745e-08	4.02598e-09	1.47619e-08	[4, 5]	52	13	[LOC106570829, LOC106579093, LOC106585666, LOC106590825, LOC106605546, LOC106607865, acat2, agps, fdft1, hmdh, hmgcs1, lss, sc5d]
GO:0008204	cellular lipid biosynthetic process	Group163		GO_BiologicalProcess-EBI-UniProt-GOA-ACAP-ARAP_01.05.2024_00h00	4.04518e-11	7.08287e-10	4.02598e-09	1.47619e-08	[4, 5, 6]	70.5882	12	[LOC106570829, LOC106579093, LOC106585666, LOC106590825, LOC106605546, LOC106607865, acat2, fdft1, hmdh, hmgcs1, lss, sc5d]
GO:0008299	ergosterol metabolic process	Group163		GO_BiologicalProcess-EBI-UniProt-GOA-ACAP-ARAP_01.05.2024_00h00	9.6024e-08	9.23423e-07	4.02598e-09	1.47619e-08	[4, 5, 6]	39.3939	13	[LOC106570829, LOC106579710, LOC106580034, LOC106585666, LOC106605152, LOC106605924, erg19, fpps, hmdh, hmgcs1, idi1, lss, mvda]
GO:0016126	isoprenoid biosynthetic process	Group163		GO_BiologicalProcess-EBI-UniProt-GOA-ACAP-ARAP_01.05.2024_00h00	2.47208e-11	4.68183e-10	4.02598e-09	1.47619e-08	[5, 6]	40	20	[LOC106562054, LOC106570829, LOC106579093, LOC106585666, LOC106587139, LOC106590825, LOC106603135, LOC106605546, LOC106607865, acat2, ebp, erg19, faxdc2, fdft1, hmdh, hmgcs1, hsd17b7, lss, mvda, sc5d]
GO:0046490	sterol biosynthetic process	Group163		GO_BiologicalProcess-EBI-UniProt-GOA-ACAP-ARAP_01.05.2024_00h00	0.000619936	0.00259144	4.02598e-09	1.47619e-08	[5, 6]	57.1429	4	[LOC106585666, erg19, idi1, mvda]
GO:1902653	isopentenyl diphosphate metabolic process	Group163		GO_BiologicalProcess-EBI-UniProt-GOA-ACAP-ARAP_01.05.2024_00h00	1.85961e-12	4.3689e-11	4.02598e-09	1.47619e-08	[5, 6]	47.5	19	[LOC106562054, LOC106570829, LOC106579093, LOC106585666, LOC106587139, LOC106590825, LOC106603135, LOC106605546, LOC106607865, acat2, ebp, erg19, fdft1, hmdh, hmgcs1, hsd17b7, lss, mvda, sc5d]
GO:0006696	ergosterol biosynthetic process	Group163		GO_BiologicalProcess-EBI-UniProt-GOA-ACAP-ARAP_01.05.2024_00h00	4.04518e-11	7.08287e-10	4.02598e-09	1.47619e-08	[5, 6, 7]	70.5882	12	[LOC106570829, LOC106579093, LOC106585666, LOC106590825, LOC106605546, LOC106607865, acat2, fdft1, hmdh, hmgcs1, lss, sc5d]
GO:0009240	isopentenyl diphosphate biosynthetic process	Group163		GO_BiologicalProcess-EBI-UniProt-GOA-ACAP-ARAP_01.05.2024_00h00	0.000619936	0.00259144	4.02598e-09	1.47619e-08	[5, 6, 7]	57.1429	4	[LOC106585666, erg19, idi1, mvda]
GO:0016114	terpenoid biosynthetic process	Group163		GO_BiologicalProcess-EBI-UniProt-GOA-ACAP-ARAP_01.05.2024_00h00	0.00666361	0.0214716	4.02598e-09	1.47619e-08	[5, 6, 7]	33.3333	4	[LOC106605924, fpps, hmgcs1, lss]
GO:0048475	COPII-coated vesicle budding	Group164	Cellular and developmental dynamics	GO_CellularComponent-EBI-UniProt-GOA-ACAP-ARAP_01.05.2024_00h00	0.00119985	0.00467843	0.00138003	0.00207005	[3]	13.75	22	[LOC106562280, LOC106564604, LOC106568931, LOC106569002, LOC106577619, LOC106578928, LOC106588882, LOC106599054, LOC106603518, LOC106604106, LOC106604384, LOC106608919, ap1m2, ap1s1, ap2m1, ap3m2, clint1a, copa, copb, dipk2ab, sec13, sec24c]
GO:0030117	coated membrane	Group164		GO_CellularComponent-EBI-UniProt-GOA-ACAP-ARAP_01.05.2024_00h00	0.00119985	0.00467843	0.00138003	0.00207005	[3, 4]	13.75	22	[LOC106562280, LOC106564604, LOC106568931, LOC106569002, LOC106577619, LOC106578928, LOC106588882, LOC106599054, LOC106603518, LOC106604106, LOC106604384, LOC106608919, ap1m2, ap1s1, ap2m1, ap3m2, clint1a, copa, copb, dipk2ab, sec13, sec24c]
GO:0035459	membrane coat	Group164		GO_BiologicalProcess-EBI-UniProt-GOA-ACAP-ARAP_01.05.2024_00h00	0.00987776	0.0305552	0.00138003	0.00207005	[3, 4, 5]	21.4286	6	[LOC106562280, LOC106564604, LOC106577619, LOC106578928, LOC106588882, sec24c]
GO:0070971	vesicle cargo loading	Group164		GO_CellularComponent-EBI-UniProt-GOA-ACAP-ARAP_01.05.2024_00h00	0.000792822	0.00320584	0.00138003	0.00207005	[2, 4, 5, 6]	23.6842	9	[LOC106562280, LOC106564604, LOC106577619, LOC106578928, LOC106586706, LOC106588882, sec16b, sec24c, tfg]
GO:0090114	endoplasmic reticulum exit site	Group164		GO_BiologicalProcess-EBI-UniProt-GOA-ACAP-ARAP_01.05.2024_00h00	0.00025585	0.00120829	0.00138003	0.00207005	[4, 5, 6, 7]	25	10	[LOC106562280, LOC106564604, LOC106577619, LOC106578928, LOC106586706, LOC106588882, sec13, sec16b, sec24c, tfg]
GO:0090110	COPII-coated vesicle cargo loading	Group164		GO_BiologicalProcess-EBI-UniProt-GOA-ACAP-ARAP_01.05.2024_00h00	0.0044495	0.0149606	0.00138003	0.00207005	[4, 5, 6, 7, 8]	25	6	[LOC106562280, LOC106564604, LOC106577619, LOC106578928, LOC106588882, sec24c]
GO:0030137	COPI-coated vesicle	Group164		GO_CellularComponent-EBI-UniProt-GOA-ACAP-ARAP_01.05.2024_00h00	0.00946437	0.0295225	0.00138003	0.00207005	[5, 6, 8]	19.4444	7	[LOC106569002, LOC106599054, LOC106608919, LOC106609135, copa, copb, dipk2ab]
GO:0030120	vesicle coat	Group164		GO_CellularComponent-EBI-UniProt-GOA-ACAP-ARAP_01.05.2024_00h00	0.000322565	0.00147458	0.00138003	0.00207005	[4, 5, 6, 7, 8, 9]	16.2393	19	[LOC106562280, LOC106564604, LOC106568931, LOC106569002, LOC106577619, LOC106578928, LOC106588882, LOC106599054, LOC106603518, LOC106604106, LOC106608919, ap1s1, ap2m1, clint1a, copa, copb, dipk2ab, sec13, sec24c]
GO:0030662	coated vesicle membrane	Group164		GO_CellularComponent-EBI-UniProt-GOA-ACAP-ARAP_01.05.2024_00h00	0.00137623	0.00532143	0.00138003	0.00207005	[5, 6, 7, 8]	13.3721	23	[LOC106562280, LOC106564604, LOC106567986, LOC106568931, LOC106569002, LOC106577619, LOC106578928, LOC106588882, LOC106599054, LOC106603518, LOC106604103, LOC106604106, LOC106608919, LOC106609135, ap1s1, ap2m1, clint1a, copa, copb, dipk2ab, sec13, sec16b, sec24c]
GO:0012507	ER to Golgi transport vesicle membrane	Group164		GO_CellularComponent-EBI-UniProt-GOA-ACAP-ARAP_01.05.2024_00h00	0.0137947	0.0410304	0.00138003	0.00207005	[5, 6, 7, 8, 9]	15.7895	9	[LOC106562280, LOC106564604, LOC106577619, LOC106578928, LOC106588882, LOC106604103, sec13, sec16b, sec24c]
GO:0030126	COPI vesicle coat	Group164		GO_CellularComponent-EBI-UniProt-GOA-ACAP-ARAP_01.05.2024_00h00	0.00822292	0.0260439	0.00138003	0.00207005	[4, 5, 6, 7, 8, 9, 10]	22.2222	6	[LOC106569002, LOC106599054, LOC106608919, copa, copb, dipk2ab]
GO:0030127	COPII vesicle coat	Group164		GO_CellularComponent-EBI-UniProt-GOA-ACAP-ARAP_01.05.2024_00h00	0.0032904	0.0115663	0.00138003	0.00207005	[5, 6, 7, 8, 9, 10]	23.3333	7	[LOC106562280, LOC106564604, LOC106577619, LOC106578928, LOC106588882, sec13, sec24c]
GO:0030663	COPI-coated vesicle membrane	Group164		GO_CellularComponent-EBI-UniProt-GOA-ACAP-ARAP_01.05.2024_00h00	0.00578095	0.0187578	0.00138003	0.00207005	[6, 7, 8, 9]	21.2121	7	[LOC106569002, LOC106599054, LOC106608919, LOC106609135, copa, copb, dipk2ab]
KEGG:00240	nucleotide biosynthetic process	Group165	Metabolism, protein interaction and gene regulation	KEGG_01.05.2024	0.000111031	0.000570838	5.0337e-05	0.000100067	[-1]	17.094	20	[LOC106562484, LOC106562547, LOC106567863, LOC106570266, LOC106571444, LOC106587250, LOC106607664, LOC106608205, cdd, cmpk, dck, entpd5a, pyr5, rir1, rir2, tk1, tyms, upb1, upp1, zgc:110540]
KEGG:00983	Pyrimidine metabolism	Group165		KEGG_01.05.2024	0.00563157	0.0184017	5.0337e-05	0.000100067	[-1]	14.0187	15	[LOC106562484, LOC106562547, LOC106567102, LOC106567841, LOC106567863, LOC106581456, LOC106607664, cdd, cmpk, pyr5, rir1, rir2, tk1, upb1, upp1]
GO:0072528	Drug metabolism	Group165		GO_BiologicalProcess-EBI-UniProt-GOA-ACAP-ARAP_01.05.2024_00h00	0.0112613	0.0346616	5.0337e-05	0.000100067	[5]	17.3913	8	[LOC106562484, LOC106562547, LOC106570266, LOC106571444, LOC106587250, cmpk, pyr5, tyms]
GO:1901293	pyrimidine-containing compound biosynthetic process	Group165		GO_BiologicalProcess-EBI-UniProt-GOA-ACAP-ARAP_01.05.2024_00h00	1.48512e-06	1.139e-05	5.0337e-05	0.000100067	[5, 6, 7]	13.881	49	[LOC100196679, LOC106562484, LOC106562547, LOC106567863, LOC106569200, LOC106569424, LOC106570266, LOC106571348, LOC106571444, LOC106576202, LOC106580568, LOC106581456, LOC106583814, LOC106585590, LOC106586396, LOC106586630, LOC106587250, LOC106588465, LOC106599266, LOC106601015, LOC106601890, LOC106603053, LOC106603271, LOC106604067, LOC106607492, LOC106607664, LOC106610336, LOC106611586, LOC106…
GO:0009262	nucleoside phosphate biosynthetic process	Group165		GO_BiologicalProcess-EBI-UniProt-GOA-ACAP-ARAP_01.05.2024_00h00	0.000227634	0.00108053	5.0337e-05	0.000100067	[4, 6, 7, 8]	35	7	[LOC106562484, LOC106562547, LOC106567863, LOC106607664, rir1, rir2, tyms]
GO:0006220	deoxyribonucleotide metabolic process	Group165		GO_BiologicalProcess-EBI-UniProt-GOA-ACAP-ARAP_01.05.2024_00h00	0.0144576	0.0427282	5.0337e-05	0.000100067	[5, 6, 7, 8]	16.6667	8	[LOC106562484, LOC106562547, LOC106570266, LOC106571444, LOC106587250, cmpk, pyr5, tyms]
GO:0009129	pyrimidine nucleotide metabolic process	Group165		GO_BiologicalProcess-EBI-UniProt-GOA-ACAP-ARAP_01.05.2024_00h00	0.00120089	0.00467263	5.0337e-05	0.000100067	[6, 7, 8]	31.5789	6	[LOC106562484, LOC106562547, LOC106571444, LOC106587250, pyr5, tyms]
GO:0009162	pyrimidine nucleoside monophosphate metabolic process	Group165		GO_BiologicalProcess-EBI-UniProt-GOA-ACAP-ARAP_01.05.2024_00h00	0.000280228	0.00131008	5.0337e-05	0.000100067	[6, 7, 8]	40	6	[LOC106562484, LOC106562547, dck, tk1, tyms, zgc:110540]
GO:0009165	deoxyribonucleoside monophosphate metabolic process	Group165		GO_BiologicalProcess-EBI-UniProt-GOA-ACAP-ARAP_01.05.2024_00h00	1.25876e-06	9.94155e-06	5.0337e-05	0.000100067	[6, 7, 8]	13.9601	49	[LOC100196679, LOC106562484, LOC106562547, LOC106567863, LOC106569200, LOC106569424, LOC106570266, LOC106571348, LOC106571444, LOC106576202, LOC106580568, LOC106581456, LOC106583814, LOC106585590, LOC106586396, LOC106586630, LOC106587250, LOC106588465, LOC106599266, LOC106601015, LOC106601890, LOC106603053, LOC106603271, LOC106604067, LOC106607492, LOC106607664, LOC106610336, LOC106611586, LOC106…
GO:0009263	deoxyribonucleotide biosynthetic process	Group165		GO_BiologicalProcess-EBI-UniProt-GOA-ACAP-ARAP_01.05.2024_00h00	1.66847e-06	1.27435e-05	5.0337e-05	0.000100067	[5, 7, 8, 9]	63.6364	7	[LOC106562484, LOC106562547, LOC106567863, LOC106607664, rir1, rir2, tyms]
GO:0006221	pyrimidine nucleotide biosynthetic process	Group165		GO_BiologicalProcess-EBI-UniProt-GOA-ACAP-ARAP_01.05.2024_00h00	0.00556023	0.0182651	5.0337e-05	0.000100067	[6, 7, 8, 9]	19.5122	8	[LOC106562484, LOC106562547, LOC106570266, LOC106571444, LOC106587250, cmpk, pyr5, tyms]
GO:0009130	pyrimidine nucleoside monophosphate biosynthetic process	Group165		GO_BiologicalProcess-EBI-UniProt-GOA-ACAP-ARAP_01.05.2024_00h00	0.00120089	0.00467263	5.0337e-05	0.000100067	[7, 8, 9]	31.5789	6	[LOC106562484, LOC106562547, LOC106571444, LOC106587250, pyr5, tyms]
GO:0009157	deoxyribonucleoside monophosphate biosynthetic process	Group165		GO_BiologicalProcess-EBI-UniProt-GOA-ACAP-ARAP_01.05.2024_00h00	0.000178352	0.000873407	5.0337e-05	0.000100067	[7, 8, 9]	42.8571	6	[LOC106562484, LOC106562547, dck, tk1, tyms, zgc:110540]
GO:0030020	extracellular structure organization	Group166	Cellular and developmental dynamics	GO_MolecularFunction-EBI-UniProt-GOA-ACAP-ARAP_01.05.2024_00h00	2.10218e-08	2.32241e-07	5.38568e-10	2.22159e-09	[3]	22.6891	27	[LOC106562962, LOC106565565, LOC106568813, LOC106569208, LOC106569953, LOC106570460, LOC106570545, LOC106575722, LOC106579812, LOC106581675, LOC106582581, LOC106583145, LOC106583712, LOC106586061, LOC106586824, LOC106588939, LOC106592074, LOC106592099, LOC106592181, LOC106593744, LOC106600852, LOC106610502, col11a1a, col1a1a, col1a1b, col21a1, col2a1b]
GO:0043062	extracellular matrix structural constituent conferring tensile strength	Group166		GO_BiologicalProcess-EBI-UniProt-GOA-ACAP-ARAP_01.05.2024_00h00	9.60168e-10	1.31035e-08	5.38568e-10	2.22159e-09	[4]	16.2791	56	[LOC106562591, LOC106562962, LOC106563762, LOC106565565, LOC106567192, LOC106567924, LOC106568813, LOC106569208, LOC106569443, LOC106569953, LOC106570460, LOC106570545, LOC106571140, LOC106573613, LOC106574963, LOC106575722, LOC106575787, LOC106579812, LOC106581008, LOC106581219, LOC106581675, LOC106582002, LOC106582004, LOC106582581, LOC106583145, LOC106583477, LOC106583712, LOC106585899, LOC106…
GO:0045229	external encapsulating structure organization	Group166		GO_BiologicalProcess-EBI-UniProt-GOA-ACAP-ARAP_01.05.2024_00h00	8.59828e-10	1.1821e-08	5.38568e-10	2.22159e-09	[4]	16.3265	56	[LOC106562591, LOC106562962, LOC106563762, LOC106565565, LOC106567192, LOC106567924, LOC106568813, LOC106569208, LOC106569443, LOC106569953, LOC106570460, LOC106570545, LOC106571140, LOC106573613, LOC106574963, LOC106575722, LOC106575787, LOC106579812, LOC106581008, LOC106581219, LOC106581675, LOC106582002, LOC106582004, LOC106582581, LOC106583145, LOC106583477, LOC106583712, LOC106585899, LOC106…
GO:0062023	collagen-containing extracellular matrix	Group166		GO_CellularComponent-EBI-UniProt-GOA-ACAP-ARAP_01.05.2024_00h00	2.79627e-08	3.01737e-07	5.38568e-10	2.22159e-09	[4, 5]	12.9784	78	[LOC100196274, LOC106560287, LOC106562426, LOC106562962, LOC106564677, LOC106565565, LOC106566949, LOC106566950, LOC106568264, LOC106568813, LOC106568853, LOC106569208, LOC106569929, LOC106569953, LOC106570047, LOC106570460, LOC106570545, LOC106570894, LOC106571097, LOC106571269, LOC106571319, LOC106574963, LOC106575308, LOC106575722, LOC106575787, LOC106577638, LOC106579812, LOC106581006, LOC106…
GO:0098644	complex of collagen trimers	Group166		GO_CellularComponent-EBI-UniProt-GOA-ACAP-ARAP_01.05.2024_00h00	8.88495e-06	5.74581e-05	5.38568e-10	2.22159e-09	[3, 5, 6]	32.3529	11	[LOC106570460, LOC106575722, LOC106583712, LOC106586824, LOC106588939, LOC106610502, col11a1a, col1a1a, col1a1b, col21a1, col2a1b]
GO:0030198	extracellular matrix organization	Group166		GO_BiologicalProcess-EBI-UniProt-GOA-ACAP-ARAP_01.05.2024_00h00	8.59828e-10	1.1821e-08	5.38568e-10	2.22159e-09	[5]	16.3265	56	[LOC106562591, LOC106562962, LOC106563762, LOC106565565, LOC106567192, LOC106567924, LOC106568813, LOC106569208, LOC106569443, LOC106569953, LOC106570460, LOC106570545, LOC106571140, LOC106573613, LOC106574963, LOC106575722, LOC106575787, LOC106579812, LOC106581008, LOC106581219, LOC106581675, LOC106582002, LOC106582004, LOC106582581, LOC106583145, LOC106583477, LOC106583712, LOC106585899, LOC106…
GO:0098651	basement membrane collagen trimer	Group166		GO_CellularComponent-EBI-UniProt-GOA-ACAP-ARAP_01.05.2024_00h00	0.000157128	0.000781848	5.38568e-10	2.22159e-09	[3, 6, 7]	36.8421	7	[LOC106570460, LOC106586824, LOC106588939, LOC106610502, col11a1a, col1a1b, col21a1]
GO:0005604	basement membrane	Group166		GO_CellularComponent-EBI-UniProt-GOA-ACAP-ARAP_01.05.2024_00h00	0.000488539	0.00210867	5.38568e-10	2.22159e-09	[5, 6]	15	21	[LOC106564677, LOC106566949, LOC106570460, LOC106570545, LOC106571319, LOC106574963, LOC106575787, LOC106577638, LOC106583063, LOC106583477, LOC106586824, LOC106588939, LOC106604192, LOC106610502, LOC106612255, ccdc80l2, col11a1a, col1a1b, col21a1, ntn1a, smoc1]
GO:0030903	notochord development	Group166		GO_BiologicalProcess-EBI-UniProt-GOA-ACAP-ARAP_01.05.2024_00h00	0.0133856	0.0400059	5.38568e-10	2.22159e-09	[5, 6]	37.5	3	[LOC106575722, LOC106583712, col2a1b]
GO:0098643	banded collagen fibril	Group166		GO_CellularComponent-EBI-UniProt-GOA-ACAP-ARAP_01.05.2024_00h00	0.00328295	0.011562	5.38568e-10	2.22159e-09	[4, 5, 6, 7]	31.25	5	[LOC106575722, LOC106583712, col11a1a, col1a1a, col2a1b]
GO:0098645	collagen network	Group166		GO_CellularComponent-EBI-UniProt-GOA-ACAP-ARAP_01.05.2024_00h00	0.000157128	0.000781848	5.38568e-10	2.22159e-09	[4, 6, 7]	36.8421	7	[LOC106570460, LOC106586824, LOC106588939, LOC106610502, col11a1a, col1a1b, col21a1]
GO:0098642	network-forming collagen trimer	Group166		GO_CellularComponent-EBI-UniProt-GOA-ACAP-ARAP_01.05.2024_00h00	0.000157128	0.000781848	5.38568e-10	2.22159e-09	[3, 5, 7, 8]	36.8421	7	[LOC106570460, LOC106586824, LOC106588939, LOC106610502, col11a1a, col1a1b, col21a1]
GO:0005583	fibrillar collagen trimer	Group166		GO_CellularComponent-EBI-UniProt-GOA-ACAP-ARAP_01.05.2024_00h00	0.00328295	0.011562	5.38568e-10	2.22159e-09	[3, 5, 6, 7, 8]	31.25	5	[LOC106575722, LOC106583712, col11a1a, col1a1a, col2a1b]
GO:0005585	collagen type II trimer	Group166		GO_CellularComponent-EBI-UniProt-GOA-ACAP-ARAP_01.05.2024_00h00	0.008806	0.0277016	5.38568e-10	2.22159e-09	[4, 6, 7, 8, 9]	42.8571	3	[LOC106575722, LOC106583712, col2a1b]
GO:0005587	collagen type IV trimer	Group166		GO_CellularComponent-EBI-UniProt-GOA-ACAP-ARAP_01.05.2024_00h00	0.000157128	0.000781848	5.38568e-10	2.22159e-09	[4, 6, 7, 8, 9]	36.8421	7	[LOC106570460, LOC106586824, LOC106588939, LOC106610502, col11a1a, col1a1b, col21a1]
GO:0006839	establishment of protein localization to organelle	Group167	Molecular localization and transport	GO_BiologicalProcess-EBI-UniProt-GOA-ACAP-ARAP_01.05.2024_00h00	3.80387e-07	3.26851e-06	6.8564e-08	2.09501e-07	[4]	17.6471	33	[LOC100136430, LOC100194554, LOC100194666, LOC106561671, LOC106565560, LOC106568941, LOC106576021, LOC106577374, LOC106577478, LOC106578916, LOC106579879, LOC106580422, LOC106580763, LOC106586223, LOC106586369, LOC106591638, LOC106599036, LOC106599039, LOC106602140, LOC106604721, LOC106609324, LOC106610469, LOC106612556, LOC106613715, bada, chchd4a, mcu, micu2, pam16, sfxn2, slc25a12, slc25a20, t…
GO:1990542	mitochondrial transport	Group167		GO_BiologicalProcess-EBI-UniProt-GOA-ACAP-ARAP_01.05.2024_00h00	0.000122643	0.00062707	6.8564e-08	2.09501e-07	[3, 5]	15.4839	24	[LOC100136430, LOC100194554, LOC106561671, LOC106565560, LOC106568941, LOC106576021, LOC106577478, LOC106578916, LOC106580422, LOC106580763, LOC106586223, LOC106586369, LOC106591638, LOC106599036, LOC106599039, LOC106604721, LOC106613715, chchd4a, mcu, micu2, pam16, sfxn2, slc25a12, tomm40l]
GO:0006605	mitochondrial transmembrane transport	Group167		GO_BiologicalProcess-EBI-UniProt-GOA-ACAP-ARAP_01.05.2024_00h00	0.00420065	0.014253	6.8564e-08	2.09501e-07	[4, 6]	11.1913	31	[LOC100136430, LOC100380713, LOC106565560, LOC106567641, LOC106568941, LOC106571295, LOC106574720, LOC106577478, LOC106578916, LOC106580017, LOC106580734, LOC106580763, LOC106583199, LOC106586369, LOC106587732, LOC106591638, LOC106592294, LOC106599036, LOC106602140, LOC106609324, LOC106610469, LOC106610784, LOC106611697, LOC106612556, LOC106612711, LOC106613013, LOC106613715, chchd4a, hsp7c, pam1…
GO:0022884	protein targeting	Group167		GO_BiologicalProcess-EBI-UniProt-GOA-ACAP-ARAP_01.05.2024_00h00	0.0138727	0.0411963	6.8564e-08	2.09501e-07	[4, 6]	20	6	[LOC106577478, LOC106578916, LOC106583199, LOC106591638, LOC106612556, tomm40l]
GO:0033365	macromolecule transmembrane transporter activity	Group167		GO_BiologicalProcess-EBI-UniProt-GOA-ACAP-ARAP_01.05.2024_00h00	5.84313e-07	4.88506e-06	6.8564e-08	2.09501e-07	[5]	11.9581	80	[LOC100136430, LOC100195319, LOC106562356, LOC106563918, LOC106564728, LOC106564868, LOC106565560, LOC106565588, LOC106565780, LOC106566056, LOC106566641, LOC106567641, LOC106567676, LOC106567693, LOC106567908, LOC106568941, LOC106571295, LOC106573723, LOC106574078, LOC106575667, LOC106576166, LOC106577478, LOC106578916, LOC106580017, LOC106580734, LOC106580763, LOC106581009, LOC106582091, LOC106…
GO:0072594	protein localization to organelle	Group167		GO_BiologicalProcess-EBI-UniProt-GOA-ACAP-ARAP_01.05.2024_00h00	2.44563e-08	2.68585e-07	6.8564e-08	2.09501e-07	[4, 6]	14.3529	61	[LOC100136430, LOC100195319, LOC106562356, LOC106563918, LOC106564728, LOC106564868, LOC106565560, LOC106565588, LOC106566056, LOC106567641, LOC106567676, LOC106567693, LOC106567908, LOC106568941, LOC106571295, LOC106573723, LOC106575667, LOC106576166, LOC106577478, LOC106578916, LOC106580017, LOC106580734, LOC106580763, LOC106581009, LOC106583177, LOC106583199, LOC106586369, LOC106590255, LOC106…
GO:0170036	import into the mitochondrion	Group167		GO_BiologicalProcess-EBI-UniProt-GOA-ACAP-ARAP_01.05.2024_00h00	0.00166477	0.00633157	6.8564e-08	2.09501e-07	[4, 6]	17.1053	13	[LOC106568941, LOC106577478, LOC106578916, LOC106580763, LOC106591638, LOC106599036, LOC106599039, LOC106613715, mcu, micu2, pam16, sfxn2, tomm40l]
GO:0071806	protein transmembrane transport	Group167		GO_BiologicalProcess-EBI-UniProt-GOA-ACAP-ARAP_01.05.2024_00h00	0.000697708	0.00287128	6.8564e-08	2.09501e-07	[3, 5, 6, 7]	17.2414	15	[LOC100136430, LOC106565560, LOC106568941, LOC106577478, LOC106578916, LOC106580763, LOC106583199, LOC106586369, LOC106591638, LOC106599036, LOC106612556, LOC106613715, chchd4a, pam16, tomm40l]
GO:0007006	mitochondrial membrane organization	Group167		GO_BiologicalProcess-EBI-UniProt-GOA-ACAP-ARAP_01.05.2024_00h00	0.000358119	0.00161327	6.8564e-08	2.09501e-07	[5, 6]	20	13	[LOC100194666, LOC106567260, LOC106577374, LOC106579879, LOC106584447, LOC106591638, LOC106602140, LOC106604721, LOC106609324, LOC106610469, LOC106612556, bada, immt]
GO:0008320	protein transmembrane transporter activity	Group167		GO_BiologicalProcess-EBI-UniProt-GOA-ACAP-ARAP_01.05.2024_00h00	0.00987776	0.0305552	6.8564e-08	2.09501e-07	[4, 5, 6, 7, 8]	21.4286	6	[LOC106577478, LOC106578916, LOC106583199, LOC106591638, LOC106612556, tomm40l]
GO:0044743	protein transmembrane import into intracellular organelle	Group167		GO_BiologicalProcess-EBI-UniProt-GOA-ACAP-ARAP_01.05.2024_00h00	0.000154645	0.000771563	6.8564e-08	2.09501e-07	[4, 5, 6, 7, 8]	21.6667	13	[LOC100136430, LOC106565560, LOC106568941, LOC106577478, LOC106578916, LOC106580763, LOC106586369, LOC106591638, LOC106599036, LOC106613715, chchd4a, pam16, tomm40l]
GO:0070585	protein localization to mitochondrion	Group167		GO_BiologicalProcess-EBI-UniProt-GOA-ACAP-ARAP_01.05.2024_00h00	1.46101e-06	1.12516e-05	6.8564e-08	2.09501e-07	[6]	23.4568	19	[LOC100136430, LOC106565560, LOC106568941, LOC106577478, LOC106578916, LOC106580017, LOC106580763, LOC106586369, LOC106591638, LOC106599036, LOC106602140, LOC106609324, LOC106610469, LOC106611697, LOC106612556, LOC106613715, chchd4a, pam16, tomm40l]
GO:0072655	establishment of protein localization to mitochondrion	Group167		GO_BiologicalProcess-EBI-UniProt-GOA-ACAP-ARAP_01.05.2024_00h00	1.46101e-06	1.12516e-05	6.8564e-08	2.09501e-07	[5, 7]	23.4568	19	[LOC100136430, LOC106565560, LOC106568941, LOC106577478, LOC106578916, LOC106580017, LOC106580763, LOC106586369, LOC106591638, LOC106599036, LOC106602140, LOC106609324, LOC106610469, LOC106611697, LOC106612556, LOC106613715, chchd4a, pam16, tomm40l]
GO:0090151	establishment of protein localization to mitochondrial membrane	Group167		GO_BiologicalProcess-EBI-UniProt-GOA-ACAP-ARAP_01.05.2024_00h00	0.0115281	0.0354242	6.8564e-08	2.09501e-07	[4, 5, 6, 7, 8]	23.8095	5	[LOC106591638, LOC106602140, LOC106609324, LOC106610469, LOC106612556]
GO:0006626	protein targeting to mitochondrion	Group167		GO_BiologicalProcess-EBI-UniProt-GOA-ACAP-ARAP_01.05.2024_00h00	3.26357e-07	2.84375e-06	6.8564e-08	2.09501e-07	[5, 6, 7, 8]	25.6757	19	[LOC100136430, LOC106565560, LOC106568941, LOC106577478, LOC106578916, LOC106580017, LOC106580763, LOC106586369, LOC106591638, LOC106599036, LOC106602140, LOC106609324, LOC106610469, LOC106611697, LOC106612556, LOC106613715, chchd4a, pam16, tomm40l]
GO:0045041	protein import into mitochondrial intermembrane space	Group167		GO_BiologicalProcess-EBI-UniProt-GOA-ACAP-ARAP_01.05.2024_00h00	0.000280794	0.00130943	6.8564e-08	2.09501e-07	[4, 5, 6, 7, 8, 9]	66.6667	4	[LOC100136430, LOC106565560, LOC106586369, chchd4a]
GO:0030150	protein import into mitochondrial matrix	Group167		GO_BiologicalProcess-EBI-UniProt-GOA-ACAP-ARAP_01.05.2024_00h00	0.000643316	0.00268313	6.8564e-08	2.09501e-07	[5, 6, 7, 8, 9]	24.3243	9	[LOC106568941, LOC106577478, LOC106578916, LOC106580763, LOC106591638, LOC106599036, LOC106613715, pam16, tomm40l]
GO:0016817	heterocyclic compound binding	Group168	Metabolism, protein interaction and gene regulation	GO_MolecularFunction-EBI-UniProt-GOA-ACAP-ARAP_01.05.2024_00h00	2.90617e-08	3.11783e-07	8.92529e-14	7.01273e-13	[3]	10.7303	144	[LOC100136483, LOC100195113, LOC100196679, LOC100380633, LOC100380648, LOC100380869, LOC106560267, LOC106560901, LOC106560914, LOC106562041, LOC106562484, LOC106562547, LOC106562699, LOC106562755, LOC106563153, LOC106563621, LOC106564654, LOC106564750, LOC106565109, LOC106566024, LOC106568349, LOC106568669, LOC106569128, LOC106569987, LOC106570373, LOC106571068, LOC106571380, LOC106573324, LOC106…
GO:0043167	hydrolase activity, acting on acid anhydrides	Group168		GO_MolecularFunction-EBI-UniProt-GOA-ACAP-ARAP_01.05.2024_00h00	8.57064e-13	2.12095e-11	8.92529e-14	7.01273e-13	[3]	8.24473	915	[LOC100136415, LOC100136428, LOC100136430, LOC100136483, LOC100194629, LOC100195113, LOC100195512, LOC100196534, LOC100196679, LOC100306849, LOC100380299, LOC100380341, LOC100380633, LOC100380648, LOC100380681, LOC100380711, LOC100380717, LOC100380772, LOC100380869, LOC106560267, LOC106560289, LOC106560341, LOC106560804, LOC106560816, LOC106560901, LOC106560914, LOC106560925, LOC106561394, LOC106…
GO:1901265	ion binding	Group168		GO_MolecularFunction-EBI-UniProt-GOA-ACAP-ARAP_01.05.2024_00h00	1.06011e-18	6.34699e-17	8.92529e-14	7.01273e-13	[3]	10.0488	453	[LOC100136430, LOC100136483, LOC100195113, LOC100196679, LOC100306849, LOC100380341, LOC100380633, LOC100380648, LOC100380681, LOC100380711, LOC100380717, LOC100380869, LOC106560267, LOC106560289, LOC106560901, LOC106560914, LOC106561604, LOC106561997, LOC106562041, LOC106562078, LOC106562460, LOC106562699, LOC106562742, LOC106562755, LOC106562989, LOC106563153, LOC106563498, LOC106563520, LOC106…
GO:1901363	nucleoside phosphate binding	Group168		GO_MolecularFunction-EBI-UniProt-GOA-ACAP-ARAP_01.05.2024_00h00	4.21372e-22	4.11614e-20	8.92529e-14	7.01273e-13	[3]	10.2963	483	[LOC100136430, LOC100136483, LOC100195113, LOC100196679, LOC100306849, LOC100380341, LOC100380633, LOC100380648, LOC100380681, LOC100380711, LOC100380717, LOC100380869, LOC106560267, LOC106560289, LOC106560816, LOC106560901, LOC106560914, LOC106561604, LOC106561658, LOC106561997, LOC106562041, LOC106562078, LOC106562243, LOC106562460, LOC106562699, LOC106562742, LOC106562755, LOC106562989, LOC106…
GO:0000166	nucleotide binding	Group168		GO_MolecularFunction-EBI-UniProt-GOA-ACAP-ARAP_01.05.2024_00h00	1.06011e-18	6.34699e-17	8.92529e-14	7.01273e-13	[4]	10.0488	453	[LOC100136430, LOC100136483, LOC100195113, LOC100196679, LOC100306849, LOC100380341, LOC100380633, LOC100380648, LOC100380681, LOC100380711, LOC100380717, LOC100380869, LOC106560267, LOC106560289, LOC106560901, LOC106560914, LOC106561604, LOC106561997, LOC106562041, LOC106562078, LOC106562460, LOC106562699, LOC106562742, LOC106562755, LOC106562989, LOC106563153, LOC106563498, LOC106563520, LOC106…
GO:0016818	hydrolase activity, acting on acid anhydrides, in phosphorus-containing anhydrides	Group168		GO_MolecularFunction-EBI-UniProt-GOA-ACAP-ARAP_01.05.2024_00h00	4.33269e-08	4.46749e-07	8.92529e-14	7.01273e-13	[4]	10.6796	143	[LOC100136483, LOC100195113, LOC100196679, LOC100380633, LOC100380648, LOC100380869, LOC106560267, LOC106560901, LOC106560914, LOC106562041, LOC106562484, LOC106562547, LOC106562699, LOC106562755, LOC106563153, LOC106563621, LOC106564654, LOC106564750, LOC106565109, LOC106566024, LOC106568349, LOC106568669, LOC106569128, LOC106569987, LOC106570373, LOC106571068, LOC106571380, LOC106573324, LOC106…
GO:0032553	ribonucleotide binding	Group168		GO_MolecularFunction-EBI-UniProt-GOA-ACAP-ARAP_01.05.2024_00h00	3.12366e-15	1.07361e-13	8.92529e-14	7.01273e-13	[3, 5]	9.82617	407	[LOC100136430, LOC100136483, LOC100195113, LOC100196679, LOC100306849, LOC100380341, LOC100380633, LOC100380648, LOC100380681, LOC100380711, LOC100380717, LOC100380869, LOC106560267, LOC106560289, LOC106560901, LOC106560914, LOC106561604, LOC106561997, LOC106562041, LOC106562078, LOC106562699, LOC106562742, LOC106562755, LOC106562989, LOC106563153, LOC106563498, LOC106563520, LOC106563584, LOC106…
GO:0043168	anion binding	Group168		GO_MolecularFunction-EBI-UniProt-GOA-ACAP-ARAP_01.05.2024_00h00	1.80132e-18	1.01311e-16	8.92529e-14	7.01273e-13	[4]	9.94675	467	[LOC100136430, LOC100136483, LOC100195113, LOC100196679, LOC100306849, LOC100380341, LOC100380633, LOC100380648, LOC100380681, LOC100380711, LOC100380717, LOC100380869, LOC106560267, LOC106560289, LOC106560816, LOC106560901, LOC106560914, LOC106561604, LOC106561658, LOC106561741, LOC106561997, LOC106562041, LOC106562078, LOC106562243, LOC106562699, LOC106562742, LOC106562755, LOC106562989, LOC106…
GO:0043169	cation binding	Group168		GO_MolecularFunction-EBI-UniProt-GOA-ACAP-ARAP_01.05.2024_00h00	0.0135626	0.0404049	8.92529e-14	7.01273e-13	[4]	7.37636	528	[LOC100136415, LOC100136428, LOC100194629, LOC100195512, LOC100196534, LOC100380299, LOC100380341, LOC100380633, LOC100380772, LOC106560341, LOC106560804, LOC106560925, LOC106561394, LOC106561396, LOC106561658, LOC106561901, LOC106561997, LOC106562041, LOC106562057, LOC106562062, LOC106562354, LOC106562362, LOC106562484, LOC106562547, LOC106562591, LOC106562837, LOC106563383, LOC106563498, LOC106…
GO:0035639	purine ribonucleoside triphosphate binding	Group168		GO_MolecularFunction-EBI-UniProt-GOA-ACAP-ARAP_01.05.2024_00h00	1.32991e-15	5.14232e-14	8.92529e-14	7.01273e-13	[4, 5]	9.92537	399	[LOC100136430, LOC100136483, LOC100195113, LOC100196679, LOC100306849, LOC100380341, LOC100380633, LOC100380648, LOC100380681, LOC100380711, LOC100380717, LOC100380869, LOC106560267, LOC106560289, LOC106560901, LOC106560914, LOC106561604, LOC106561997, LOC106562041, LOC106562078, LOC106562699, LOC106562742, LOC106562755, LOC106562989, LOC106563153, LOC106563498, LOC106563520, LOC106563584, LOC106…
GO:0016462	pyrophosphatase activity	Group168		GO_MolecularFunction-EBI-UniProt-GOA-ACAP-ARAP_01.05.2024_00h00	1.46667e-07	1.3543e-06	8.92529e-14	7.01273e-13	[5]	10.5184	140	[LOC100136483, LOC100195113, LOC100196679, LOC100380633, LOC100380648, LOC100380869, LOC106560267, LOC106560901, LOC106560914, LOC106562041, LOC106562484, LOC106562547, LOC106562699, LOC106562755, LOC106563153, LOC106563621, LOC106564654, LOC106564750, LOC106565109, LOC106566024, LOC106568349, LOC106568669, LOC106569128, LOC106569987, LOC106570373, LOC106571068, LOC106571380, LOC106573324, LOC106…
GO:0017076	purine nucleotide binding	Group168		GO_MolecularFunction-EBI-UniProt-GOA-ACAP-ARAP_01.05.2024_00h00	1.63979e-17	8.45401e-16	8.92529e-14	7.01273e-13	[5]	10.0305	428	[LOC100136430, LOC100136483, LOC100195113, LOC100196679, LOC100306849, LOC100380341, LOC100380633, LOC100380648, LOC100380681, LOC100380711, LOC100380717, LOC100380869, LOC106560267, LOC106560289, LOC106560901, LOC106560914, LOC106561604, LOC106561997, LOC106562041, LOC106562078, LOC106562460, LOC106562699, LOC106562742, LOC106562755, LOC106562989, LOC106563153, LOC106563498, LOC106563520, LOC106…
GO:0032555	purine ribonucleotide binding	Group168		GO_MolecularFunction-EBI-UniProt-GOA-ACAP-ARAP_01.05.2024_00h00	2.53815e-15	9.05923e-14	8.92529e-14	7.01273e-13	[4, 6]	9.84481	406	[LOC100136430, LOC100136483, LOC100195113, LOC100196679, LOC100306849, LOC100380341, LOC100380633, LOC100380648, LOC100380681, LOC100380711, LOC100380717, LOC100380869, LOC106560267, LOC106560289, LOC106560901, LOC106560914, LOC106561604, LOC106561997, LOC106562041, LOC106562078, LOC106562699, LOC106562742, LOC106562755, LOC106562989, LOC106563153, LOC106563498, LOC106563520, LOC106563584, LOC106…
GO:0017111	ribonucleoside triphosphate phosphatase activity	Group168		GO_MolecularFunction-EBI-UniProt-GOA-ACAP-ARAP_01.05.2024_00h00	1.71266e-07	1.55058e-06	8.92529e-14	7.01273e-13	[6]	10.6452	132	[LOC100136483, LOC100195113, LOC100196679, LOC100380633, LOC100380648, LOC100380869, LOC106560267, LOC106560901, LOC106560914, LOC106562041, LOC106562699, LOC106562755, LOC106563153, LOC106563621, LOC106564654, LOC106564750, LOC106565109, LOC106566024, LOC106568349, LOC106568669, LOC106569128, LOC106569987, LOC106570373, LOC106571068, LOC106571380, LOC106573324, LOC106574628, LOC106574724, LOC106…
GO:0030554	adenyl nucleotide binding	Group168		GO_MolecularFunction-EBI-UniProt-GOA-ACAP-ARAP_01.05.2024_00h00	9.22728e-19	5.70861e-17	8.92529e-14	7.01273e-13	[6]	10.7527	350	[LOC100136430, LOC100196679, LOC100306849, LOC100380341, LOC100380633, LOC100380648, LOC100380711, LOC100380717, LOC100380869, LOC106560289, LOC106560901, LOC106561604, LOC106561997, LOC106562078, LOC106562460, LOC106562699, LOC106562742, LOC106563153, LOC106563498, LOC106563520, LOC106563584, LOC106563621, LOC106564644, LOC106564654, LOC106564750, LOC106564841, LOC106565197, LOC106565365, LOC106…
GO:0032559	adenyl ribonucleotide binding	Group168		GO_MolecularFunction-EBI-UniProt-GOA-ACAP-ARAP_01.05.2024_00h00	2.66883e-16	1.15194e-14	8.92529e-14	7.01273e-13	[5, 7]	10.5297	328	[LOC100136430, LOC100196679, LOC100306849, LOC100380341, LOC100380633, LOC100380648, LOC100380711, LOC100380717, LOC100380869, LOC106560289, LOC106560901, LOC106561604, LOC106561997, LOC106562078, LOC106562699, LOC106562742, LOC106563153, LOC106563498, LOC106563520, LOC106563584, LOC106563621, LOC106564644, LOC106564654, LOC106564750, LOC106564841, LOC106565365, LOC106565437, LOC106565542, LOC106…
GO:0005524	ATP binding	Group168		GO_MolecularFunction-EBI-UniProt-GOA-ACAP-ARAP_01.05.2024_00h00	2.2089e-16	9.76126e-15	8.92529e-14	7.01273e-13	[5, 6, 8]	10.5867	323	[LOC100136430, LOC100196679, LOC100306849, LOC100380341, LOC100380633, LOC100380648, LOC100380711, LOC100380717, LOC100380869, LOC106560289, LOC106560901, LOC106561604, LOC106561997, LOC106562078, LOC106562699, LOC106562742, LOC106563153, LOC106563498, LOC106563520, LOC106563584, LOC106563621, LOC106564644, LOC106564654, LOC106564750, LOC106564841, LOC106565365, LOC106565437, LOC106565542, LOC106…
KEGG:03008	90S preribosome	Group169	Metabolism, protein interaction and gene regulation	KEGG_01.05.2024	5.31707e-05	0.000293705	1.44787e-05	3.1434e-05	[-1]	16.6667	23	[LOC106562085, LOC106568870, LOC106573694, LOC106574871, LOC106576677, LOC106578539, LOC106581843, LOC106585800, LOC106585804, LOC106588218, LOC106589607, LOC106594422, LOC106606613, LOC106609990, fbrl, heatr1, nol5, pwp2, rpp40, smfn, utp4, wdr43, xpo1a]
GO:0030684	Ribosome biogenesis in eukaryotes	Group169		GO_CellularComponent-EBI-UniProt-GOA-ACAP-ARAP_01.05.2024_00h00	1.54277e-05	9.45008e-05	1.44787e-05	3.1434e-05	[3]	17.9688	23	[LOC100380787, LOC106562085, LOC106573694, LOC106574871, LOC106575933, LOC106576677, LOC106578539, LOC106585800, LOC106586854, LOC106588218, LOC106589607, LOC106594422, LOC106609990, bop1, heatr1, nip7, noc2l, nol5, pes, ppan, pwp2, rsl1d1, utp20]
GO:0022613	preribosome	Group169		GO_BiologicalProcess-EBI-UniProt-GOA-ACAP-ARAP_01.05.2024_00h00	0.00150742	0.0057925	1.44787e-05	3.1434e-05	[4]	10.3792	52	[LOC100286441, LOC100380648, LOC100380699, LOC100380787, LOC106562085, LOC106564013, LOC106566080, LOC106567676, LOC106573694, LOC106574871, LOC106575933, LOC106576677, LOC106577888, LOC106578539, LOC106580777, LOC106581107, LOC106581843, LOC106581870, LOC106585800, LOC106585804, LOC106586854, LOC106587425, LOC106587851, LOC106589607, LOC106603211, LOC106603944, LOC106604637, LOC106609479, LOC106…
GO:0030686	ribonucleoprotein complex biogenesis	Group169		GO_CellularComponent-EBI-UniProt-GOA-ACAP-ARAP_01.05.2024_00h00	1.96696e-05	0.000115894	1.44787e-05	3.1434e-05	[4]	24.5614	14	[LOC100380787, LOC106562085, LOC106573694, LOC106574871, LOC106575933, LOC106585800, LOC106588218, bop1, heatr1, noc2l, pes, pwp2, rsl1d1, utp20]
GO:0030687	preribosome, large subunit precursor	Group169		GO_CellularComponent-EBI-UniProt-GOA-ACAP-ARAP_01.05.2024_00h00	0.00578095	0.0187578	1.44787e-05	3.1434e-05	[4]	21.2121	7	[LOC100380787, LOC106575933, bop1, nip7, noc2l, pes, ppan]
GO:0032040	small-subunit processome	Group169		GO_CellularComponent-EBI-UniProt-GOA-ACAP-ARAP_01.05.2024_00h00	0.000259095	0.00122051	1.44787e-05	3.1434e-05	[4]	20.6349	13	[LOC106562085, LOC106573694, LOC106574871, LOC106576677, LOC106578539, LOC106585800, LOC106589607, LOC106594422, LOC106609990, heatr1, nol5, pwp2, utp20]
GO:0042254	ribosome biogenesis	Group169		GO_BiologicalProcess-EBI-UniProt-GOA-ACAP-ARAP_01.05.2024_00h00	0.000266523	0.00125232	1.44787e-05	3.1434e-05	[5]	12.0235	41	[LOC100286441, LOC100380648, LOC100380787, LOC106562085, LOC106567676, LOC106573694, LOC106574871, LOC106575933, LOC106576677, LOC106577888, LOC106578539, LOC106580777, LOC106581843, LOC106581870, LOC106585800, LOC106585804, LOC106586854, LOC106587425, LOC106587851, LOC106589607, LOC106603211, LOC106603944, LOC106604637, LOC106609990, LOC106610219, LOC106612668, LOC106613349, bop1, ddx10, exosc8,…
GO:0042273	ribosomal large subunit biogenesis	Group169		GO_BiologicalProcess-EBI-UniProt-GOA-ACAP-ARAP_01.05.2024_00h00	0.000523494	0.00222335	1.44787e-05	3.1434e-05	[5, 6]	18.4211	14	[LOC100380648, LOC100380787, LOC106575933, LOC106581870, LOC106587425, LOC106589607, LOC106603211, LOC106609990, LOC106613349, bop1, nip7, noc2l, pes, rsl1d1]
GO:0141188	nucleic acid catabolic process	Group169		GO_BiologicalProcess-EBI-UniProt-GOA-ACAP-ARAP_01.05.2024_00h00	0.00557618	0.0182851	1.44787e-05	3.1434e-05	[5, 6]	9.26431	68	[LOC100286553, LOC100380648, LOC100380787, LOC106562085, LOC106563248, LOC106564474, LOC106564860, LOC106568870, LOC106571741, LOC106572268, LOC106573200, LOC106573694, LOC106574871, LOC106575933, LOC106576677, LOC106576760, LOC106577888, LOC106578539, LOC106580777, LOC106581843, LOC106581870, LOC106585800, LOC106586023, LOC106586854, LOC106588694, LOC106589607, LOC106589826, LOC106590374, LOC106…
GO:0070545	PeBoW complex	Group169		GO_CellularComponent-EBI-UniProt-GOA-ACAP-ARAP_01.05.2024_00h00	0.000280794	0.00130943	1.44787e-05	3.1434e-05	[3, 5, 6, 7, 8]	66.6667	4	[LOC100380787, LOC106575933, bop1, pes]
GO:0005730	nucleolus	Group169		GO_CellularComponent-EBI-UniProt-GOA-ACAP-ARAP_01.05.2024_00h00	3.81157e-06	2.73138e-05	1.44787e-05	3.1434e-05	[5, 6, 7]	12.9496	54	[LOC100286441, LOC100380648, LOC100380787, LOC106562085, LOC106565577, LOC106567719, LOC106569963, LOC106570187, LOC106573694, LOC106574871, LOC106575933, LOC106576677, LOC106578539, LOC106581843, LOC106581870, LOC106585800, LOC106586023, LOC106587425, LOC106588218, LOC106588403, LOC106588579, LOC106589607, LOC106589953, LOC106594936, LOC106603211, LOC106603631, LOC106604637, LOC106608956, LOC106…
GO:0006396	RNA processing	Group169		GO_BiologicalProcess-EBI-UniProt-GOA-ACAP-ARAP_01.05.2024_00h00	8.78867e-05	0.00046209	1.44787e-05	3.1434e-05	[6, 7]	9.68858	112	[LOC100380648, LOC100380699, LOC100380787, LOC106562085, LOC106563248, LOC106564255, LOC106564644, LOC106566080, LOC106567630, LOC106568347, LOC106570187, LOC106570614, LOC106571741, LOC106572268, LOC106573542, LOC106573694, LOC106573928, LOC106573946, LOC106574871, LOC106575933, LOC106576167, LOC106576677, LOC106576737, LOC106576760, LOC106577888, LOC106577912, LOC106578539, LOC106580742, LOC106…
GO:0016072	rRNA metabolic process	Group169		GO_BiologicalProcess-EBI-UniProt-GOA-ACAP-ARAP_01.05.2024_00h00	0.00180481	0.00679458	1.44787e-05	3.1434e-05	[6, 7]	11.9522	30	[LOC100380648, LOC100380787, LOC106562085, LOC106573694, LOC106574871, LOC106575933, LOC106576677, LOC106577888, LOC106578539, LOC106580777, LOC106581843, LOC106581870, LOC106585800, LOC106586854, LOC106589607, LOC106604637, LOC106609990, LOC106612668, LOC106613349, bop1, ddx10, exosc8, heatr1, pes, ppan, pwp2, rpp40, rsl1d1, tfb2m, wdr43]
GO:0006364	rRNA processing	Group169		GO_BiologicalProcess-EBI-UniProt-GOA-ACAP-ARAP_01.05.2024_00h00	0.000673661	0.00278466	1.44787e-05	3.1434e-05	[6, 7, 8]	12.7119	30	[LOC100380648, LOC100380787, LOC106562085, LOC106573694, LOC106574871, LOC106575933, LOC106576677, LOC106577888, LOC106578539, LOC106580777, LOC106581843, LOC106581870, LOC106585800, LOC106586854, LOC106589607, LOC106604637, LOC106609990, LOC106612668, LOC106613349, bop1, ddx10, exosc8, heatr1, pes, ppan, pwp2, rpp40, rsl1d1, tfb2m, wdr43]
GO:0000470	maturation of LSU-rRNA	Group169		GO_BiologicalProcess-EBI-UniProt-GOA-ACAP-ARAP_01.05.2024_00h00	0.00101296	0.00403445	1.44787e-05	3.1434e-05	[6, 7, 8, 9]	21.2766	10	[LOC100380648, LOC100380787, LOC106575933, LOC106581870, LOC106589607, LOC106609990, LOC106613349, bop1, pes, rsl1d1]
GO:0000460	maturation of 5.8S rRNA	Group169		GO_BiologicalProcess-EBI-UniProt-GOA-ACAP-ARAP_01.05.2024_00h00	0.00987447	0.030596	1.44787e-05	3.1434e-05	[7, 8, 9]	17.7778	8	[LOC100380787, LOC106575933, LOC106604637, LOC106613349, bop1, exosc8, pes, rpp40]
GO:0000463	maturation of LSU-rRNA from tricistronic rRNA transcript (SSU-rRNA, 5.8S rRNA, LSU-rRNA)	Group169		GO_BiologicalProcess-EBI-UniProt-GOA-ACAP-ARAP_01.05.2024_00h00	0.00104627	0.0041493	1.44787e-05	3.1434e-05	[7, 8, 9, 10]	28	7	[LOC100380648, LOC100380787, LOC106575933, LOC106581870, LOC106613349, bop1, pes]
GO:0000466	maturation of 5.8S rRNA from tricistronic rRNA transcript (SSU-rRNA, 5.8S rRNA, LSU-rRNA)	Group169		GO_BiologicalProcess-EBI-UniProt-GOA-ACAP-ARAP_01.05.2024_00h00	0.000838904	0.00337014	1.44787e-05	3.1434e-05	[8, 9, 10]	25.8065	8	[LOC100380787, LOC106575933, LOC106604637, LOC106613349, bop1, exosc8, pes, rpp40]
KEGG:00670	One carbon pool by folate	Group170		KEGG_01.05.2024	0.000515324	0.00220887	0.000462941	0.000771569	[-1]	27.5862	8	[LOC106577298, LOC106585270, LOC106591425, dhfr, mthfd1b, mthfd1l, mthfd2, tyms]
GO:0006730	one-carbon metabolic process	Group170		GO_BiologicalProcess-EBI-UniProt-GOA-ACAP-ARAP_01.05.2024_00h00	0.000996373	0.00397692	0.000462941	0.000771569	[3]	20	11	[LOC100194597, LOC106564841, LOC106565661, LOC106580346, LOC106585265, LOC106585270, LOC106591425, mat2aa, mthfd1b, mthfd1l, mthfd2]
GO:0016645	oxidoreductase activity, acting on the CH-NH group of donors	Group170		GO_MolecularFunction-EBI-UniProt-GOA-ACAP-ARAP_01.05.2024_00h00	0.000480423	0.00207847	0.000462941	0.000771569	[3]	23.2558	10	[LOC106581857, LOC106585270, aass, dhfr, etfdh, mthfd1b, mthfd1l, mthfd2, qdpra, tyms]
GO:0016810	hydrolase activity, acting on carbon-nitrogen (but not peptide) bonds	Group170		GO_MolecularFunction-EBI-UniProt-GOA-ACAP-ARAP_01.05.2024_00h00	0.0156443	0.0457257	0.000462941	0.000771569	[3]	10.9524	23	[LOC106567513, LOC106570066, LOC106570688, LOC106571444, LOC106579880, LOC106583614, LOC106585270, LOC106599105, LOC106602712, LOC106602973, LOC106605086, acer1, adarb1b, arg2, cdd, ddah1, dpysl3, hdac2, lacc1, mthfd1b, mthfd1l, mthfd2, upb1]
GO:0046500	S-adenosylmethionine metabolic process	Group170		GO_BiologicalProcess-EBI-UniProt-GOA-ACAP-ARAP_01.05.2024_00h00	0.00134879	0.00522623	0.000462941	0.000771569	[3, 4]	26.9231	7	[LOC100194597, LOC106564841, LOC106565661, LOC106580346, LOC106585265, LOC106595636, mat2aa]
GO:0048269	methionine adenosyltransferase complex	Group170		GO_CellularComponent-EBI-UniProt-GOA-ACAP-ARAP_01.05.2024_00h00	0.000280794	0.00130943	0.000462941	0.000771569	[3, 4]	66.6667	4	[LOC106564841, LOC106580346, LOC106585265, mat2aa]
GO:0004478	methionine adenosyltransferase activity	Group170		GO_MolecularFunction-EBI-UniProt-GOA-ACAP-ARAP_01.05.2024_00h00	0.00117333	0.00459429	0.000462941	0.000771569	[4]	50	4	[LOC106564841, LOC106580346, LOC106585265, mat2aa]
GO:0016646	oxidoreductase activity, acting on the CH-NH group of donors, NAD or NADP as acceptor	Group170		GO_MolecularFunction-EBI-UniProt-GOA-ACAP-ARAP_01.05.2024_00h00	0.000661326	0.00274591	0.000462941	0.000771569	[4]	26.6667	8	[LOC106585270, aass, dhfr, mthfd1b, mthfd1l, mthfd2, qdpra, tyms]
GO:0042558	pteridine-containing compound metabolic process	Group170		GO_BiologicalProcess-EBI-UniProt-GOA-ACAP-ARAP_01.05.2024_00h00	0.000584375	0.00245941	0.000462941	0.000771569	[4]	22.7273	10	[LOC106577298, LOC106585270, LOC106591425, LOC106602973, LOC106605086, dhfr, mthfd1b, mthfd1l, mthfd2, qdpra]
GO:0006556	S-adenosylmethionine biosynthetic process	Group170		GO_BiologicalProcess-EBI-UniProt-GOA-ACAP-ARAP_01.05.2024_00h00	0.00199892	0.00740516	0.000462941	0.000771569	[4, 5]	44.4444	4	[LOC106564841, LOC106580346, LOC106585265, mat2aa]
GO:0006760	folic acid-containing compound metabolic process	Group170		GO_BiologicalProcess-EBI-UniProt-GOA-ACAP-ARAP_01.05.2024_00h00	0.000517652	0.00221374	0.000462941	0.000771569	[4, 5]	25	9	[LOC106577298, LOC106585270, LOC106591425, LOC106602973, LOC106605086, dhfr, mthfd1b, mthfd1l, mthfd2]
GO:0004486	methylenetetrahydrofolate dehydrogenase [NAD(P)+] activity	Group170		GO_MolecularFunction-EBI-UniProt-GOA-ACAP-ARAP_01.05.2024_00h00	0.000280794	0.00130943	0.000462941	0.000771569	[5]	66.6667	4	[LOC106585270, mthfd1b, mthfd1l, mthfd2]
GO:0019238	cyclohydrolase activity	Group170		GO_MolecularFunction-EBI-UniProt-GOA-ACAP-ARAP_01.05.2024_00h00	0.000108116	0.000558952	0.000462941	0.000771569	[5]	46.1538	6	[LOC106585270, LOC106602973, LOC106605086, mthfd1b, mthfd1l, mthfd2]
GO:0046653	tetrahydrofolate interconversion	Group170		GO_BiologicalProcess-EBI-UniProt-GOA-ACAP-ARAP_01.05.2024_00h00	4.48797e-05	0.00025014	0.000462941	0.000771569	[5, 6]	33.3333	9	[LOC106577298, LOC106585270, LOC106591425, LOC106602973, LOC106605086, dhfr, mthfd1b, mthfd1l, mthfd2]
GO:0035999	methenyltetrahydrofolate cyclohydrolase activity	Group170		GO_BiologicalProcess-EBI-UniProt-GOA-ACAP-ARAP_01.05.2024_00h00	0.00114766	0.00450328	0.000462941	0.000771569	[4, 6, 7]	38.4615	5	[LOC106585270, LOC106591425, mthfd1b, mthfd1l, mthfd2]
GO:0004477	methylenetetrahydrofolate dehydrogenase (NADP+) activity	Group170		GO_MolecularFunction-EBI-UniProt-GOA-ACAP-ARAP_01.05.2024_00h00	0.000280794	0.00130943	0.000462941	0.000771569	[6]	66.6667	4	[LOC106585270, mthfd1b, mthfd1l, mthfd2]
GO:0004488	tetrahydrofolate biosynthetic process	Group170		GO_MolecularFunction-EBI-UniProt-GOA-ACAP-ARAP_01.05.2024_00h00	0.000280794	0.00130943	0.000462941	0.000771569	[6]	66.6667	4	[LOC106585270, mthfd1b, mthfd1l, mthfd2]
GO:0046654	tetrahydrofolate metabolic process	Group170	Metabolism, protein interaction and gene regulation	GO_BiologicalProcess-EBI-UniProt-GOA-ACAP-ARAP_01.05.2024_00h00	0.00529769	0.0174956	0.000462941	0.000771569	[6, 7]	50	3	[LOC106602973, LOC106605086, dhfr]
KEGG:00220	proteinogenic amino acid catabolic process	Group171	Metabolism, protein interaction and gene regulation	KEGG_01.05.2024	5.05306e-05	0.000279955	5.1984e-14	4.28868e-13	[-1]	25.5319	12	[LOC106560816, LOC106562243, LOC106564367, LOC106565542, LOC106573756, LOC106587404, LOC106590406, LOC106599105, LOC106606089, arg2, gdh2, glna]
GO:0016813	Arginine biosynthesis	Group171		GO_MolecularFunction-EBI-UniProt-GOA-ACAP-ARAP_01.05.2024_00h00	0.00911514	0.0285772	5.1984e-14	4.28868e-13	[4]	30.7692	4	[LOC106570066, LOC106599105, arg2, ddah1]
GO:0000096	hydrolase activity, acting on carbon-nitrogen (but not peptide) bonds, in linear amidines	Group171		GO_BiologicalProcess-EBI-UniProt-GOA-ACAP-ARAP_01.05.2024_00h00	0.000197251	0.00095587	5.1984e-14	4.28868e-13	[4, 6]	28.125	9	[LOC106573862, LOC106577298, LOC106580795, LOC106582148, LOC106586691, LOC106595636, LOC106612652, cdo1, cgl]
GO:0170041	sulfur amino acid metabolic process	Group171		GO_BiologicalProcess-EBI-UniProt-GOA-ACAP-ARAP_01.05.2024_00h00	1.50276e-05	9.26622e-05	5.1984e-14	4.28868e-13	[4, 6]	23.8095	15	[LOC106570066, LOC106571444, LOC106573862, LOC106577298, LOC106580795, LOC106581773, LOC106592407, LOC106599105, LOC106600595, LOC106611136, LOC106612652, arg2, cgl, ddah1, upb1]
GO:0000052	non-proteinogenic amino acid metabolic process	Group171		GO_BiologicalProcess-EBI-UniProt-GOA-ACAP-ARAP_01.05.2024_00h00	0.008806	0.0277016	5.1984e-14	4.28868e-13	[5, 7]	42.8571	3	[LOC106570066, LOC106571444, ddah1]
GO:0006525	citrulline metabolic process	Group171		GO_BiologicalProcess-EBI-UniProt-GOA-ACAP-ARAP_01.05.2024_00h00	3.97915e-05	0.000224477	5.1984e-14	4.28868e-13	[5, 7]	38.0952	8	[LOC106570066, LOC106577392, LOC106599105, LOC106608869, arg2, ddah1, si:dkeyp-120h9.1, upb1]
GO:0006591	arginine metabolic process	Group171		GO_BiologicalProcess-EBI-UniProt-GOA-ACAP-ARAP_01.05.2024_00h00	0.00469168	0.0156897	5.1984e-14	4.28868e-13	[5, 7]	36.3636	4	[LOC106599105, LOC106600595, LOC106611136, arg2]
GO:0050667	ornithine metabolic process	Group171		GO_BiologicalProcess-EBI-UniProt-GOA-ACAP-ARAP_01.05.2024_00h00	0.000461971	0.00201272	5.1984e-14	4.28868e-13	[5, 7]	45.4545	5	[LOC106573862, LOC106577298, LOC106580795, LOC106612652, cgl]
GO:0170040	homocysteine metabolic process	Group171		GO_BiologicalProcess-EBI-UniProt-GOA-ACAP-ARAP_01.05.2024_00h00	3.72336e-08	3.90427e-07	5.1984e-14	4.28868e-13	[5, 6, 7]	23.3645	25	[LOC106560816, LOC106562243, LOC106573680, LOC106573756, LOC106577392, LOC106579929, LOC106585394, LOC106585509, LOC106587183, LOC106587404, LOC106590406, LOC106591425, LOC106599105, LOC106606089, LOC106608345, LOC106608869, aass, acad9, aldh4a1, arg2, cdo1, gcshb, gdh2, mccc2, qdpra]
GO:1901606	alpha-amino acid catabolic process	Group171		GO_BiologicalProcess-EBI-UniProt-GOA-ACAP-ARAP_01.05.2024_00h00	1.47781e-07	1.35783e-06	5.1984e-14	4.28868e-13	[5, 6, 7]	20.7692	27	[LOC106560816, LOC106562243, LOC106573680, LOC106573756, LOC106577392, LOC106579929, LOC106580795, LOC106585394, LOC106585509, LOC106587183, LOC106587404, LOC106590406, LOC106591425, LOC106599105, LOC106606089, LOC106608345, LOC106608869, LOC106612652, aass, acad9, aldh4a1, arg2, cdo1, gcshb, gdh2, mccc2, qdpra]
GO:0009064	glutamine family amino acid metabolic process	Group171		GO_BiologicalProcess-EBI-UniProt-GOA-ACAP-ARAP_01.05.2024_00h00	6.48921e-06	4.33236e-05	5.1984e-14	4.28868e-13	[5, 6, 7, 8]	21.3483	19	[LOC106565542, LOC106570266, LOC106570297, LOC106571444, LOC106577392, LOC106579029, LOC106581456, LOC106589322, LOC106599105, LOC106606089, LOC106608869, LOC106611946, aldh4a1, arg2, asns, gdh2, gfpt1, glna, uroc1]
GO:0006596	polyamine biosynthetic process	Group171		GO_BiologicalProcess-EBI-UniProt-GOA-ACAP-ARAP_01.05.2024_00h00	0.00911514	0.0285772	5.1984e-14	4.28868e-13	[7]	30.7692	4	[LOC106600595, LOC106611136, dcam, upb1]
GO:0170035	L-amino acid catabolic process	Group171		GO_BiologicalProcess-EBI-UniProt-GOA-ACAP-ARAP_01.05.2024_00h00	5.50808e-08	5.55598e-07	5.1984e-14	4.28868e-13	[6, 7, 8]	22.9358	25	[LOC106560816, LOC106562243, LOC106573680, LOC106573756, LOC106577392, LOC106579929, LOC106585394, LOC106585509, LOC106587183, LOC106587404, LOC106590406, LOC106591425, LOC106599105, LOC106606089, LOC106608345, LOC106608869, aass, acad9, aldh4a1, arg2, cdo1, gcshb, gdh2, mccc2, qdpra]
GO:0006560	proline metabolic process	Group171		GO_BiologicalProcess-EBI-UniProt-GOA-ACAP-ARAP_01.05.2024_00h00	0.0141037	0.0418154	5.1984e-14	4.28868e-13	[6, 7, 8, 9]	22.7273	5	[LOC106577392, LOC106579029, LOC106589322, LOC106608869, aldh4a1]
GO:0009065	glutamine family amino acid catabolic process	Group171		GO_BiologicalProcess-EBI-UniProt-GOA-ACAP-ARAP_01.05.2024_00h00	0.00808656	0.0256558	5.1984e-14	4.28868e-13	[6, 7, 8, 9]	20	7	[LOC106577392, LOC106599105, LOC106606089, LOC106608869, aldh4a1, arg2, gdh2]
GO:0006527	arginine catabolic process	Group171		GO_BiologicalProcess-EBI-UniProt-GOA-ACAP-ARAP_01.05.2024_00h00	0.000619936	0.00259144	5.1984e-14	4.28868e-13	[6, 7, 8, 9, 10]	57.1429	4	[LOC106577392, LOC106599105, LOC106608869, arg2]
GO:0009446	putrescine biosynthetic process	Group171		GO_BiologicalProcess-EBI-UniProt-GOA-ACAP-ARAP_01.05.2024_00h00	0.008806	0.0277016	5.1984e-14	4.28868e-13	[8]	42.8571	3	[LOC106600595, LOC106611136, upb1]
GO:0006561	proline biosynthetic process	Group171		GO_BiologicalProcess-EBI-UniProt-GOA-ACAP-ARAP_01.05.2024_00h00	0.0156131	0.0457788	5.1984e-14	4.28868e-13	[7, 8, 9, 10]	26.6667	4	[LOC106577392, LOC106579029, LOC106589322, LOC106608869]
GO:0055129	L-proline biosynthetic process	Group171		GO_BiologicalProcess-EBI-UniProt-GOA-ACAP-ARAP_01.05.2024_00h00	0.0156131	0.0457788	5.1984e-14	4.28868e-13	[5, 8, 9, 10, 11]	26.6667	4	[LOC106577392, LOC106579029, LOC106589322, LOC106608869]
KEGG:03040	RNA binding	Group172		KEGG_01.05.2024	1.32553e-07	1.23627e-06	2.75337e-10	1.22785e-09	[-1]	15.4882	46	[LOC100380699, LOC106564930, LOC106567641, LOC106568192, LOC106568347, LOC106570187, LOC106570614, LOC106580678, LOC106581107, LOC106588091, LOC106588579, LOC106588760, LOC106589607, LOC106600990, LOC106601423, LOC106601453, LOC106602566, LOC106602585, LOC106602719, LOC106603690, LOC106606979, LOC106607064, LOC106607257, LOC106609479, LOC106609896, LOC106609990, LOC106609999, LOC106611634, LOC106…
GO:0003723	ribonucleoprotein complex biogenesis	Group172		GO_MolecularFunction-EBI-UniProt-GOA-ACAP-ARAP_01.05.2024_00h00	2.72479e-10	4.17951e-09	2.75337e-10	1.22785e-09	[4]	10.5978	195	[LOC100286553, LOC100380296, LOC100380648, LOC100380699, LOC100380746, LOC106562105, LOC106562317, LOC106563248, LOC106564013, LOC106564255, LOC106564474, LOC106564644, LOC106564860, LOC106564930, LOC106565464, LOC106565643, LOC106567354, LOC106567415, LOC106567630, LOC106567719, LOC106567908, LOC106568192, LOC106568347, LOC106568741, LOC106568864, LOC106568870, LOC106569884, LOC106570187, LOC106…
GO:0022613	spliceosomal complex	Group172		GO_BiologicalProcess-EBI-UniProt-GOA-ACAP-ARAP_01.05.2024_00h00	0.00150742	0.0057925	2.75337e-10	1.22785e-09	[4]	10.3792	52	[LOC100286441, LOC100380648, LOC100380699, LOC100380787, LOC106562085, LOC106564013, LOC106566080, LOC106567676, LOC106573694, LOC106574871, LOC106575933, LOC106576677, LOC106577888, LOC106578539, LOC106580777, LOC106581107, LOC106581843, LOC106581870, LOC106585800, LOC106585804, LOC106586854, LOC106587425, LOC106587851, LOC106589607, LOC106603211, LOC106603944, LOC106604637, LOC106609479, LOC106…
GO:0005681	small nuclear ribonucleoprotein complex	Group172		GO_CellularComponent-EBI-UniProt-GOA-ACAP-ARAP_01.05.2024_00h00	0.00505177	0.016773	2.75337e-10	1.22785e-09	[3, 7]	10.7034	35	[LOC100380699, LOC106568347, LOC106569884, LOC106570187, LOC106570614, LOC106570934, LOC106581107, LOC106584976, LOC106587425, LOC106588321, LOC106588579, LOC106589607, LOC106600990, LOC106601453, LOC106602566, LOC106602585, LOC106602719, LOC106604938, LOC106604941, LOC106607257, LOC106609479, LOC106609896, LOC106609990, LOC106609999, LOC106611639, LOC106611702, LOC106611724, LOC106611971, LOC106…
GO:0030532	ribosome biogenesis	Group172		GO_CellularComponent-EBI-UniProt-GOA-ACAP-ARAP_01.05.2024_00h00	0.000425363	0.00186637	2.75337e-10	1.22785e-09	[3, 7]	17.3913	16	[LOC100380699, LOC106570187, LOC106581107, LOC106584976, LOC106588579, LOC106589607, LOC106600990, LOC106607257, LOC106609479, LOC106609990, LOC106613629, prpf8, sf3a2, sf3b3, snrpa, snrpb]
GO:0042254	catalytic step 2 spliceosome	Group172		GO_BiologicalProcess-EBI-UniProt-GOA-ACAP-ARAP_01.05.2024_00h00	0.000266523	0.00125232	2.75337e-10	1.22785e-09	[5]	12.0235	41	[LOC100286441, LOC100380648, LOC100380787, LOC106562085, LOC106567676, LOC106573694, LOC106574871, LOC106575933, LOC106576677, LOC106577888, LOC106578539, LOC106580777, LOC106581843, LOC106581870, LOC106585800, LOC106585804, LOC106586854, LOC106587425, LOC106587851, LOC106589607, LOC106603211, LOC106603944, LOC106604637, LOC106609990, LOC106610219, LOC106612668, LOC106613349, bop1, ddx10, exosc8,…
GO:0071013	nucleic acid catabolic process	Group172		GO_CellularComponent-EBI-UniProt-GOA-ACAP-ARAP_01.05.2024_00h00	0.00020399	0.000983393	2.75337e-10	1.22785e-09	[3, 4, 8]	17.3077	18	[LOC100380699, LOC106569884, LOC106570614, LOC106581107, LOC106588321, LOC106600990, LOC106602566, LOC106604938, LOC106604941, LOC106607257, LOC106609479, LOC106611971, aqr, if4a3, prpf8, roa1, sf3a2, snrpb]
GO:0141188	spliceosomal snRNP complex	Group172		GO_BiologicalProcess-EBI-UniProt-GOA-ACAP-ARAP_01.05.2024_00h00	0.00557618	0.0182851	2.75337e-10	1.22785e-09	[5, 6]	9.26431	68	[LOC100286553, LOC100380648, LOC100380787, LOC106562085, LOC106563248, LOC106564474, LOC106564860, LOC106568870, LOC106571741, LOC106572268, LOC106573200, LOC106573694, LOC106574871, LOC106575933, LOC106576677, LOC106576760, LOC106577888, LOC106578539, LOC106580777, LOC106581843, LOC106581870, LOC106585800, LOC106586023, LOC106586854, LOC106588694, LOC106589607, LOC106589826, LOC106590374, LOC106…
GO:0097525	RNA processing	Group172		GO_CellularComponent-EBI-UniProt-GOA-ACAP-ARAP_01.05.2024_00h00	0.000329155	0.00149733	2.75337e-10	1.22785e-09	[4, 8]	17.7778	16	[LOC100380699, LOC106570187, LOC106581107, LOC106584976, LOC106588579, LOC106589607, LOC106600990, LOC106607257, LOC106609479, LOC106609990, LOC106613629, prpf8, sf3a2, sf3b3, snrpa, snrpb]
GO:0006396	mRNA metabolic process	Group172		GO_BiologicalProcess-EBI-UniProt-GOA-ACAP-ARAP_01.05.2024_00h00	8.78867e-05	0.00046209	2.75337e-10	1.22785e-09	[6, 7]	9.68858	112	[LOC100380648, LOC100380699, LOC100380787, LOC106562085, LOC106563248, LOC106564255, LOC106564644, LOC106566080, LOC106567630, LOC106568347, LOC106570187, LOC106570614, LOC106571741, LOC106572268, LOC106573542, LOC106573694, LOC106573928, LOC106573946, LOC106574871, LOC106575933, LOC106576167, LOC106576677, LOC106576737, LOC106576760, LOC106577888, LOC106577912, LOC106578539, LOC106580742, LOC106…
GO:0016071	rRNA metabolic process	Group172		GO_BiologicalProcess-EBI-UniProt-GOA-ACAP-ARAP_01.05.2024_00h00	0.00365787	0.012619	2.75337e-10	1.22785e-09	[6, 7]	9.29648	74	[LOC100286553, LOC100380699, LOC106563248, LOC106564255, LOC106564644, LOC106564860, LOC106566080, LOC106567630, LOC106568347, LOC106568870, LOC106570187, LOC106573200, LOC106573542, LOC106573928, LOC106576737, LOC106580777, LOC106580849, LOC106581107, LOC106582233, LOC106586023, LOC106587357, LOC106587425, LOC106588579, LOC106589607, LOC106600990, LOC106601175, LOC106601453, LOC106601855, LOC106…
GO:0016072	U2 snRNP	Group172		GO_BiologicalProcess-EBI-UniProt-GOA-ACAP-ARAP_01.05.2024_00h00	0.00180481	0.00679458	2.75337e-10	1.22785e-09	[6, 7]	11.9522	30	[LOC100380648, LOC100380787, LOC106562085, LOC106573694, LOC106574871, LOC106575933, LOC106576677, LOC106577888, LOC106578539, LOC106580777, LOC106581843, LOC106581870, LOC106585800, LOC106586854, LOC106589607, LOC106604637, LOC106609990, LOC106612668, LOC106613349, bop1, ddx10, exosc8, heatr1, pes, ppan, pwp2, rpp40, rsl1d1, tfb2m, wdr43]
GO:0005686	rRNA processing	Group172		GO_CellularComponent-EBI-UniProt-GOA-ACAP-ARAP_01.05.2024_00h00	0.00686225	0.0219971	2.75337e-10	1.22785e-09	[5, 9]	20.5882	7	[LOC106570187, LOC106581107, LOC106584976, LOC106588579, sf3a2, sf3b3, snrpb]
GO:0006364	mRNA processing	Group172		GO_BiologicalProcess-EBI-UniProt-GOA-ACAP-ARAP_01.05.2024_00h00	0.000673661	0.00278466	2.75337e-10	1.22785e-09	[6, 7, 8]	12.7119	30	[LOC100380648, LOC100380787, LOC106562085, LOC106573694, LOC106574871, LOC106575933, LOC106576677, LOC106577888, LOC106578539, LOC106580777, LOC106581843, LOC106581870, LOC106585800, LOC106586854, LOC106589607, LOC106604637, LOC106609990, LOC106612668, LOC106613349, bop1, ddx10, exosc8, heatr1, pes, ppan, pwp2, rpp40, rsl1d1, tfb2m, wdr43]
GO:0006397	RNA splicing	Group172		GO_BiologicalProcess-EBI-UniProt-GOA-ACAP-ARAP_01.05.2024_00h00	0.000661966	0.00274243	2.75337e-10	1.22785e-09	[7, 8]	10.3986	60	[LOC100380699, LOC106564255, LOC106564644, LOC106566080, LOC106567630, LOC106568347, LOC106570187, LOC106573542, LOC106573928, LOC106576737, LOC106580777, LOC106580849, LOC106581107, LOC106582233, LOC106587357, LOC106587425, LOC106588579, LOC106589607, LOC106600990, LOC106601175, LOC106601453, LOC106601855, LOC106601965, LOC106602566, LOC106602585, LOC106603690, LOC106603702, LOC106603944, LOC106…
GO:0008380	U4/U6 x U5 tri-snRNP complex	Group172		GO_BiologicalProcess-EBI-UniProt-GOA-ACAP-ARAP_01.05.2024_00h00	0.000812778	0.00327938	2.75337e-10	1.22785e-09	[7, 8]	10.3943	58	[LOC100380699, LOC106564255, LOC106564644, LOC106566080, LOC106567630, LOC106568347, LOC106570187, LOC106570614, LOC106573928, LOC106576737, LOC106580742, LOC106580777, LOC106580849, LOC106581107, LOC106582233, LOC106587357, LOC106587425, LOC106588579, LOC106589607, LOC106600990, LOC106601175, LOC106601453, LOC106601855, LOC106601965, LOC106602566, LOC106602585, LOC106603690, LOC106603702, LOC106…
GO:0046540	RNA splicing, via transesterification reactions	Group172		GO_CellularComponent-EBI-UniProt-GOA-ACAP-ARAP_01.05.2024_00h00	0.0162408	0.0473202	2.75337e-10	1.22785e-09	[6, 10]	19.3548	6	[LOC106581107, LOC106589607, LOC106600990, LOC106607257, LOC106609990, snrpb]
GO:0000375	mRNA splicing, via spliceosome	Group172		GO_BiologicalProcess-EBI-UniProt-GOA-ACAP-ARAP_01.05.2024_00h00	0.000441459	0.00193243	2.75337e-10	1.22785e-09	[8, 9]	11.271	47	[LOC100380699, LOC106564255, LOC106564644, LOC106566080, LOC106568347, LOC106570187, LOC106576737, LOC106580777, LOC106581107, LOC106582233, LOC106587357, LOC106587425, LOC106588579, LOC106589607, LOC106600990, LOC106601175, LOC106601855, LOC106601965, LOC106602566, LOC106602585, LOC106603690, LOC106603702, LOC106603944, LOC106604938, LOC106604941, LOC106606404, LOC106607064, LOC106607257, LOC106…
GO:0000398	Spliceosome	Group172	Metabolism, protein interaction and gene regulation	GO_BiologicalProcess-EBI-UniProt-GOA-ACAP-ARAP_01.05.2024_00h00	0.000441459	0.00193243	2.75337e-10	1.22785e-09	[8, 9, 10, 11]	11.271	47	[LOC100380699, LOC106564255, LOC106564644, LOC106566080, LOC106568347, LOC106570187, LOC106576737, LOC106580777, LOC106581107, LOC106582233, LOC106587357, LOC106587425, LOC106588579, LOC106589607, LOC106600990, LOC106601175, LOC106601855, LOC106601965, LOC106602566, LOC106602585, LOC106603690, LOC106603702, LOC106603944, LOC106604938, LOC106604941, LOC106606404, LOC106607064, LOC106607257, LOC106…
KEGG:03013	Nucleocytoplasmic transport	Group173	Molecular localization and transport	KEGG_01.05.2024	5.67649e-15	1.84835e-13	0.00943429	0.0108101	[-1]	23.1818	51	[LOC100194851, LOC100195319, LOC106562356, LOC106563918, LOC106564728, LOC106564868, LOC106564930, LOC106565588, LOC106566056, LOC106567676, LOC106567693, LOC106567908, LOC106573125, LOC106573723, LOC106575667, LOC106576166, LOC106578419, LOC106583177, LOC106585804, LOC106586023, LOC106588091, LOC106588478, LOC106590255, LOC106590573, LOC106599100, LOC106601395, LOC106601423, LOC106601855, LOC106…
GO:0070727	cellular macromolecule localization	Group173		GO_BiologicalProcess-EBI-UniProt-GOA-ACAP-ARAP_01.05.2024_00h00	0.0045915	0.0153823	0.00943429	0.0108101	[3]	8.26196	164	[LOC100136430, LOC100195319, LOC100380713, LOC106560903, LOC106561024, LOC106561064, LOC106562280, LOC106562356, LOC106562755, LOC106563322, LOC106563918, LOC106564604, LOC106564728, LOC106564868, LOC106565109, LOC106565560, LOC106565588, LOC106565780, LOC106566056, LOC106566641, LOC106566949, LOC106567641, LOC106567676, LOC106567693, LOC106567908, LOC106568853, LOC106568931, LOC106568941, LOC106…
GO:0008104	protein localization	Group173		GO_BiologicalProcess-EBI-UniProt-GOA-ACAP-ARAP_01.05.2024_00h00	0.00409924	0.01396	0.00943429	0.0108101	[4]	8.28701	164	[LOC100136430, LOC100195319, LOC100380713, LOC106560903, LOC106561024, LOC106561064, LOC106562280, LOC106562356, LOC106562755, LOC106563322, LOC106563918, LOC106564604, LOC106564728, LOC106564868, LOC106565109, LOC106565560, LOC106565588, LOC106565780, LOC106566056, LOC106566641, LOC106566949, LOC106567641, LOC106567676, LOC106567693, LOC106567908, LOC106568853, LOC106568931, LOC106568941, LOC106…
GO:0045184	establishment of protein localization	Group173		GO_BiologicalProcess-EBI-UniProt-GOA-ACAP-ARAP_01.05.2024_00h00	0.000468172	0.00203496	0.00943429	0.0108101	[3, 5]	9.02256	132	[LOC100136430, LOC100195319, LOC100380713, LOC106560903, LOC106561024, LOC106562280, LOC106562356, LOC106562755, LOC106563918, LOC106564604, LOC106564728, LOC106564868, LOC106565109, LOC106565560, LOC106565588, LOC106566056, LOC106567641, LOC106567676, LOC106567693, LOC106567908, LOC106568931, LOC106568941, LOC106569002, LOC106570202, LOC106571295, LOC106571414, LOC106573620, LOC106573723, LOC106…
GO:0071702	organic substance transport	Group173		GO_BiologicalProcess-EBI-UniProt-GOA-ACAP-ARAP_01.05.2024_00h00	0.00394379	0.0135049	0.00943429	0.0108101	[4]	8.04221	221	[LOC100136430, LOC100195319, LOC100534606, LOC106560903, LOC106561024, LOC106561597, LOC106562280, LOC106562356, LOC106562705, LOC106562755, LOC106562837, LOC106563501, LOC106563685, LOC106563918, LOC106564604, LOC106564616, LOC106564644, LOC106564728, LOC106564868, LOC106564930, LOC106565109, LOC106565560, LOC106565588, LOC106565628, LOC106565867, LOC106566056, LOC106567641, LOC106567676, LOC106…
GO:0071705	nitrogen compound transport	Group173		GO_BiologicalProcess-EBI-UniProt-GOA-ACAP-ARAP_01.05.2024_00h00	0.00015994	0.000793712	0.00943429	0.0108101	[4]	8.86725	173	[LOC100136430, LOC100195319, LOC106560903, LOC106561024, LOC106562280, LOC106562356, LOC106562755, LOC106562837, LOC106563501, LOC106563685, LOC106563918, LOC106564604, LOC106564644, LOC106564728, LOC106564868, LOC106564930, LOC106565109, LOC106565560, LOC106565588, LOC106566056, LOC106567641, LOC106567676, LOC106567693, LOC106567908, LOC106568741, LOC106568931, LOC106568941, LOC106569002, LOC106…
GO:0051169	nuclear transport	Group173		GO_BiologicalProcess-EBI-UniProt-GOA-ACAP-ARAP_01.05.2024_00h00	2.34944e-11	4.54226e-10	0.00943429	0.0108101	[4, 5]	18.8889	51	[LOC100195319, LOC106562356, LOC106563918, LOC106564644, LOC106564728, LOC106564868, LOC106564930, LOC106565588, LOC106566056, LOC106567676, LOC106567693, LOC106567908, LOC106568741, LOC106573125, LOC106573723, LOC106575667, LOC106576166, LOC106578419, LOC106581852, LOC106583177, LOC106583515, LOC106585800, LOC106585804, LOC106587357, LOC106588091, LOC106590255, LOC106590573, LOC106599100, LOC106…
GO:0006605	protein targeting	Group173		GO_BiologicalProcess-EBI-UniProt-GOA-ACAP-ARAP_01.05.2024_00h00	0.00420065	0.014253	0.00943429	0.0108101	[4, 6]	11.1913	31	[LOC100136430, LOC100380713, LOC106565560, LOC106567641, LOC106568941, LOC106571295, LOC106574720, LOC106577478, LOC106578916, LOC106580017, LOC106580734, LOC106580763, LOC106583199, LOC106586369, LOC106587732, LOC106591638, LOC106592294, LOC106599036, LOC106602140, LOC106609324, LOC106610469, LOC106610784, LOC106611697, LOC106612556, LOC106612711, LOC106613013, LOC106613715, chchd4a, hsp7c, pam1…
GO:0015031	protein transport	Group173		GO_BiologicalProcess-EBI-UniProt-GOA-ACAP-ARAP_01.05.2024_00h00	0.000204881	0.000982582	0.00943429	0.0108101	[4, 5, 6]	9.33435	122	[LOC100136430, LOC100195319, LOC106560903, LOC106561024, LOC106562280, LOC106562356, LOC106562755, LOC106563918, LOC106564604, LOC106564728, LOC106564868, LOC106565109, LOC106565560, LOC106565588, LOC106566056, LOC106567641, LOC106567676, LOC106567693, LOC106567908, LOC106568931, LOC106568941, LOC106569002, LOC106570202, LOC106571414, LOC106573620, LOC106573723, LOC106575667, LOC106576166, LOC106…
[truncated: 649 more rows]

## Sheet: SK_T10CvsT10A|SK_T20CvsT20A
ID	Term	GOGroups	Functional theme (using leading GO terms )	Ontology Source	Term PValue	Term PValue Corrected with Benjamini-Hochberg	Group PValue	Group PValue Corrected with Benjamini-Hochberg	GOLevels	% Associated Genes	Nr. Genes	Associated Genes Found
[truncated: 222 more rows]
