# Supplementary material for: Sea lice (Lepeophtheirus salmonis) life stage impacts atlantic salmon transcriptomic responses under different thermal profiles
Source: Front Genet. 2025 Jul 29;16:1633603. doi: 10.3389/fgene.2025.1633603 (PMC12339338; doi:10.3389/fgene.2025.1633603)
Supplement: Supplementary file 11 [file Supplementaryfile7.xlsx]

## Sheet: Contents and Descriptions
Supplementary File 7. Results of ClueGo analysis of DEGs identified in the skin of different families infected with adult compared to chalimus stages of sea lice at 10 °C (T10A vs. T10C)
F1701419_SK_T10AvsT10C contains the list of GO terms and KEGG pathways enriched based on DEGs identified in the family F1701419
F1701361_SK_T10AvsT10C contains the list of GO terms and KEGG pathways enriched based on DEGs identified in the family F1701361
F1701175_SK_T10AvsT10C contains the list of GO terms and KEGG pathways enriched based on DEGs identified in the family F1701175
F1701265_SK_T10AvsT10C contains the list of GO terms and KEGG pathways enriched based on DEGs identified in the family F1701265
F1701419|F1701361 contains the list of GO terms and KEGG pathways enriched based on shared DEGs between the families F1701419 and F1701361
F1701419|F1701175 contains the list of GO terms and KEGG pathways enriched based on shared DEGs between the families F1701419 and F1701175
F1701419|F1701265 contains the list of GO terms and KEGG pathways enriched based on shared DEGs between the families F1701419 and F1701265
F1701361|F1701175 contains the list of GO terms and KEGG pathways enriched based on shared DEGs between the families F1701361 and F1701175
F1701361|F1701265 contains the list of GO terms and KEGG pathways enriched based on shared DEGs between the families F1701361 and F1701265
F1701175|F1701265 contains the list of GO terms and KEGG pathways enriched based on shared DEGs between the families F1701175 and F1701265
All_fams_common contains the list of GO terms and KEGG pathways enriched based on shared DEGs among all families (F1701419, F1701361, F1701175 and F1701265) coupled with the classification of leading GO terms (grey color) into functional categories

## Sheet: F1701419_SK_T10AvsT10C
ID	Term	GOGroups	Ontology Source	Term PValue	Term PValue Corrected with Benjamini-Hochberg	Group PValue	Group PValue Corrected with Benjamini-Hochberg	GOLevels	% Associated Genes	Nr. Genes	Associated Genes Found
GO:0005518	collagen binding	Group000	GO_MolecularFunction-EBI-UniProt-GOA-ACAP-ARAP_01.05.2024_00h00	0.000108626	0.000717245	0.000108626	0.000214368	[3]	42.5532	20	[LOC106560289, LOC106566246, LOC106568728, LOC106576454, LOC106577213, LOC106583976, LOC106584138, LOC106590025, LOC106594841, LOC106599515, LOC106601010, LOC106602739, LOC106604192, LOC106607276, LOC106612255, ecm2, lum, pcolce2b, pcolcea, spock2]
GO:0009328	phenylalanine-tRNA ligase complex	Group001	GO_CellularComponent-EBI-UniProt-GOA-ACAP-ARAP_01.05.2024_00h00	0.00114194	0.00536358	0.00114194	0.00181895	[3, 4]	100	4	[LOC106581314, LOC106601350, syfa, syfb]
GO:0010628	positive regulation of gene expression	Group002	GO_BiologicalProcess-EBI-UniProt-GOA-ACAP-ARAP_01.05.2024_00h00	0.0150905	0.0483489	0.0150905	0.0151584	[5, 6, 7, 8]	23.3974	73	[LOC100136430, LOC100136439, LOC100136449, LOC100136453, LOC100195537, LOC100286553, LOC100286733, LOC101448018, LOC106562116, LOC106563113, LOC106563325, LOC106564860, LOC106565992, LOC106568156, LOC106569552, LOC106570187, LOC106570248, LOC106570815, LOC106571492, LOC106571586, LOC106572789, LOC106572813, LOC106572816, LOC106575368, LOC106576603, LOC106577688, LOC106579714, LOC106580769, LOC106…
GO:0010761	fibroblast migration	Group003	GO_BiologicalProcess-EBI-UniProt-GOA-ACAP-ARAP_01.05.2024_00h00	0.00761994	0.0270799	0.00761994	0.00853893	[5]	54.5455	6	[LOC100286503, LOC100380768, LOC106586822, LOC106591349, iqgap1, macir]
GO:0015213	uridine transmembrane transporter activity	Group004	GO_BiologicalProcess-EBI-UniProt-GOA-ACAP-ARAP_01.05.2024_00h00	0.0136788	0.0446423	0.0136788	0.014057	[5, 6, 7, 8, 9, 10]	55.5556	5	[LOC100196543, LOC106602982, LOC106608683, slc29a1a, slc29a1b]
GO:0005737	cytoplasm	Group005	GO_CellularComponent-EBI-UniProt-GOA-ACAP-ARAP_01.05.2024_00h00	8.92704e-22	5.08395e-19	8.92704e-22	4.97683e-20	[2, 3]	20.6597	3382	[1433b, 2a5e, 5nt1a, LOC100136352, LOC100136366, LOC100136371, LOC100136392, LOC100136417, LOC100136430, LOC100136445, LOC100136449, LOC100136454, LOC100136463, LOC100136469, LOC100136483, LOC100136484, LOC100136540, LOC100136576, LOC100136916, LOC100136926, LOC100137092, LOC100194507, LOC100194546, LOC100194554, LOC100194560, LOC100194587, LOC100194597, LOC100194600, LOC100194624, LOC100194634, …
GO:0016310	phosphorylation	Group006	GO_BiologicalProcess-EBI-UniProt-GOA-ACAP-ARAP_01.05.2024_00h00	0.0108475	0.0365541	0.0108475	0.0115741	[5]	23.8255	71	[LOC100136463, LOC100136517, LOC100194719, LOC106563189, LOC106564143, LOC106565116, LOC106565409, LOC106565992, LOC106567104, LOC106567181, LOC106568156, LOC106571724, LOC106572174, LOC106572813, LOC106572816, LOC106573214, LOC106575381, LOC106576074, LOC106576192, LOC106576603, LOC106577561, LOC106577688, LOC106580495, LOC106580769, LOC106581933, LOC106581983, LOC106582334, LOC106582620, LOC106…
GO:0016328	lateral plasma membrane	Group007	GO_CellularComponent-EBI-UniProt-GOA-ACAP-ARAP_01.05.2024_00h00	0.00468474	0.0179359	0.00468474	0.0057401	[2, 4]	29.5918	29	[LOC100196543, LOC106562935, LOC106568665, LOC106569428, LOC106569503, LOC106570077, LOC106570377, LOC106573924, LOC106575483, LOC106577803, LOC106585121, LOC106586140, LOC106588196, LOC106589385, LOC106590174, LOC106591656, LOC106597086, LOC106602982, LOC106605147, LOC106605319, LOC106608683, LOC106612657, anxa1, palm1a, rhbg, slc29a1a, slc29a1b, slc40a1, slc7a8a]
GO:0016702	oxidoreductase activity, acting on single donors with incorporation of molecular oxygen, incorporation of two atoms of oxygen	Group008	GO_MolecularFunction-EBI-UniProt-GOA-ACAP-ARAP_01.05.2024_00h00	0.00622353	0.0228296	0.00622353	0.00730445	[4]	32.7586	19	[LOC106560323, LOC106560341, LOC106579929, LOC106580183, LOC106585509, LOC106590602, LOC106602268, LOC106602285, adi1, aedo, bco1, bco1l, bco2b, cdo1, haao, loxe3, ptgs1, ptgs2b, si:dkey-17e16.9]
GO:0016877	ligase activity, forming carbon-sulfur bonds	Group009	GO_MolecularFunction-EBI-UniProt-GOA-ACAP-ARAP_01.05.2024_00h00	0.0148466	0.0477693	0.0148466	0.014981	[3]	28.5714	24	[LOC106560931, LOC106561537, LOC106568426, LOC106571805, LOC106572968, LOC106572971, LOC106576580, LOC106578644, LOC106581311, LOC106585590, LOC106585738, LOC106586493, LOC106590118, LOC106592274, LOC106602516, LOC106602756, LOC106608304, LOC106612015, aacs, acsf2, acss1, sae2, suclg2, zgc:101540]
GO:0017002	activin receptor activity	Group010	GO_BiologicalProcess-EBI-UniProt-GOA-ACAP-ARAP_01.05.2024_00h00	0.0117482	0.0388989	0.0117482	0.0122423	[7, 8, 9, 10]	40.9091	9	[LOC106567045, LOC106574301, LOC106581819, LOC106582280, LOC106586171, LOC106599285, acv1b, tgfbr2l, tgfr2]
GO:0005759	mitochondrial matrix	Group011	GO_CellularComponent-EBI-UniProt-GOA-ACAP-ARAP_01.05.2024_00h00	2.54153e-05	0.000208259	2.54153e-05	5.78327e-05	[4, 5, 6]	29.2181	71	[LOC100136430, LOC106560988, LOC106561409, LOC106561938, LOC106563248, LOC106564518, LOC106565643, LOC106566237, LOC106566708, LOC106567406, LOC106568831, LOC106570467, LOC106571483, LOC106571799, LOC106572524, LOC106577204, LOC106578507, LOC106578875, LOC106582434, LOC106582677, LOC106583348, LOC106585148, LOC106586369, LOC106589826, LOC106593519, LOC106598828, LOC106599488, LOC106600850, LOC106…
GO:0018444	translation release factor complex	Group012	GO_CellularComponent-EBI-UniProt-GOA-ACAP-ARAP_01.05.2024_00h00	0.0136788	0.0446423	0.0136788	0.014057	[2, 3, 4]	55.5556	5	[LOC106568098, LOC106601640, LOC106603260, LOC106611818, erf3b]
GO:0000054	ribosomal subunit export from nucleus	Group013	GO_BiologicalProcess-EBI-UniProt-GOA-ACAP-ARAP_01.05.2024_00h00	0.00910141	0.0315091	0.00910141	0.00990056	[3, 4, 6, 7, 8]	36.1111	13	[LOC106567676, LOC106585804, LOC106600221, LOC106603211, LOC106607713, LOC106609900, LOC106610219, LOC106613660, if6, npm, npm1b, ran1, xpo1a]
GO:0019797	procollagen-proline 3-dioxygenase activity	Group014	GO_MolecularFunction-EBI-UniProt-GOA-ACAP-ARAP_01.05.2024_00h00	0.012478	0.0411358	0.012478	0.0129423	[5, 7]	66.6667	4	[LOC106583419, LOC106605089, LOC106613518, p3h2]
GO:0005788	endoplasmic reticulum lumen	Group015	GO_CellularComponent-EBI-UniProt-GOA-ACAP-ARAP_01.05.2024_00h00	0.0148466	0.0477693	0.0148466	0.014981	[4, 5, 6]	28.5714	24	[LOC106561706, LOC106567149, LOC106569608, LOC106569891, LOC106571177, LOC106573818, LOC106574515, LOC106575376, LOC106582367, LOC106584322, LOC106584651, LOC106586346, LOC106603838, LOC106611219, LOC106612524, LOC106613685, casq1, grp78, hsp90b1, p4ha3, p4hb, pdia3, pdia4, zgc:101540]
GO:0019843	rRNA binding	Group016	GO_MolecularFunction-EBI-UniProt-GOA-ACAP-ARAP_01.05.2024_00h00	0.00210942	0.00906651	0.00210942	0.00301538	[5]	34.4262	21	[LOC106561079, LOC106565643, LOC106568981, LOC106571313, LOC106571483, LOC106575899, LOC106576677, LOC106580839, LOC106598916, LOC106601028, LOC106607299, bxdc2, mrpl16, mrpl18, mrps6, ppan, ptcd3, rcc1l, rpf2, utp23, utp25]
GO:0019955	cytokine binding	Group017	GO_MolecularFunction-EBI-UniProt-GOA-ACAP-ARAP_01.05.2024_00h00	2.61755e-05	0.000212957	2.61755e-05	5.89611e-05	[3]	31.25	55	[LOC100136463, LOC106560270, LOC106560309, LOC106562893, LOC106563265, LOC106563420, LOC106563802, LOC106568919, LOC106569333, LOC106572571, LOC106572824, LOC106574083, LOC106575381, LOC106575635, LOC106575644, LOC106575680, LOC106579928, LOC106581884, LOC106582103, LOC106582280, LOC106582291, LOC106583098, LOC106583976, LOC106586810, LOC106588537, LOC106589308, LOC106590025, LOC106590245, LOC106…
GO:0022011	myelination in peripheral nervous system	Group018	GO_BiologicalProcess-EBI-UniProt-GOA-ACAP-ARAP_01.05.2024_00h00	0.00487023	0.0184599	0.00487023	0.00587061	[5, 6, 7, 8, 9, 10, 11]	80	4	[LOC106571415, LOC106580742, LOC106607820, LOC106610951]
GO:0030043	actin filament fragmentation	Group019	GO_BiologicalProcess-EBI-UniProt-GOA-ACAP-ARAP_01.05.2024_00h00	0.00715811	0.025679	0.00715811	0.00814417	[7, 8, 10]	62.5	5	[LOC106563505, LOC106603165, LOC106611761, cf12, cfl1]
GO:0030057	desmosome	Group020	GO_CellularComponent-EBI-UniProt-GOA-ACAP-ARAP_01.05.2024_00h00	0.00647786	0.0234977	0.00647786	0.00752377	[5]	47.0588	8	[LOC106560365, LOC106564751, LOC106569169, LOC106569170, LOC106599708, LOC106599711, dspa, si:ch73-74h11.1]
GO:0030097	hemopoiesis	Group021	GO_BiologicalProcess-EBI-UniProt-GOA-ACAP-ARAP_01.05.2024_00h00	0.0114958	0.038174	0.0114958	0.0120355	[4, 5]	25.4144	46	[LOC100136449, LOC106560270, LOC106563377, LOC106563758, LOC106565977, LOC106566237, LOC106568165, LOC106568200, LOC106568871, LOC106570605, LOC106570815, LOC106571081, LOC106578585, LOC106579491, LOC106582802, LOC106583826, LOC106585234, LOC106585964, LOC106589153, LOC106590453, LOC106593736, LOC106603206, LOC106611874, LOC106612060, LOC106613969, ak3, anxa1, casp3, casp3b, cd3e, cd79b, cd8a, cs…
GO:0030155	regulation of cell adhesion	Group022	GO_BiologicalProcess-EBI-UniProt-GOA-ACAP-ARAP_01.05.2024_00h00	0.00225295	0.0096109	0.00225295	0.0031598	[3, 4]	26.2222	59	[LOC100136430, LOC100136449, LOC106561458, LOC106563019, LOC106564557, LOC106565878, LOC106566246, LOC106566493, LOC106568200, LOC106569077, LOC106569942, LOC106569969, LOC106570815, LOC106571319, LOC106572568, LOC106572813, LOC106572816, LOC106574775, LOC106574963, LOC106575651, LOC106575787, LOC106579287, LOC106580594, LOC106580769, LOC106580940, LOC106581250, LOC106581618, LOC106582004, LOC106…
GO:0030170	pyridoxal phosphate binding	Group023	GO_MolecularFunction-EBI-UniProt-GOA-ACAP-ARAP_01.05.2024_00h00	0.00989531	0.0337448	0.00989531	0.0106089	[4, 5]	28.1553	29	[LOC106560816, LOC106562243, LOC106566237, LOC106571681, LOC106573680, LOC106573756, LOC106573862, LOC106577392, LOC106579083, LOC106580033, LOC106580394, LOC106581773, LOC106585394, LOC106587404, LOC106590223, LOC106591118, LOC106591425, LOC106592407, LOC106594092, LOC106600424, LOC106605019, LOC106608595, LOC106608869, cgl, gadl1, psat1, sptlc1, sptlc3, srr]
GO:0000940	outer kinetochore	Group024	GO_CellularComponent-EBI-UniProt-GOA-ACAP-ARAP_01.05.2024_00h00	0.00132714	0.00610752	0.00132714	0.00202707	[2, 4, 6, 9, 10]	50	10	[LOC106585867, LOC106607046, ndc80, nsl1, nuf2, si:dkey-6i22.5, ska1, ska3, spc25, spdl1]
GO:0005829	cytosol	Group025	GO_CellularComponent-EBI-UniProt-GOA-ACAP-ARAP_01.05.2024_00h00	1.60629e-12	7.6232e-11	1.60629e-12	1.19401e-11	[2, 3, 4]	23.7812	600	[2a5e, 5nt1a, LOC100136366, LOC100136417, LOC100136430, LOC100136449, LOC100136454, LOC100136463, LOC100136484, LOC100136576, LOC100194560, LOC100194597, LOC100194600, LOC100194624, LOC100194646, LOC100194719, LOC100194851, LOC100195230, LOC100196247, LOC100196673, LOC100196702, LOC100380640, LOC100380711, LOC100380717, LOC100500786, LOC106560265, LOC106560272, LOC106560437, LOC106560654, LOC1065…
GO:0030688	preribosome, small subunit precursor	Group026	GO_CellularComponent-EBI-UniProt-GOA-ACAP-ARAP_01.05.2024_00h00	0.00647786	0.0234977	0.00647786	0.00752377	[4]	47.0588	8	[LOC106586854, LOC106600221, bysl, cu070, ftsj3, nop14, riok2, tsr1]
GO:0031126	sno(s)RNA 3'-end processing	Group027	GO_BiologicalProcess-EBI-UniProt-GOA-ACAP-ARAP_01.05.2024_00h00	0.0136788	0.0446423	0.0136788	0.014057	[7, 8, 9]	55.5556	5	[LOC106563393, LOC106578539, LOC106604637, exosc4, exosc6]
GO:0031261	DNA replication preinitiation complex	Group028	GO_CellularComponent-EBI-UniProt-GOA-ACAP-ARAP_01.05.2024_00h00	0.00106637	0.00508197	0.00106637	0.00172319	[3, 7, 8]	83.3333	5	[cdc45, gins1, gins3, gins4, orc3]
GO:0031331	positive regulation of cellular catabolic process	Group029	GO_BiologicalProcess-EBI-UniProt-GOA-ACAP-ARAP_01.05.2024_00h00	0.00879938	0.0306968	0.00879938	0.00961893	[4, 5, 6]	30.8824	21	[LOC106562970, LOC106563157, LOC106571802, LOC106573494, LOC106579287, LOC106582798, LOC106584423, LOC106584779, LOC106588725, LOC106589265, LOC106590060, LOC106595300, LOC106595731, LOC106604703, LOC106613556, LOC106613787, pkhf1, pnpla2, sesn1, sting1, svip]
GO:0031468	nuclear membrane reassembly	Group030	GO_BiologicalProcess-EBI-UniProt-GOA-ACAP-ARAP_01.05.2024_00h00	0.00621298	0.0228277	0.00621298	0.00733066	[6, 7, 8]	100	3	[LOC106566439, LOC106572118, ubxn2a]
GO:0005615	extracellular space	Group031	GO_CellularComponent-EBI-UniProt-GOA-ACAP-ARAP_01.05.2024_00h00	1.79676e-11	7.05694e-10	1.79676e-11	1.11299e-10	[2, 3]	23.7949	543	[LOC100136449, LOC100136463, LOC100136473, LOC100136494, LOC100136511, LOC100136517, LOC100136552, LOC100136559, LOC100136576, LOC100136933, LOC100194498, LOC100194500, LOC100195253, LOC100195512, LOC100195750, LOC100195785, LOC100196094, LOC100196702, LOC100196865, LOC100286414, LOC100380652, LOC100380685, LOC106560287, LOC106560309, LOC106560849, LOC106560881, LOC106560972, LOC106561202, LOC106…
GO:0031491	nucleosome binding	Group032	GO_MolecularFunction-EBI-UniProt-GOA-ACAP-ARAP_01.05.2024_00h00	0.00138668	0.00634308	0.00138668	0.00207537	[4]	34.3284	23	[LOC100286423, LOC106564951, LOC106567799, LOC106570721, LOC106574878, LOC106575065, LOC106577942, LOC106581094, LOC106581197, LOC106583678, LOC106587865, LOC106587895, LOC106601263, LOC106602346, LOC106603320, LOC106606530, LOC106607186, LOC106608652, LOC106610209, rbbp4, rnf168, ssrp1a, ssrp1b]
GO:0031507	heterochromatin formation	Group033	GO_BiologicalProcess-EBI-UniProt-GOA-ACAP-ARAP_01.05.2024_00h00	0.00214175	0.00917087	0.00214175	0.0030421	[7, 8, 9, 10]	33.8462	22	[LOC100380772, LOC106569771, LOC106574954, LOC106576686, LOC106579155, LOC106580679, LOC106581208, LOC106586226, LOC106590561, LOC106601045, LOC106604092, LOC106606339, LOC106607210, LOC106607313, LOC106608351, LOC106613771, bahd1, ezh2, lmnb1, lmnb2, pole3, prpf6]
GO:0031616	spindle pole centrosome	Group034	GO_CellularComponent-EBI-UniProt-GOA-ACAP-ARAP_01.05.2024_00h00	0.00715811	0.025679	0.00715811	0.00814417	[3, 4, 7, 9]	62.5	5	[LOC106561604, LOC106573105, LOC106582365, LOC106589585, aurka]
GO:0001501	skeletal system development	Group035	GO_BiologicalProcess-EBI-UniProt-GOA-ACAP-ARAP_01.05.2024_00h00	0.00976039	0.0334852	0.00976039	0.0105148	[4, 5]	25.5435	47	[LOC100136434, LOC100195997, LOC106562426, LOC106566248, LOC106568264, LOC106569443, LOC106569953, LOC106573620, LOC106575722, LOC106576150, LOC106578326, LOC106578526, LOC106579491, LOC106580142, LOC106583712, LOC106584620, LOC106585764, LOC106600835, LOC106600852, LOC106602368, LOC106605748, LOC106607258, LOC106609328, LOC106611121, col1a1a, col2a1b, col5a2a, ewsr1a, foxd3, hapln1b, hoxa3a, hox…
GO:0005850	eukaryotic translation initiation factor 2 complex	Group036	GO_CellularComponent-EBI-UniProt-GOA-ACAP-ARAP_01.05.2024_00h00	0.00715811	0.025679	0.00715811	0.00814417	[2, 3, 4]	62.5	5	[LOC106565058, LOC106571672, LOC106582627, LOC106602525, eif2s1a]
GO:0032288	myelin assembly	Group037	GO_BiologicalProcess-EBI-UniProt-GOA-ACAP-ARAP_01.05.2024_00h00	0.00621298	0.0228277	0.00621298	0.00733066	[4, 5, 6, 8, 9]	100	3	[LOC106602029, LOC106606327, LOC106610551]
GO:0032549	ribonucleoside binding	Group038	GO_MolecularFunction-EBI-UniProt-GOA-ACAP-ARAP_01.05.2024_00h00	0.00114194	0.00536358	0.00114194	0.00181895	[4, 5]	100	4	[LOC106604641, polr1b, polr3b, rpb2]
GO:0032587	ruffle membrane	Group039	GO_CellularComponent-EBI-UniProt-GOA-ACAP-ARAP_01.05.2024_00h00	0.00402851	0.0156603	0.00402851	0.00513347	[3, 4, 5, 6]	32.3529	22	[LOC106565365, LOC106568200, LOC106571274, LOC106575342, LOC106576671, LOC106576711, LOC106578277, LOC106579243, LOC106583019, LOC106584800, LOC106585234, LOC106590025, LOC106592246, LOC106599515, LOC106604400, LOC106606050, LOC106606273, LOC106607585, LOC123727851, ezrb, jcada, tescb]
GO:0033143	regulation of intracellular steroid hormone receptor signaling pathway	Group040	GO_BiologicalProcess-EBI-UniProt-GOA-ACAP-ARAP_01.05.2024_00h00	0.00487023	0.0184599	0.00487023	0.00587061	[4, 5, 6, 7, 8, 9]	80	4	[LOC106573542, LOC106601060, LOC106607385, safb]
GO:0034334	adherens junction maintenance	Group041	GO_BiologicalProcess-EBI-UniProt-GOA-ACAP-ARAP_01.05.2024_00h00	0.0114167	0.038078	0.0114167	0.0120091	[7]	46.6667	7	[LOC106562332, LOC106569924, LOC106583255, LOC106588358, LOC106606175, inavaa, plekha7b]
GO:0005876	spindle microtubule	Group042	GO_CellularComponent-EBI-UniProt-GOA-ACAP-ARAP_01.05.2024_00h00	0.00457354	0.0175396	0.00457354	0.00563481	[6, 7, 8]	36.5854	15	[LOC106561604, LOC106571586, LOC106573105, LOC106577137, LOC106589940, LOC106607864, LOC106608119, LOC106613229, aurka, ccdc57, fa29a, kif20ba, kntc1, ska1, ska3]
GO:0034518	RNA cap binding complex	Group043	GO_CellularComponent-EBI-UniProt-GOA-ACAP-ARAP_01.05.2024_00h00	0.00405847	0.0157231	0.00405847	0.00514226	[3]	42.3077	11	[LOC100194507, LOC100380746, LOC106562105, LOC106568864, LOC106577251, LOC106587155, LOC106611634, LOC106613115, eif4e2, eif4eb, if4e]
GO:0034663	endoplasmic reticulum chaperone complex	Group044	GO_CellularComponent-EBI-UniProt-GOA-ACAP-ARAP_01.05.2024_00h00	0.00114194	0.00536358	0.00114194	0.00181895	[3, 5, 6, 7]	100	4	[LOC100380749, LOC106567149, LOC106567637, grp78]
GO:0035098	ESC/E(Z) complex	Group045	GO_CellularComponent-EBI-UniProt-GOA-ACAP-ARAP_01.05.2024_00h00	8.79892e-05	0.000593016	8.79892e-05	0.000176771	[4, 5, 6, 8, 9]	54.1667	13	[LOC106561744, LOC106570721, LOC106574878, LOC106576122, LOC106581094, LOC106590561, LOC106592410, LOC106601045, LOC106601962, LOC106606530, LOC106607313, ezh2, rbbp4]
GO:0035101	FACT complex	Group046	GO_CellularComponent-EBI-UniProt-GOA-ACAP-ARAP_01.05.2024_00h00	0.012478	0.0411358	0.012478	0.0129423	[4, 7, 8, 9]	66.6667	4	[LOC100286423, LOC106577942, ssrp1a, ssrp1b]
GO:0035189	Rb-E2F complex	Group047	GO_CellularComponent-EBI-UniProt-GOA-ACAP-ARAP_01.05.2024_00h00	0.00621298	0.0228277	0.00621298	0.00733066	[4, 8]	100	3	[LOC106572360, e2f1, rb1]
GO:0036041	long-chain fatty acid binding	Group048	GO_MolecularFunction-EBI-UniProt-GOA-ACAP-ARAP_01.05.2024_00h00	0.000227438	0.00132508	0.000227438	0.00042982	[4, 7, 8]	85.7143	6	[LOC106570598, LOC106588813, LOC106608508, LOC106610011, fabp2, fabp3]
GO:0005880	nuclear microtubule	Group049	GO_CellularComponent-EBI-UniProt-GOA-ACAP-ARAP_01.05.2024_00h00	0.00621298	0.0228277	0.00621298	0.00733066	[6, 7, 8]	100	3	[LOC100195150, haus8, tpx2]
GO:0036122	BMP binding	Group050	GO_MolecularFunction-EBI-UniProt-GOA-ACAP-ARAP_01.05.2024_00h00	0.00481064	0.0182949	0.00481064	0.00583029	[4]	43.4783	10	[LOC106563420, LOC106582291, LOC106583098, LOC106586810, LOC106589308, LOC106603096, LOC106607693, nbl1, sost, sostdc1]
GO:0042127	regulation of cell population proliferation	Group051	GO_BiologicalProcess-EBI-UniProt-GOA-ACAP-ARAP_01.05.2024_00h00	0.00163686	0.00732568	0.00163686	0.00241735	[3, 4]	23.8806	112	[LOC100136449, LOC100136517, LOC100136559, LOC100137092, LOC100195785, LOC106561458, LOC106562426, LOC106563377, LOC106564485, LOC106565992, LOC106567054, LOC106568156, LOC106568264, LOC106570100, LOC106570401, LOC106570815, LOC106571025, LOC106571074, LOC106571724, LOC106571863, LOC106572390, LOC106572813, LOC106572816, LOC106572830, LOC106573113, LOC106573118, LOC106573907, LOC106574316, LOC106…
GO:0042552	myelination	Group052	GO_BiologicalProcess-EBI-UniProt-GOA-ACAP-ARAP_01.05.2024_00h00	0.000426117	0.00230022	0.000426117	0.000748221	[4, 7, 8]	40.9091	18	[LOC100195253, LOC106571415, LOC106577163, LOC106577171, LOC106580742, LOC106589372, LOC106600490, LOC106602029, LOC106606327, LOC106607820, LOC106607875, LOC106610551, LOC106610951, eif2b5, mal, mal2, mpz, plp1b]
GO:0042802	identical protein binding	Group053	GO_MolecularFunction-EBI-UniProt-GOA-ACAP-ARAP_01.05.2024_00h00	0.00612369	0.022536	0.00612369	0.00726374	[3]	26.7516	42	[LOC100194666, LOC106560816, LOC106562243, LOC106566713, LOC106567734, LOC106569189, LOC106570266, LOC106571950, LOC106573756, LOC106574437, LOC106577374, LOC106577392, LOC106577688, LOC106579825, LOC106579879, LOC106582883, LOC106583949, LOC106585557, LOC106586706, LOC106587404, LOC106591425, LOC106593519, LOC106599248, LOC106601114, LOC106601126, LOC106603674, LOC106608869, LOC106610060, LOC106…
GO:0043021	ribonucleoprotein complex binding	Group054	GO_MolecularFunction-EBI-UniProt-GOA-ACAP-ARAP_01.05.2024_00h00	0.00277605	0.011333	0.00277605	0.00377474	[3]	29.3103	34	[LOC100380787, LOC101448018, LOC106560248, LOC106565561, LOC106571586, LOC106571672, LOC106572492, LOC106575042, LOC106575933, LOC106576480, LOC106576956, LOC106583199, LOC106584219, LOC106585655, LOC106597165, LOC106601397, LOC106602525, LOC106604623, LOC106607064, LOC106607118, LOC106608119, LOC106609327, LOC106610219, LOC106611629, bop1, cl045, cpeb1a, cpeb3, ddx17, eif2s1a, if6, pes, ptcd3, s…
GO:0043065	positive regulation of apoptotic process	Group055	GO_BiologicalProcess-EBI-UniProt-GOA-ACAP-ARAP_01.05.2024_00h00	0.00204691	0.0088986	0.00204691	0.00294491	[4, 5, 6]	27.7108	46	[LOC100194666, LOC106561955, LOC106561967, LOC106564755, LOC106565122, LOC106565992, LOC106567109, LOC106567372, LOC106568238, LOC106571367, LOC106572136, LOC106572624, LOC106573116, LOC106576603, LOC106577049, LOC106577374, LOC106579879, LOC106581983, LOC106582620, LOC106582666, LOC106583478, LOC106583949, LOC106585557, LOC106590287, LOC106597692, LOC106600420, LOC106600507, LOC106601126, LOC106…
GO:0002693	positive regulation of cellular extravasation	Group056	GO_BiologicalProcess-EBI-UniProt-GOA-ACAP-ARAP_01.05.2024_00h00	0.00761994	0.0270799	0.00761994	0.00853893	[4, 5, 6, 7, 8]	54.5455	6	[LOC106568963, LOC106579287, LOC106582229, LOC106589265, LOC106608929, plvapb]
GO:0043527	tRNA methyltransferase complex	Group057	GO_CellularComponent-EBI-UniProt-GOA-ACAP-ARAP_01.05.2024_00h00	0.012478	0.0411358	0.012478	0.0129423	[4, 5]	66.6667	4	[LOC106571741, trm61, trmt61b, wdr4]
GO:0003682	chromatin binding	Group058	GO_MolecularFunction-EBI-UniProt-GOA-ACAP-ARAP_01.05.2024_00h00	0.00716583	0.0256663	0.00716583	0.00811158	[3]	22.9935	106	[LOC100286423, LOC100380772, LOC100380869, LOC106560867, LOC106563383, LOC106564951, LOC106565275, LOC106565826, LOC106567461, LOC106567799, LOC106568799, LOC106568871, LOC106568979, LOC106569987, LOC106570595, LOC106570721, LOC106571586, LOC106572212, LOC106573320, LOC106573334, LOC106574142, LOC106574878, LOC106575065, LOC106576175, LOC106576194, LOC106576686, LOC106577942, LOC106578738, LOC106…
GO:0044611	nuclear pore inner ring	Group059	GO_CellularComponent-EBI-UniProt-GOA-ACAP-ARAP_01.05.2024_00h00	0.00621298	0.0228277	0.00621298	0.00733066	[3, 4, 5, 7, 8]	100	3	[LOC106563918, nup188, nup205]
GO:0045041	protein import into mitochondrial intermembrane space	Group060	GO_BiologicalProcess-EBI-UniProt-GOA-ACAP-ARAP_01.05.2024_00h00	0.012478	0.0411358	0.012478	0.0129423	[4, 5, 6, 7, 8, 9]	66.6667	4	[LOC100136430, LOC106565560, LOC106586369, chchd4a]
GO:0045338	farnesyl diphosphate metabolic process	Group061	GO_BiologicalProcess-EBI-UniProt-GOA-ACAP-ARAP_01.05.2024_00h00	0.00114194	0.00536358	0.00114194	0.00181895	[5, 6, 7]	100	4	[LOC106605924, fdft1, fpps, hmgcs1]
GO:0045943	positive regulation of transcription by RNA polymerase I	Group062	GO_BiologicalProcess-EBI-UniProt-GOA-ACAP-ARAP_01.05.2024_00h00	0.00106637	0.00508197	0.00106637	0.00172319	[7, 8, 9, 10, 11]	83.3333	5	[LOC106581843, LOC106586141, dhx33, heatr1, utp15]
GO:0046112	nucleobase biosynthetic process	Group063	GO_BiologicalProcess-EBI-UniProt-GOA-ACAP-ARAP_01.05.2024_00h00	0.00481064	0.0182949	0.00481064	0.00583029	[5, 6, 7]	43.4783	10	[LOC106567100, LOC106570266, LOC106571444, LOC106587250, LOC106590221, LOC106591425, aprt, cmpk, gart, pyr5]
GO:0003835	beta-galactoside alpha-2,6-sialyltransferase activity	Group064	GO_MolecularFunction-EBI-UniProt-GOA-ACAP-ARAP_01.05.2024_00h00	0.00487023	0.0184599	0.00487023	0.00587061	[5]	80	4	[LOC106575252, LOC106581977, LOC106586768, st6gal1]
GO:0047555	3',5'-cyclic-GMP phosphodiesterase activity	Group065	GO_MolecularFunction-EBI-UniProt-GOA-ACAP-ARAP_01.05.2024_00h00	0.00339634	0.0134554	0.00339634	0.00440339	[8]	41.3793	12	[LOC106562335, LOC106566161, LOC106577501, LOC106582264, LOC106583711, LOC106586425, LOC106586468, LOC106587530, LOC106593519, LOC106601202, pde3a, pde9ab]
GO:0048269	methionine adenosyltransferase complex	Group066	GO_CellularComponent-EBI-UniProt-GOA-ACAP-ARAP_01.05.2024_00h00	0.012478	0.0411358	0.012478	0.0129423	[3, 4]	66.6667	4	[LOC106564841, LOC106580346, LOC106585265, mat2aa]
GO:0003868	4-hydroxyphenylpyruvate dioxygenase activity	Group067	GO_MolecularFunction-EBI-UniProt-GOA-ACAP-ARAP_01.05.2024_00h00	0.00487023	0.0184599	0.00487023	0.00587061	[5]	80	4	[LOC106560323, LOC106560341, LOC106579929, LOC106585509]
GO:0048483	autonomic nervous system development	Group068	GO_BiologicalProcess-EBI-UniProt-GOA-ACAP-ARAP_01.05.2024_00h00	0.00405847	0.0157231	0.00405847	0.00514226	[4, 5, 6]	42.3077	11	[LOC100136470, LOC106569465, LOC106589426, LOC106600156, LOC106602368, LOC106604082, LOC106605010, LOC106607141, LOC106610223, foxd3, gmds]
GO:0003886	DNA (cytosine-5-)-methyltransferase activity	Group069	GO_MolecularFunction-EBI-UniProt-GOA-ACAP-ARAP_01.05.2024_00h00	0.0128894	0.0423085	0.0128894	0.0133071	[5, 6]	50	6	[LOC100380772, LOC106567215, LOC106570983, LOC106603656, LOC106607210, LOC106611330]
GO:0050661	NADP binding	Group070	GO_MolecularFunction-EBI-UniProt-GOA-ACAP-ARAP_01.05.2024_00h00	0.00106378	0.00508029	0.00106378	0.00173156	[7]	35.4839	22	[LOC100136417, LOC100196702, LOC106562460, LOC106570829, LOC106584276, LOC106596865, LOC106596912, LOC106603436, LOC106613967, LOC123723662, dhfr, g6pd, gapdh, gapdhs, gmds, gsr, hmdh, nnt, nos2b, pgd, qdpra, zgc:153031]
GO:0051177	meiotic sister chromatid cohesion	Group071	GO_BiologicalProcess-EBI-UniProt-GOA-ACAP-ARAP_01.05.2024_00h00	0.00715811	0.025679	0.00715811	0.00814417	[4, 5, 7]	62.5	5	[LOC100306849, bub1, bub1bb, sgo1, sgo2]
GO:0070182	DNA polymerase binding	Group072	GO_MolecularFunction-EBI-UniProt-GOA-ACAP-ARAP_01.05.2024_00h00	0.00487023	0.0184599	0.00487023	0.00587061	[4]	80	4	[LOC106587264, fancd2, fanci, rtel1]
GO:0070573	metallodipeptidase activity	Group073	GO_MolecularFunction-EBI-UniProt-GOA-ACAP-ARAP_01.05.2024_00h00	0.0136788	0.0446423	0.0136788	0.014057	[6]	55.5556	5	[LOC106562419, LOC106569863, LOC106587610, LOC106605538, dpep1]
GO:0070652	HAUS complex	Group074	GO_CellularComponent-EBI-UniProt-GOA-ACAP-ARAP_01.05.2024_00h00	0.0136788	0.0446423	0.0136788	0.014057	[3, 8]	55.5556	5	[LOC106608807, fa29a, haus4, haus7, k0841]
GO:0070831	basement membrane assembly	Group075	GO_BiologicalProcess-EBI-UniProt-GOA-ACAP-ARAP_01.05.2024_00h00	0.012478	0.0411358	0.012478	0.0129423	[6, 7]	66.6667	4	[LOC100286412, LOC106583477, LOC106609095, lamb2l]
GO:0071006	U2-type catalytic step 1 spliceosome	Group076	GO_CellularComponent-EBI-UniProt-GOA-ACAP-ARAP_01.05.2024_00h00	0.00116413	0.00544537	0.00116413	0.00182818	[4, 5, 9]	63.6364	7	[LOC106563727, LOC106602585, LOC106604840, LOC106609896, LOC106611702, if4a3, prp19]
GO:0004528	phosphodiesterase I activity	Group077	GO_MolecularFunction-EBI-UniProt-GOA-ACAP-ARAP_01.05.2024_00h00	0.0136788	0.0446423	0.0136788	0.014057	[6]	55.5556	5	[LOC100380685, LOC106573026, LOC106597885, enpp1, fan1]
GO:0071439	clathrin complex	Group078	GO_CellularComponent-EBI-UniProt-GOA-ACAP-ARAP_01.05.2024_00h00	0.00106637	0.00508197	0.00106637	0.00172319	[3, 4, 5, 6]	83.3333	5	[LOC106567969, LOC106580423, LOC106581108, LOC106603518, LOC106612978]
GO:0071617	lysophospholipid acyltransferase activity	Group079	GO_MolecularFunction-EBI-UniProt-GOA-ACAP-ARAP_01.05.2024_00h00	0.0117482	0.0388989	0.0117482	0.0122423	[5]	40.9091	9	[LOC106573494, LOC106577939, LOC106582438, LOC106583352, LOC106588725, LOC106595731, agpat4, mboat7, plcd]
GO:0140513	nuclear protein-containing complex	Group080	GO_CellularComponent-EBI-UniProt-GOA-ACAP-ARAP_01.05.2024_00h00	2.20018e-09	5.89647e-08	2.20018e-09	9.81279e-09	[2, 6]	23.9445	414	[LOC100136352, LOC100195319, LOC100195537, LOC100195694, LOC100196059, LOC100196131, LOC100196545, LOC100286423, LOC100380699, LOC100380787, LOC106560272, LOC106560324, LOC106560884, LOC106560931, LOC106561252, LOC106561546, LOC106561744, LOC106561922, LOC106562047, LOC106562085, LOC106562155, LOC106562230, LOC106562324, LOC106562585, LOC106563120, LOC106563313, LOC106563383, LOC106563393, LOC106…
GO:2001224	positive regulation of neuron migration	Group081	GO_BiologicalProcess-EBI-UniProt-GOA-ACAP-ARAP_01.05.2024_00h00	0.00369612	0.0145419	0.00369612	0.00473698	[5, 6, 7, 8, 9, 10]	47.3684	9	[LOC106573451, LOC106577838, LOC106580184, LOC106585847, LOC106597410, LOC106609664, nsmfb, sema3h, shtn1]
KEGG:00030	Pentose phosphate pathway	Group082	KEGG_01.05.2024	0.00328668	0.0130664	0.00328668	0.00428614	[-1]	32.8358	22	[LOC100194624, LOC100196702, LOC106561989, LOC106568356, LOC106572957, LOC106583908, LOC106587569, LOC106587773, LOC106604323, aldoaa, dera, fbp1a, g6pd, glyctk, gpia, k6pp, pfkpa, pgd, rgn, rpe, taldo, tkt]
KEGG:00120	Primary bile acid biosynthesis	Group083	KEGG_01.05.2024	0.00696743	0.0251136	0.00696743	0.00805046	[-1]	37.1429	13	[LOC106569045, LOC106569335, LOC106571110, LOC106575170, LOC106580502, LOC106585111, LOC106586421, LOC106599889, LOC106601564, LOC106607853, LOC106608238, acot8, c25ha]
KEGG:00140	Steroid hormone biosynthesis	Group084	KEGG_01.05.2024	0.00497904	0.0188097	0.00497904	0.0059695	[-1]	32.3077	21	[LOC106562710, LOC106564819, LOC106567102, LOC106567841, LOC106569045, LOC106576803, LOC106581797, LOC106581954, LOC106588007, LOC106593341, LOC106594168, LOC106594819, LOC106613760, comta, hsd17b12b, hsd17b2, hsd17b3, hsd17b7, s5a2, sult2st2, ud2a2]
KEGG:00330	Arginine and proline metabolism	Group085	KEGG_01.05.2024	4.25212e-06	4.26711e-05	4.25212e-06	1.14244e-05	[-1]	37.6238	38	[LOC100196494, LOC100500786, LOC106560816, LOC106562243, LOC106563588, LOC106564349, LOC106569863, LOC106573756, LOC106577392, LOC106578507, LOC106586788, LOC106587404, LOC106591168, LOC106599105, LOC106600595, LOC106603082, LOC106603838, LOC106605538, LOC106608869, LOC106611136, aldh4a1, aldh7a1, arg2, ckba, ckmb, cndp1, dao, dcam, gamt, kcrb, kcrt, lap3, nos2b, p4ha3, sat1a.2, si:ch211-127i16.2…
KEGG:00450	Selenocompound metabolism	Group086	KEGG_01.05.2024	0.000152459	0.000943755	0.000152459	0.00029309	[-1]	52	13	[LOC106565239, LOC106572991, LOC106573862, LOC106577008, LOC106577298, LOC106583642, LOC106602291, LOC106610336, cgl, mars1, mars2, sephs1, txnrd2.2]
KEGG:00480	Glutathione metabolism	Group087	KEGG_01.05.2024	0.0013281	0.00609963	0.0013281	0.00201474	[-1]	31.3131	31	[LOC100136484, LOC100196702, LOC106562827, LOC106566559, LOC106567863, LOC106573760, LOC106582376, LOC106584335, LOC106586335, LOC106600407, LOC106600595, LOC106603082, LOC106607664, LOC106611136, LOC106611534, LOC106612563, cg024, chac1, chac2, g6pd, ggt5a, gpx7, gsr, gsto1, gstt1a, lap3, pgd, rir1, rir2, spsy, srm]
GO:0006335	DNA replication-dependent chromatin assembly	Group088	GO_BiologicalProcess-EBI-UniProt-GOA-ACAP-ARAP_01.05.2024_00h00	0.000227438	0.00132508	0.000227438	0.00042982	[7]	85.7143	6	[LOC106560435, LOC106564261, LOC106582111, LOC106584054, LOC106586634, hgv2]
KEGG:00630	Glyoxylate and dicarboxylate metabolism	Group089	KEGG_01.05.2024	1.24529e-05	0.00011257	1.24529e-05	3.05164e-05	[-1]	41.5385	27	[LOC100196673, LOC106561216, LOC106564824, LOC106564857, LOC106565542, LOC106569199, LOC106572524, LOC106573440, LOC106577388, LOC106580033, LOC106583348, LOC106584548, LOC106585394, LOC106589533, LOC106591168, LOC106591425, LOC106593044, LOC106593318, LOC106608304, LOC106609344, LOC106611699, acat2, aco1, acss1, gcshb, glna, glyctk]
KEGG:00830	Retinol metabolism	Group090	KEGG_01.05.2024	0.00778984	0.0275548	0.00778984	0.00864246	[-1]	28.866	28	[LOC106567102, LOC106567841, LOC106568881, LOC106572239, LOC106575940, LOC106579731, LOC106581797, LOC106581954, LOC106582983, LOC106587345, LOC106593341, LOC106594168, LOC106598856, LOC106600509, LOC106602563, LOC106606100, LOC106608464, aldh1a2, aox6, bco1, bco1l, dgat1a, dhrs3, dhrs4, rdh12, sdr16c5a, si:ch1073-13h15.3, ud2a2]
KEGG:00910	Nitrogen metabolism	Group091	KEGG_01.05.2024	0.00696743	0.0251136	0.00696743	0.00805046	[-1]	37.1429	13	[LOC106565542, LOC106568872, LOC106569199, LOC106569486, LOC106590208, LOC106599341, LOC106606089, ca4a, ca6, ca9, cahz, gdh2, glna]
KEGG:03083	Polycomb repressive complex	Group092	KEGG_01.05.2024	0.00299988	0.0120737	0.00299988	0.00400582	[-1]	26.1682	56	[LOC106561604, LOC106561744, LOC106565418, LOC106565733, LOC106565771, LOC106565826, LOC106567958, LOC106568226, LOC106568979, LOC106570061, LOC106570183, LOC106570688, LOC106570721, LOC106573105, LOC106574843, LOC106574878, LOC106575884, LOC106576122, LOC106576194, LOC106576513, LOC106578866, LOC106579653, LOC106580128, LOC106580382, LOC106581094, LOC106581944, LOC106582411, LOC106582878, LOC106…
KEGG:03271	Virion	Group093	KEGG_01.05.2024	0.012478	0.0411358	0.012478	0.0129423	[-1]	66.6667	4	[LOC106568399, LOC106585965, LOC106590025, LOC106599515]
KEGG:03320	PPAR signaling pathway	Group094	KEGG_01.05.2024	1.29054e-05	0.000115289	1.29054e-05	3.12817e-05	[-1]	33.1081	49	[LOC100136409, LOC100136415, LOC106561537, LOC106565394, LOC106568426, LOC106568957, LOC106569335, LOC106569629, LOC106569952, LOC106570598, LOC106571805, LOC106573544, LOC106573546, LOC106575170, LOC106575269, LOC106576818, LOC106581311, LOC106583677, LOC106584489, LOC106584797, LOC106585590, LOC106585738, LOC106586421, LOC106586902, LOC106588813, LOC106590260, LOC106599103, LOC106599889, LOC106…
KEGG:04010	MAPK signaling pathway	Group095	KEGG_01.05.2024	0.00798952	0.0281736	0.00798952	0.00877666	[-1]	21.8228	170	[LOC100136449, LOC100136517, LOC100136559, LOC100380643, LOC100380679, LOC100380851, LOC106560270, LOC106561009, LOC106561046, LOC106562896, LOC106563492, LOC106563584, LOC106564480, LOC106565558, LOC106566170, LOC106566757, LOC106567054, LOC106567450, LOC106567641, LOC106568132, LOC106568136, LOC106568156, LOC106568558, LOC106568974, LOC106569963, LOC106570815, LOC106571074, LOC106571724, LOC106…
KEGG:04068	FoxO signaling pathway	Group096	KEGG_01.05.2024	0.000552715	0.00288781	0.000552715	0.000948119	[-1]	25.3406	93	[LOC100136445, LOC100136517, LOC100136540, LOC100136559, LOC100286404, LOC106560604, LOC106561617, LOC106562970, LOC106563018, LOC106563680, LOC106563758, LOC106564824, LOC106565437, LOC106565531, LOC106566708, LOC106566757, LOC106568100, LOC106568165, LOC106568170, LOC106568949, LOC106568974, LOC106569079, LOC106569546, LOC106569881, LOC106570356, LOC106571074, LOC106571799, LOC106573361, LOC106…
KEGG:04115	p53 signaling pathway	Group097	KEGG_01.05.2024	0.00111926	0.00528978	0.00111926	0.00179565	[-1]	27.933	50	[LOC100136517, LOC100195405, LOC100196698, LOC106561617, LOC106565437, LOC106566708, LOC106568974, LOC106569189, LOC106571097, LOC106571802, LOC106572911, LOC106573930, LOC106577010, LOC106577554, LOC106580118, LOC106582462, LOC106582467, LOC106582883, LOC106583085, LOC106583949, LOC106586251, LOC106587655, LOC106587947, LOC106589683, LOC106599248, LOC106601126, LOC106604703, LOC106607664, LOC106…
KEGG:04141	Protein processing in endoplasmic reticulum	Group098	KEGG_01.05.2024	1.15009e-06	1.38619e-05	1.15009e-06	3.41959e-06	[-1]	28.1407	112	[LOC100380749, LOC106560878, LOC106561706, LOC106561997, LOC106562280, LOC106564604, LOC106565008, LOC106565561, LOC106565722, LOC106565820, LOC106566439, LOC106567149, LOC106567531, LOC106567533, LOC106567637, LOC106567641, LOC106569189, LOC106569430, LOC106569608, LOC106569891, LOC106570075, LOC106571177, LOC106571672, LOC106571688, LOC106571933, LOC106572118, LOC106572584, LOC106573818, LOC106…
KEGG:04145	Phagosome	Group099	KEGG_01.05.2024	5.25854e-06	5.1857e-05	5.25854e-06	1.39602e-05	[-1]	28.3988	94	[LOC100136352, LOC100136392, LOC100136483, LOC100270810, LOC100380681, LOC100534606, LOC106561955, LOC106561998, LOC106562274, LOC106562989, LOC106562991, LOC106564005, LOC106564356, LOC106564360, LOC106565237, LOC106565561, LOC106567570, LOC106568399, LOC106568806, LOC106569608, LOC106569936, LOC106569947, LOC106571097, LOC106572477, LOC106572511, LOC106572601, LOC106572604, LOC106573404, LOC106…
KEGG:04150	mTOR signaling pathway	Group100	KEGG_01.05.2024	0.00709112	0.0254788	0.00709112	0.00810933	[-1]	23.5772	87	[LOC100136392, LOC100136517, LOC100380867, LOC106562970, LOC106563018, LOC106563157, LOC106563501, LOC106563584, LOC106565616, LOC106566757, LOC106567382, LOC106567563, LOC106567964, LOC106568170, LOC106568949, LOC106569546, LOC106569856, LOC106570052, LOC106570349, LOC106570356, LOC106570373, LOC106572675, LOC106572931, LOC106573361, LOC106573620, LOC106573635, LOC106573900, LOC106574245, LOC106…
KEGG:04210	Apoptosis	Group101	KEGG_01.05.2024	0.000235876	0.00136377	0.000235876	0.000438336	[-1]	25.8953	94	[LOC100136352, LOC100196094, LOC100380681, LOC106561955, LOC106562976, LOC106562989, LOC106562991, LOC106563018, LOC106564005, LOC106565008, LOC106565749, LOC106566485, LOC106566757, LOC106568012, LOC106568949, LOC106568974, LOC106569189, LOC106569716, LOC106569771, LOC106569963, LOC106571672, LOC106572092, LOC106572477, LOC106572601, LOC106572604, LOC106572830, LOC106573361, LOC106573900, LOC106…
KEGG:04218	Cellular senescence	Group102	KEGG_01.05.2024	8.813e-08	1.52091e-06	8.813e-08	3.11952e-07	[-1]	28.9855	120	[LOC100136559, LOC100194629, LOC100195405, LOC100380679, LOC106561392, LOC106561617, LOC106563018, LOC106563680, LOC106565008, LOC106565437, LOC106565720, LOC106565749, LOC106566485, LOC106566708, LOC106566757, LOC106567114, LOC106568136, LOC106568323, LOC106568949, LOC106568974, LOC106569936, LOC106569947, LOC106570699, LOC106570721, LOC106571074, LOC106571760, LOC106571799, LOC106571864, LOC106…
KEGG:04270	Vascular smooth muscle contraction	Group103	KEGG_01.05.2024	0.000963594	0.00465057	0.000963594	0.00158001	[-1]	25.4658	82	[LOC100194629, LOC100380663, LOC100380669, LOC106560996, LOC106562099, LOC106564681, LOC106565749, LOC106566485, LOC106566714, LOC106566722, LOC106566757, LOC106567013, LOC106570254, LOC106570343, LOC106571171, LOC106571556, LOC106571557, LOC106571974, LOC106572092, LOC106572364, LOC106572423, LOC106573078, LOC106575686, LOC106575713, LOC106576235, LOC106577820, LOC106577847, LOC106579126, LOC106…
KEGG:04370	VEGF signaling pathway	Group104	KEGG_01.05.2024	0.00295178	0.0119011	0.00295178	0.00396534	[-1]	27.5	44	[LOC100380679, LOC106560399, LOC106563018, LOC106565558, LOC106566757, LOC106567114, LOC106568136, LOC106568949, LOC106570401, LOC106571864, LOC106572627, LOC106573361, LOC106573900, LOC106577820, LOC106577847, LOC106581359, LOC106583570, LOC106583670, LOC106583822, LOC106584012, LOC106588251, LOC106588992, LOC106599005, LOC106599096, LOC106601744, LOC106602915, LOC106605015, LOC106606735, LOC106…
KEGG:04371	Apelin signaling pathway	Group105	KEGG_01.05.2024	0.000319664	0.00178479	0.000319664	0.000584304	[-1]	25.6831	94	[LOC100194629, LOC100286404, LOC100380647, LOC106560805, LOC106561617, LOC106561786, LOC106562057, LOC106562078, LOC106562335, LOC106562970, LOC106564679, LOC106564817, LOC106565531, LOC106565749, LOC106566485, LOC106566714, LOC106566757, LOC106567013, LOC106567879, LOC106567964, LOC106568343, LOC106569881, LOC106570130, LOC106570343, LOC106570377, LOC106570673, LOC106571556, LOC106571557, LOC106…
KEGG:04514	Cell adhesion molecules	Group106	KEGG_01.05.2024	0.001516	0.00685209	0.001516	0.00225379	[-1]	24.186	104	[LOC106560694, LOC106561458, LOC106561640, LOC106561641, LOC106561987, LOC106562057, LOC106563738, LOC106563811, LOC106563813, LOC106563818, LOC106564356, LOC106564360, LOC106564975, LOC106565679, LOC106566765, LOC106567157, LOC106567570, LOC106567734, LOC106568037, LOC106568355, LOC106569513, LOC106569780, LOC106569936, LOC106569947, LOC106570046, LOC106570634, LOC106571924, LOC106572978, LOC106…
KEGG:04520	Adherens junction	Group107	KEGG_01.05.2024	0.0111158	0.037238	0.0111158	0.0118039	[-1]	23.9437	68	[LOC100136352, LOC100380299, LOC100380677, LOC100380768, LOC106561044, LOC106561987, LOC106562057, LOC106562151, LOC106563594, LOC106564005, LOC106565263, LOC106567524, LOC106568037, LOC106569760, LOC106569881, LOC106570061, LOC106571171, LOC106573120, LOC106573126, LOC106576640, LOC106576818, LOC106579657, LOC106580854, LOC106581618, LOC106582115, LOC106582283, LOC106582895, LOC106583152, LOC106…
KEGG:04530	Tight junction	Group108	KEGG_01.05.2024	0.000735706	0.0036753	0.000735706	0.00122435	[-1]	24.187	119	[LOC100136352, LOC100136366, LOC100380299, LOC100380663, LOC100380669, LOC100380681, LOC100380717, LOC106560694, LOC106561617, LOC106561766, LOC106562151, LOC106562896, LOC106562970, LOC106562989, LOC106562991, LOC106563219, LOC106563322, LOC106563811, LOC106563813, LOC106563818, LOC106564005, LOC106564681, LOC106564849, LOC106565531, LOC106565841, LOC106566671, LOC106567236, LOC106567497, LOC106…
KEGG:04820	Cytoskeleton in muscle cells	Group109	KEGG_01.05.2024	2.42244e-10	8.23631e-09	2.42244e-10	1.2862e-09	[-1]	28.6174	178	[LOC100136352, LOC100136391, LOC100136494, LOC100380625, LOC100380633, LOC100380663, LOC100380669, LOC106560365, LOC106561152, LOC106561496, LOC106561651, LOC106561820, LOC106561998, LOC106562413, LOC106562962, LOC106563133, LOC106564005, LOC106564681, LOC106564737, LOC106564751, LOC106565237, LOC106565679, LOC106566046, LOC106566054, LOC106566838, LOC106568000, LOC106568399, LOC106568400, LOC106…
KEGG:04916	Melanogenesis	Group110	KEGG_01.05.2024	0.00701458	0.0252436	0.00701458	0.00806316	[-1]	24.5353	66	[LOC100137092, LOC100194629, LOC100380647, LOC106560270, LOC106562908, LOC106565616, LOC106566714, LOC106566757, LOC106567013, LOC106567278, LOC106567524, LOC106569465, LOC106569856, LOC106570343, LOC106571556, LOC106571557, LOC106572415, LOC106572675, LOC106572859, LOC106573113, LOC106573324, LOC106573361, LOC106574245, LOC106575154, LOC106579325, LOC106580086, LOC106581837, LOC106582380, LOC106…
GO:0005200	structural constituent of cytoskeleton	Group111	GO_BiologicalProcess-EBI-UniProt-GOA-ACAP-ARAP_01.05.2024_00h00	0.00341178	0.0134931	0.00341178	0.00439784	[6]	28.5714	36	[LOC100136483, LOC100380625, LOC100380681, LOC106560807, LOC106561152, LOC106562413, LOC106562989, LOC106562991, LOC106569771, LOC106569778, LOC106572477, LOC106572604, LOC106573504, LOC106574678, LOC106575630, LOC106575781, LOC106580001, LOC106580679, LOC106582509, LOC106582524, LOC106586917, LOC106586921, LOC106601521, LOC106602627, LOC106604765, LOC106607316, LOC106608059, lmnb1, lmnb2, nfm, t…
GO:0006595	polyamine metabolic process	Group112	GO_BiologicalProcess-EBI-UniProt-GOA-ACAP-ARAP_01.05.2024_00h00	0.00369612	0.0145419	0.00369612	0.00473698	[6]	47.3684	9	[LOC106563588, LOC106600595, LOC106603082, LOC106611136, dcam, sat1a.2, spsy, srm, upb1]
GO:0006744	ubiquinone biosynthetic process	Group113	GO_BiologicalProcess-EBI-UniProt-GOA-ACAP-ARAP_01.05.2024_00h00	0.00963999	0.033122	0.00963999	0.0104355	[6]	40	10	[LOC106563305, LOC106572003, LOC106573192, LOC106579710, LOC106580034, LOC106590306, coq5, coq8aa, ndufa9a, pdss2]
GO:0000302	response to reactive oxygen species	Group114	GO_BiologicalProcess-EBI-UniProt-GOA-ACAP-ARAP_01.05.2024_00h00	0.00457354	0.0175396	0.00457354	0.00563481	[4]	36.5854	15	[LOC100136454, LOC106564577, LOC106564824, LOC106571802, LOC106573904, LOC106590494, LOC106598598, LOC106604703, anxa1, apod, apoda.1, sesn1, sod1, sod3, tdx]
GO:0006999	nuclear pore organization	Group115	GO_BiologicalProcess-EBI-UniProt-GOA-ACAP-ARAP_01.05.2024_00h00	0.00487023	0.0184599	0.00487023	0.00587061	[5, 6]	80	4	[LOC106582498, LOC106586901, ndc1, nup205]
GO:0007172	signal complex assembly	Group116	GO_BiologicalProcess-EBI-UniProt-GOA-ACAP-ARAP_01.05.2024_00h00	0.0136788	0.0446423	0.0136788	0.014057	[4, 5, 6]	55.5556	5	[LOC106570401, LOC106571025, LOC106588992, LOC106593695, ptk2ba]
GO:0007309	oocyte axis specification	Group117	GO_BiologicalProcess-EBI-UniProt-GOA-ACAP-ARAP_01.05.2024_00h00	0.012478	0.0411358	0.012478	0.0129423	[3, 4, 5, 6, 7, 8, 9, 10]	66.6667	4	[LOC106565677, LOC106577912, LOC106589232, mep50]
GO:0008045	motor neuron axon guidance	Group118	GO_BiologicalProcess-EBI-UniProt-GOA-ACAP-ARAP_01.05.2024_00h00	0.0112999	0.0377438	0.0112999	0.0119426	[7, 8, 9, 10, 11, 12, 13, 14]	36.3636	12	[LOC106569393, LOC106573451, LOC106577638, LOC106580569, LOC106585175, LOC106597410, LOC106604257, LOC106606735, LOC106608769, LOC106609664, rac3b, sema3h]
GO:0008142	oxysterol binding	Group119	GO_MolecularFunction-EBI-UniProt-GOA-ACAP-ARAP_01.05.2024_00h00	0.00324899	0.0129618	0.00324899	0.00428713	[5]	45.4545	10	[LOC106563396, LOC106572576, LOC106573506, LOC106578412, LOC106588010, LOC106588012, LOC106590116, LOC106603217, gpr17, roraa]
GO:0008637	apoptotic mitochondrial changes	Group120	GO_BiologicalProcess-EBI-UniProt-GOA-ACAP-ARAP_01.05.2024_00h00	0.00733895	0.026204	0.00733895	0.00826558	[5, 6]	35.8974	14	[LOC100136430, LOC100194666, LOC106577374, LOC106579879, LOC106583949, LOC106585557, LOC106586369, LOC106588347, LOC106601126, LOC106604721, LOC106609227, LOC106614017, bada, bnip3l]
GO:0009790	embryo development	Group121	GO_BiologicalProcess-EBI-UniProt-GOA-ACAP-ARAP_01.05.2024_00h00	0.00109807	0.00522212	0.000406495	0.000725187	[3, 4]	25.8865	73	[LOC100196274, LOC106560332, LOC106563492, LOC106564480, LOC106564687, LOC106565365, LOC106567452, LOC106567542, LOC106569198, LOC106570598, LOC106571171, LOC106571269, LOC106571274, LOC106571319, LOC106571753, LOC106573078, LOC106573620, LOC106575722, LOC106577912, LOC106579155, LOC106580789, LOC106582284, LOC106583102, LOC106583410, LOC106583712, LOC106583890, LOC106584178, LOC106584358, LOC106…
GO:0009887	animal organ morphogenesis	Group121	GO_BiologicalProcess-EBI-UniProt-GOA-ACAP-ARAP_01.05.2024_00h00	0.00897099	0.0311523	0.000406495	0.000725187	[3, 4]	23.7082	78	[LOC100196274, LOC100286412, LOC106560332, LOC106562972, LOC106564677, LOC106565365, LOC106566484, LOC106568156, LOC106568667, LOC106569065, LOC106569067, LOC106569198, LOC106570598, LOC106571274, LOC106571415, LOC106571753, LOC106573078, LOC106573620, LOC106577638, LOC106581397, LOC106583098, LOC106583102, LOC106583410, LOC106583477, LOC106584178, LOC106584358, LOC106585964, LOC106586810, LOC106…
GO:0000491	small nucleolar ribonucleoprotein complex assembly	Group122	GO_BiologicalProcess-EBI-UniProt-GOA-ACAP-ARAP_01.05.2024_00h00	0.00243027	0.0101767	0.00243027	0.00338718	[6, 7]	53.3333	8	[LOC106590802, LOC106609327, cl045, pih1d2, ruvb1, ruvbl2, shq1, znhit6]
GO:0000492	box C/D snoRNP assembly	Group122	GO_BiologicalProcess-EBI-UniProt-GOA-ACAP-ARAP_01.05.2024_00h00	0.0128894	0.0423085	0.00243027	0.00338718	[7, 8]	50	6	[LOC106609327, cl045, pih1d2, ruvb1, ruvbl2, znhit6]
GO:0016614	oxidoreductase activity, acting on CH-OH group of donors	Group123	GO_MolecularFunction-EBI-UniProt-GOA-ACAP-ARAP_01.05.2024_00h00	0.00190352	0.00837108	0.00190352	0.00277441	[3]	26.3158	60	[LOC100136418, LOC100196673, LOC100196702, LOC106560437, LOC106563565, LOC106563632, LOC106564857, LOC106565197, LOC106566713, LOC106568881, LOC106570829, LOC106571950, LOC106572239, LOC106574437, LOC106575307, LOC106577388, LOC106579731, LOC106581777, LOC106581822, LOC106582376, LOC106582983, LOC106583516, LOC106583703, LOC106584055, LOC106586205, LOC106586211, LOC106586335, LOC106588007, LOC106…
GO:0016616	oxidoreductase activity, acting on the CH-OH group of donors, NAD or NADP as acceptor	Group123	GO_MolecularFunction-EBI-UniProt-GOA-ACAP-ARAP_01.05.2024_00h00	0.00266456	0.0109763	0.00190352	0.00277441	[4]	26.1261	58	[LOC100136418, LOC100196673, LOC100196702, LOC106560437, LOC106563565, LOC106563632, LOC106564857, LOC106565197, LOC106566713, LOC106568881, LOC106570829, LOC106571950, LOC106572239, LOC106574437, LOC106575307, LOC106577388, LOC106579731, LOC106581777, LOC106582376, LOC106582983, LOC106583516, LOC106583703, LOC106584055, LOC106586205, LOC106586211, LOC106586335, LOC106588007, LOC106593044, LOC106…
GO:0004579	dolichyl-diphosphooligosaccharide-protein glycotransferase activity	Group124	GO_MolecularFunction-EBI-UniProt-GOA-ACAP-ARAP_01.05.2024_00h00	0.000209865	0.00123853	0.000140723	0.000272881	[6]	100	5	[LOC106570075, LOC106588202, LOC106603544, LOC106606144, stt3a]
GO:0018279	protein N-linked glycosylation via asparagine	Group124	GO_BiologicalProcess-EBI-UniProt-GOA-ACAP-ARAP_01.05.2024_00h00	0.000140723	0.000883106	0.000140723	0.000272881	[6, 7, 8, 9]	57.8947	11	[LOC106565820, LOC106570075, LOC106571077, LOC106574515, LOC106575376, LOC106582927, LOC106588202, LOC106603544, LOC106606144, ddost, stt3a]
GO:0019207	kinase regulator activity	Group125	GO_MolecularFunction-EBI-UniProt-GOA-ACAP-ARAP_01.05.2024_00h00	0.00129751	0.00600756	0.00129751	0.00199548	[3]	25.4967	77	[LOC100195150, LOC100195405, LOC100196452, LOC106561617, LOC106563018, LOC106563377, LOC106563680, LOC106564679, LOC106565531, LOC106565567, LOC106565646, LOC106565979, LOC106566708, LOC106568200, LOC106568835, LOC106568949, LOC106569546, LOC106570061, LOC106570930, LOC106571114, LOC106571256, LOC106573900, LOC106574322, LOC106575072, LOC106575834, LOC106576177, LOC106578426, LOC106579947, LOC106…
GO:0019887	protein kinase regulator activity	Group125	GO_MolecularFunction-EBI-UniProt-GOA-ACAP-ARAP_01.05.2024_00h00	0.00366289	0.0144361	0.00129751	0.00199548	[4]	25.4032	63	[LOC100195150, LOC100195405, LOC100196452, LOC106561617, LOC106563377, LOC106563680, LOC106565531, LOC106565567, LOC106565646, LOC106566708, LOC106568200, LOC106568835, LOC106569546, LOC106570061, LOC106570930, LOC106571114, LOC106571256, LOC106574322, LOC106575072, LOC106575834, LOC106579947, LOC106580589, LOC106581253, LOC106583085, LOC106583465, LOC106585234, LOC106585483, LOC106585998, LOC106…
GO:0030863	cortical cytoskeleton	Group126	GO_CellularComponent-EBI-UniProt-GOA-ACAP-ARAP_01.05.2024_00h00	0.0144855	0.0468721	0.0144855	0.0147501	[4, 5, 6]	25	47	[LOC100286581, LOC100380299, LOC100380625, LOC106560912, LOC106561270, LOC106563505, LOC106564849, LOC106565198, LOC106566046, LOC106568916, LOC106570192, LOC106570296, LOC106572051, LOC106574252, LOC106574434, LOC106575261, LOC106578042, LOC106578897, LOC106580158, LOC106580854, LOC106581657, LOC106581699, LOC106583413, LOC106586112, LOC106586280, LOC106588679, LOC106589453, LOC106589493, LOC106…
GO:0030864	cortical actin cytoskeleton	Group126	GO_CellularComponent-EBI-UniProt-GOA-ACAP-ARAP_01.05.2024_00h00	0.000112288	0.000737154	0.0144855	0.0147501	[5, 6, 7]	31.4685	45	[LOC100286581, LOC100380299, LOC100380625, LOC106560912, LOC106561270, LOC106563505, LOC106564849, LOC106565198, LOC106566046, LOC106568916, LOC106570192, LOC106570296, LOC106572051, LOC106574252, LOC106574434, LOC106575261, LOC106578042, LOC106578897, LOC106580158, LOC106580854, LOC106581657, LOC106581699, LOC106583413, LOC106586112, LOC106588679, LOC106589453, LOC106589493, LOC106595760, LOC106…
GO:0031414	N-terminal protein acetyltransferase complex	Group127	GO_CellularComponent-EBI-UniProt-GOA-ACAP-ARAP_01.05.2024_00h00	0.00647786	0.0234977	0.00647786	0.00752377	[3, 4, 6]	47.0588	8	[LOC106562660, LOC106567016, LOC106572706, LOC106590472, LOC106604691, lsmd1, naa35, naa50]
GO:0031415	NatA complex	Group127	GO_CellularComponent-EBI-UniProt-GOA-ACAP-ARAP_01.05.2024_00h00	0.00106637	0.00508197	0.00647786	0.00752377	[4, 5, 7]	83.3333	5	[LOC106567016, LOC106572706, LOC106590472, LOC106604691, naa50]
GO:0005902	microvillus	Group128	GO_CellularComponent-EBI-UniProt-GOA-ACAP-ARAP_01.05.2024_00h00	0.00326917	0.0130195	0.00326917	0.00428839	[5]	33.8983	20	[LOC100136916, LOC100136926, LOC106561537, LOC106565365, LOC106567840, LOC106568426, LOC106570358, LOC106571274, LOC106580506, LOC106582091, LOC106586613, LOC106595370, LOC106603370, LOC106603862, LOC106604404, LOC106607585, LOC106612655, cd44b, ezrb, prom1a]
GO:0031528	microvillus membrane	Group128	GO_CellularComponent-EBI-UniProt-GOA-ACAP-ARAP_01.05.2024_00h00	0.0114167	0.038078	0.00326917	0.00428839	[5, 6]	46.6667	7	[LOC100136916, LOC100136926, LOC106580506, LOC106604404, LOC106607585, ezrb, prom1a]
GO:0032606	type I interferon production	Group129	GO_BiologicalProcess-EBI-UniProt-GOA-ACAP-ARAP_01.05.2024_00h00	0.00194154	0.00848911	0.00194154	0.00281145	[3, 7]	66.6667	6	[LOC100136430, LOC106586369, LOC106606998, cgasa, gpatch3, sting1]
GO:0032479	regulation of type I interferon production	Group129	GO_BiologicalProcess-EBI-UniProt-GOA-ACAP-ARAP_01.05.2024_00h00	0.00194154	0.00848911	0.00194154	0.00281145	[4, 5, 7, 8, 9]	66.6667	6	[LOC100136430, LOC106586369, LOC106606998, cgasa, gpatch3, sting1]
GO:0016363	nuclear matrix	Group130	GO_CellularComponent-EBI-UniProt-GOA-ACAP-ARAP_01.05.2024_00h00	0.00827127	0.0290323	0.00119305	0.00186049	[2, 3, 7, 8]	42.8571	9	[LOC106564086, LOC106569771, LOC106571586, LOC106574719, LOC106580679, LOC106597375, LOC106608119, LOC106609844, pspc1]
GO:0034399	nuclear periphery	Group130	GO_CellularComponent-EBI-UniProt-GOA-ACAP-ARAP_01.05.2024_00h00	0.00119305	0.00554646	0.00119305	0.00186049	[2, 6, 7]	42.4242	14	[LOC106560521, LOC106564086, LOC106569771, LOC106571586, LOC106574719, LOC106578864, LOC106580679, LOC106597375, LOC106608119, LOC106609844, ebna1bp2, lmnb1, lmnb2, pspc1]
GO:0016274	protein-arginine N-methyltransferase activity	Group131	GO_MolecularFunction-EBI-UniProt-GOA-ACAP-ARAP_01.05.2024_00h00	0.00339634	0.0134554	0.00339634	0.00440339	[4, 6, 7]	41.3793	12	[LOC100196494, LOC106564271, LOC106569427, LOC106583922, LOC106592975, LOC106601713, carm1l, gamt, prmt1, prmt3, prmt5, prmt6]
GO:0035242	protein-arginine omega-N asymmetric methyltransferase activity	Group131	GO_MolecularFunction-EBI-UniProt-GOA-ACAP-ARAP_01.05.2024_00h00	0.012478	0.0411358	0.00339634	0.00440339	[5, 7, 8]	66.6667	4	[LOC106564271, LOC106592975, LOC106601713, carm1l]
GO:0038024	cargo receptor activity	Group132	GO_BiologicalProcess-EBI-UniProt-GOA-ACAP-ARAP_01.05.2024_00h00	0.00210942	0.00906651	0.00210942	0.00301538	[3, 5]	34.4262	21	[LOC100380685, LOC100534606, LOC106560287, LOC106560709, LOC106568513, LOC106568919, LOC106571406, LOC106572132, LOC106572662, LOC106573026, LOC106577837, LOC106579808, LOC106583141, LOC106584136, LOC106585229, LOC106590115, LOC106601326, LOC106607810, LOC106612859, ackr4b, tfr1b]
GO:0005044	scavenger receptor activity	Group132	GO_BiologicalProcess-EBI-UniProt-GOA-ACAP-ARAP_01.05.2024_00h00	0.00696743	0.0251136	0.00210942	0.00301538	[4, 6]	37.1429	13	[LOC100380685, LOC100534606, LOC106560287, LOC106560709, LOC106568513, LOC106568919, LOC106572132, LOC106573026, LOC106579808, LOC106584136, LOC106585229, LOC106612859, ackr4b]
GO:0016788	hydrolase activity, acting on ester bonds	Group133	GO_MolecularFunction-EBI-UniProt-GOA-ACAP-ARAP_01.05.2024_00h00	0.00773853	0.0274158	0.00773853	0.00862846	[3]	20.904	296	[5nt1a, LOC100194719, LOC100195485, LOC100286407, LOC100286503, LOC100380636, LOC100380677, LOC100380685, LOC106560230, LOC106560399, LOC106560654, LOC106560690, LOC106561044, LOC106561046, LOC106561845, LOC106561989, LOC106562335, LOC106563121, LOC106563180, LOC106563189, LOC106563492, LOC106563618, LOC106563791, LOC106564343, LOC106564474, LOC106564480, LOC106565231, LOC106565269, LOC106566161,…
GO:0042578	phosphoric ester hydrolase activity	Group133	GO_MolecularFunction-EBI-UniProt-GOA-ACAP-ARAP_01.05.2024_00h00	0.00439125	0.0168974	0.00773853	0.00862846	[4]	22.057	178	[5nt1a, LOC100194719, LOC100286407, LOC100286503, LOC100380677, LOC100380685, LOC106560230, LOC106560399, LOC106560654, LOC106560690, LOC106561044, LOC106561046, LOC106561845, LOC106561989, LOC106562335, LOC106563180, LOC106563189, LOC106563492, LOC106563618, LOC106563791, LOC106564343, LOC106564480, LOC106565231, LOC106566161, LOC106566563, LOC106567083, LOC106567104, LOC106567438, LOC106567527,…
GO:0004146	dihydrofolate reductase activity	Group134	GO_MolecularFunction-EBI-UniProt-GOA-ACAP-ARAP_01.05.2024_00h00	0.00621298	0.0228277	0.00316368	0.00419941	[5]	100	3	[dhfr, tyms, zgc:153031]
GO:0046654	tetrahydrofolate biosynthetic process	Group134	GO_BiologicalProcess-EBI-UniProt-GOA-ACAP-ARAP_01.05.2024_00h00	0.012478	0.0411358	0.00316368	0.00419941	[6, 7]	66.6667	4	[LOC106602973, LOC106605086, dhfr, zgc:153031]
GO:0000103	sulfate assimilation	Group135	GO_BiologicalProcess-EBI-UniProt-GOA-ACAP-ARAP_01.05.2024_00h00	0.012478	0.0411358	0.012478	0.0129423	[4]	66.6667	4	[LOC106571633, LOC106577008, LOC106602291, LOC106610336]
GO:0050427	3'-phosphoadenosine 5'-phosphosulfate metabolic process	Group135	GO_BiologicalProcess-EBI-UniProt-GOA-ACAP-ARAP_01.05.2024_00h00	0.012478	0.0411358	0.012478	0.0129423	[4, 5, 7, 8, 9, 10]	66.6667	4	[LOC106571633, LOC106577008, LOC106602291, LOC106610336]
GO:0051053	negative regulation of DNA metabolic process	Group136	GO_BiologicalProcess-EBI-UniProt-GOA-ACAP-ARAP_01.05.2024_00h00	0.000632576	0.00324551	0.000632576	0.00106867	[4, 5, 6, 7, 8]	46.4286	13	[LOC106565441, LOC106570548, LOC106571586, LOC106588823, LOC106606998, LOC106608119, acd, cgasa, fancb, parpbp, rtel1, terf1, tipin]
GO:0008156	negative regulation of DNA replication	Group136	GO_BiologicalProcess-EBI-UniProt-GOA-ACAP-ARAP_01.05.2024_00h00	0.00715811	0.025679	0.000632576	0.00106867	[5, 6, 7, 8, 9]	62.5	5	[LOC106565441, LOC106570548, LOC106588823, terf1, tipin]
GO:0098552	side of membrane	Group137	GO_CellularComponent-EBI-UniProt-GOA-ACAP-ARAP_01.05.2024_00h00	0.00251869	0.0105277	0.00251869	0.00348862	[2, 3]	22.5989	160	[LOC100136463, LOC100195363, LOC100286407, LOC100380296, LOC100380647, LOC106560515, LOC106561458, LOC106561786, LOC106561820, LOC106562041, LOC106562116, LOC106562419, LOC106562549, LOC106562893, LOC106563207, LOC106563620, LOC106563758, LOC106563802, LOC106564016, LOC106564100, LOC106564305, LOC106564975, LOC106565237, LOC106565992, LOC106567100, LOC106567646, LOC106567879, LOC106568165, LOC106…
GO:0009897	external side of plasma membrane	Group137	GO_CellularComponent-EBI-UniProt-GOA-ACAP-ARAP_01.05.2024_00h00	0.00476501	0.0181821	0.00251869	0.00348862	[3, 4]	23.4742	100	[LOC100136463, LOC100380296, LOC106560515, LOC106561458, LOC106561820, LOC106562116, LOC106562549, LOC106562893, LOC106563620, LOC106563758, LOC106563802, LOC106564975, LOC106565237, LOC106565992, LOC106567100, LOC106568165, LOC106568399, LOC106568400, LOC106568851, LOC106568919, LOC106569333, LOC106569936, LOC106569947, LOC106572511, LOC106572571, LOC106572813, LOC106572816, LOC106572824, LOC106…
GO:0098574	cytoplasmic side of lysosomal membrane	Group138	GO_CellularComponent-EBI-UniProt-GOA-ACAP-ARAP_01.05.2024_00h00	0.0142444	0.0462234	0.0142444	0.0145711	[4, 5, 7, 8, 9]	42.1053	8	[LOC106564100, LOC106564305, LOC106591175, LOC106606540, LOC106611499, cdip1, litaf, si:ch211-157c3.4]
GO:0098560	cytoplasmic side of late endosome membrane	Group138	GO_CellularComponent-EBI-UniProt-GOA-ACAP-ARAP_01.05.2024_00h00	0.00980304	0.0335305	0.0142444	0.0145711	[5, 6, 7, 8, 9, 10]	44.4444	8	[LOC106564100, LOC106564305, LOC106591175, LOC106606540, LOC106611499, cdip1, litaf, si:ch211-157c3.4]
GO:0098644	complex of collagen trimers	Group139	GO_CellularComponent-EBI-UniProt-GOA-ACAP-ARAP_01.05.2024_00h00	0.00168805	0.00753997	0.00168805	0.00247655	[3, 5, 6]	41.1765	14	[LOC106570460, LOC106575722, LOC106582131, LOC106583712, LOC106586824, LOC106588939, LOC106596897, LOC106610502, col11a1a, col1a1a, col1a1b, col21a1, col2a1b, col5a2a]
GO:0005587	collagen type IV trimer	Group139	GO_CellularComponent-EBI-UniProt-GOA-ACAP-ARAP_01.05.2024_00h00	0.0142444	0.0462234	0.00168805	0.00247655	[4, 6, 7, 8, 9]	42.1053	8	[LOC106570460, LOC106582131, LOC106586824, LOC106588939, LOC106610502, col11a1a, col1a1b, col21a1]
GO:1903312	negative regulation of mRNA metabolic process	Group140	GO_BiologicalProcess-EBI-UniProt-GOA-ACAP-ARAP_01.05.2024_00h00	0.00457354	0.0175396	0.00457354	0.00563481	[5, 6, 7, 8, 9]	36.5854	15	[LOC100286553, LOC106564860, LOC106566672, LOC106567406, LOC106570248, LOC106571492, LOC106571586, LOC106582085, LOC106583857, LOC106603944, LOC106605049, LOC106607700, LOC106607943, LOC106608119, larp1]
GO:0070934	CRD-mediated mRNA stabilization	Group140	GO_BiologicalProcess-EBI-UniProt-GOA-ACAP-ARAP_01.05.2024_00h00	0.00316368	0.0126659	0.00457354	0.00563481	[6, 7, 8, 9, 10, 11, 12, 13]	71.4286	5	[LOC100286553, LOC106564860, LOC106571586, LOC106607700, LOC106608119]
KEGG:04310	Wnt signaling pathway	Group141	KEGG_01.05.2024	0.00664746	0.0240364	0.0443237	0.0443237	[-1]	23.0769	105	[LOC100380679, LOC101448021, LOC106561543, LOC106561617, LOC106561897, LOC106562389, LOC106562908, LOC106565263, LOC106565616, LOC106567114, LOC106567524, LOC106568136, LOC106569730, LOC106569856, LOC106569881, LOC106570061, LOC106570416, LOC106571171, LOC106571498, LOC106571556, LOC106571557, LOC106571867, LOC106572627, LOC106572675, LOC106572830, LOC106573620, LOC106573931, LOC106574162, LOC106…
GO:0016055	Wnt signaling pathway	Group141	GO_BiologicalProcess-EBI-UniProt-GOA-ACAP-ARAP_01.05.2024_00h00	0.0110147	0.0369536	0.0443237	0.0443237	[4, 5, 6]	22.7074	104	[LOC106560392, LOC106561286, LOC106561335, LOC106561897, LOC106562112, LOC106562389, LOC106562970, LOC106564751, LOC106565616, LOC106567524, LOC106568156, LOC106568364, LOC106568835, LOC106569546, LOC106569730, LOC106569856, LOC106570112, LOC106570349, LOC106571295, LOC106572675, LOC106573620, LOC106573931, LOC106574162, LOC106574245, LOC106575154, LOC106575834, LOC106576382, LOC106577235, LOC106…
GO:0006116	NADH oxidation	Group142	GO_BiologicalProcess-EBI-UniProt-GOA-ACAP-ARAP_01.05.2024_00h00	0.012478	0.0411358	0.00405847	0.00514226	[8, 9, 10, 11, 12]	66.6667	4	[LOC106566713, LOC106571950, LOC106574437, LOC106583703]
GO:0006734	NADH metabolic process	Group142	GO_BiologicalProcess-EBI-UniProt-GOA-ACAP-ARAP_01.05.2024_00h00	0.00405847	0.0157231	0.00405847	0.00514226	[7, 8, 9, 10, 11]	42.3077	11	[LOC106564857, LOC106566713, LOC106571950, LOC106574437, LOC106577388, LOC106580095, LOC106583703, LOC106593044, LOC106605435, k6pp, pfkpa]
GO:0005539	glycosaminoglycan binding	Group143	GO_MolecularFunction-EBI-UniProt-GOA-ACAP-ARAP_01.05.2024_00h00	5.87419e-10	1.76071e-08	5.87419e-10	2.84771e-09	[3]	35.7143	80	[LOC100136473, LOC100195512, LOC106560309, LOC106560972, LOC106562111, LOC106562426, LOC106563265, LOC106565316, LOC106566246, LOC106567101, LOC106568264, LOC106568842, LOC106569355, LOC106569629, LOC106570416, LOC106570673, LOC106571097, LOC106573544, LOC106573546, LOC106574325, LOC106575075, LOC106575102, LOC106577056, LOC106579714, LOC106580005, LOC106580142, LOC106580855, LOC106582116, LOC106…
GO:0008201	heparin binding	Group143	GO_MolecularFunction-EBI-UniProt-GOA-ACAP-ARAP_01.05.2024_00h00	6.36663e-12	2.68577e-10	5.87419e-10	2.84771e-09	[3, 4]	42.2078	65	[LOC100136473, LOC100195512, LOC106560972, LOC106565316, LOC106566246, LOC106567101, LOC106568842, LOC106569355, LOC106569629, LOC106570416, LOC106570673, LOC106571097, LOC106573544, LOC106573546, LOC106574325, LOC106575075, LOC106575102, LOC106577056, LOC106580005, LOC106580855, LOC106582116, LOC106582144, LOC106582154, LOC106583005, LOC106583520, LOC106585437, LOC106585939, LOC106586687, LOC106…
GO:0008387	steroid 7-alpha-hydroxylase activity	Group144	GO_MolecularFunction-EBI-UniProt-GOA-ACAP-ARAP_01.05.2024_00h00	0.00621298	0.0228277	0.00487023	0.00587061	[4, 5]	100	3	[LOC106570209, LOC106588568, LOC106607853]
GO:0008396	oxysterol 7-alpha-hydroxylase activity	Group144	GO_MolecularFunction-EBI-UniProt-GOA-ACAP-ARAP_01.05.2024_00h00	0.00487023	0.0184599	0.00487023	0.00587061	[4, 5]	80	4	[LOC106569045, LOC106570209, LOC106588568, LOC106607853]
GO:0007219	Notch signaling pathway	Group145	GO_BiologicalProcess-EBI-UniProt-GOA-ACAP-ARAP_01.05.2024_00h00	0.00480942	0.0183208	0.00480942	0.00586066	[4, 5, 6]	27.0968	42	[LOC106564817, LOC106571054, LOC106571366, LOC106577571, LOC106578897, LOC106579922, LOC106580885, LOC106581966, LOC106585423, LOC106585516, LOC106586244, LOC106587342, LOC106589077, LOC106589453, LOC106589996, LOC106594055, LOC106594217, LOC106595760, LOC106600387, LOC106601274, LOC106602561, LOC106607332, LOC106607767, LOC106608512, LOC106610689, LOC106610964, LOC106611070, dll4, gak, gmds, hey…
GO:0008593	regulation of Notch signaling pathway	Group145	GO_BiologicalProcess-EBI-UniProt-GOA-ACAP-ARAP_01.05.2024_00h00	0.00153229	0.00691201	0.00480942	0.00586066	[4, 5, 6, 7]	36.5385	19	[LOC106571054, LOC106578897, LOC106589077, LOC106589453, LOC106594055, LOC106594217, LOC106595760, LOC106607332, LOC106608512, LOC106611070, dll4, gak, gmds, lfng, lincr, neurl1aa, pofut1, rfng, tcima]
GO:0000096	sulfur amino acid metabolic process	Group146	GO_BiologicalProcess-EBI-UniProt-GOA-ACAP-ARAP_01.05.2024_00h00	0.000214581	0.00125984	6.59278e-05	0.00013488	[4, 6]	46.875	15	[LOC100194600, LOC106562750, LOC106573862, LOC106577298, LOC106580183, LOC106580795, LOC106582148, LOC106586691, LOC106595636, LOC106612652, adi1, bhmt, cdo1, cgl, mri1]
GO:0070004	cysteine-type exopeptidase activity	Group146	GO_MolecularFunction-EBI-UniProt-GOA-ACAP-ARAP_01.05.2024_00h00	0.0136788	0.0446423	6.59278e-05	0.00013488	[5]	55.5556	5	[LOC106580795, LOC106587341, LOC106588341, LOC106612652, mindy2]
GO:0000098	sulfur amino acid catabolic process	Group146	GO_BiologicalProcess-EBI-UniProt-GOA-ACAP-ARAP_01.05.2024_00h00	0.00114194	0.00536358	6.59278e-05	0.00013488	[5, 6, 7]	100	4	[LOC106580183, LOC106580795, LOC106612652, cdo1]
GO:0009888	tissue development	Group147	GO_BiologicalProcess-EBI-UniProt-GOA-ACAP-ARAP_01.05.2024_00h00	2.67233e-08	5.43533e-07	2.25836e-06	6.37486e-06	[3]	26.3364	202	[LOC100136434, LOC100136470, LOC100195997, LOC100286412, LOC106560309, LOC106560694, LOC106561202, LOC106561987, LOC106562057, LOC106562116, LOC106562151, LOC106562535, LOC106562972, LOC106563265, LOC106563322, LOC106563492, LOC106564480, LOC106564485, LOC106564516, LOC106564677, LOC106564958, LOC106565226, LOC106565306, LOC106565365, LOC106565988, LOC106566123, LOC106566214, LOC106566220, LOC106…
GO:0048513	animal organ development	Group147	GO_BiologicalProcess-EBI-UniProt-GOA-ACAP-ARAP_01.05.2024_00h00	0.000114281	0.000745934	2.25836e-06	6.37486e-06	[3]	22.0771	338	[LOC100136428, LOC100136434, LOC100136470, LOC100137092, LOC100195680, LOC100195997, LOC100196274, LOC100196664, LOC100286412, LOC100380761, LOC100380774, LOC106560309, LOC106560332, LOC106560365, LOC106560972, LOC106561005, LOC106561202, LOC106561640, LOC106561641, LOC106561776, LOC106562116, LOC106562535, LOC106562955, LOC106562972, LOC106563265, LOC106563383, LOC106563485, LOC106563689, LOC106…
GO:0060429	epithelium development	Group147	GO_BiologicalProcess-EBI-UniProt-GOA-ACAP-ARAP_01.05.2024_00h00	0.0033533	0.0133081	2.25836e-06	6.37486e-06	[4]	24.4713	81	[LOC100136470, LOC106560694, LOC106561987, LOC106562057, LOC106562151, LOC106563322, LOC106564958, LOC106565226, LOC106565306, LOC106565365, LOC106566123, LOC106566665, LOC106566671, LOC106567524, LOC106567542, LOC106567888, LOC106569169, LOC106569170, LOC106569244, LOC106570077, LOC106570598, LOC106571274, LOC106571924, LOC106572213, LOC106572750, LOC106573078, LOC106573620, LOC106575629, LOC106…
KEGG:00785	Lipoic acid metabolism	Group148	KEGG_01.05.2024	0.000706703	0.00356956	0.00011175	0.000218599	[-1]	42.8571	15	[LOC106561216, LOC106561658, LOC106566255, LOC106573440, LOC106580033, LOC106583814, LOC106584548, LOC106585394, LOC106603064, LOC106604067, LOC106611056, bckdha, gcshb, ogdha, pdha1a]
GO:0016903	oxidoreductase activity, acting on the aldehyde or oxo group of donors	Group148	GO_MolecularFunction-EBI-UniProt-GOA-ACAP-ARAP_01.05.2024_00h00	0.00091387	0.00446738	0.00011175	0.000218599	[3]	34.2466	25	[LOC100136417, LOC106560613, LOC106561480, LOC106561658, LOC106566255, LOC106578507, LOC106583814, LOC106583930, LOC106587345, LOC106592678, LOC106596374, LOC106601716, LOC106603064, LOC123723662, aldh1a2, aldh4a1, aldh7a1, aox6, bckdha, gapdh, gapdhs, nags, ogdha, pdha1a, si:dkey-97m3.1]
GO:0016624	oxidoreductase activity, acting on the aldehyde or oxo group of donors, disulfide as acceptor	Group148	GO_MolecularFunction-EBI-UniProt-GOA-ACAP-ARAP_01.05.2024_00h00	0.00647786	0.0234977	0.00011175	0.000218599	[4]	47.0588	8	[LOC106560613, LOC106561658, LOC106566255, LOC106583814, LOC106603064, bckdha, ogdha, pdha1a]
GO:0016765	transferase activity, transferring alkyl or aryl (other than methyl) groups	Group149	GO_MolecularFunction-EBI-UniProt-GOA-ACAP-ARAP_01.05.2024_00h00	1.84684e-11	7.13068e-10	1.84684e-11	1.1131e-10	[3]	50.5882	43	[LOC100136484, LOC106562718, LOC106562750, LOC106562827, LOC106564841, LOC106571088, LOC106572003, LOC106579710, LOC106580034, LOC106580346, LOC106582148, LOC106582847, LOC106584890, LOC106585265, LOC106585840, LOC106586691, LOC106589628, LOC106590306, LOC106593072, LOC106600407, LOC106603082, LOC106604000, LOC106605152, LOC106605924, LOC106609889, LOC106611534, LOC106611536, LOC106612563, agps, …
GO:0004364	glutathione transferase activity	Group149	GO_MolecularFunction-EBI-UniProt-GOA-ACAP-ARAP_01.05.2024_00h00	0.00280216	0.0113988	1.84684e-11	1.1131e-10	[4]	44	11	[LOC100136484, LOC106562718, LOC106562827, LOC106593072, LOC106600407, LOC106604000, LOC106611534, LOC106612563, gsto1, gstt1a, ltc4s]
GO:0004659	prenyltransferase activity	Group149	GO_MolecularFunction-EBI-UniProt-GOA-ACAP-ARAP_01.05.2024_00h00	2.43132e-09	6.44017e-08	1.84684e-11	1.1131e-10	[4]	75	18	[LOC106571088, LOC106572003, LOC106579710, LOC106580034, LOC106582847, LOC106584890, LOC106585840, LOC106589628, LOC106590306, LOC106605152, LOC106605924, LOC106611536, fdft1, fnta, fpps, ngbr, nus1, pdss2]
GO:0070161	anchoring junction	Group150	GO_CellularComponent-EBI-UniProt-GOA-ACAP-ARAP_01.05.2024_00h00	4.72068e-05	0.000350284	4.72068e-05	0.000100258	[3]	23.5103	217	[LOC100196664, LOC100196698, LOC100286503, LOC100306831, LOC100380299, LOC106560365, LOC106560694, LOC106561152, LOC106561189, LOC106561461, LOC106561766, LOC106561813, LOC106561987, LOC106562047, LOC106562057, LOC106562110, LOC106562151, LOC106562332, LOC106562413, LOC106563144, LOC106563322, LOC106563811, LOC106563813, LOC106563818, LOC106564751, LOC106565231, LOC106565306, LOC106565679, LOC106…
GO:0030055	cell-substrate junction	Group150	GO_CellularComponent-EBI-UniProt-GOA-ACAP-ARAP_01.05.2024_00h00	0.000190649	0.00114289	4.72068e-05	0.000100258	[4]	28.8557	58	[LOC100286503, LOC106561152, LOC106561461, LOC106562110, LOC106562413, LOC106565231, LOC106565679, LOC106568842, LOC106569778, LOC106570401, LOC106571025, LOC106572749, LOC106573118, LOC106573504, LOC106576818, LOC106576864, LOC106578871, LOC106579293, LOC106579556, LOC106579808, LOC106580555, LOC106583570, LOC106583976, LOC106584067, LOC106585229, LOC106585608, LOC106586822, LOC106588992, LOC106…
GO:0005925	focal adhesion	Group150	GO_CellularComponent-EBI-UniProt-GOA-ACAP-ARAP_01.05.2024_00h00	0.002264	0.00963997	4.72068e-05	0.000100258	[5]	26.9841	51	[LOC100286503, LOC106561152, LOC106561461, LOC106562110, LOC106562413, LOC106565231, LOC106565679, LOC106568842, LOC106569778, LOC106570401, LOC106571025, LOC106572749, LOC106573118, LOC106573504, LOC106576864, LOC106578871, LOC106579293, LOC106579556, LOC106579808, LOC106583570, LOC106583976, LOC106584067, LOC106585229, LOC106586822, LOC106588992, LOC106589269, LOC106589883, LOC106590025, LOC106…
GO:0017070	U6 snRNA binding	Group151	GO_MolecularFunction-EBI-UniProt-GOA-ACAP-ARAP_01.05.2024_00h00	0.00715811	0.025679	0.00135133	0.00203612	[6]	62.5	5	[LOC100380699, LOC106563727, LOC106604840, LOC106613629, prpf8]
GO:0030623	U5 snRNA binding	Group151	GO_MolecularFunction-EBI-UniProt-GOA-ACAP-ARAP_01.05.2024_00h00	0.00114194	0.00536358	0.00135133	0.00203612	[6]	100	4	[LOC100380699, LOC106600990, LOC106607257, prpf8]
GO:0071007	U2-type catalytic step 2 spliceosome	Group151	GO_CellularComponent-EBI-UniProt-GOA-ACAP-ARAP_01.05.2024_00h00	0.0136788	0.0446423	0.00135133	0.00203612	[4, 5, 9]	55.5556	5	[LOC106563727, LOC106600990, LOC106604840, LOC106607257, LOC106607544]
GO:0031123	RNA 3'-end processing	Group152	GO_BiologicalProcess-EBI-UniProt-GOA-ACAP-ARAP_01.05.2024_00h00	1.91223e-05	0.00016074	1.91223e-05	4.4887e-05	[7, 8]	35.9223	37	[LOC106562230, LOC106563393, LOC106577119, LOC106578539, LOC106578552, LOC106588900, LOC106589826, LOC106593953, LOC106599369, LOC106602288, LOC106604637, LOC106604661, LOC106607338, LOC106607582, LOC106607983, LOC106608196, LOC106610331, LOC106611664, LOC106611711, LOC106612083, cpsf3, cpsf7, cstf1, cstf3, exosc4, exosc6, exosc7, exosc8, ints14, ints2, ints9, ptcd1, slbp, supv3l1, toe1, tut1, wd…
GO:0031124	mRNA 3'-end processing	Group152	GO_BiologicalProcess-EBI-UniProt-GOA-ACAP-ARAP_01.05.2024_00h00	0.00910141	0.0315091	1.91223e-05	4.4887e-05	[6, 7, 8, 9]	36.1111	13	[LOC106562230, LOC106588900, LOC106593953, LOC106604661, LOC106608196, LOC106611664, LOC106611711, cpsf3, cpsf7, cstf1, cstf3, slbp, wdr33]
GO:0034472	snRNA 3'-end processing	Group152	GO_BiologicalProcess-EBI-UniProt-GOA-ACAP-ARAP_01.05.2024_00h00	0.000137263	0.000866161	1.91223e-05	4.4887e-05	[7, 8, 9]	48.3871	15	[LOC106599369, LOC106602288, LOC106604637, LOC106607338, LOC106607582, LOC106610331, LOC106612083, exosc4, exosc6, exosc7, exosc8, ints14, ints2, ints9, toe1]
GO:0000248	C-5 sterol desaturase activity	Group153	GO_MolecularFunction-EBI-UniProt-GOA-ACAP-ARAP_01.05.2024_00h00	0.00621298	0.0228277	0.00316368	0.00419941	[5]	100	3	[LOC106576971, LOC106590825, sc5d]
GO:0042284	sphingolipid delta-4 desaturase activity	Group153	GO_MolecularFunction-EBI-UniProt-GOA-ACAP-ARAP_01.05.2024_00h00	0.00316368	0.0126659	0.00316368	0.00419941	[5]	71.4286	5	[LOC106576971, LOC106590825, LOC106603795, degs2, sc5d]
GO:0033490	cholesterol biosynthetic process via lathosterol	Group153	GO_BiologicalProcess-EBI-UniProt-GOA-ACAP-ARAP_01.05.2024_00h00	0.00621298	0.0228277	0.00316368	0.00419941	[7, 8]	100	3	[LOC106576971, LOC106590825, sc5d]
GO:0000281	mitotic cytokinesis	Group154	GO_BiologicalProcess-EBI-UniProt-GOA-ACAP-ARAP_01.05.2024_00h00	2.46517e-08	5.05915e-07	1.62459e-07	5.40721e-07	[4, 5, 6]	45.122	37	[LOC100380768, LOC106560912, LOC106564681, LOC106565211, LOC106570192, LOC106570296, LOC106571171, LOC106577242, LOC106578977, LOC106579277, LOC106579949, LOC106580158, LOC106583587, LOC106584307, LOC106585475, LOC106587011, LOC106588679, LOC106588745, LOC106589493, LOC106594936, LOC106601165, LOC106601199, LOC106605468, LOC106606735, LOC106611473, LOC106612852, LOC106613059, LOC106613922, cep55l…
GO:0044837	actomyosin contractile ring organization	Group154	GO_BiologicalProcess-EBI-UniProt-GOA-ACAP-ARAP_01.05.2024_00h00	0.000239557	0.00137806	1.62459e-07	5.40721e-07	[3, 4, 5, 6, 8]	58.8235	10	[LOC100380768, LOC106560912, LOC106570296, LOC106580158, LOC106584307, LOC106588679, LOC106589493, LOC106613922, iqgap1, iqgap3]
GO:0005826	actomyosin contractile ring	Group154	GO_CellularComponent-EBI-UniProt-GOA-ACAP-ARAP_01.05.2024_00h00	0.0117482	0.0388989	1.62459e-07	5.40721e-07	[3, 6, 7, 8]	40.9091	9	[LOC106560912, LOC106570192, LOC106570296, LOC106580158, LOC106588679, LOC106589493, LOC106605468, tpm2, tpm4]
GO:0003723	RNA binding	Group155	GO_MolecularFunction-EBI-UniProt-GOA-ACAP-ARAP_01.05.2024_00h00	6.42973e-18	1.04621e-15	5.46142e-23	4.05966e-21	[4]	26.3043	484	[LOC100194507, LOC100194522, LOC100194708, LOC100195089, LOC100195537, LOC100195694, LOC100195964, LOC100196059, LOC100196452, LOC100196839, LOC100286553, LOC100286733, LOC100380296, LOC100380648, LOC100380699, LOC100380746, LOC100380864, LOC100380867, LOC100380870, LOC101448018, LOC106560248, LOC106560884, LOC106561079, LOC106561085, LOC106561703, LOC106561714, LOC106562047, LOC106562105, LOC106…
GO:0003729	mRNA binding	Group155	GO_MolecularFunction-EBI-UniProt-GOA-ACAP-ARAP_01.05.2024_00h00	0.000515039	0.00270336	5.46142e-23	4.05966e-21	[5]	23.8176	141	[LOC100195089, LOC100195537, LOC100196839, LOC100286553, LOC100380746, LOC100380864, LOC106560248, LOC106561085, LOC106562047, LOC106562105, LOC106562230, LOC106562977, LOC106564255, LOC106564860, LOC106564930, LOC106565058, LOC106565464, LOC106566672, LOC106566727, LOC106567594, LOC106567630, LOC106568098, LOC106568192, LOC106568292, LOC106568347, LOC106568741, LOC106568763, LOC106568864, LOC106…
GO:0006396	RNA processing	Group155	GO_BiologicalProcess-EBI-UniProt-GOA-ACAP-ARAP_01.05.2024_00h00	4.96487e-17	5.95262e-15	5.46142e-23	4.05966e-21	[6, 7]	28.2872	327	[LOC100194522, LOC100195537, LOC100195694, LOC100195964, LOC100196059, LOC100286733, LOC100380636, LOC100380648, LOC100380699, LOC100380787, LOC100380864, LOC100380870, LOC106560521, LOC106562047, LOC106562085, LOC106562155, LOC106562230, LOC106562585, LOC106563120, LOC106563248, LOC106563325, LOC106563393, LOC106563485, LOC106563727, LOC106564255, LOC106564624, LOC106564644, LOC106564836, LOC106…
GO:0004386	helicase activity	Group156	GO_MolecularFunction-EBI-UniProt-GOA-ACAP-ARAP_01.05.2024_00h00	1.74843e-08	3.79325e-07	1.08414e-09	5.03671e-09	[2, 3]	33.3333	81	[LOC100194522, LOC100380341, LOC100380648, LOC100380870, LOC106564644, LOC106565269, LOC106568406, LOC106568985, LOC106569111, LOC106569128, LOC106569987, LOC106571380, LOC106572303, LOC106576686, LOC106577153, LOC106579886, LOC106581870, LOC106582679, LOC106582976, LOC106583651, LOC106586794, LOC106586961, LOC106587357, LOC106588422, LOC106588962, LOC106589826, LOC106599032, LOC106600304, LOC106…
GO:0140098	catalytic activity, acting on RNA	Group156	GO_MolecularFunction-EBI-UniProt-GOA-ACAP-ARAP_01.05.2024_00h00	1.55828e-07	2.38239e-06	1.08414e-09	5.03671e-09	[3]	27.6265	142	[LOC100194522, LOC100380636, LOC100380648, LOC100380870, LOC106562324, LOC106564101, LOC106564474, LOC106564644, LOC106564866, LOC106565269, LOC106567354, LOC106568002, LOC106568406, LOC106568532, LOC106568870, LOC106569111, LOC106569462, LOC106571262, LOC106572754, LOC106573946, LOC106575326, LOC106575899, LOC106576663, LOC106576677, LOC106577119, LOC106577153, LOC106578539, LOC106579246, LOC106…
GO:0003724	RNA helicase activity	Group156	GO_MolecularFunction-EBI-UniProt-GOA-ACAP-ARAP_01.05.2024_00h00	1.34874e-06	1.55961e-05	1.08414e-09	5.03671e-09	[3, 4]	39.1753	38	[LOC100194522, LOC100380648, LOC100380870, LOC106564644, LOC106568406, LOC106569111, LOC106577153, LOC106581870, LOC106582679, LOC106586794, LOC106587357, LOC106589826, LOC106601200, LOC106601397, LOC106602719, LOC106605696, LOC106607064, LOC106607118, LOC106609999, LOC106612469, ddx10, ddx17, ddx20, ddx24, ddx27, ddx31, ddx54, ddx55, ddx56, dhx29, dhx30, dhx35, dhx37, dhx58, dhx9, eif4a1a, if4a3…
GO:0006639	acylglycerol metabolic process	Group157	GO_BiologicalProcess-EBI-UniProt-GOA-ACAP-ARAP_01.05.2024_00h00	1.45993e-07	2.24711e-06	1.45993e-07	5.00869e-07	[5, 6]	38.5246	47	[LOC100195485, LOC106560849, LOC106565409, LOC106566779, LOC106567181, LOC106567948, LOC106569629, LOC106570052, LOC106570130, LOC106571402, LOC106573494, LOC106573544, LOC106573546, LOC106573721, LOC106576074, LOC106576811, LOC106577399, LOC106578238, LOC106581933, LOC106582073, LOC106582334, LOC106584779, LOC106585939, LOC106586387, LOC106586831, LOC106586902, LOC106588725, LOC106590260, LOC106…
GO:0046834	lipid phosphorylation	Group157	GO_BiologicalProcess-EBI-UniProt-GOA-ACAP-ARAP_01.05.2024_00h00	0.00647786	0.0234977	1.45993e-07	5.00869e-07	[5, 6]	47.0588	8	[LOC106565409, LOC106567181, LOC106576074, LOC106581933, LOC106582334, LOC106586387, LOC106586831, dgkb]
GO:0046339	diacylglycerol metabolic process	Group157	GO_BiologicalProcess-EBI-UniProt-GOA-ACAP-ARAP_01.05.2024_00h00	0.00643772	0.0234642	1.45993e-07	5.00869e-07	[6, 7]	38.7097	12	[LOC106565409, LOC106567181, LOC106567948, LOC106576074, LOC106578238, LOC106581933, LOC106582334, LOC106586387, LOC106586831, LOC106593135, LOC106603538, dgkb]
KEGG:00590	Arachidonic acid metabolism	Group158	KEGG_01.05.2024	0.00150303	0.00682054	0.000327829	0.000594357	[-1]	30.5556	33	[LOC106561393, LOC106562718, LOC106563565, LOC106563632, LOC106565585, LOC106566721, LOC106571940, LOC106576033, LOC106577820, LOC106577847, LOC106578378, LOC106583179, LOC106583516, LOC106584062, LOC106585295, LOC106590529, LOC106590538, LOC106599096, LOC106601151, LOC106602285, LOC106604379, LOC106610307, LOC106612085, cbr1, ggt5a, loxe3, ltc4s, ptgesl, ptgis, ptgs1, ptgs2b, si:dkey-17e16.9, zg…
GO:0046456	icosanoid biosynthetic process	Group158	GO_BiologicalProcess-EBI-UniProt-GOA-ACAP-ARAP_01.05.2024_00h00	0.00319193	0.0127565	0.000327829	0.000594357	[6, 7]	38.8889	14	[LOC106562718, LOC106565585, LOC106566721, LOC106571940, LOC106576033, LOC106583179, LOC106604000, anxa1, ggt5a, ltc4s, ptgesl, ptgis, ptgs1, ptgs2b]
GO:0006636	unsaturated fatty acid biosynthetic process	Group158	GO_BiologicalProcess-EBI-UniProt-GOA-ACAP-ARAP_01.05.2024_00h00	0.00153229	0.00691201	0.000327829	0.000594357	[6, 7, 8, 9]	36.5385	19	[LOC106562718, LOC106565585, LOC106566721, LOC106569200, LOC106571348, LOC106571940, LOC106583179, LOC106584797, LOC106585161, LOC106589262, LOC106599266, LOC106608500, anxa1, elov7, elovl1b, ptgesl, ptgis, ptgs1, ptgs2b]
GO:0008237	metallopeptidase activity	Group159	GO_MolecularFunction-EBI-UniProt-GOA-ACAP-ARAP_01.05.2024_00h00	5.399e-05	0.000386758	7.13832e-13	5.68517e-12	[4]	26.3158	105	[LOC100196677, LOC100380699, LOC106560968, LOC106561439, LOC106561446, LOC106562344, LOC106562416, LOC106562419, LOC106562591, LOC106562791, LOC106563762, LOC106566399, LOC106567192, LOC106567924, LOC106568023, LOC106568319, LOC106568484, LOC106568831, LOC106569072, LOC106569443, LOC106569863, LOC106571140, LOC106573210, LOC106573613, LOC106573760, LOC106574336, LOC106574337, LOC106574401, LOC106…
GO:0004222	metalloendopeptidase activity	Group159	GO_MolecularFunction-EBI-UniProt-GOA-ACAP-ARAP_01.05.2024_00h00	0.000164591	0.00101062	7.13832e-13	5.68517e-12	[5]	28.0335	67	[LOC106560968, LOC106561446, LOC106562344, LOC106562416, LOC106562591, LOC106562791, LOC106563762, LOC106566399, LOC106567192, LOC106567924, LOC106568023, LOC106568319, LOC106568831, LOC106569072, LOC106569443, LOC106571140, LOC106573210, LOC106573613, LOC106574336, LOC106574337, LOC106574483, LOC106575116, LOC106576546, LOC106577433, LOC106578526, LOC106579287, LOC106580931, LOC106581219, LOC106…
GO:0030198	extracellular matrix organization	Group159	GO_BiologicalProcess-EBI-UniProt-GOA-ACAP-ARAP_01.05.2024_00h00	4.81995e-18	9.98169e-16	7.13832e-13	5.68517e-12	[5]	38.1924	131	[LOC100286412, LOC106560968, LOC106561446, LOC106562344, LOC106562416, LOC106562591, LOC106562791, LOC106562962, LOC106563133, LOC106563762, LOC106564861, LOC106565379, LOC106566246, LOC106566399, LOC106567192, LOC106567924, LOC106568023, LOC106568319, LOC106568813, LOC106569208, LOC106569443, LOC106569492, LOC106569953, LOC106570460, LOC106570512, LOC106570545, LOC106571140, LOC106573210, LOC106…
GO:0022613	ribonucleoprotein complex biogenesis	Group160	GO_BiologicalProcess-EBI-UniProt-GOA-ACAP-ARAP_01.05.2024_00h00	1.2195e-19	4.63002e-17	4.06314e-19	9.0608e-18	[4]	35.3293	177	[LOC100195964, LOC100196059, LOC100286441, LOC100380648, LOC100380699, LOC100380787, LOC100380870, LOC106560521, LOC106562085, LOC106562155, LOC106562380, LOC106563120, LOC106563393, LOC106563485, LOC106564013, LOC106564577, LOC106564624, LOC106564836, LOC106565058, LOC106565620, LOC106565759, LOC106566080, LOC106566253, LOC106566721, LOC106567406, LOC106567676, LOC106568292, LOC106568406, LOC106…
GO:0071826	protein-RNA complex organization	Group160	GO_BiologicalProcess-EBI-UniProt-GOA-ACAP-ARAP_01.05.2024_00h00	0.00119085	0.00554754	4.06314e-19	9.0608e-18	[5]	27.1845	56	[LOC100380699, LOC106563120, LOC106564013, LOC106565058, LOC106565620, LOC106565759, LOC106566080, LOC106566253, LOC106566721, LOC106568292, LOC106570608, LOC106571940, LOC106572841, LOC106573549, LOC106574871, LOC106576215, LOC106576293, LOC106578327, LOC106580777, LOC106581107, LOC106582627, LOC106584470, LOC106584719, LOC106585463, LOC106590802, LOC106600051, LOC106604661, LOC106607032, LOC106…
GO:0000387	spliceosomal snRNP assembly	Group160	GO_BiologicalProcess-EBI-UniProt-GOA-ACAP-ARAP_01.05.2024_00h00	5.85652e-05	0.000415612	4.06314e-19	9.0608e-18	[6, 7, 9, 10, 11, 12]	45.2381	19	[LOC100380699, LOC106563120, LOC106565620, LOC106566253, LOC106570608, LOC106572841, LOC106576293, LOC106580777, LOC106581107, LOC106585463, LOC106609479, LOC106612668, LOC106612977, LOC106613629, ddx20, gemin5, gemin6, prpf6, prpf8]
GO:0042175	nuclear outer membrane-endoplasmic reticulum membrane network	Group161	GO_CellularComponent-EBI-UniProt-GOA-ACAP-ARAP_01.05.2024_00h00	0.00238204	0.0100116	0.00023466	0.000439741	[3]	21.747	239	[LOC100136366, LOC100136916, LOC100136926, LOC100195485, LOC100195821, LOC100380764, LOC101448018, LOC106560878, LOC106560925, LOC106561439, LOC106561537, LOC106561916, LOC106562054, LOC106562280, LOC106562360, LOC106562632, LOC106563121, LOC106563153, LOC106563482, LOC106564604, LOC106565266, LOC106565561, LOC106565585, LOC106565722, LOC106565749, LOC106565820, LOC106566299, LOC106566440, LOC106…
GO:0005783	endoplasmic reticulum	Group161	GO_CellularComponent-EBI-UniProt-GOA-ACAP-ARAP_01.05.2024_00h00	0.000173228	0.0010523	0.00023466	0.000439741	[3, 4, 5]	21.6043	404	[LOC100136366, LOC100136469, LOC100136916, LOC100136926, LOC100194666, LOC100195443, LOC100195485, LOC100195821, LOC100380749, LOC100380764, LOC101448018, LOC106560687, LOC106560878, LOC106560925, LOC106561439, LOC106561537, LOC106561706, LOC106561916, LOC106561935, LOC106561998, LOC106562054, LOC106562280, LOC106562360, LOC106562632, LOC106562710, LOC106562835, LOC106563121, LOC106563153, LOC106…
GO:0098827	endoplasmic reticulum subcompartment	Group161	GO_CellularComponent-EBI-UniProt-GOA-ACAP-ARAP_01.05.2024_00h00	0.00227308	0.00966058	0.00023466	0.000439741	[3, 4, 5, 6]	21.7831	237	[LOC100136366, LOC100136916, LOC100136926, LOC100195485, LOC100195821, LOC100380764, LOC101448018, LOC106560878, LOC106560925, LOC106561439, LOC106561537, LOC106561916, LOC106562054, LOC106562280, LOC106562360, LOC106562632, LOC106563121, LOC106563153, LOC106563482, LOC106564604, LOC106565266, LOC106565561, LOC106565585, LOC106565722, LOC106565749, LOC106565820, LOC106566299, LOC106566440, LOC106…
GO:0030337	DNA polymerase processivity factor activity	Group162	GO_MolecularFunction-EBI-UniProt-GOA-ACAP-ARAP_01.05.2024_00h00	0.00621298	0.0228277	1.60663e-07	5.42846e-07	[4]	100	3	[LOC106580445, LOC106585071, tefm]
GO:0006271	DNA strand elongation involved in DNA replication	Group162	GO_BiologicalProcess-EBI-UniProt-GOA-ACAP-ARAP_01.05.2024_00h00	6.28695e-07	7.95648e-06	1.60663e-07	5.42846e-07	[7, 8, 9]	70	14	[LOC106569128, LOC106580445, LOC106585071, LOC106608315, dna2, gins1, lig1, mcm3, mcm4, mcm7, pola1, pold2, pole, pole3]
GO:0006272	leading strand elongation	Group162	GO_BiologicalProcess-EBI-UniProt-GOA-ACAP-ARAP_01.05.2024_00h00	0.00316368	0.0126659	1.60663e-07	5.42846e-07	[8, 9, 10]	71.4286	5	[LOC106580445, LOC106585071, pola1, pole, pole3]
GO:0010586	miRNA metabolic process	Group163	GO_BiologicalProcess-EBI-UniProt-GOA-ACAP-ARAP_01.05.2024_00h00	3.85649e-05	0.000297799	3.85649e-05	8.34948e-05	[6, 7]	100	6	[LOC106565550, LOC106565821, LOC106582928, LOC106583208, dis3l2, prpf6]
GO:2000630	positive regulation of miRNA metabolic process	Group163	GO_BiologicalProcess-EBI-UniProt-GOA-ACAP-ARAP_01.05.2024_00h00	0.000209865	0.00123853	3.85649e-05	8.34948e-05	[5, 6, 7, 8, 9]	100	5	[LOC106565550, LOC106565821, LOC106582928, LOC106583208, prpf6]
GO:0061614	miRNA transcription	Group163	GO_BiologicalProcess-EBI-UniProt-GOA-ACAP-ARAP_01.05.2024_00h00	0.00114194	0.00536358	3.85649e-05	8.34948e-05	[7, 8, 9]	100	4	[LOC106565550, LOC106565821, LOC106582928, LOC106583208]
KEGG:00010	Glycolysis / Gluconeogenesis	Group164	KEGG_01.05.2024	1.27197e-05	0.000114077	2.34519e-07	7.4711e-07	[-1]	33.5714	47	[LOC100136417, LOC100194624, LOC106560437, LOC106561989, LOC106564313, LOC106566255, LOC106568020, LOC106568356, LOC106577007, LOC106578507, LOC106580495, LOC106583351, LOC106583814, LOC106583908, LOC106584055, LOC106584548, LOC106587214, LOC106587569, LOC106589825, LOC106590260, LOC106596374, LOC106600509, LOC106601716, LOC106603064, LOC106604067, LOC106608304, LOC106609123, acss1, aldh7a1, aldo…
KEGG:00620	Pyruvate metabolism	Group164	KEGG_01.05.2024	0.000162346	0.000999524	2.34519e-07	7.4711e-07	[-1]	35.2941	30	[LOC100196673, LOC106560437, LOC106563498, LOC106564857, LOC106566255, LOC106571639, LOC106577388, LOC106578507, LOC106583814, LOC106584055, LOC106584548, LOC106585658, LOC106587214, LOC106590260, LOC106593044, LOC106600509, LOC106603064, LOC106603271, LOC106604067, LOC106608189, LOC106608304, LOC106609123, LOC106611699, acaca, acat2, acss1, acyp2, aldh7a1, kpyk, pdha1a]
GO:0071616	acyl-CoA biosynthetic process	Group164	GO_BiologicalProcess-EBI-UniProt-GOA-ACAP-ARAP_01.05.2024_00h00	0.00117218	0.00547176	2.34519e-07	7.4711e-07	[4, 5, 6, 7, 8, 9, 10, 11]	37.2549	19	[LOC106566255, LOC106569200, LOC106571348, LOC106583814, LOC106585161, LOC106585590, LOC106585658, LOC106589262, LOC106599266, LOC106601015, LOC106603064, LOC106603271, LOC106604067, LOC106608304, acaca, acss1, elov7, elovl1b, pdha1a]
KEGG:04110	Cell cycle	Group165	KEGG_01.05.2024	5.4703e-16	5.41797e-14	5.33242e-14	5.17013e-13	[-1]	36.4146	130	[1433b, 2a5e, LOC100136559, LOC100194929, LOC100195405, LOC100306849, LOC100380341, LOC100380819, LOC106561604, LOC106561617, LOC106563313, LOC106563463, LOC106563618, LOC106563680, LOC106564124, LOC106564750, LOC106565437, LOC106566654, LOC106566708, LOC106567527, LOC106567795, LOC106568170, LOC106568974, LOC106569128, LOC106569881, LOC106570688, LOC106570699, LOC106571074, LOC106571252, LOC1065…
KEGG:04114	Oocyte meiosis	Group165	KEGG_01.05.2024	1.73026e-05	0.000148178	5.33242e-14	5.17013e-13	[-1]	28.6738	80	[1433b, 2a5e, LOC100136428, LOC100136517, LOC100194629, LOC100194929, LOC100195405, LOC100306849, LOC100380679, LOC106560248, LOC106562908, LOC106563313, LOC106563584, LOC106563618, LOC106564124, LOC106564696, LOC106565437, LOC106565749, LOC106566485, LOC106566654, LOC106566708, LOC106566714, LOC106567013, LOC106567527, LOC106567795, LOC106568136, LOC106570343, LOC106571252, LOC106572092, LOC1065…
KEGG:04914	Progesterone-mediated oocyte maturation	Group165	KEGG_01.05.2024	4.0293e-05	0.000308012	5.33242e-14	5.17013e-13	[-1]	29.717	63	[LOC100136517, LOC100194929, LOC100306849, LOC100380647, LOC106560248, LOC106562335, LOC106563018, LOC106563313, LOC106563584, LOC106563618, LOC106563680, LOC106564124, LOC106565437, LOC106566708, LOC106566714, LOC106566757, LOC106567013, LOC106567795, LOC106568949, LOC106570343, LOC106572859, LOC106573324, LOC106573900, LOC106577502, LOC106581359, LOC106582753, LOC106584012, LOC106584219, LOC106…
KEGG:04060	Cytokine-cytokine receptor interaction	Group166	KEGG_01.05.2024	0.00682901	0.0246537	0.00434646	0.00538479	[-1]	22.7898	116	[LOC100136449, LOC100136463, LOC100136559, LOC106560515, LOC106562893, LOC106563377, LOC106563758, LOC106563802, LOC106565855, LOC106566746, LOC106567045, LOC106567912, LOC106568165, LOC106568919, LOC106570815, LOC106571074, LOC106571911, LOC106572181, LOC106572390, LOC106572571, LOC106572813, LOC106572816, LOC106572824, LOC106574083, LOC106574263, LOC106574301, LOC106575635, LOC106575644, LOC106…
GO:0005126	cytokine receptor binding	Group166	GO_MolecularFunction-EBI-UniProt-GOA-ACAP-ARAP_01.05.2024_00h00	0.00260638	0.0108148	0.00434646	0.00538479	[4]	25.4753	67	[LOC100136449, LOC100136511, LOC100136559, LOC106560309, LOC106563265, LOC106563377, LOC106563681, LOC106565855, LOC106568720, LOC106570815, LOC106571074, LOC106571724, LOC106573113, LOC106573554, LOC106576872, LOC106577561, LOC106577833, LOC106578371, LOC106579494, LOC106580769, LOC106581191, LOC106582173, LOC106582251, LOC106582280, LOC106584161, LOC106585332, LOC106587941, LOC106587960, LOC106…
GO:0042379	chemokine receptor binding	Group166	GO_MolecularFunction-EBI-UniProt-GOA-ACAP-ARAP_01.05.2024_00h00	0.000893457	0.00437698	0.00434646	0.00538479	[5]	34.7826	24	[LOC100136511, LOC106565855, LOC106573554, LOC106576872, LOC106577833, LOC106579494, LOC106587941, LOC106587960, LOC106589772, LOC106596271, LOC106600142, LOC106600445, LOC106600446, LOC106601371, LOC106604225, LOC106605312, LOC106608548, LOC106613702, ccl25a, ccl27a, ccl8, cxcl12a, groa, mip2a]
GO:0004832	valine-tRNA ligase activity	Group167	GO_MolecularFunction-EBI-UniProt-GOA-ACAP-ARAP_01.05.2024_00h00	0.00621298	0.0228277	0.0114167	0.0120091	[5, 6]	100	3	[LOC106579727, LOC106605401, vars2]
GO:0002161	aminoacyl-tRNA editing activity	Group167	GO_BiologicalProcess-EBI-UniProt-GOA-ACAP-ARAP_01.05.2024_00h00	0.0114167	0.038078	0.0114167	0.0120091	[5, 8, 9]	46.6667	7	[LOC106579727, LOC106605401, aars1, iars1, iars2, lars1b, vars2]
GO:0006438	valyl-tRNA aminoacylation	Group167	GO_BiologicalProcess-EBI-UniProt-GOA-ACAP-ARAP_01.05.2024_00h00	0.00621298	0.0228277	0.0114167	0.0120091	[6, 7, 8, 9, 10]	100	3	[LOC106579727, LOC106605401, vars2]
GO:0008409	5'-3' exonuclease activity	Group168	GO_MolecularFunction-EBI-UniProt-GOA-ACAP-ARAP_01.05.2024_00h00	0.00369612	0.0145419	0.00121885	0.00188752	[6]	47.3684	9	[LOC100380636, LOC106568870, LOC106571262, LOC106590374, cpsf3, exo1, exo5, fan1, fen1]
GO:0004534	5'-3' RNA exonuclease activity	Group168	GO_MolecularFunction-EBI-UniProt-GOA-ACAP-ARAP_01.05.2024_00h00	0.00487023	0.0184599	0.00121885	0.00188752	[7, 8]	80	4	[LOC100380636, LOC106568870, LOC106571262, cpsf3]
GO:0048256	flap endonuclease activity	Group168	GO_BiologicalProcess-EBI-UniProt-GOA-ACAP-ARAP_01.05.2024_00h00	0.00715811	0.025679	0.00121885	0.00188752	[8, 9]	62.5	5	[LOC106608019, dna2, exo1, fan1, fen1]
GO:0030522	intracellular receptor signaling pathway	Group169	GO_BiologicalProcess-EBI-UniProt-GOA-ACAP-ARAP_01.05.2024_00h00	0.00371848	0.0145795	0.00418074	0.00526726	[3, 4, 5]	25.9259	56	[LOC100136371, LOC100136378, LOC100136415, LOC100136428, LOC100846972, LOC106560801, LOC106565233, LOC106565394, LOC106569518, LOC106569952, LOC106570286, LOC106572239, LOC106573506, LOC106573542, LOC106574163, LOC106574458, LOC106574868, LOC106575783, LOC106578316, LOC106579299, LOC106582983, LOC106583303, LOC106583344, LOC106584392, LOC106584489, LOC106585791, LOC106588010, LOC106588012, LOC106…
GO:0032870	cellular response to hormone stimulus	Group169	GO_BiologicalProcess-EBI-UniProt-GOA-ACAP-ARAP_01.05.2024_00h00	0.00651641	0.0236	0.00418074	0.00526726	[4, 5]	23.1461	103	[LOC100136415, LOC100136428, LOC100136445, LOC100136463, LOC100136540, LOC100846972, LOC106560996, LOC106561543, LOC106563018, LOC106563108, LOC106565394, LOC106565446, LOC106565540, LOC106565905, LOC106566728, LOC106566796, LOC106567019, LOC106567964, LOC106568720, LOC106568949, LOC106569756, LOC106569952, LOC106570052, LOC106570286, LOC106570349, LOC106572563, LOC106573118, LOC106573542, LOC106…
GO:0048384	retinoic acid receptor signaling pathway	Group169	GO_BiologicalProcess-EBI-UniProt-GOA-ACAP-ARAP_01.05.2024_00h00	0.000485899	0.00258616	0.00418074	0.00526726	[4, 5, 6]	44.1176	15	[LOC106565394, LOC106569952, LOC106572239, LOC106578316, LOC106582983, LOC106583303, LOC106588669, LOC106588672, LOC106589304, LOC106599103, dhrs3, rxraa, rxrga, rxrgb, thrb]
GO:0044323	retinoic acid-responsive element binding	Group169	GO_MolecularFunction-EBI-UniProt-GOA-ACAP-ARAP_01.05.2024_00h00	0.00194154	0.00848911	0.00418074	0.00526726	[8, 10]	66.6667	6	[LOC106565394, LOC106569952, LOC106599103, rxraa, rxrga, rxrgb]
GO:0050839	cell adhesion molecule binding	Group170	GO_MolecularFunction-EBI-UniProt-GOA-ACAP-ARAP_01.05.2024_00h00	1.45577e-08	3.21965e-07	6.57026e-10	3.11738e-09	[3]	27.8947	159	[LOC100306831, LOC100380457, LOC100380677, LOC106561152, LOC106561640, LOC106561641, LOC106561776, LOC106561813, LOC106561820, LOC106561857, LOC106561987, LOC106562057, LOC106562116, LOC106562151, LOC106562413, LOC106563322, LOC106564074, LOC106564751, LOC106564908, LOC106564975, LOC106565237, LOC106565306, LOC106565316, LOC106565679, LOC106565727, LOC106566027, LOC106566671, LOC106567101, LOC106…
GO:0005178	integrin binding	Group170	GO_MolecularFunction-EBI-UniProt-GOA-ACAP-ARAP_01.05.2024_00h00	8.86792e-05	0.000595903	6.57026e-10	3.11738e-09	[3, 4]	30.1676	54	[LOC100380457, LOC106561152, LOC106561820, LOC106562116, LOC106562413, LOC106564074, LOC106564975, LOC106565237, LOC106565316, LOC106565679, LOC106567101, LOC106567734, LOC106568399, LOC106568400, LOC106569355, LOC106570416, LOC106570673, LOC106572511, LOC106573504, LOC106578871, LOC106580005, LOC106583976, LOC106585437, LOC106585965, LOC106587207, LOC106588084, LOC106588972, LOC106590025, LOC106…
GO:0045296	cadherin binding	Group170	GO_MolecularFunction-EBI-UniProt-GOA-ACAP-ARAP_01.05.2024_00h00	0.000109413	0.000720357	6.57026e-10	3.11738e-09	[4]	29.5337	57	[LOC100306831, LOC100380677, LOC106561813, LOC106561857, LOC106561987, LOC106562057, LOC106564751, LOC106564908, LOC106565306, LOC106566027, LOC106568245, LOC106569170, LOC106569244, LOC106569778, LOC106571924, LOC106573126, LOC106576400, LOC106576617, LOC106578590, LOC106578592, LOC106579432, LOC106581604, LOC106584766, LOC106587268, LOC106587287, LOC106587473, LOC106588289, LOC106590055, LOC106…
GO:0005912	adherens junction	Group170	GO_CellularComponent-EBI-UniProt-GOA-ACAP-ARAP_01.05.2024_00h00	4.47574e-05	0.000333194	6.57026e-10	3.11738e-09	[5]	27.972	80	[LOC100196664, LOC100306831, LOC106561189, LOC106561813, LOC106561987, LOC106562057, LOC106562332, LOC106564751, LOC106565306, LOC106566027, LOC106567888, LOC106568037, LOC106568245, LOC106569170, LOC106569244, LOC106571107, LOC106571924, LOC106572051, LOC106573459, LOC106574252, LOC106576400, LOC106578042, LOC106578590, LOC106578592, LOC106579432, LOC106580555, LOC106582091, LOC106582115, LOC106…
GO:0048583	regulation of response to stimulus	Group171	GO_BiologicalProcess-EBI-UniProt-GOA-ACAP-ARAP_01.05.2024_00h00	0.0118549	0.0391951	0.00534794	0.0063775	[2, 3]	20.1108	508	[LOC100136415, LOC100136449, LOC100136463, LOC100136473, LOC100136514, LOC100136552, LOC100194498, LOC100194500, LOC100194546, LOC100195512, LOC100196534, LOC100380749, LOC106560270, LOC106560309, LOC106560919, LOC106561046, LOC106561202, LOC106561286, LOC106561666, LOC106561897, LOC106561955, LOC106562048, LOC106562112, LOC106562116, LOC106562389, LOC106562535, LOC106562549, LOC106563113, LOC106…
GO:0048585	negative regulation of response to stimulus	Group171	GO_BiologicalProcess-EBI-UniProt-GOA-ACAP-ARAP_01.05.2024_00h00	0.0137368	0.0447675	0.00534794	0.0063775	[2, 3, 4]	21.238	199	[LOC100136415, LOC100194546, LOC100380749, LOC106561046, LOC106561202, LOC106561897, LOC106562112, LOC106562116, LOC106562389, LOC106562535, LOC106563420, LOC106563492, LOC106564480, LOC106565969, LOC106565979, LOC106565988, LOC106566214, LOC106566829, LOC106567086, LOC106567100, LOC106567563, LOC106567637, LOC106568364, LOC106569189, LOC106569730, LOC106569916, LOC106570349, LOC106571054, LOC106…
GO:0007166	cell surface receptor signaling pathway	Group171	GO_BiologicalProcess-EBI-UniProt-GOA-ACAP-ARAP_01.05.2024_00h00	2.6104e-05	0.000213136	0.00534794	0.0063775	[3, 4, 5]	21.1823	645	[LOC100136449, LOC100136463, LOC100136473, LOC100136514, LOC100136517, LOC100136552, LOC100136559, LOC100194498, LOC100194500, LOC100195363, LOC100195512, LOC100195785, LOC100196534, LOC100380768, LOC100380774, LOC100380851, LOC106560270, LOC106560289, LOC106560309, LOC106560392, LOC106560515, LOC106561002, LOC106561032, LOC106561041, LOC106561202, LOC106561252, LOC106561286, LOC106561335, LOC106…
GO:0007167	enzyme-linked receptor protein signaling pathway	Group171	GO_BiologicalProcess-EBI-UniProt-GOA-ACAP-ARAP_01.05.2024_00h00	1.73345e-06	1.96458e-05	0.00534794	0.0063775	[4, 5, 6]	24.375	234	[LOC100136463, LOC100136473, LOC100136517, LOC100136552, LOC100136559, LOC100194498, LOC100194500, LOC100195363, LOC100195512, LOC100195785, LOC100196534, LOC100380768, LOC100380851, LOC106560270, LOC106560289, LOC106560309, LOC106561252, LOC106562005, LOC106563018, LOC106563265, LOC106563420, LOC106563534, LOC106564754, LOC106564953, LOC106565780, LOC106565894, LOC106565969, LOC106566722, LOC106…
KEGG:04510	Focal adhesion	Group172	KEGG_01.05.2024	2.73529e-08	5.51415e-07	3.16422e-09	1.35697e-08	[-1]	28.1853	146	[LOC100136352, LOC100136517, LOC100286412, LOC100380299, LOC100380643, LOC100380851, LOC106561152, LOC106561461, LOC106561617, LOC106561820, LOC106561998, LOC106562110, LOC106562413, LOC106562972, LOC106563018, LOC106563019, LOC106563223, LOC106564005, LOC106564737, LOC106565237, LOC106565679, LOC106566757, LOC106568399, LOC106568400, LOC106568667, LOC106568949, LOC106569065, LOC106569067, LOC106…
KEGG:04512	ECM-receptor interaction	Group172	KEGG_01.05.2024	1.35955e-13	7.94115e-12	3.16422e-09	1.35697e-08	[-1]	40.9091	81	[LOC100286412, LOC106561820, LOC106561998, LOC106562972, LOC106563019, LOC106564737, LOC106565237, LOC106565679, LOC106568399, LOC106568400, LOC106568667, LOC106569065, LOC106569067, LOC106569075, LOC106569077, LOC106569942, LOC106570460, LOC106570512, LOC106570894, LOC106571097, LOC106571319, LOC106572511, LOC106573022, LOC106578871, LOC106579293, LOC106581006, LOC106581666, LOC106581810, LOC106…
KEGG:04810	Regulation of actin cytoskeleton	Group172	KEGG_01.05.2024	0.000228155	0.00132586	3.16422e-09	1.35697e-08	[-1]	24.3007	139	[LOC100136352, LOC100380299, LOC100380663, LOC100380669, LOC100380768, LOC100380851, LOC106561820, LOC106561897, LOC106563018, LOC106563223, LOC106563505, LOC106563791, LOC106564005, LOC106564343, LOC106564681, LOC106564849, LOC106564975, LOC106565237, LOC106565430, LOC106565451, LOC106565679, LOC106566757, LOC106568156, LOC106568217, LOC106568399, LOC106568400, LOC106568949, LOC106570377, LOC106…
GO:0031589	cell-substrate adhesion	Group172	GO_BiologicalProcess-EBI-UniProt-GOA-ACAP-ARAP_01.05.2024_00h00	0.000408922	0.00221792	3.16422e-09	1.35697e-08	[3]	26.8939	71	[LOC100286412, LOC106561461, LOC106561820, LOC106562110, LOC106562972, LOC106564557, LOC106564677, LOC106564975, LOC106565237, LOC106565679, LOC106566246, LOC106566484, LOC106567157, LOC106568399, LOC106568400, LOC106568667, LOC106569065, LOC106569067, LOC106572511, LOC106574775, LOC106574963, LOC106575651, LOC106575787, LOC106576818, LOC106577537, LOC106578871, LOC106579089, LOC106582004, LOC106…
GO:0016667	oxidoreductase activity, acting on a sulfur group of donors	Group173	GO_MolecularFunction-EBI-UniProt-GOA-ACAP-ARAP_01.05.2024_00h00	0.0147006	0.0474333	0.0147006	0.014901	[3]	29.5775	21	[LOC106564891, LOC106565239, LOC106565560, LOC106571177, LOC106573903, LOC106577336, LOC106583642, LOC106584548, LOC106584721, LOC106599011, LOC106606701, LOC106608859, LOC106611665, LOC106612785, chchd4a, ero1a, gsr, gsto1, selenot1a, suox, txnrd2.2]
GO:0016668	oxidoreductase activity, acting on a sulfur group of donors, NAD(P) as acceptor	Group173	GO_MolecularFunction-EBI-UniProt-GOA-ACAP-ARAP_01.05.2024_00h00	0.00116413	0.00544537	0.0147006	0.014901	[4]	63.6364	7	[LOC106565239, LOC106583642, LOC106584548, LOC106612785, gsr, selenot1a, txnrd2.2]
GO:0015038	glutathione disulfide oxidoreductase activity	Group173	GO_MolecularFunction-EBI-UniProt-GOA-ACAP-ARAP_01.05.2024_00h00	0.00715811	0.025679	0.0147006	0.014901	[5]	62.5	5	[LOC106565239, LOC106583642, gsr, gsto1, txnrd2.2]
GO:0004791	thioredoxin-disulfide reductase (NADPH) activity	Group173	GO_BiologicalProcess-EBI-UniProt-GOA-ACAP-ARAP_01.05.2024_00h00	0.00106637	0.00508197	0.0147006	0.014901	[5, 8]	83.3333	5	[LOC106565239, LOC106583642, LOC106612785, selenot1a, txnrd2.2]
GO:0000796	condensin complex	Group174	GO_CellularComponent-EBI-UniProt-GOA-ACAP-ARAP_01.05.2024_00h00	0.00409859	0.0158516	0.000260719	0.000480499	[2, 6]	60	6	[LOC106576175, LOC106585119, LOC106609295, ncapd3, ncapg, ncapg2]
GO:0010032	meiotic chromosome condensation	Group174	GO_BiologicalProcess-EBI-UniProt-GOA-ACAP-ARAP_01.05.2024_00h00	0.00487023	0.0184599	0.000260719	0.000480499	[4, 5, 6, 7]	80	4	[LOC106576175, LOC106609295, ncapd2, ncapd3]
GO:0030261	chromosome condensation	Group174	GO_BiologicalProcess-EBI-UniProt-GOA-ACAP-ARAP_01.05.2024_00h00	0.000239557	0.00137806	0.000260719	0.000480499	[6]	58.8235	10	[LOC106576175, LOC106580963, LOC106585119, LOC106594936, LOC106609295, LOC106611473, ncapd2, ncapd3, ncapg, top2a]
GO:0007076	mitotic chromosome condensation	Group174	GO_BiologicalProcess-EBI-UniProt-GOA-ACAP-ARAP_01.05.2024_00h00	0.00235047	0.00989717	0.000260719	0.000480499	[4, 5, 6, 7, 8, 9]	58.3333	7	[LOC106580963, LOC106585119, LOC106594936, LOC106611473, ncapd2, ncapd3, ncapg]
GO:0005732	sno(s)RNA-containing ribonucleoprotein complex	Group175	GO_CellularComponent-EBI-UniProt-GOA-ACAP-ARAP_01.05.2024_00h00	4.28466e-05	0.000323194	8.76826e-09	3.68929e-08	[3]	47.3684	18	[LOC106562155, LOC106563393, LOC106575044, LOC106578539, LOC106589607, LOC106590802, LOC106594422, LOC106601742, LOC106604513, LOC106609990, gar1, mphosph10, nhp2, nol5, nola2, nop56, rpp38, rpp40]
GO:0030515	snoRNA binding	Group175	GO_MolecularFunction-EBI-UniProt-GOA-ACAP-ARAP_01.05.2024_00h00	2.41741e-07	3.50755e-06	8.76826e-09	3.68929e-08	[5]	62.069	18	[LOC100195964, LOC100196059, LOC106575044, LOC106581260, LOC106583525, LOC106594422, LOC106604513, LOC106605356, bysl, gar1, heatr1, nhp2, nol5, nola2, nop56, tsr1, utp25, utp6]
GO:0034511	U3 snoRNA binding	Group175	GO_MolecularFunction-EBI-UniProt-GOA-ACAP-ARAP_01.05.2024_00h00	0.000767029	0.00380674	8.76826e-09	3.68929e-08	[6]	75	6	[LOC100195964, LOC106581260, LOC106583525, LOC106605356, tsr1, utp25]
GO:0000462	maturation of SSU-rRNA from tricistronic rRNA transcript (SSU-rRNA, 5.8S rRNA, LSU-rRNA)	Group175	GO_BiologicalProcess-EBI-UniProt-GOA-ACAP-ARAP_01.05.2024_00h00	9.3189e-06	8.70019e-05	8.76826e-09	3.68929e-08	[7, 8, 9, 10]	48.7805	20	[LOC100195964, LOC100196059, LOC106573694, LOC106574871, LOC106579564, LOC106581260, LOC106600221, LOC106600602, LOC106605356, cu070, dcaf13, dhx37, heatr1, pwp2, rpp40, tsr1, utp25, utp6, wdr43, wdr46]
GO:0043414	macromolecule methylation	Group176	GO_BiologicalProcess-EBI-UniProt-GOA-ACAP-ARAP_01.05.2024_00h00	0.00011387	0.000745391	0.00430833	0.00539752	[3, 5]	36.8421	28	[LOC106571741, LOC106572268, LOC106575899, LOC106576663, LOC106576677, LOC106576760, LOC106578539, LOC106581208, LOC106588694, LOC106590623, LOC106598828, dimt1l, ftsj3, mettl16, mettl2a, mettl3, mto1, nol1, setd6, si:ch211-225b11.4, thumpd3, trm61, trmt1, trmt10a, trmt112, trmt1l, trmt61b, wdr4]
GO:0031429	box H/ACA snoRNP complex	Group176	GO_CellularComponent-EBI-UniProt-GOA-ACAP-ARAP_01.05.2024_00h00	0.00316368	0.0126659	0.00430833	0.00539752	[3, 5, 6, 7, 8]	71.4286	5	[LOC106563393, LOC106604513, gar1, nhp2, nola2]
GO:0009451	RNA modification	Group176	GO_BiologicalProcess-EBI-UniProt-GOA-ACAP-ARAP_01.05.2024_00h00	0.00645503	0.0234897	0.00430833	0.00539752	[5, 6, 7]	26.3158	45	[LOC106562585, LOC106563393, LOC106564866, LOC106571741, LOC106572268, LOC106575899, LOC106576663, LOC106576677, LOC106576760, LOC106578539, LOC106581208, LOC106585758, LOC106588694, LOC106590623, LOC106590802, LOC106593758, LOC106598828, LOC106604513, LOC106611638, adarb1b, dimt1l, elp2, ftsj3, gar1, mettl16, mettl2a, mettl3, mto1, nat10, nhp2, nol1, nola2, pus7, si:ch211-225b11.4, thg1l, thumpd…
GO:0000154	rRNA modification	Group176	GO_BiologicalProcess-EBI-UniProt-GOA-ACAP-ARAP_01.05.2024_00h00	0.00214271	0.00915777	0.00430833	0.00539752	[6, 7, 8, 9]	38.0952	16	[LOC106563393, LOC106575899, LOC106576663, LOC106576677, LOC106578539, LOC106581208, LOC106604513, dimt1l, ftsj3, gar1, mettl16, nat10, nhp2, nol1, nola2, trmt112]
GO:0005732	sno(s)RNA-containing ribonucleoprotein complex	Group177	GO_CellularComponent-EBI-UniProt-GOA-ACAP-ARAP_01.05.2024_00h00	4.28466e-05	0.000323194	3.71514e-05	8.20273e-05	[3]	47.3684	18	[LOC106562155, LOC106563393, LOC106575044, LOC106578539, LOC106589607, LOC106590802, LOC106594422, LOC106601742, LOC106604513, LOC106609990, gar1, mphosph10, nhp2, nol5, nola2, nop56, rpp38, rpp40]
GO:0031429	box H/ACA snoRNP complex	Group177	GO_CellularComponent-EBI-UniProt-GOA-ACAP-ARAP_01.05.2024_00h00	0.00316368	0.0126659	3.71514e-05	8.20273e-05	[3, 5, 6, 7, 8]	71.4286	5	[LOC106563393, LOC106604513, gar1, nhp2, nola2]
GO:0034513	box H/ACA snoRNA binding	Group177	GO_MolecularFunction-EBI-UniProt-GOA-ACAP-ARAP_01.05.2024_00h00	0.00114194	0.00536358	3.71514e-05	8.20273e-05	[6]	100	4	[LOC106604513, gar1, nhp2, nola2]
GO:0000154	rRNA modification	Group177	GO_BiologicalProcess-EBI-UniProt-GOA-ACAP-ARAP_01.05.2024_00h00	0.00214271	0.00915777	3.71514e-05	8.20273e-05	[6, 7, 8, 9]	38.0952	16	[LOC106563393, LOC106575899, LOC106576663, LOC106576677, LOC106578539, LOC106581208, LOC106604513, dimt1l, ftsj3, gar1, mettl16, nat10, nhp2, nol1, nola2, trmt112]
GO:0051383	kinetochore organization	Group178	GO_BiologicalProcess-EBI-UniProt-GOA-ACAP-ARAP_01.05.2024_00h00	0.00077895	0.0038575	2.32341e-07	7.50898e-07	[6]	56.25	9	[LOC106586549, LOC106587408, LOC106589585, LOC106606518, cenph, cenpk, kntc1, mis12, nuf2]
GO:0065004	protein-DNA complex assembly	Group178	GO_BiologicalProcess-EBI-UniProt-GOA-ACAP-ARAP_01.05.2024_00h00	5.151e-07	6.66704e-06	2.32341e-07	7.50898e-07	[6]	39.604	40	[LOC106560324, LOC106560435, LOC106562296, LOC106565554, LOC106568365, LOC106569963, LOC106570595, LOC106582111, LOC106583807, LOC106584054, LOC106584399, LOC106585833, LOC106586549, LOC106586634, LOC106587264, LOC106587408, LOC106588403, LOC106589544, LOC106589585, LOC106606518, LOC106607888, LOC106608168, LOC106611716, LOC106613808, cdc45, cenph, cenpi, cenpk, cenpn, cenpo, gtf2b, hgv2, kntc1, …
GO:0034508	centromere complex assembly	Group178	GO_BiologicalProcess-EBI-UniProt-GOA-ACAP-ARAP_01.05.2024_00h00	1.96639e-08	4.14762e-07	2.32341e-07	7.50898e-07	[6, 7]	64.5161	20	[LOC106560435, LOC106562296, LOC106583807, LOC106584054, LOC106586549, LOC106587408, LOC106589585, LOC106606518, LOC106611716, cenph, cenpi, cenpk, cenpn, cenpo, hgv2, kntc1, mis12, mis18a, oip5, si:dkey-148h10.5]
GO:0034080	CENP-A containing chromatin assembly	Group178	GO_BiologicalProcess-EBI-UniProt-GOA-ACAP-ARAP_01.05.2024_00h00	8.05187e-08	1.41094e-06	2.32341e-07	7.50898e-07	[7, 8, 9]	91.6667	11	[LOC106560435, LOC106562296, LOC106583807, LOC106584054, LOC106611716, cenpi, cenpn, hgv2, mis18a, oip5, si:dkey-148h10.5]
GO:0045104	intermediate filament cytoskeleton organization	Group179	GO_BiologicalProcess-EBI-UniProt-GOA-ACAP-ARAP_01.05.2024_00h00	0.00575882	0.0214356	4.93284e-05	0.000102806	[3, 6]	28.0992	34	[LOC106560365, LOC106560807, LOC106564908, LOC106564958, LOC106565226, LOC106565780, LOC106566027, LOC106566665, LOC106566972, LOC106569778, LOC106570609, LOC106572750, LOC106572756, LOC106575629, LOC106576400, LOC106576836, LOC106577632, LOC106582888, LOC106583604, LOC106583605, LOC106587813, LOC106588289, LOC106588740, LOC106601393, LOC106601521, LOC106605312, LOC106606188, LOC106607014, LOC106…
GO:0031424	keratinization	Group179	GO_BiologicalProcess-EBI-UniProt-GOA-ACAP-ARAP_01.05.2024_00h00	0.00138577	0.00635166	4.93284e-05	0.000102806	[2, 6, 7, 8]	52.9412	9	[LOC106565226, LOC106566665, LOC106572750, LOC106575629, LOC106583604, LOC106583605, LOC106584295, LOC106613944, tgm1l1]
GO:0045111	intermediate filament cytoskeleton	Group179	GO_CellularComponent-EBI-UniProt-GOA-ACAP-ARAP_01.05.2024_00h00	0.000401032	0.00220133	4.93284e-05	0.000102806	[6]	28.9773	51	[LOC106560365, LOC106560807, LOC106564908, LOC106564956, LOC106564958, LOC106564959, LOC106564960, LOC106564961, LOC106565226, LOC106565780, LOC106566665, LOC106566972, LOC106569771, LOC106569778, LOC106570609, LOC106572750, LOC106572756, LOC106575629, LOC106576400, LOC106576836, LOC106578864, LOC106580679, LOC106582888, LOC106582958, LOC106583604, LOC106583605, LOC106585670, LOC106587813, LOC106…
GO:0045095	keratin filament	Group179	GO_CellularComponent-EBI-UniProt-GOA-ACAP-ARAP_01.05.2024_00h00	0.00131347	0.00605684	4.93284e-05	0.000102806	[7, 8]	38.6364	17	[LOC106565226, LOC106565780, LOC106566665, LOC106566972, LOC106569778, LOC106570609, LOC106572750, LOC106572756, LOC106575629, LOC106576836, LOC106582888, LOC106583604, LOC106583605, LOC106585670, LOC106588740, eppk1, pleca]
GO:0038084	vascular endothelial growth factor signaling pathway	Group180	GO_BiologicalProcess-EBI-UniProt-GOA-ACAP-ARAP_01.05.2024_00h00	0.00405847	0.0157231	9.12065e-05	0.000181599	[6, 7, 8]	42.3077	11	[LOC106568842, LOC106571724, LOC106574325, LOC106575102, LOC106590027, LOC106599513, LOC106605015, LOC106610161, LOC106612094, kdr, vegfab]
GO:0045765	regulation of angiogenesis	Group180	GO_BiologicalProcess-EBI-UniProt-GOA-ACAP-ARAP_01.05.2024_00h00	0.00173939	0.00775408	9.12065e-05	0.000181599	[4, 5, 6, 7, 8, 9, 10]	32.5	26	[LOC106565550, LOC106565821, LOC106565992, LOC106566123, LOC106568558, LOC106571097, LOC106571724, LOC106576603, LOC106582620, LOC106582928, LOC106583208, LOC106584018, LOC106587655, LOC106603571, LOC106605015, LOC106605532, LOC106610161, LOC106611257, LOC106611510, LOC106612094, ecscr, kdr, pedf, thbs2a, tnmd, vegfab]
GO:0048010	vascular endothelial growth factor receptor signaling pathway	Group180	GO_BiologicalProcess-EBI-UniProt-GOA-ACAP-ARAP_01.05.2024_00h00	0.0047251	0.01806	9.12065e-05	0.000181599	[6, 7, 8]	40	12	[LOC106568842, LOC106571724, LOC106571864, LOC106578247, LOC106583822, LOC106590027, LOC106599513, LOC106605015, LOC106610161, LOC106612094, kdr, vegfab]
GO:0045766	positive regulation of angiogenesis	Group180	GO_BiologicalProcess-EBI-UniProt-GOA-ACAP-ARAP_01.05.2024_00h00	0.00214271	0.00915777	9.12065e-05	0.000181599	[4, 5, 6, 7, 8, 9, 10, 11]	38.0952	16	[LOC106565550, LOC106565821, LOC106565992, LOC106568558, LOC106571724, LOC106576603, LOC106582620, LOC106582928, LOC106583208, LOC106584018, LOC106605015, LOC106605532, LOC106610161, LOC106612094, kdr, vegfab]
GO:0016861	intramolecular oxidoreductase activity, interconverting aldoses and ketoses	Group181	GO_MolecularFunction-EBI-UniProt-GOA-ACAP-ARAP_01.05.2024_00h00	0.00963999	0.033122	0.000560706	0.000954485	[4]	40	10	[LOC106560745, LOC106579109, LOC106583351, LOC106587569, LOC106595636, LOC106605545, gpia, mri1, tpi1a, tpi1b]
GO:0019318	hexose metabolic process	Group181	GO_BiologicalProcess-EBI-UniProt-GOA-ACAP-ARAP_01.05.2024_00h00	0.000698268	0.00354266	0.000560706	0.000954485	[4, 5]	29.2208	45	[LOC100136417, LOC100194719, LOC100196702, LOC106561989, LOC106563498, LOC106566255, LOC106567104, LOC106568020, LOC106568356, LOC106570467, LOC106572563, LOC106576192, LOC106577040, LOC106578183, LOC106580495, LOC106583351, LOC106583814, LOC106587569, LOC106589825, LOC106590260, LOC106600850, LOC106603064, LOC106607477, LOC106610806, LOC123723662, bckdk, f262, f264, fbp1a, fuom, g6pd, galk1, gal…
GO:0006006	glucose metabolic process	Group181	GO_BiologicalProcess-EBI-UniProt-GOA-ACAP-ARAP_01.05.2024_00h00	0.000597237	0.00307807	0.000560706	0.000954485	[5, 6]	31.7757	34	[LOC100136417, LOC100196702, LOC106561989, LOC106563498, LOC106566255, LOC106568020, LOC106568356, LOC106570467, LOC106572563, LOC106577040, LOC106580495, LOC106583351, LOC106583814, LOC106587569, LOC106589825, LOC106590260, LOC106600850, LOC106603064, LOC106607477, LOC123723662, bckdk, fbp1a, g6pd, gapdh, gapdhs, gpia, hk1, hk2, k6pp, pdha1a, pdk4, pfkpa, tpi1a, tpi1b]
GO:0006094	gluconeogenesis	Group181	GO_BiologicalProcess-EBI-UniProt-GOA-ACAP-ARAP_01.05.2024_00h00	0.0112999	0.0377438	0.000560706	0.000954485	[6, 7]	36.3636	12	[LOC106561989, LOC106563498, LOC106568020, LOC106568356, LOC106572563, LOC106583351, LOC106587569, LOC106590260, fbp1a, gpia, tpi1a, tpi1b]
GO:0046930	pore complex	Group182	GO_CellularComponent-EBI-UniProt-GOA-ACAP-ARAP_01.05.2024_00h00	0.00788541	0.0278496	0.00788541	0.00870518	[3, 4]	39.2857	11	[LOC106562332, LOC106577200, LOC106601040, LOC106601042, LOC106606884, LOC106607309, LOC106607311, c7a, c8g, plekha7b, vdac2]
GO:0051715	cytolysis in another organism	Group182	GO_BiologicalProcess-EBI-UniProt-GOA-ACAP-ARAP_01.05.2024_00h00	0.00487023	0.0184599	0.00788541	0.00870518	[3, 4, 5]	80	4	[LOC106601040, LOC106601042, LOC106607309, LOC106607311]
GO:0042151	nematocyst	Group182	GO_CellularComponent-EBI-UniProt-GOA-ACAP-ARAP_01.05.2024_00h00	0.00487023	0.0184599	0.00788541	0.00870518	[4, 5]	80	4	[LOC106601040, LOC106601042, LOC106607309, LOC106607311]
GO:0046931	pore complex assembly	Group182	GO_BiologicalProcess-EBI-UniProt-GOA-ACAP-ARAP_01.05.2024_00h00	0.000767029	0.00380674	0.00788541	0.00870518	[6]	75	6	[LOC106562332, LOC106601040, LOC106601042, LOC106607309, LOC106607311, plekha7b]
GO:0004828	serine-tRNA ligase activity	Group183	GO_MolecularFunction-EBI-UniProt-GOA-ACAP-ARAP_01.05.2024_00h00	0.00114194	0.00536358	1.20644e-06	3.53995e-06	[5, 6]	100	4	[LOC106567354, LOC106572754, LOC106580835, sars2]
GO:0000959	mitochondrial RNA metabolic process	Group183	GO_BiologicalProcess-EBI-UniProt-GOA-ACAP-ARAP_01.05.2024_00h00	1.20644e-06	1.40937e-05	1.20644e-06	3.53995e-06	[6, 7]	52.5	21	[LOC106561409, LOC106563248, LOC106567354, LOC106572754, LOC106577119, LOC106580835, LOC106589826, LOC106598828, LOC106607983, LOC106613752, fastk, fastkd1, fastkd2, gars1, mto1, prorp, sars2, supv3l1, tefm, trmt61b, wars2]
GO:0070127	tRNA aminoacylation for mitochondrial protein translation	Group183	GO_BiologicalProcess-EBI-UniProt-GOA-ACAP-ARAP_01.05.2024_00h00	3.85649e-05	0.000297799	1.20644e-06	3.53995e-06	[6, 7, 8, 9, 10]	100	6	[LOC106567354, LOC106572754, LOC106580835, gars1, sars2, wars2]
GO:0070158	mitochondrial seryl-tRNA aminoacylation	Group183	GO_BiologicalProcess-EBI-UniProt-GOA-ACAP-ARAP_01.05.2024_00h00	0.00114194	0.00536358	1.20644e-06	3.53995e-06	[7, 8, 9, 10, 11]	100	4	[LOC106567354, LOC106572754, LOC106580835, sars2]
GO:0050848	regulation of calcium-mediated signaling	Group184	GO_BiologicalProcess-EBI-UniProt-GOA-ACAP-ARAP_01.05.2024_00h00	0.00235047	0.00989717	0.00214271	0.0030242	[5, 6, 7, 8]	58.3333	7	[LOC106574225, LOC106575241, LOC106581984, LOC106582099, LOC106586618, fhl2a, hhatla]
GO:0097720	calcineurin-mediated signaling	Group184	GO_BiologicalProcess-EBI-UniProt-GOA-ACAP-ARAP_01.05.2024_00h00	0.00733895	0.026204	0.00214271	0.0030242	[6, 7, 8]	35.8974	14	[LOC100380679, LOC106567114, LOC106568136, LOC106572627, LOC106574225, LOC106575241, LOC106581984, LOC106583670, LOC106612112, fhl2a, hhatla, nfatc1, pp2bc, ppp3cb]
GO:0106056	regulation of calcineurin-mediated signaling	Group184	GO_BiologicalProcess-EBI-UniProt-GOA-ACAP-ARAP_01.05.2024_00h00	0.0136788	0.0446423	0.00214271	0.0030242	[6, 7, 8, 9]	55.5556	5	[LOC106574225, LOC106575241, LOC106581984, fhl2a, hhatla]
GO:0070885	negative regulation of calcineurin-NFAT signaling cascade	Group184	GO_BiologicalProcess-EBI-UniProt-GOA-ACAP-ARAP_01.05.2024_00h00	0.00487023	0.0184599	0.00214271	0.0030242	[7, 8, 9, 10, 11]	80	4	[LOC106574225, LOC106575241, LOC106581984, fhl2a]
GO:0140098	catalytic activity, acting on RNA	Group185	GO_MolecularFunction-EBI-UniProt-GOA-ACAP-ARAP_01.05.2024_00h00	1.55828e-07	2.38239e-06	2.4501e-08	9.58549e-08	[3]	27.6265	142	[LOC100194522, LOC100380636, LOC100380648, LOC100380870, LOC106562324, LOC106564101, LOC106564474, LOC106564644, LOC106564866, LOC106565269, LOC106567354, LOC106568002, LOC106568406, LOC106568532, LOC106568870, LOC106569111, LOC106569462, LOC106571262, LOC106572754, LOC106573946, LOC106575326, LOC106575899, LOC106576663, LOC106576677, LOC106577119, LOC106577153, LOC106578539, LOC106579246, LOC106…
GO:0003724	RNA helicase activity	Group185	GO_MolecularFunction-EBI-UniProt-GOA-ACAP-ARAP_01.05.2024_00h00	1.34874e-06	1.55961e-05	2.4501e-08	9.58549e-08	[3, 4]	39.1753	38	[LOC100194522, LOC100380648, LOC100380870, LOC106564644, LOC106568406, LOC106569111, LOC106577153, LOC106581870, LOC106582679, LOC106586794, LOC106587357, LOC106589826, LOC106601200, LOC106601397, LOC106602719, LOC106605696, LOC106607064, LOC106607118, LOC106609999, LOC106612469, ddx10, ddx17, ddx20, ddx24, ddx27, ddx31, ddx54, ddx55, ddx56, dhx29, dhx30, dhx35, dhx37, dhx58, dhx9, eif4a1a, if4a3…
GO:0140101	catalytic activity, acting on a tRNA	Group185	GO_MolecularFunction-EBI-UniProt-GOA-ACAP-ARAP_01.05.2024_00h00	5.71811e-08	1.05901e-06	2.4501e-08	9.58549e-08	[4]	36.1963	59	[LOC106564101, LOC106564866, LOC106567354, LOC106568002, LOC106568532, LOC106572754, LOC106576663, LOC106579246, LOC106579727, LOC106580835, LOC106581314, LOC106585204, LOC106585758, LOC106585996, LOC106588694, LOC106590623, LOC106595073, LOC106598828, LOC106601350, LOC106605401, LOC106605537, LOC106607856, LOC106612204, aars1, cars1, gars1, hars, iars1, iars2, kars1, lars1b, mars1, mars2, mettl2…
GO:0006399	tRNA metabolic process	Group185	GO_BiologicalProcess-EBI-UniProt-GOA-ACAP-ARAP_01.05.2024_00h00	1.04052e-07	1.73015e-06	2.4501e-08	9.58549e-08	[6, 7]	32.1429	81	[LOC106562324, LOC106562585, LOC106564101, LOC106564866, LOC106567354, LOC106568002, LOC106568532, LOC106571741, LOC106572268, LOC106572754, LOC106576663, LOC106576760, LOC106579727, LOC106580835, LOC106581314, LOC106585204, LOC106585758, LOC106585996, LOC106586213, LOC106588694, LOC106589383, LOC106590623, LOC106593758, LOC106595073, LOC106598828, LOC106601350, LOC106603001, LOC106604637, LOC106…
GO:0044249	cellular biosynthetic process	Group186	GO_BiologicalProcess-EBI-UniProt-GOA-ACAP-ARAP_01.05.2024_00h00	0.00259215	0.0107754	9.87671e-18	1.69424e-16	[3]	19.3407	1936	[LOC100136352, LOC100136371, LOC100136378, LOC100136415, LOC100136428, LOC100136430, LOC100136439, LOC100136449, LOC100136453, LOC100136470, LOC100194469, LOC100194495, LOC100194507, LOC100194522, LOC100194543, LOC100194600, LOC100194634, LOC100194635, LOC100194969, LOC100195319, LOC100195459, LOC100195537, LOC100195694, LOC100195769, LOC100195821, LOC100195848, LOC100195964, LOC100196059, LOC100…
GO:1901360	organic cyclic compound metabolic process	Group186	GO_BiologicalProcess-EBI-UniProt-GOA-ACAP-ARAP_01.05.2024_00h00	0.00205022	0.00889601	9.87671e-18	1.69424e-16	[3]	19.4533	1708	[5nt1a, LOC100136352, LOC100136371, LOC100136378, LOC100136392, LOC100136415, LOC100136417, LOC100136418, LOC100136428, LOC100136470, LOC100136508, LOC100136916, LOC100136926, LOC100137092, LOC100194469, LOC100194495, LOC100194522, LOC100194543, LOC100194624, LOC100194969, LOC100195459, LOC100195537, LOC100195694, LOC100195848, LOC100195964, LOC100196059, LOC100196131, LOC100196545, LOC100196679,…
GO:1901576	organic substance biosynthetic process	Group186	GO_BiologicalProcess-EBI-UniProt-GOA-ACAP-ARAP_01.05.2024_00h00	1.5616e-05	0.000137349	9.87671e-18	1.69424e-16	[3]	19.7534	2099	[LOC100136352, LOC100136371, LOC100136378, LOC100136415, LOC100136418, LOC100136428, LOC100136430, LOC100136439, LOC100136449, LOC100136453, LOC100136470, LOC100137092, LOC100194469, LOC100194495, LOC100194507, LOC100194522, LOC100194543, LOC100194560, LOC100194600, LOC100194634, LOC100194635, LOC100194969, LOC100195319, LOC100195459, LOC100195537, LOC100195694, LOC100195769, LOC100195821, LOC100…
GO:0005634	nucleus	Group186	GO_CellularComponent-EBI-UniProt-GOA-ACAP-ARAP_01.05.2024_00h00	5.41413e-08	1.01093e-06	9.87671e-18	1.69424e-16	[5]	20.1689	2078	[2a5e, LOC100136352, LOC100136371, LOC100136378, LOC100136415, LOC100136417, LOC100136428, LOC100136454, LOC100136470, LOC100136484, LOC100136508, LOC100136916, LOC100136926, LOC100194469, LOC100194495, LOC100194543, LOC100194560, LOC100194632, LOC100194646, LOC100194666, LOC100194969, LOC100195150, LOC100195319, LOC100195405, LOC100195459, LOC100195537, LOC100195694, LOC100195752, LOC100195848, …
GO:0044248	cellular catabolic process	Group187	GO_BiologicalProcess-EBI-UniProt-GOA-ACAP-ARAP_01.05.2024_00h00	0.00865026	0.0302228	0.00430863	0.00536774	[3]	21.5488	192	[LOC100136576, LOC100195485, LOC100286622, LOC100380685, LOC100500786, LOC106560399, LOC106560437, LOC106560816, LOC106561216, LOC106561537, LOC106562243, LOC106562970, LOC106563157, LOC106563418, LOC106564824, LOC106566439, LOC106566559, LOC106566560, LOC106566796, LOC106567641, LOC106567925, LOC106567987, LOC106568426, LOC106568911, LOC106569430, LOC106569629, LOC106570052, LOC106570130, LOC106…
GO:1901575	organic substance catabolic process	Group187	GO_BiologicalProcess-EBI-UniProt-GOA-ACAP-ARAP_01.05.2024_00h00	0.000331256	0.00184049	0.00430863	0.00536774	[3]	21.29	439	[LOC100136417, LOC100194624, LOC100194646, LOC100194647, LOC100195485, LOC100195615, LOC100195694, LOC100196094, LOC100196677, LOC100286553, LOC100286622, LOC100380576, LOC100380685, LOC100380795, LOC100380870, LOC100500786, LOC106560268, LOC106560346, LOC106560399, LOC106560437, LOC106560816, LOC106561216, LOC106561328, LOC106561537, LOC106561897, LOC106561926, LOC106561955, LOC106561966, LOC106…
GO:1901361	organic cyclic compound catabolic process	Group187	GO_BiologicalProcess-EBI-UniProt-GOA-ACAP-ARAP_01.05.2024_00h00	0.000728055	0.00364508	0.00430863	0.00536774	[4]	23.7676	135	[LOC100136417, LOC100194624, LOC100195694, LOC100286553, LOC100380870, LOC106562484, LOC106562547, LOC106563248, LOC106564313, LOC106564474, LOC106564860, LOC106566468, LOC106566563, LOC106567100, LOC106567372, LOC106567695, LOC106568020, LOC106568098, LOC106568406, LOC106568870, LOC106570248, LOC106571110, LOC106571277, LOC106571492, LOC106571586, LOC106572136, LOC106573200, LOC106573680, LOC106…
GO:0034655	nucleobase-containing compound catabolic process	Group187	GO_BiologicalProcess-EBI-UniProt-GOA-ACAP-ARAP_01.05.2024_00h00	0.00012791	0.000820788	0.00430863	0.00536774	[4, 5]	25.1559	121	[LOC100136417, LOC100194624, LOC100195694, LOC100286553, LOC100380870, LOC106562484, LOC106562547, LOC106563248, LOC106564313, LOC106564474, LOC106564860, LOC106566468, LOC106566563, LOC106567100, LOC106567372, LOC106567695, LOC106568020, LOC106568098, LOC106568406, LOC106568870, LOC106570248, LOC106571277, LOC106571492, LOC106571586, LOC106572136, LOC106573200, LOC106573951, LOC106574282, LOC106…
KEGG:00561	Glycerolipid metabolism	Group188	KEGG_01.05.2024	1.9668e-06	2.20708e-05	2.22717e-08	8.86892e-08	[-1]	35.9375	46	[LOC106560230, LOC106560437, LOC106561845, LOC106565409, LOC106566779, LOC106567181, LOC106567948, LOC106568407, LOC106569302, LOC106569629, LOC106570052, LOC106573186, LOC106573544, LOC106573546, LOC106575392, LOC106576074, LOC106578507, LOC106581933, LOC106582334, LOC106582438, LOC106584055, LOC106584779, LOC106585939, LOC106586387, LOC106586831, LOC106586902, LOC106603538, LOC106605404, LOC106…
KEGG:00564	Glycerophospholipid metabolism	Group188	KEGG_01.05.2024	0.000108168	0.000716296	2.22717e-08	8.86892e-08	[-1]	29.0476	61	[LOC106560230, LOC106561845, LOC106563121, LOC106565409, LOC106565623, LOC106566713, LOC106567181, LOC106568407, LOC106568933, LOC106569302, LOC106570052, LOC106570914, LOC106571402, LOC106571744, LOC106571950, LOC106574437, LOC106575392, LOC106576074, LOC106576499, LOC106577820, LOC106577847, LOC106577939, LOC106580549, LOC106581822, LOC106581933, LOC106582073, LOC106582334, LOC106582438, LOC106…
GO:0006639	acylglycerol metabolic process	Group188	GO_BiologicalProcess-EBI-UniProt-GOA-ACAP-ARAP_01.05.2024_00h00	1.45993e-07	2.24711e-06	2.22717e-08	8.86892e-08	[5, 6]	38.5246	47	[LOC100195485, LOC106560849, LOC106565409, LOC106566779, LOC106567181, LOC106567948, LOC106569629, LOC106570052, LOC106570130, LOC106571402, LOC106573494, LOC106573544, LOC106573546, LOC106573721, LOC106576074, LOC106576811, LOC106577399, LOC106578238, LOC106581933, LOC106582073, LOC106582334, LOC106584779, LOC106585939, LOC106586387, LOC106586831, LOC106586902, LOC106588725, LOC106590260, LOC106…
GO:0006641	triglyceride metabolic process	Group188	GO_BiologicalProcess-EBI-UniProt-GOA-ACAP-ARAP_01.05.2024_00h00	1.0932e-05	0.000100012	2.22717e-08	8.86892e-08	[6, 7]	38.3721	33	[LOC106560849, LOC106567948, LOC106569629, LOC106570052, LOC106570130, LOC106571402, LOC106573494, LOC106573544, LOC106573546, LOC106573721, LOC106577399, LOC106578238, LOC106582073, LOC106584779, LOC106585939, LOC106586902, LOC106588725, LOC106590260, LOC106593135, LOC106595731, LOC106603538, LOC106606100, LOC106610734, LOC106613694, LOC106613695, agpat9l, apoc1, dgat1a, glpk3, gnpat2, lpin2, pn…
KEGG:03008	Ribosome biogenesis in eukaryotes	Group189	KEGG_01.05.2024	4.91206e-14	3.39081e-12	4.30315e-21	1.91921e-19	[-1]	46.3768	64	[LOC100195964, LOC100196059, LOC106562085, LOC106562155, LOC106563393, LOC106565263, LOC106565861, LOC106568870, LOC106570061, LOC106571262, LOC106573694, LOC106574871, LOC106575044, LOC106575899, LOC106576677, LOC106576956, LOC106578539, LOC106581260, LOC106581843, LOC106583012, LOC106583018, LOC106583626, LOC106585800, LOC106585804, LOC106586141, LOC106588218, LOC106588967, LOC106589383, LOC106…
GO:0005732	sno(s)RNA-containing ribonucleoprotein complex	Group189	GO_CellularComponent-EBI-UniProt-GOA-ACAP-ARAP_01.05.2024_00h00	4.28466e-05	0.000323194	4.30315e-21	1.91921e-19	[3]	47.3684	18	[LOC106562155, LOC106563393, LOC106575044, LOC106578539, LOC106589607, LOC106590802, LOC106594422, LOC106601742, LOC106604513, LOC106609990, gar1, mphosph10, nhp2, nol5, nola2, nop56, rpp38, rpp40]
GO:0030684	preribosome	Group189	GO_CellularComponent-EBI-UniProt-GOA-ACAP-ARAP_01.05.2024_00h00	2.38395e-17	3.1945e-15	4.30315e-21	1.91921e-19	[3]	51.5625	66	[LOC100195964, LOC100196059, LOC100380787, LOC106560521, LOC106562085, LOC106562155, LOC106564624, LOC106570061, LOC106573694, LOC106574871, LOC106575042, LOC106575044, LOC106575899, LOC106575933, LOC106576677, LOC106578539, LOC106579564, LOC106581260, LOC106583525, LOC106584165, LOC106585655, LOC106585800, LOC106586854, LOC106588123, LOC106588218, LOC106588633, LOC106589607, LOC106594422, LOC106…
GO:0032040	small-subunit processome	Group189	GO_CellularComponent-EBI-UniProt-GOA-ACAP-ARAP_01.05.2024_00h00	1.24497e-09	3.54505e-08	4.30315e-21	1.91921e-19	[4]	52.381	33	[LOC100195964, LOC100196059, LOC106562085, LOC106562155, LOC106564624, LOC106573694, LOC106574871, LOC106575044, LOC106575899, LOC106576677, LOC106578539, LOC106579564, LOC106583525, LOC106585800, LOC106588633, LOC106589607, LOC106594422, LOC106600602, LOC106601742, LOC106609767, LOC106609990, dcaf13, heatr1, mphosph10, nol5, nop14, nop56, pwp2, utp20, utp23, utp25, utp6, wdr46]
KEGG:03430	Mismatch repair	Group190	KEGG_01.05.2024	5.00002e-07	6.58385e-06	1.21518e-07	4.23415e-07	[-1]	60	18	[LOC100196545, LOC106580445, LOC106585071, LOC106605109, LOC106606382, LOC106609216, LOC106612933, exo1, lig1, msh2, msh6, pold1, pold2, pold4, rfa1, rfc2, rfc3, rpa2]
KEGG:03440	Homologous recombination	Group190	KEGG_01.05.2024	0.000336149	0.00186313	1.21518e-07	4.23415e-07	[-1]	38.8889	21	[LOC106579155, LOC106582297, LOC106605109, LOC106606382, LOC106607888, LOC106609216, LOC106612933, babam1, babam2, blm, brca2, brip1, eme1, pold1, pold2, pold4, rad51, rad54l, rfa1, rpa2, topbp1]
KEGG:03460	Fanconi anemia pathway	Group190	KEGG_01.05.2024	0.000156056	0.000963405	1.21518e-07	4.23415e-07	[-1]	37.8788	25	[LOC106571315, LOC106579155, LOC106579583, LOC106605109, LOC106606447, LOC106606518, LOC106607888, LOC106612933, atr, blm, brca2, brip1, eme1, ercc4, faap24, fan1, fancb, fancd2, fanci, rad51, rfa1, rpa2, telo2, ube2t, usp1]
GO:0030894	replisome	Group190	GO_CellularComponent-EBI-UniProt-GOA-ACAP-ARAP_01.05.2024_00h00	8.79892e-05	0.000593016	1.21518e-07	4.23415e-07	[3, 7]	54.1667	13	[LOC106605109, LOC106606382, LOC106612933, blm, pola1, pola2, pold1, pold2, pold4, prim1, prim2, rfa1, rpa2]
KEGG:04110	Cell cycle	Group191	KEGG_01.05.2024	5.4703e-16	5.41797e-14	5.40092e-12	3.76377e-11	[-1]	36.4146	130	[1433b, 2a5e, LOC100136559, LOC100194929, LOC100195405, LOC100306849, LOC100380341, LOC100380819, LOC106561604, LOC106561617, LOC106563313, LOC106563463, LOC106563618, LOC106563680, LOC106564124, LOC106564750, LOC106565437, LOC106566654, LOC106566708, LOC106567527, LOC106567795, LOC106568170, LOC106568974, LOC106569128, LOC106569881, LOC106570688, LOC106570699, LOC106571074, LOC106571252, LOC1065…
KEGG:04114	Oocyte meiosis	Group191	KEGG_01.05.2024	1.73026e-05	0.000148178	5.40092e-12	3.76377e-11	[-1]	28.6738	80	[1433b, 2a5e, LOC100136428, LOC100136517, LOC100194629, LOC100194929, LOC100195405, LOC100306849, LOC100380679, LOC106560248, LOC106562908, LOC106563313, LOC106563584, LOC106563618, LOC106564124, LOC106564696, LOC106565437, LOC106565749, LOC106566485, LOC106566654, LOC106566708, LOC106566714, LOC106567013, LOC106567527, LOC106567795, LOC106568136, LOC106570343, LOC106571252, LOC106572092, LOC1065…
GO:0044770	cell cycle phase transition	Group191	GO_BiologicalProcess-EBI-UniProt-GOA-ACAP-ARAP_01.05.2024_00h00	2.0239e-08	4.1913e-07	5.40092e-12	3.76377e-11	[3, 4]	31.7568	94	[LOC100195405, LOC100306849, LOC100380819, LOC106561617, LOC106563313, LOC106563463, LOC106563618, LOC106563680, LOC106564124, LOC106564662, LOC106564750, LOC106565437, LOC106565441, LOC106565780, LOC106566708, LOC106568170, LOC106569079, LOC106570037, LOC106572360, LOC106575072, LOC106575478, LOC106576419, LOC106577502, LOC106580118, LOC106582888, LOC106583085, LOC106583830, LOC106584655, LOC106…
GO:0044772	mitotic cell cycle phase transition	Group191	GO_BiologicalProcess-EBI-UniProt-GOA-ACAP-ARAP_01.05.2024_00h00	1.06486e-07	1.75779e-06	5.40092e-12	3.76377e-11	[4, 5]	32.7586	76	[LOC100195405, LOC100306849, LOC106561617, LOC106563313, LOC106563463, LOC106563618, LOC106563680, LOC106564124, LOC106564662, LOC106564750, LOC106565437, LOC106566708, LOC106568170, LOC106569079, LOC106570037, LOC106572360, LOC106575072, LOC106575478, LOC106576419, LOC106577502, LOC106583085, LOC106583830, LOC106584655, LOC106585026, LOC106587227, LOC106588468, LOC106593289, LOC106595389, LOC106…
GO:0006633	fatty acid biosynthetic process	Group192	GO_BiologicalProcess-EBI-UniProt-GOA-ACAP-ARAP_01.05.2024_00h00	0.000135489	0.000859735	2.19041e-05	5.03567e-05	[5, 6, 7, 8]	30.1775	51	[LOC106560925, LOC106562718, LOC106565531, LOC106565585, LOC106566721, LOC106569200, LOC106569629, LOC106571348, LOC106571940, LOC106573544, LOC106573546, LOC106573787, LOC106574012, LOC106574322, LOC106578705, LOC106579155, LOC106582073, LOC106583179, LOC106584797, LOC106585161, LOC106585658, LOC106585939, LOC106589262, LOC106589887, LOC106590432, LOC106595986, LOC106599266, LOC106599655, LOC106…
GO:0046456	icosanoid biosynthetic process	Group192	GO_BiologicalProcess-EBI-UniProt-GOA-ACAP-ARAP_01.05.2024_00h00	0.00319193	0.0127565	2.19041e-05	5.03567e-05	[6, 7]	38.8889	14	[LOC106562718, LOC106565585, LOC106566721, LOC106571940, LOC106576033, LOC106583179, LOC106604000, anxa1, ggt5a, ltc4s, ptgesl, ptgis, ptgs1, ptgs2b]
GO:0072330	monocarboxylic acid biosynthetic process	Group192	GO_BiologicalProcess-EBI-UniProt-GOA-ACAP-ARAP_01.05.2024_00h00	5.6224e-05	0.000400245	2.19041e-05	5.03567e-05	[6, 7]	30.0518	58	[LOC100196494, LOC106560925, LOC106562718, LOC106565531, LOC106565585, LOC106566721, LOC106569045, LOC106569200, LOC106569629, LOC106570209, LOC106571348, LOC106571940, LOC106573544, LOC106573546, LOC106573787, LOC106574012, LOC106574322, LOC106578705, LOC106579155, LOC106582073, LOC106583179, LOC106584797, LOC106585161, LOC106585658, LOC106585939, LOC106588568, LOC106589262, LOC106589887, LOC106…
GO:0006636	unsaturated fatty acid biosynthetic process	Group192	GO_BiologicalProcess-EBI-UniProt-GOA-ACAP-ARAP_01.05.2024_00h00	0.00153229	0.00691201	2.19041e-05	5.03567e-05	[6, 7, 8, 9]	36.5385	19	[LOC106562718, LOC106565585, LOC106566721, LOC106569200, LOC106571348, LOC106571940, LOC106583179, LOC106584797, LOC106585161, LOC106589262, LOC106599266, LOC106608500, anxa1, elov7, elovl1b, ptgesl, ptgis, ptgs1, ptgs2b]
GO:0009123	nucleoside monophosphate metabolic process	Group193	GO_BiologicalProcess-EBI-UniProt-GOA-ACAP-ARAP_01.05.2024_00h00	0.00575882	0.0214356	3.1538e-06	8.57679e-06	[5, 6, 7]	28.0992	34	[LOC106561496, LOC106562484, LOC106562547, LOC106567100, LOC106571277, LOC106571444, LOC106580082, LOC106581456, LOC106582434, LOC106584056, LOC106587250, LOC106588465, LOC106590221, LOC106598843, LOC106600892, LOC106604323, LOC106613353, adkb, adss1, ak3, ak4, ak9, ampd3, aprt, cmpk, dck, gart, impdh2, nudt2, pfas, pyr5, tk1, tyms, zgc:110540]
GO:1901293	nucleoside phosphate biosynthetic process	Group193	GO_BiologicalProcess-EBI-UniProt-GOA-ACAP-ARAP_01.05.2024_00h00	3.03154e-06	3.25747e-05	3.1538e-06	8.57679e-06	[5, 6, 7]	28.3286	100	[LOC100196679, LOC106561496, LOC106562484, LOC106562547, LOC106565719, LOC106566255, LOC106566714, LOC106566722, LOC106567013, LOC106567100, LOC106567863, LOC106569200, LOC106569424, LOC106570266, LOC106570343, LOC106571348, LOC106571444, LOC106571998, LOC106575080, LOC106576202, LOC106577008, LOC106577988, LOC106580082, LOC106580330, LOC106580568, LOC106581456, LOC106582434, LOC106583814, LOC106…
GO:0009124	nucleoside monophosphate biosynthetic process	Group193	GO_BiologicalProcess-EBI-UniProt-GOA-ACAP-ARAP_01.05.2024_00h00	0.0020874	0.00900588	3.1538e-06	8.57679e-06	[6, 7, 8]	31.7647	27	[LOC106561496, LOC106562484, LOC106562547, LOC106567100, LOC106571444, LOC106580082, LOC106581456, LOC106582434, LOC106584056, LOC106587250, LOC106590221, LOC106600892, LOC106604323, LOC106613353, adkb, adss1, ampd3, aprt, dck, gart, impdh2, nudt2, pfas, pyr5, tk1, tyms, zgc:110540]
GO:0009157	deoxyribonucleoside monophosphate biosynthetic process	Group193	GO_BiologicalProcess-EBI-UniProt-GOA-ACAP-ARAP_01.05.2024_00h00	0.00722303	0.0258306	3.1538e-06	8.57679e-06	[7, 8, 9]	50	7	[LOC106562484, LOC106562547, LOC106582434, dck, tk1, tyms, zgc:110540]
GO:0019838	growth factor binding	Group194	GO_MolecularFunction-EBI-UniProt-GOA-ACAP-ARAP_01.05.2024_00h00	5.03452e-05	0.00036641	2.61906e-05	5.8405e-05	[3]	31.6129	49	[LOC100136463, LOC100136552, LOC100194498, LOC100194500, LOC100380851, LOC106560270, LOC106560309, LOC106562893, LOC106563265, LOC106564953, LOC106567054, LOC106568842, LOC106569355, LOC106575566, LOC106576891, LOC106579428, LOC106580092, LOC106582280, LOC106583220, LOC106590027, LOC106590453, LOC106593736, LOC106599513, LOC106601645, LOC106610987, LOC106611874, ccn1, cef10, fgfp1, flt3, ghrb, ig…
GO:0005520	insulin-like growth factor binding	Group194	GO_MolecularFunction-EBI-UniProt-GOA-ACAP-ARAP_01.05.2024_00h00	0.000236152	0.00136191	2.61906e-05	5.8405e-05	[4]	48.2759	14	[LOC100136552, LOC100194498, LOC100194500, LOC106564953, LOC106575566, igfbp-1a2, igfbp-3b1, igfbp-5b1, igfbp-6a2, igfbp-6b2, igfbp1a, igfbp3, igfbp6, kazald3]
GO:0019199	transmembrane receptor protein kinase activity	Group194	GO_MolecularFunction-EBI-UniProt-GOA-ACAP-ARAP_01.05.2024_00h00	0.00403882	0.0156737	2.61906e-05	5.8405e-05	[4, 6]	25.3012	63	[LOC100380851, LOC106560270, LOC106560289, LOC106560309, LOC106563265, LOC106565894, LOC106567045, LOC106567054, LOC106568558, LOC106568728, LOC106568842, LOC106569453, LOC106569756, LOC106571329, LOC106571863, LOC106572672, LOC106572677, LOC106573120, LOC106574301, LOC106574325, LOC106575102, LOC106576787, LOC106576891, LOC106579428, LOC106580092, LOC106581317, LOC106581819, LOC106582280, LOC106…
GO:0043567	regulation of insulin-like growth factor receptor signaling pathway	Group194	GO_BiologicalProcess-EBI-UniProt-GOA-ACAP-ARAP_01.05.2024_00h00	0.000236152	0.00136191	2.61906e-05	5.8405e-05	[4, 5, 6, 7, 8, 9]	48.2759	14	[LOC100136552, LOC100194498, LOC100194500, LOC106564953, LOC106575566, LOC106611739, igfbp-1a2, igfbp-3b1, igfbp-5b1, igfbp-6a2, igfbp-6b2, igfbp1a, igfbp3, igfbp6]
GO:0048009	insulin-like growth factor receptor signaling pathway	Group194	GO_BiologicalProcess-EBI-UniProt-GOA-ACAP-ARAP_01.05.2024_00h00	0.00131347	0.00605684	2.61906e-05	5.8405e-05	[6, 7, 8]	38.6364	17	[LOC100136517, LOC100136552, LOC100194498, LOC100194500, LOC106564953, LOC106575566, LOC106603205, LOC106611739, igf3, igfbp-1a2, igfbp-3b1, igfbp-5b1, igfbp-6a2, igfbp-6b2, igfbp1a, igfbp3, igfbp6]
GO:0031012	extracellular matrix	Group195	GO_CellularComponent-EBI-UniProt-GOA-ACAP-ARAP_01.05.2024_00h00	9.38257e-13	4.54755e-11	9.69794e-12	6.36071e-11	[3, 4]	27.447	272	[LOC100136434, LOC100195997, LOC100196274, LOC100196664, LOC100286412, LOC100380761, LOC106560287, LOC106560968, LOC106561446, LOC106561484, LOC106561516, LOC106561811, LOC106561857, LOC106561998, LOC106562293, LOC106562344, LOC106562416, LOC106562426, LOC106562591, LOC106562734, LOC106562791, LOC106562962, LOC106562972, LOC106563019, LOC106563133, LOC106563762, LOC106564424, LOC106564454, LOC106…
GO:0062023	collagen-containing extracellular matrix	Group195	GO_CellularComponent-EBI-UniProt-GOA-ACAP-ARAP_01.05.2024_00h00	2.18453e-11	8.15797e-10	9.69794e-12	6.36071e-11	[4, 5]	29.4509	177	[LOC100136434, LOC100195997, LOC100196274, LOC100196664, LOC100286412, LOC106560287, LOC106561857, LOC106561998, LOC106562426, LOC106562734, LOC106562962, LOC106562972, LOC106563019, LOC106563133, LOC106564424, LOC106564677, LOC106564861, LOC106565379, LOC106565647, LOC106566484, LOC106566852, LOC106566950, LOC106568264, LOC106568394, LOC106568667, LOC106568813, LOC106568957, LOC106569065, LOC106…
GO:0004222	metalloendopeptidase activity	Group195	GO_MolecularFunction-EBI-UniProt-GOA-ACAP-ARAP_01.05.2024_00h00	0.000164591	0.00101062	9.69794e-12	6.36071e-11	[5]	28.0335	67	[LOC106560968, LOC106561446, LOC106562344, LOC106562416, LOC106562591, LOC106562791, LOC106563762, LOC106566399, LOC106567192, LOC106567924, LOC106568023, LOC106568319, LOC106568831, LOC106569072, LOC106569443, LOC106571140, LOC106573210, LOC106573613, LOC106574336, LOC106574337, LOC106574483, LOC106575116, LOC106576546, LOC106577433, LOC106578526, LOC106579287, LOC106580931, LOC106581219, LOC106…
GO:0030198	extracellular matrix organization	Group195	GO_BiologicalProcess-EBI-UniProt-GOA-ACAP-ARAP_01.05.2024_00h00	4.81995e-18	9.98169e-16	9.69794e-12	6.36071e-11	[5]	38.1924	131	[LOC100286412, LOC106560968, LOC106561446, LOC106562344, LOC106562416, LOC106562591, LOC106562791, LOC106562962, LOC106563133, LOC106563762, LOC106564861, LOC106565379, LOC106566246, LOC106566399, LOC106567192, LOC106567924, LOC106568023, LOC106568319, LOC106568813, LOC106569208, LOC106569443, LOC106569492, LOC106569953, LOC106570460, LOC106570512, LOC106570545, LOC106571140, LOC106573210, LOC106…
GO:0005604	basement membrane	Group195	GO_CellularComponent-EBI-UniProt-GOA-ACAP-ARAP_01.05.2024_00h00	5.41317e-06	5.31517e-05	9.69794e-12	6.36071e-11	[5, 6]	34.2857	48	[LOC100286412, LOC106561857, LOC106562972, LOC106564677, LOC106565647, LOC106566484, LOC106566852, LOC106568667, LOC106569065, LOC106569067, LOC106570460, LOC106570545, LOC106571319, LOC106574963, LOC106575787, LOC106577638, LOC106580855, LOC106582131, LOC106583477, LOC106585132, LOC106586824, LOC106588839, LOC106588939, LOC106590637, LOC106599435, LOC106599664, LOC106601316, LOC106604192, LOC106…
KEGG:03015	mRNA surveillance pathway	Group196	KEGG_01.05.2024	0.000404526	0.00221517	2.02667e-06	5.79419e-06	[-1]	28.5714	54	[2a5e, LOC106562230, LOC106563219, LOC106564785, LOC106564930, LOC106567527, LOC106568098, LOC106570221, LOC106579615, LOC106580678, LOC106581844, LOC106581883, LOC106582679, LOC106583321, LOC106584057, LOC106586023, LOC106587035, LOC106588091, LOC106588592, LOC106593953, LOC106601423, LOC106601640, LOC106601855, LOC106603260, LOC106603292, LOC106603816, LOC106604661, LOC106605282, LOC106606404, …
GO:0005849	mRNA cleavage factor complex	Group196	GO_CellularComponent-EBI-UniProt-GOA-ACAP-ARAP_01.05.2024_00h00	5.13925e-05	0.000371658	2.02667e-06	5.79419e-06	[3, 7]	51.7241	15	[LOC106562230, LOC106570221, LOC106588592, LOC106593805, LOC106593953, LOC106604661, LOC106608196, LOC106611664, LOC106611711, cpsf3, cpsf7, cstf1, fip1l1b, sympk, wdr33]
GO:0005847	mRNA cleavage and polyadenylation specificity factor complex	Group196	GO_CellularComponent-EBI-UniProt-GOA-ACAP-ARAP_01.05.2024_00h00	0.000456629	0.00244753	2.02667e-06	5.79419e-06	[4, 8]	52.381	11	[LOC106570221, LOC106588592, LOC106593805, LOC106593953, LOC106608196, LOC106611711, cpsf3, cpsf7, fip1l1b, sympk, wdr33]
GO:0031123	RNA 3'-end processing	Group196	GO_BiologicalProcess-EBI-UniProt-GOA-ACAP-ARAP_01.05.2024_00h00	1.91223e-05	0.00016074	2.02667e-06	5.79419e-06	[7, 8]	35.9223	37	[LOC106562230, LOC106563393, LOC106577119, LOC106578539, LOC106578552, LOC106588900, LOC106589826, LOC106593953, LOC106599369, LOC106602288, LOC106604637, LOC106604661, LOC106607338, LOC106607582, LOC106607983, LOC106608196, LOC106610331, LOC106611664, LOC106611711, LOC106612083, cpsf3, cpsf7, cstf1, cstf3, exosc4, exosc6, exosc7, exosc8, ints14, ints2, ints9, ptcd1, slbp, supv3l1, toe1, tut1, wd…
GO:0031124	mRNA 3'-end processing	Group196	GO_BiologicalProcess-EBI-UniProt-GOA-ACAP-ARAP_01.05.2024_00h00	0.00910141	0.0315091	2.02667e-06	5.79419e-06	[6, 7, 8, 9]	36.1111	13	[LOC106562230, LOC106588900, LOC106593953, LOC106604661, LOC106608196, LOC106611664, LOC106611711, cpsf3, cpsf7, cstf1, cstf3, slbp, wdr33]
KEGG:04512	ECM-receptor interaction	Group197	KEGG_01.05.2024	1.35955e-13	7.94115e-12	2.02298e-14	2.14821e-13	[-1]	40.9091	81	[LOC100286412, LOC106561820, LOC106561998, LOC106562972, LOC106563019, LOC106564737, LOC106565237, LOC106565679, LOC106568399, LOC106568400, LOC106568667, LOC106569065, LOC106569067, LOC106569075, LOC106569077, LOC106569942, LOC106570460, LOC106570512, LOC106570894, LOC106571097, LOC106571319, LOC106572511, LOC106573022, LOC106578871, LOC106579293, LOC106581006, LOC106581666, LOC106581810, LOC106…
GO:0031589	cell-substrate adhesion	Group197	GO_BiologicalProcess-EBI-UniProt-GOA-ACAP-ARAP_01.05.2024_00h00	0.000408922	0.00221792	2.02298e-14	2.14821e-13	[3]	26.8939	71	[LOC100286412, LOC106561461, LOC106561820, LOC106562110, LOC106562972, LOC106564557, LOC106564677, LOC106564975, LOC106565237, LOC106565679, LOC106566246, LOC106566484, LOC106567157, LOC106568399, LOC106568400, LOC106568667, LOC106569065, LOC106569067, LOC106572511, LOC106574775, LOC106574963, LOC106575651, LOC106575787, LOC106576818, LOC106577537, LOC106578871, LOC106579089, LOC106582004, LOC106…
GO:0050839	cell adhesion molecule binding	Group197	GO_MolecularFunction-EBI-UniProt-GOA-ACAP-ARAP_01.05.2024_00h00	1.45577e-08	3.21965e-07	2.02298e-14	2.14821e-13	[3]	27.8947	159	[LOC100306831, LOC100380457, LOC100380677, LOC106561152, LOC106561640, LOC106561641, LOC106561776, LOC106561813, LOC106561820, LOC106561857, LOC106561987, LOC106562057, LOC106562116, LOC106562151, LOC106562413, LOC106563322, LOC106564074, LOC106564751, LOC106564908, LOC106564975, LOC106565237, LOC106565306, LOC106565316, LOC106565679, LOC106565727, LOC106566027, LOC106566671, LOC106567101, LOC106…
GO:0005178	integrin binding	Group197	GO_MolecularFunction-EBI-UniProt-GOA-ACAP-ARAP_01.05.2024_00h00	8.86792e-05	0.000595903	2.02298e-14	2.14821e-13	[3, 4]	30.1676	54	[LOC100380457, LOC106561152, LOC106561820, LOC106562116, LOC106562413, LOC106564074, LOC106564975, LOC106565237, LOC106565316, LOC106565679, LOC106567101, LOC106567734, LOC106568399, LOC106568400, LOC106569355, LOC106570416, LOC106570673, LOC106572511, LOC106573504, LOC106578871, LOC106580005, LOC106583976, LOC106585437, LOC106585965, LOC106587207, LOC106588084, LOC106588972, LOC106590025, LOC106…
GO:0008305	integrin complex	Group197	GO_CellularComponent-EBI-UniProt-GOA-ACAP-ARAP_01.05.2024_00h00	0.00174869	0.00776513	2.02298e-14	2.14821e-13	[3, 4, 5, 6]	32.8947	25	[LOC106561820, LOC106564975, LOC106565237, LOC106565679, LOC106568399, LOC106568400, LOC106572511, LOC106578871, LOC106583976, LOC106585965, LOC106588084, LOC106590025, LOC106599515, LOC106600084, LOC106600863, LOC106600998, LOC106602819, LOC106607266, LOC106610997, itga11b, itga3b, itga8, itga9, itgb7, itgbl1]
GO:0070161	anchoring junction	Group198	GO_CellularComponent-EBI-UniProt-GOA-ACAP-ARAP_01.05.2024_00h00	4.72068e-05	0.000350284	5.58147e-06	1.46431e-05	[3]	23.5103	217	[LOC100196664, LOC100196698, LOC100286503, LOC100306831, LOC100380299, LOC106560365, LOC106560694, LOC106561152, LOC106561189, LOC106561461, LOC106561766, LOC106561813, LOC106561987, LOC106562047, LOC106562057, LOC106562110, LOC106562151, LOC106562332, LOC106562413, LOC106563144, LOC106563322, LOC106563811, LOC106563813, LOC106563818, LOC106564751, LOC106565231, LOC106565306, LOC106565679, LOC106…
GO:0005911	cell-cell junction	Group198	GO_CellularComponent-EBI-UniProt-GOA-ACAP-ARAP_01.05.2024_00h00	0.00922591	0.0318917	5.58147e-06	1.46431e-05	[4]	21.9101	156	[LOC100196664, LOC100196698, LOC100306831, LOC106560365, LOC106560694, LOC106561189, LOC106561766, LOC106561813, LOC106561987, LOC106562057, LOC106562151, LOC106562332, LOC106563144, LOC106563322, LOC106563811, LOC106563813, LOC106563818, LOC106564751, LOC106565306, LOC106565841, LOC106566027, LOC106566671, LOC106567236, LOC106567734, LOC106567888, LOC106568037, LOC106568245, LOC106568355, LOC106…
GO:0030055	cell-substrate junction	Group198	GO_CellularComponent-EBI-UniProt-GOA-ACAP-ARAP_01.05.2024_00h00	0.000190649	0.00114289	5.58147e-06	1.46431e-05	[4]	28.8557	58	[LOC100286503, LOC106561152, LOC106561461, LOC106562110, LOC106562413, LOC106565231, LOC106565679, LOC106568842, LOC106569778, LOC106570401, LOC106571025, LOC106572749, LOC106573118, LOC106573504, LOC106576818, LOC106576864, LOC106578871, LOC106579293, LOC106579556, LOC106579808, LOC106580555, LOC106583570, LOC106583976, LOC106584067, LOC106585229, LOC106585608, LOC106586822, LOC106588992, LOC106…
GO:0045296	cadherin binding	Group198	GO_MolecularFunction-EBI-UniProt-GOA-ACAP-ARAP_01.05.2024_00h00	0.000109413	0.000720357	5.58147e-06	1.46431e-05	[4]	29.5337	57	[LOC100306831, LOC100380677, LOC106561813, LOC106561857, LOC106561987, LOC106562057, LOC106564751, LOC106564908, LOC106565306, LOC106566027, LOC106568245, LOC106569170, LOC106569244, LOC106569778, LOC106571924, LOC106573126, LOC106576400, LOC106576617, LOC106578590, LOC106578592, LOC106579432, LOC106581604, LOC106584766, LOC106587268, LOC106587287, LOC106587473, LOC106588289, LOC106590055, LOC106…
GO:0005912	adherens junction	Group198	GO_CellularComponent-EBI-UniProt-GOA-ACAP-ARAP_01.05.2024_00h00	4.47574e-05	0.000333194	5.58147e-06	1.46431e-05	[5]	27.972	80	[LOC100196664, LOC100306831, LOC106561189, LOC106561813, LOC106561987, LOC106562057, LOC106562332, LOC106564751, LOC106565306, LOC106566027, LOC106567888, LOC106568037, LOC106568245, LOC106569170, LOC106569244, LOC106571107, LOC106571924, LOC106572051, LOC106573459, LOC106574252, LOC106576400, LOC106578042, LOC106578590, LOC106578592, LOC106579432, LOC106580555, LOC106582091, LOC106582115, LOC106…
KEGG:03008	Ribosome biogenesis in eukaryotes	Group199	KEGG_01.05.2024	4.91206e-14	3.39081e-12	1.29889e-14	1.52448e-13	[-1]	46.3768	64	[LOC100195964, LOC100196059, LOC106562085, LOC106562155, LOC106563393, LOC106565263, LOC106565861, LOC106568870, LOC106570061, LOC106571262, LOC106573694, LOC106574871, LOC106575044, LOC106575899, LOC106576677, LOC106576956, LOC106578539, LOC106581260, LOC106581843, LOC106583012, LOC106583018, LOC106583626, LOC106585800, LOC106585804, LOC106586141, LOC106588218, LOC106588967, LOC106589383, LOC106…
GO:0005732	sno(s)RNA-containing ribonucleoprotein complex	Group199	GO_CellularComponent-EBI-UniProt-GOA-ACAP-ARAP_01.05.2024_00h00	4.28466e-05	0.000323194	1.29889e-14	1.52448e-13	[3]	47.3684	18	[LOC106562155, LOC106563393, LOC106575044, LOC106578539, LOC106589607, LOC106590802, LOC106594422, LOC106601742, LOC106604513, LOC106609990, gar1, mphosph10, nhp2, nol5, nola2, nop56, rpp38, rpp40]
GO:0030515	snoRNA binding	Group199	GO_MolecularFunction-EBI-UniProt-GOA-ACAP-ARAP_01.05.2024_00h00	2.41741e-07	3.50755e-06	1.29889e-14	1.52448e-13	[5]	62.069	18	[LOC100195964, LOC100196059, LOC106575044, LOC106581260, LOC106583525, LOC106594422, LOC106604513, LOC106605356, bysl, gar1, heatr1, nhp2, nol5, nola2, nop56, tsr1, utp25, utp6]
GO:0031428	box C/D methylation guide snoRNP complex	Group199	GO_CellularComponent-EBI-UniProt-GOA-ACAP-ARAP_01.05.2024_00h00	9.80339e-06	9.11515e-05	1.29889e-14	1.52448e-13	[5]	88.8889	8	[LOC106575044, LOC106578539, LOC106589607, LOC106594422, LOC106601742, LOC106609990, nol5, nop56]
GO:0031429	box H/ACA snoRNP complex	Group199	GO_CellularComponent-EBI-UniProt-GOA-ACAP-ARAP_01.05.2024_00h00	0.00316368	0.0126659	1.29889e-14	1.52448e-13	[3, 5, 6, 7, 8]	71.4286	5	[LOC106563393, LOC106604513, gar1, nhp2, nola2]
GO:0004497	monooxygenase activity	Group200	GO_MolecularFunction-EBI-UniProt-GOA-ACAP-ARAP_01.05.2024_00h00	0.000719983	0.00362858	1.24092e-06	3.59384e-06	[3]	27.7228	56	[LOC100136916, LOC100136926, LOC106561393, LOC106562333, LOC106563756, LOC106565446, LOC106565585, LOC106569045, LOC106569335, LOC106570209, LOC106571110, LOC106574033, LOC106574778, LOC106575170, LOC106575940, LOC106576281, LOC106576803, LOC106576971, LOC106579093, LOC106580502, LOC106580755, LOC106580784, LOC106581857, LOC106582276, LOC106583179, LOC106584062, LOC106584276, LOC106584359, LOC106…
GO:0016705	oxidoreductase activity, acting on paired donors, with incorporation or reduction of molecular oxygen	Group200	GO_MolecularFunction-EBI-UniProt-GOA-ACAP-ARAP_01.05.2024_00h00	0.00978346	0.0335139	1.24092e-06	3.59384e-06	[3]	23.7942	74	[LOC100136916, LOC100136926, LOC106561393, LOC106562333, LOC106563383, LOC106565446, LOC106565585, LOC106569045, LOC106569335, LOC106570183, LOC106570209, LOC106571110, LOC106574033, LOC106574054, LOC106574778, LOC106575170, LOC106575940, LOC106576281, LOC106576803, LOC106576971, LOC106579093, LOC106579751, LOC106580493, LOC106580502, LOC106580755, LOC106581857, LOC106582276, LOC106583179, LOC106…
GO:0046906	tetrapyrrole binding	Group200	GO_MolecularFunction-EBI-UniProt-GOA-ACAP-ARAP_01.05.2024_00h00	8.49422e-05	0.000577607	1.24092e-06	3.59384e-06	[3]	27.881	75	[LOC100136576, LOC100136916, LOC100136926, LOC100380664, LOC106560925, LOC106561393, LOC106562274, LOC106562333, LOC106564824, LOC106565051, LOC106565171, LOC106565446, LOC106565585, LOC106569045, LOC106569335, LOC106570209, LOC106571110, LOC106572510, LOC106572928, LOC106574033, LOC106575170, LOC106575940, LOC106576803, LOC106577298, LOC106579451, LOC106580755, LOC106581857, LOC106582467, LOC106…
GO:0020037	heme binding	Group200	GO_MolecularFunction-EBI-UniProt-GOA-ACAP-ARAP_01.05.2024_00h00	7.19641e-05	0.000499799	1.24092e-06	3.59384e-06	[4]	28.1853	73	[LOC100136576, LOC100136916, LOC100136926, LOC100380664, LOC106560925, LOC106561393, LOC106562274, LOC106562333, LOC106564824, LOC106565051, LOC106565171, LOC106565446, LOC106565585, LOC106569045, LOC106569335, LOC106570209, LOC106571110, LOC106572510, LOC106572928, LOC106574033, LOC106575170, LOC106575940, LOC106576803, LOC106579451, LOC106580755, LOC106581857, LOC106582467, LOC106583179, LOC106…
GO:0005506	iron ion binding	Group200	GO_MolecularFunction-EBI-UniProt-GOA-ACAP-ARAP_01.05.2024_00h00	2.53727e-06	2.7788e-05	1.24092e-06	3.59384e-06	[7]	30.1527	79	[LOC100136916, LOC100136926, LOC100380664, LOC106560925, LOC106561393, LOC106562333, LOC106564518, LOC106565446, LOC106565585, LOC106569045, LOC106569335, LOC106570209, LOC106571110, LOC106573787, LOC106574033, LOC106575170, LOC106575940, LOC106576281, LOC106576803, LOC106576971, LOC106579751, LOC106580183, LOC106580502, LOC106580755, LOC106581857, LOC106582276, LOC106583179, LOC106583419, LOC106…
GO:0005657	replication fork	Group201	GO_CellularComponent-EBI-UniProt-GOA-ACAP-ARAP_01.05.2024_00h00	8.23324e-06	7.81472e-05	1.02459e-10	5.85857e-10	[2, 6]	43.8596	25	[LOC100196545, LOC106565441, LOC106585998, LOC106605109, LOC106606382, LOC106612933, blm, etaa1a, mcm10, mms22l, pola1, pola2, pold1, pold2, pold4, prim1, prim2, rfa1, rfc2, rfc3, rpa2, si:ch73-71d17.2, tipin, tonsl, wdhd1]
GO:0043596	nuclear replication fork	Group201	GO_CellularComponent-EBI-UniProt-GOA-ACAP-ARAP_01.05.2024_00h00	1.17729e-06	1.3968e-05	1.02459e-10	5.85857e-10	[3, 7, 8]	54.0541	20	[LOC106565441, LOC106585998, LOC106605109, LOC106606382, LOC106612933, etaa1a, mcm10, mms22l, pola1, pola2, pold1, pold2, pold4, prim1, prim2, rfa1, rpa2, tipin, tonsl, wdhd1]
GO:0000228	nuclear chromosome	Group201	GO_CellularComponent-EBI-UniProt-GOA-ACAP-ARAP_01.05.2024_00h00	0.000742205	0.00369966	1.02459e-10	5.85857e-10	[6, 7]	28.8344	47	[LOC106565441, LOC106571586, LOC106583247, LOC106585998, LOC106589544, LOC106599142, LOC106604953, LOC106605109, LOC106606382, LOC106607888, LOC106608119, LOC106608459, LOC106608652, LOC106612933, actr5, dmap1, etaa1a, gins1, gins3, gins4, hdac3, ino80e, lrwd1, mcm10, mms22l, orc1, orc3, orc5, pola1, pola2, pold1, pold2, pold4, pole, pole2, pole3, prim1, prim2, rad51, rfa1, rpa2, ruvb1, ruvbl2, s…
GO:0006260	DNA replication	Group201	GO_BiologicalProcess-EBI-UniProt-GOA-ACAP-ARAP_01.05.2024_00h00	2.04702e-17	2.91444e-15	1.02459e-10	5.85857e-10	[6, 7]	42.8571	96	[LOC100196545, LOC100286423, LOC100380341, LOC106564474, LOC106564589, LOC106564750, LOC106565441, LOC106566558, LOC106566563, LOC106569128, LOC106569698, LOC106570548, LOC106570721, LOC106574075, LOC106574730, LOC106576675, LOC106577942, LOC106580445, LOC106581094, LOC106584399, LOC106584655, LOC106585071, LOC106585998, LOC106587264, LOC106588823, LOC106588962, LOC106594603, LOC106605109, LOC106…
GO:0006261	DNA-templated DNA replication	Group201	GO_BiologicalProcess-EBI-UniProt-GOA-ACAP-ARAP_01.05.2024_00h00	8.23639e-14	5.07094e-12	1.02459e-10	5.85857e-10	[7, 8]	46.3235	63	[LOC100196545, LOC100380341, LOC106564750, LOC106565441, LOC106569128, LOC106574730, LOC106580445, LOC106584655, LOC106585071, LOC106585998, LOC106587264, LOC106588962, LOC106606382, LOC106606518, LOC106607002, LOC106607888, LOC106608315, LOC106609216, blm, cdc45, cdc6, dbf4b, dna2, eme1, etaa1a, gins1, gins3, gins4, lig1, mc6zb, mcm10, mcm2, mcm3, mcm4, mcm6, mcm7, mcmbp, mgme1, mms22l, noc3l, o…
GO:0005048	signal sequence binding	Group202	GO_MolecularFunction-EBI-UniProt-GOA-ACAP-ARAP_01.05.2024_00h00	0.000167884	0.00102806	3.07335e-09	1.34384e-08	[3]	34.8315	31	[LOC106564868, LOC106565561, LOC106567693, LOC106567908, LOC106569376, LOC106571295, LOC106575667, LOC106578419, LOC106583199, LOC106586159, LOC106590255, LOC106590573, LOC106591638, LOC106595845, LOC106600802, LOC106601395, LOC106603439, LOC106606464, LOC106606533, LOC106606750, LOC106607066, LOC106607715, LOC106609135, LOC106610862, ima2, kpnb1, kpnb3, nup214, srp14, timm22, tomm70a]
GO:0008139	nuclear localization sequence binding	Group202	GO_MolecularFunction-EBI-UniProt-GOA-ACAP-ARAP_01.05.2024_00h00	0.0038709	0.015125	3.07335e-09	1.34384e-08	[4]	35.4167	17	[LOC106564868, LOC106567693, LOC106567908, LOC106575667, LOC106578419, LOC106590255, LOC106590573, LOC106600802, LOC106601395, LOC106603439, LOC106606464, LOC106606533, LOC106607066, ima2, kpnb1, kpnb3, nup214]
GO:0034504	protein localization to nucleus	Group202	GO_BiologicalProcess-EBI-UniProt-GOA-ACAP-ARAP_01.05.2024_00h00	1.0852e-07	1.77848e-06	3.07335e-09	1.34384e-08	[6]	37.0629	53	[LOC100195319, LOC106562356, LOC106562380, LOC106563918, LOC106564728, LOC106564868, LOC106565588, LOC106566056, LOC106567676, LOC106567693, LOC106567908, LOC106569771, LOC106570230, LOC106573723, LOC106575667, LOC106576026, LOC106576166, LOC106580467, LOC106580679, LOC106582498, LOC106582748, LOC106583177, LOC106584288, LOC106586901, LOC106587472, LOC106588586, LOC106590255, LOC106599100, LOC106…
GO:0006606	protein import into nucleus	Group202	GO_BiologicalProcess-EBI-UniProt-GOA-ACAP-ARAP_01.05.2024_00h00	4.21314e-08	8.20302e-07	3.07335e-09	1.34384e-08	[5, 6, 7, 8]	39.2	49	[LOC100195319, LOC106562356, LOC106562380, LOC106563918, LOC106564728, LOC106564868, LOC106565588, LOC106566056, LOC106567676, LOC106567693, LOC106567908, LOC106570230, LOC106573723, LOC106575667, LOC106576026, LOC106576166, LOC106580467, LOC106582498, LOC106582748, LOC106583177, LOC106584288, LOC106586901, LOC106587472, LOC106588586, LOC106590255, LOC106599100, LOC106600802, LOC106601395, LOC106…
GO:0140142	nucleocytoplasmic carrier activity	Group202	GO_BiologicalProcess-EBI-UniProt-GOA-ACAP-ARAP_01.05.2024_00h00	0.0105033	0.035552	3.07335e-09	1.34384e-08	[6, 7]	30.4348	21	[LOC106564868, LOC106565588, LOC106568133, LOC106570230, LOC106575667, LOC106583177, LOC106585804, LOC106588586, LOC106589781, LOC106590255, LOC106600802, LOC106601395, LOC106606464, LOC106606533, LOC106607066, ima2, kpnb1, kpnb3, snupn, xpo1a, xpo6]
GO:1901135	carbohydrate derivative metabolic process	Group203	GO_BiologicalProcess-EBI-UniProt-GOA-ACAP-ARAP_01.05.2024_00h00	7.28766e-05	0.000503069	1.93879e-08	7.86093e-08	[3]	22.434	306	[5nt1a, LOC100136392, LOC100136417, LOC100136418, LOC100194624, LOC100194719, LOC100195769, LOC100195821, LOC100196679, LOC100196702, LOC106560301, LOC106560745, LOC106561148, LOC106561444, LOC106561480, LOC106561496, LOC106561603, LOC106561989, LOC106562373, LOC106562484, LOC106562547, LOC106562599, LOC106562923, LOC106563418, LOC106564313, LOC106565174, LOC106565240, LOC106565393, LOC106565719,…
GO:1901564	organonitrogen compound metabolic process	Group203	GO_BiologicalProcess-EBI-UniProt-GOA-ACAP-ARAP_01.05.2024_00h00	5.39367e-08	1.01544e-06	1.93879e-08	7.86093e-08	[3]	20.891	1252	[5nt1a, LOC100136392, LOC100136417, LOC100136430, LOC100136463, LOC100136484, LOC100136508, LOC100136517, LOC100137092, LOC100194507, LOC100194600, LOC100194624, LOC100194634, LOC100194635, LOC100194646, LOC100194647, LOC100194731, LOC100195485, LOC100195615, LOC100195769, LOC100195821, LOC100196094, LOC100196494, LOC100196677, LOC100196679, LOC100196702, LOC100196839, LOC100286733, LOC100380576,…
GO:1901137	carbohydrate derivative biosynthetic process	Group203	GO_BiologicalProcess-EBI-UniProt-GOA-ACAP-ARAP_01.05.2024_00h00	0.000662096	0.00338174	1.93879e-08	7.86093e-08	[4]	22.6269	205	[LOC100136418, LOC100195769, LOC100195821, LOC100196679, LOC106560301, LOC106560745, LOC106561148, LOC106561496, LOC106561603, LOC106562373, LOC106562484, LOC106562547, LOC106562599, LOC106562923, LOC106565240, LOC106565393, LOC106565719, LOC106565722, LOC106565820, LOC106566255, LOC106566714, LOC106566716, LOC106566722, LOC106567013, LOC106567100, LOC106567863, LOC106568572, LOC106568751, LOC106…
GO:1901566	organonitrogen compound biosynthetic process	Group203	GO_BiologicalProcess-EBI-UniProt-GOA-ACAP-ARAP_01.05.2024_00h00	3.95484e-10	1.25127e-08	1.93879e-08	7.86093e-08	[4]	23.6072	500	[LOC100194507, LOC100194600, LOC100194634, LOC100194635, LOC100195769, LOC100195821, LOC100196494, LOC100196679, LOC100196839, LOC100286733, LOC100380746, LOC100380867, LOC100500786, LOC101448018, LOC106560248, LOC106560301, LOC106560816, LOC106560988, LOC106561079, LOC106561148, LOC106561496, LOC106561603, LOC106561714, LOC106561935, LOC106562105, LOC106562243, LOC106562317, LOC106562373, LOC106…
GO:0006412	translation	Group203	GO_BiologicalProcess-EBI-UniProt-GOA-ACAP-ARAP_01.05.2024_00h00	4.44847e-05	0.00033225	1.93879e-08	7.86093e-08	[4, 5, 6]	23.7427	203	[LOC100194507, LOC100194634, LOC100194635, LOC100196839, LOC100286733, LOC100380746, LOC100380867, LOC101448018, LOC106560248, LOC106560988, LOC106561079, LOC106561714, LOC106561935, LOC106562105, LOC106562317, LOC106562773, LOC106563325, LOC106563509, LOC106564013, LOC106564101, LOC106564778, LOC106565058, LOC106565643, LOC106565904, LOC106566598, LOC106567354, LOC106568002, LOC106568098, LOC106…
GO:0032476	polyprenyl diphosphate synthase complex	Group204	GO_CellularComponent-EBI-UniProt-GOA-ACAP-ARAP_01.05.2024_00h00	0.000690433	0.00351073	0.000407256	0.000720779	[4]	61.5385	8	[LOC106571088, LOC106582847, LOC106585840, LOC106605152, LOC106611536, fnta, ngbr, nus1]
GO:0002094	polyprenyltransferase activity	Group204	GO_MolecularFunction-EBI-UniProt-GOA-ACAP-ARAP_01.05.2024_00h00	0.00621298	0.0228277	0.000407256	0.000720779	[5]	100	3	[LOC106580034, LOC106582847, LOC106605152]
GO:0045547	dehydrodolichyl diphosphate synthase activity	Group204	GO_MolecularFunction-EBI-UniProt-GOA-ACAP-ARAP_01.05.2024_00h00	0.00114194	0.00536358	0.000407256	0.000720779	[5]	100	4	[LOC106582847, LOC106605152, ngbr, nus1]
GO:1904423	dehydrodolichyl diphosphate synthase complex	Group204	GO_CellularComponent-EBI-UniProt-GOA-ACAP-ARAP_01.05.2024_00h00	0.00114194	0.00536358	0.000407256	0.000720779	[5]	100	4	[LOC106582847, LOC106605152, ngbr, nus1]
GO:0019408	dolichol biosynthetic process	Group204	GO_BiologicalProcess-EBI-UniProt-GOA-ACAP-ARAP_01.05.2024_00h00	0.00487023	0.0184599	0.000407256	0.000720779	[6, 7, 8]	80	4	[LOC106582847, LOC106605152, ngbr, nus1]
GO:0000910	cytokinesis	Group205	GO_BiologicalProcess-EBI-UniProt-GOA-ACAP-ARAP_01.05.2024_00h00	0.000173624	0.0010519	0.000447168	0.000779051	[3, 4]	29.6089	53	[LOC100380768, LOC106560903, LOC106560912, LOC106560914, LOC106561604, LOC106564664, LOC106564665, LOC106564681, LOC106564821, LOC106565211, LOC106567502, LOC106568395, LOC106570192, LOC106570296, LOC106571171, LOC106573105, LOC106577242, LOC106578977, LOC106579209, LOC106579277, LOC106579949, LOC106580158, LOC106583587, LOC106584307, LOC106585048, LOC106585475, LOC106585650, LOC106587011, LOC106…
GO:0061640	cytoskeleton-dependent cytokinesis	Group205	GO_BiologicalProcess-EBI-UniProt-GOA-ACAP-ARAP_01.05.2024_00h00	2.89891e-05	0.000230899	0.000447168	0.000779051	[4, 5]	32.8571	46	[LOC100380768, LOC106560903, LOC106560912, LOC106560914, LOC106564664, LOC106564665, LOC106564681, LOC106565211, LOC106567502, LOC106568395, LOC106570192, LOC106570296, LOC106571171, LOC106577242, LOC106578977, LOC106579277, LOC106579949, LOC106580158, LOC106583587, LOC106584307, LOC106585048, LOC106585475, LOC106587011, LOC106588679, LOC106588745, LOC106589493, LOC106594936, LOC106601165, LOC106…
GO:0000281	mitotic cytokinesis	Group205	GO_BiologicalProcess-EBI-UniProt-GOA-ACAP-ARAP_01.05.2024_00h00	2.46517e-08	5.05915e-07	0.000447168	0.000779051	[4, 5, 6]	45.122	37	[LOC100380768, LOC106560912, LOC106564681, LOC106565211, LOC106570192, LOC106570296, LOC106571171, LOC106577242, LOC106578977, LOC106579277, LOC106579949, LOC106580158, LOC106583587, LOC106584307, LOC106585475, LOC106587011, LOC106588679, LOC106588745, LOC106589493, LOC106594936, LOC106601165, LOC106601199, LOC106605468, LOC106606735, LOC106611473, LOC106612852, LOC106613059, LOC106613922, cep55l…
GO:0044837	actomyosin contractile ring organization	Group205	GO_BiologicalProcess-EBI-UniProt-GOA-ACAP-ARAP_01.05.2024_00h00	0.000239557	0.00137806	0.000447168	0.000779051	[3, 4, 5, 6, 8]	58.8235	10	[LOC100380768, LOC106560912, LOC106570296, LOC106580158, LOC106584307, LOC106588679, LOC106589493, LOC106613922, iqgap1, iqgap3]
GO:0031032	actomyosin structure organization	Group205	GO_BiologicalProcess-EBI-UniProt-GOA-ACAP-ARAP_01.05.2024_00h00	0.00209011	0.00900052	0.000447168	0.000779051	[4, 7]	27.4286	48	[LOC100380663, LOC100380768, LOC106560912, LOC106564681, LOC106565198, LOC106566054, LOC106566812, LOC106567543, LOC106570296, LOC106571171, LOC106578353, LOC106579655, LOC106579949, LOC106580158, LOC106580555, LOC106581247, LOC106582746, LOC106583413, LOC106584070, LOC106584307, LOC106585475, LOC106587011, LOC106588679, LOC106589071, LOC106589493, LOC106589989, LOC106590347, LOC106593306, LOC106…
GO:0050000	chromosome localization	Group206	GO_BiologicalProcess-EBI-UniProt-GOA-ACAP-ARAP_01.05.2024_00h00	0.00605996	0.0223737	4.84125e-05	0.000101849	[3]	31.8182	21	[LOC106563463, LOC106564124, LOC106564662, LOC106566708, LOC106567908, LOC106571586, LOC106585867, LOC106587227, LOC106601996, LOC106602330, LOC106606316, LOC106608119, LOC106610270, LOC106612098, cdca5, cenpf, incenp, mad1l1, ndc80, nuf2, spdl1]
GO:0008608	attachment of spindle microtubules to kinetochore	Group206	GO_BiologicalProcess-EBI-UniProt-GOA-ACAP-ARAP_01.05.2024_00h00	0.0140466	0.0457118	4.84125e-05	0.000101849	[3, 4, 6, 7]	36.6667	11	[LOC106564124, LOC106564662, LOC106571586, LOC106585867, LOC106587227, LOC106602330, LOC106608119, LOC106610270, mad1l1, ndc80, nuf2]
GO:0051310	metaphase chromosome alignment	Group206	GO_BiologicalProcess-EBI-UniProt-GOA-ACAP-ARAP_01.05.2024_00h00	0.000589076	0.00305675	4.84125e-05	0.000101849	[5, 6]	40	18	[LOC106563463, LOC106564124, LOC106564662, LOC106566708, LOC106571586, LOC106585867, LOC106587227, LOC106602330, LOC106608119, LOC106610270, LOC106612098, cdca5, cenpf, incenp, mad1l1, ndc80, nuf2, spdl1]
GO:0007080	mitotic metaphase chromosome alignment	Group206	GO_BiologicalProcess-EBI-UniProt-GOA-ACAP-ARAP_01.05.2024_00h00	0.00405847	0.0157231	4.84125e-05	0.000101849	[4, 5, 6, 7, 8, 9]	42.3077	11	[LOC106563463, LOC106564124, LOC106566708, LOC106571586, LOC106585867, LOC106608119, cdca5, mad1l1, ndc80, nuf2, spdl1]
GO:0033047	regulation of mitotic sister chromatid segregation	Group206	GO_BiologicalProcess-EBI-UniProt-GOA-ACAP-ARAP_01.05.2024_00h00	3.15046e-06	3.35362e-05	4.84125e-05	0.000101849	[5, 6, 7, 8, 9]	56.6667	17	[LOC100306849, LOC106564124, LOC106564662, LOC106571586, LOC106575478, LOC106577502, LOC106583830, LOC106587227, LOC106608119, bub1, bub1bb, bub3, kntc1, mad1l1, md2l1, spdl1, zwilch]
KEGG:00220	Arginine biosynthesis	Group207	KEGG_01.05.2024	0.00770675	0.0273458	4.41856e-10	2.29148e-09	[-1]	34.0426	16	[LOC100500786, LOC106560816, LOC106562243, LOC106565542, LOC106569199, LOC106573756, LOC106587404, LOC106599105, LOC106600424, LOC106606089, arg2, gdh2, glna, nags, nos2b, otc]
GO:0170039	proteinogenic amino acid metabolic process	Group207	GO_BiologicalProcess-EBI-UniProt-GOA-ACAP-ARAP_01.05.2024_00h00	1.31079e-08	2.92742e-07	4.41856e-10	2.29148e-09	[4, 6]	34.2342	76	[LOC100137092, LOC100194600, LOC100500786, LOC106560816, LOC106561216, LOC106562243, LOC106562750, LOC106564349, LOC106565542, LOC106569199, LOC106570266, LOC106570297, LOC106571444, LOC106572991, LOC106573440, LOC106573680, LOC106573756, LOC106573862, LOC106576281, LOC106577298, LOC106577392, LOC106579929, LOC106580033, LOC106580183, LOC106580394, LOC106581456, LOC106581777, LOC106582148, LOC106…
GO:1901605	alpha-amino acid metabolic process	Group207	GO_BiologicalProcess-EBI-UniProt-GOA-ACAP-ARAP_01.05.2024_00h00	4.31834e-10	1.34756e-08	4.41856e-10	2.29148e-09	[4, 6]	34.3396	91	[LOC100137092, LOC100194600, LOC100500786, LOC106560816, LOC106561216, LOC106562243, LOC106562750, LOC106564349, LOC106565542, LOC106569199, LOC106570066, LOC106570266, LOC106570297, LOC106571444, LOC106572991, LOC106573440, LOC106573680, LOC106573756, LOC106573862, LOC106576281, LOC106577298, LOC106577392, LOC106579929, LOC106580033, LOC106580183, LOC106580394, LOC106580795, LOC106581456, LOC106…
GO:0170033	L-amino acid metabolic process	Group207	GO_BiologicalProcess-EBI-UniProt-GOA-ACAP-ARAP_01.05.2024_00h00	3.83964e-08	7.54026e-07	4.41856e-10	2.29148e-09	[5, 7]	33.4802	76	[LOC100137092, LOC100194600, LOC100500786, LOC106560816, LOC106561216, LOC106562243, LOC106562750, LOC106564349, LOC106565542, LOC106569199, LOC106570266, LOC106570297, LOC106571444, LOC106572991, LOC106573440, LOC106573680, LOC106573756, LOC106573862, LOC106576281, LOC106577298, LOC106577392, LOC106579929, LOC106580033, LOC106580183, LOC106580394, LOC106581456, LOC106581777, LOC106582148, LOC106…
GO:0009064	glutamine family amino acid metabolic process	Group207	GO_BiologicalProcess-EBI-UniProt-GOA-ACAP-ARAP_01.05.2024_00h00	0.00855319	0.0299296	4.41856e-10	2.29148e-09	[5, 6, 7, 8]	29.2135	26	[LOC100500786, LOC106564349, LOC106565542, LOC106569199, LOC106570266, LOC106570297, LOC106571444, LOC106577392, LOC106581456, LOC106599105, LOC106601844, LOC106606089, LOC106608869, LOC106613353, aldh4a1, arg2, asns, dao, ftcd, gdh2, gfpt1, glna, nags, otc, pfas, uroc1]
KEGG:00785	Lipoic acid metabolism	Group208	KEGG_01.05.2024	0.000706703	0.00356956	7.16295e-05	0.000145212	[-1]	42.8571	15	[LOC106561216, LOC106561658, LOC106566255, LOC106573440, LOC106580033, LOC106583814, LOC106584548, LOC106585394, LOC106603064, LOC106604067, LOC106611056, bckdha, gcshb, ogdha, pdha1a]
GO:0005960	glycine cleavage complex	Group208	GO_CellularComponent-EBI-UniProt-GOA-ACAP-ARAP_01.05.2024_00h00	0.00106637	0.00508197	7.16295e-05	0.000145212	[3, 4]	83.3333	5	[LOC106561216, LOC106573440, LOC106580033, LOC106585394, gcshb]
GO:0016624	oxidoreductase activity, acting on the aldehyde or oxo group of donors, disulfide as acceptor	Group208	GO_MolecularFunction-EBI-UniProt-GOA-ACAP-ARAP_01.05.2024_00h00	0.00647786	0.0234977	7.16295e-05	0.000145212	[4]	47.0588	8	[LOC106560613, LOC106561658, LOC106566255, LOC106583814, LOC106603064, bckdha, ogdha, pdha1a]
GO:0006084	acetyl-CoA metabolic process	Group208	GO_BiologicalProcess-EBI-UniProt-GOA-ACAP-ARAP_01.05.2024_00h00	0.00564376	0.0211108	7.16295e-05	0.000145212	[4, 5, 6, 7, 8, 9, 10, 11]	36.8421	14	[LOC106566255, LOC106583814, LOC106585666, LOC106601015, LOC106603064, LOC106604067, LOC106608304, LOC106611056, aass, acss1, erg19, hmgcs1, mvda, pdha1a]
GO:0009071	serine family amino acid catabolic process	Group208	GO_BiologicalProcess-EBI-UniProt-GOA-ACAP-ARAP_01.05.2024_00h00	0.00211851	0.00908846	7.16295e-05	0.000145212	[6, 7, 8, 9]	47.619	10	[LOC106561216, LOC106573440, LOC106580033, LOC106580183, LOC106580394, LOC106585394, LOC106591425, cdo1, gcshb, srr]
GO:0019464	glycine decarboxylation via glycine cleavage system	Group208	GO_BiologicalProcess-EBI-UniProt-GOA-ACAP-ARAP_01.05.2024_00h00	0.00106637	0.00508197	7.16295e-05	0.000145212	[8, 9, 10, 11]	83.3333	5	[LOC106561216, LOC106573440, LOC106580033, LOC106585394, gcshb]
GO:0032543	mitochondrial translation	Group209	GO_BiologicalProcess-EBI-UniProt-GOA-ACAP-ARAP_01.05.2024_00h00	5.12369e-07	6.70791e-06	4.77933e-10	2.36843e-09	[5, 6, 7]	46.6667	28	[LOC106560988, LOC106567354, LOC106568002, LOC106571483, LOC106572754, LOC106577204, LOC106580835, LOC106606342, LOC106606385, LOC106612482, chchd1, gars1, gfm2, hars, iars2, lrpprc, mrpl16, mrpl2, mrpl52, mrps11, mrps18b, ptcd3, qrsl1, rcc1l, sars2, syrc, tsfm, wars2]
GO:0140053	mitochondrial gene expression	Group209	GO_BiologicalProcess-EBI-UniProt-GOA-ACAP-ARAP_01.05.2024_00h00	4.77933e-10	1.47126e-08	4.77933e-10	2.36843e-09	[6]	46.7391	43	[LOC106560988, LOC106561409, LOC106563248, LOC106567354, LOC106568002, LOC106571483, LOC106572754, LOC106577119, LOC106577204, LOC106580835, LOC106589826, LOC106598828, LOC106606342, LOC106606385, LOC106607983, LOC106612482, LOC106613752, chchd1, fastk, fastkd1, fastkd2, gars1, gfm2, hars, iars2, lrpprc, mrpl16, mrpl2, mrpl52, mrps11, mrps18b, mto1, prorp, ptcd3, qrsl1, rcc1l, sars2, supv3l1, syr…
GO:0000959	mitochondrial RNA metabolic process	Group209	GO_BiologicalProcess-EBI-UniProt-GOA-ACAP-ARAP_01.05.2024_00h00	1.20644e-06	1.40937e-05	4.77933e-10	2.36843e-09	[6, 7]	52.5	21	[LOC106561409, LOC106563248, LOC106567354, LOC106572754, LOC106577119, LOC106580835, LOC106589826, LOC106598828, LOC106607983, LOC106613752, fastk, fastkd1, fastkd2, gars1, mto1, prorp, sars2, supv3l1, tefm, trmt61b, wars2]
GO:0000963	mitochondrial RNA processing	Group209	GO_BiologicalProcess-EBI-UniProt-GOA-ACAP-ARAP_01.05.2024_00h00	8.26198e-05	0.000565189	4.77933e-10	2.36843e-09	[7, 8]	57.1429	12	[LOC106563248, LOC106577119, LOC106589826, LOC106598828, LOC106607983, fastk, fastkd1, fastkd2, mto1, prorp, supv3l1, trmt61b]
GO:0070127	tRNA aminoacylation for mitochondrial protein translation	Group209	GO_BiologicalProcess-EBI-UniProt-GOA-ACAP-ARAP_01.05.2024_00h00	3.85649e-05	0.000297799	4.77933e-10	2.36843e-09	[6, 7, 8, 9, 10]	100	6	[LOC106567354, LOC106572754, LOC106580835, gars1, sars2, wars2]
GO:0000965	mitochondrial RNA 3'-end processing	Group209	GO_BiologicalProcess-EBI-UniProt-GOA-ACAP-ARAP_01.05.2024_00h00	0.00487023	0.0184599	4.77933e-10	2.36843e-09	[8, 9]	80	4	[LOC106577119, LOC106589826, LOC106607983, supv3l1]
KEGG:00240	Pyrimidine metabolism	Group210	KEGG_01.05.2024	0.000390819	0.00215566	2.4804e-13	2.12742e-12	[-1]	31.6239	37	[5nt1a, LOC106562484, LOC106562547, LOC106565719, LOC106567863, LOC106570266, LOC106571277, LOC106571444, LOC106579923, LOC106581814, LOC106584056, LOC106587250, LOC106591143, LOC106592979, LOC106606400, LOC106607664, LOC106608205, ak9, cant1, cdd, cmpk, dck, enpp1, entpd5a, hddc2, ndka, nme3, nt5c3, nudt2, pyr5, rir1, rir2, tk1, tyms, upb1, upp1, zgc:110540]
KEGG:00980	Metabolism of xenobiotics by cytochrome P450	Group210	KEGG_01.05.2024	0.00264499	0.0109352	2.4804e-13	2.12742e-12	[-1]	33.871	21	[LOC100136484, LOC106562827, LOC106563565, LOC106563632, LOC106567102, LOC106567841, LOC106576803, LOC106581797, LOC106581954, LOC106596374, LOC106600407, LOC106600509, LOC106601716, LOC106607860, LOC106611534, LOC106612563, LOC106613760, cbr1, gsto1, gstt1a, ud2a2]
KEGG:00982	Drug metabolism	Group210	KEGG_01.05.2024	0.00205704	0.0088917	2.4804e-13	2.12742e-12	[-1]	35.0877	20	[LOC100136484, LOC106562827, LOC106567102, LOC106567841, LOC106581797, LOC106581954, LOC106584276, LOC106586788, LOC106596374, LOC106600407, LOC106600509, LOC106601716, LOC106611534, LOC106612563, LOC106613967, aox6, gsto1, gstt1a, si:ch211-127i16.2, ud2a2]
KEGG:00983	Drug metabolism	Group210	KEGG_01.05.2024	0.00256779	0.0106937	2.4804e-13	2.12742e-12	[-1]	29.9065	32	[LOC100136484, LOC106562484, LOC106562547, LOC106562827, LOC106565719, LOC106567102, LOC106567841, LOC106567863, LOC106581456, LOC106581797, LOC106581814, LOC106581954, LOC106584056, LOC106600407, LOC106607664, LOC106611534, LOC106612563, LOC106613353, cdd, cmpk, gsto1, gstt1a, impdh2, ndka, nme3, pyr5, rir1, rir2, tk1, ud2a2, upb1, upp1]
GO:0016765	transferase activity, transferring alkyl or aryl (other than methyl) groups	Group210	GO_MolecularFunction-EBI-UniProt-GOA-ACAP-ARAP_01.05.2024_00h00	1.84684e-11	7.13068e-10	2.4804e-13	2.12742e-12	[3]	50.5882	43	[LOC100136484, LOC106562718, LOC106562750, LOC106562827, LOC106564841, LOC106571088, LOC106572003, LOC106579710, LOC106580034, LOC106580346, LOC106582148, LOC106582847, LOC106584890, LOC106585265, LOC106585840, LOC106586691, LOC106589628, LOC106590306, LOC106593072, LOC106600407, LOC106603082, LOC106604000, LOC106605152, LOC106605924, LOC106609889, LOC106611534, LOC106611536, LOC106612563, agps, …
GO:0004364	glutathione transferase activity	Group210	GO_MolecularFunction-EBI-UniProt-GOA-ACAP-ARAP_01.05.2024_00h00	0.00280216	0.0113988	2.4804e-13	2.12742e-12	[4]	44	11	[LOC100136484, LOC106562718, LOC106562827, LOC106593072, LOC106600407, LOC106604000, LOC106611534, LOC106612563, gsto1, gstt1a, ltc4s]
GO:0051302	regulation of cell division	Group211	GO_BiologicalProcess-EBI-UniProt-GOA-ACAP-ARAP_01.05.2024_00h00	0.014053	0.0456672	0.00643166	0.00750921	[3, 4]	29.3333	22	[LOC100136559, LOC106561064, LOC106561604, LOC106561998, LOC106571074, LOC106573105, LOC106579209, LOC106584161, LOC106584619, LOC106585650, LOC106587109, LOC106590795, LOC106605021, LOC106608297, LOC106609498, LOC106611047, LOC106612106, LOC106613812, aurka, cdc14ab, ptn, tgfb5]
GO:0051781	positive regulation of cell division	Group211	GO_BiologicalProcess-EBI-UniProt-GOA-ACAP-ARAP_01.05.2024_00h00	0.00564376	0.0211108	0.00643166	0.00750921	[3, 4, 5]	36.8421	14	[LOC100136559, LOC106561998, LOC106571074, LOC106584161, LOC106587109, LOC106590795, LOC106605021, LOC106608297, LOC106609498, LOC106611047, LOC106612106, cdc14ab, ptn, tgfb5]
GO:0005160	transforming growth factor beta receptor binding	Group211	GO_MolecularFunction-EBI-UniProt-GOA-ACAP-ARAP_01.05.2024_00h00	5.12487e-05	0.000371798	0.00643166	0.00750921	[5]	53.8462	14	[LOC100136559, LOC106560309, LOC106563265, LOC106571074, LOC106582280, LOC106584161, LOC106590795, LOC106605021, LOC106608297, LOC106611047, LOC106612106, tgfb5, tgfbr2l, tgfr2]
GO:0007178	cell surface receptor protein serine/threonine kinase signaling pathway	Group211	GO_BiologicalProcess-EBI-UniProt-GOA-ACAP-ARAP_01.05.2024_00h00	0.00396051	0.0154223	0.00643166	0.00750921	[5, 6, 7]	25	68	[LOC100136473, LOC100136559, LOC100195363, LOC100195512, LOC106560309, LOC106561252, LOC106563265, LOC106563420, LOC106563534, LOC106565780, LOC106565969, LOC106566746, LOC106567045, LOC106569393, LOC106569881, LOC106571074, LOC106571911, LOC106572672, LOC106573607, LOC106573775, LOC106574301, LOC106575075, LOC106576290, LOC106578326, LOC106579643, LOC106580569, LOC106581819, LOC106582116, LOC106…
GO:0141091	transforming growth factor beta receptor superfamily signaling pathway	Group211	GO_BiologicalProcess-EBI-UniProt-GOA-ACAP-ARAP_01.05.2024_00h00	0.0044733	0.0171841	0.00643166	0.00750921	[6, 7, 8]	25	66	[LOC100136473, LOC100136559, LOC100195363, LOC100195512, LOC106560309, LOC106561252, LOC106563265, LOC106563420, LOC106563534, LOC106565780, LOC106565969, LOC106566746, LOC106567045, LOC106569393, LOC106569881, LOC106571074, LOC106571911, LOC106572672, LOC106573607, LOC106573775, LOC106574301, LOC106575075, LOC106576290, LOC106578326, LOC106579643, LOC106580569, LOC106581819, LOC106582116, LOC106…
GO:0007179	transforming growth factor beta receptor signaling pathway	Group211	GO_BiologicalProcess-EBI-UniProt-GOA-ACAP-ARAP_01.05.2024_00h00	0.010952	0.0368518	0.00643166	0.00750921	[6, 7, 8, 9]	29.2683	24	[LOC100136559, LOC106560309, LOC106561252, LOC106563265, LOC106563534, LOC106569881, LOC106571074, LOC106572672, LOC106582280, LOC106584161, LOC106590018, LOC106590795, LOC106599285, LOC106605021, LOC106608297, LOC106610205, LOC106610220, LOC106611047, LOC106612106, smad4a, smad9, tgfb5, tgfbr2l, tgfr2]
KEGG:00360	Phenylalanine metabolism	Group212	KEGG_01.05.2024	0.000191493	0.00114494	1.89601e-08	7.82983e-08	[-1]	45.7143	16	[LOC100194731, LOC106560816, LOC106562243, LOC106573680, LOC106573756, LOC106576281, LOC106579929, LOC106585509, LOC106586788, LOC106587404, LOC106596374, LOC106601268, LOC106601716, il4i1, mif, si:ch211-127i16.2]
GO:0016638	oxidoreductase activity, acting on the CH-NH2 group of donors	Group212	GO_MolecularFunction-EBI-UniProt-GOA-ACAP-ARAP_01.05.2024_00h00	0.000256488	0.00147174	1.89601e-08	7.82983e-08	[3]	41.3043	19	[LOC100194731, LOC106564861, LOC106565379, LOC106580033, LOC106585132, LOC106585394, LOC106585899, LOC106586788, LOC106591630, LOC106591784, LOC106601268, LOC106606089, LOC106606783, dao, gdh2, il4i1, loxa, loxl3b, si:ch211-127i16.2]
GO:0016641	oxidoreductase activity, acting on the CH-NH2 group of donors, oxygen as acceptor	Group212	GO_MolecularFunction-EBI-UniProt-GOA-ACAP-ARAP_01.05.2024_00h00	0.00100712	0.00484015	1.89601e-08	7.82983e-08	[4]	41.6667	15	[LOC100194731, LOC106564861, LOC106565379, LOC106585132, LOC106585899, LOC106586788, LOC106591630, LOC106591784, LOC106601268, LOC106606783, dao, il4i1, loxa, loxl3b, si:ch211-127i16.2]
GO:0008131	primary amine oxidase activity	Group212	GO_MolecularFunction-EBI-UniProt-GOA-ACAP-ARAP_01.05.2024_00h00	0.00761994	0.0270799	1.89601e-08	7.82983e-08	[5]	54.5455	6	[LOC100194731, LOC106586788, LOC106601268, dao, il4i1, si:ch211-127i16.2]
GO:0030199	collagen fibril organization	Group212	GO_BiologicalProcess-EBI-UniProt-GOA-ACAP-ARAP_01.05.2024_00h00	0.000662984	0.0033787	1.89601e-08	7.82983e-08	[5, 6]	38.7755	19	[LOC106564861, LOC106565379, LOC106569953, LOC106575722, LOC106581278, LOC106583712, LOC106585132, LOC106585899, LOC106591630, LOC106591784, LOC106601010, LOC106607276, LOC106609283, LOC106613072, col2a1b, col5a2a, dpt, loxa, loxl3b]
GO:0005507	copper ion binding	Group212	GO_MolecularFunction-EBI-UniProt-GOA-ACAP-ARAP_01.05.2024_00h00	0.000427055	0.00229984	1.89601e-08	7.82983e-08	[7]	36.3636	24	[LOC100136454, LOC100194731, LOC106563910, LOC106564861, LOC106565379, LOC106568457, LOC106574778, LOC106576709, LOC106585132, LOC106585899, LOC106589424, LOC106591630, LOC106591784, LOC106601268, LOC106604360, atp7b, cutc, f5, lacc1, loxa, loxl3b, sod1, sod3, syu]
GO:0019838	growth factor binding	Group213	GO_MolecularFunction-EBI-UniProt-GOA-ACAP-ARAP_01.05.2024_00h00	5.03452e-05	0.00036641	6.05897e-08	2.17928e-07	[3]	31.6129	49	[LOC100136463, LOC100136552, LOC100194498, LOC100194500, LOC100380851, LOC106560270, LOC106560309, LOC106562893, LOC106563265, LOC106564953, LOC106567054, LOC106568842, LOC106569355, LOC106575566, LOC106576891, LOC106579428, LOC106580092, LOC106582280, LOC106583220, LOC106590027, LOC106590453, LOC106593736, LOC106599513, LOC106601645, LOC106610987, LOC106611874, ccn1, cef10, fgfp1, flt3, ghrb, ig…
GO:0004713	protein tyrosine kinase activity	Group213	GO_MolecularFunction-EBI-UniProt-GOA-ACAP-ARAP_01.05.2024_00h00	0.00126989	0.00589169	6.05897e-08	2.17928e-07	[4, 6]	25.4019	79	[LOC100380819, LOC100380851, LOC106560270, LOC106560289, LOC106561392, LOC106562249, LOC106565894, LOC106566804, LOC106567054, LOC106568558, LOC106568720, LOC106568728, LOC106568842, LOC106569453, LOC106569756, LOC106570401, LOC106571025, LOC106571329, LOC106571863, LOC106572252, LOC106572677, LOC106572901, LOC106573120, LOC106573173, LOC106574325, LOC106575102, LOC106576787, LOC106576891, LOC106…
GO:0007167	enzyme-linked receptor protein signaling pathway	Group213	GO_BiologicalProcess-EBI-UniProt-GOA-ACAP-ARAP_01.05.2024_00h00	1.73345e-06	1.96458e-05	6.05897e-08	2.17928e-07	[4, 5, 6]	24.375	234	[LOC100136463, LOC100136473, LOC100136517, LOC100136552, LOC100136559, LOC100194498, LOC100194500, LOC100195363, LOC100195512, LOC100195785, LOC100196534, LOC100380768, LOC100380851, LOC106560270, LOC106560289, LOC106560309, LOC106561252, LOC106562005, LOC106563018, LOC106563265, LOC106563420, LOC106563534, LOC106564754, LOC106564953, LOC106565780, LOC106565894, LOC106565969, LOC106566722, LOC106…
GO:0019199	transmembrane receptor protein kinase activity	Group213	GO_MolecularFunction-EBI-UniProt-GOA-ACAP-ARAP_01.05.2024_00h00	0.00403882	0.0156737	6.05897e-08	2.17928e-07	[4, 6]	25.3012	63	[LOC100380851, LOC106560270, LOC106560289, LOC106560309, LOC106563265, LOC106565894, LOC106567045, LOC106567054, LOC106568558, LOC106568728, LOC106568842, LOC106569453, LOC106569756, LOC106571329, LOC106571863, LOC106572672, LOC106572677, LOC106573120, LOC106574301, LOC106574325, LOC106575102, LOC106576787, LOC106576891, LOC106579428, LOC106580092, LOC106581317, LOC106581819, LOC106582280, LOC106…
GO:0004714	transmembrane receptor protein tyrosine kinase activity	Group213	GO_MolecularFunction-EBI-UniProt-GOA-ACAP-ARAP_01.05.2024_00h00	0.00593835	0.0219961	6.05897e-08	2.17928e-07	[5, 7]	25.9067	50	[LOC100380851, LOC106560270, LOC106560289, LOC106565894, LOC106567054, LOC106568558, LOC106568728, LOC106568842, LOC106569453, LOC106569756, LOC106571329, LOC106571863, LOC106572677, LOC106573120, LOC106574325, LOC106575102, LOC106576787, LOC106576891, LOC106579428, LOC106580092, LOC106581317, LOC106582764, LOC106582868, LOC106583220, LOC106584018, LOC106584138, LOC106586535, LOC106590027, LOC106…
GO:0007169	cell surface receptor protein tyrosine kinase signaling pathway	Group213	GO_BiologicalProcess-EBI-UniProt-GOA-ACAP-ARAP_01.05.2024_00h00	8.23047e-05	0.00056473	6.05897e-08	2.17928e-07	[5, 6, 7]	24.2515	162	[LOC100136463, LOC100136517, LOC100136552, LOC100194498, LOC100194500, LOC100195785, LOC100196534, LOC100380768, LOC100380851, LOC106560270, LOC106560289, LOC106562005, LOC106563018, LOC106564754, LOC106564953, LOC106565780, LOC106565894, LOC106566796, LOC106567054, LOC106568156, LOC106568558, LOC106568720, LOC106568728, LOC106568842, LOC106568949, LOC106569411, LOC106569453, LOC106569756, LOC106…
GO:0007051	spindle organization	Group214	GO_BiologicalProcess-EBI-UniProt-GOA-ACAP-ARAP_01.05.2024_00h00	6.11389e-12	2.62782e-10	5.69672e-06	1.47717e-05	[3, 4, 7]	39.2857	77	[LOC100195150, LOC100195680, LOC106561604, LOC106561782, LOC106562699, LOC106563511, LOC106564662, LOC106565211, LOC106569079, LOC106569430, LOC106571586, LOC106573105, LOC106574078, LOC106575986, LOC106577137, LOC106577242, LOC106579277, LOC106580293, LOC106580383, LOC106583508, LOC106583587, LOC106584748, LOC106585006, LOC106585012, LOC106585026, LOC106585839, LOC106586881, LOC106587056, LOC106…
GO:0000922	spindle pole	Group214	GO_CellularComponent-EBI-UniProt-GOA-ACAP-ARAP_01.05.2024_00h00	0.000412337	0.00223113	5.69672e-06	1.47717e-05	[2, 6, 8]	30.4348	42	[LOC100195150, LOC106561604, LOC106562833, LOC106564902, LOC106565780, LOC106567527, LOC106569079, LOC106570505, LOC106573105, LOC106577137, LOC106582365, LOC106582888, LOC106585026, LOC106587035, LOC106587056, LOC106589265, LOC106589585, LOC106590979, LOC106592455, LOC106593752, LOC106597351, LOC106603816, LOC106607864, LOC106610996, LOC106611399, LOC106611458, LOC106612098, LOC106612852, LOC106…
GO:1902850	microtubule cytoskeleton organization involved in mitosis	Group214	GO_BiologicalProcess-EBI-UniProt-GOA-ACAP-ARAP_01.05.2024_00h00	5.08059e-10	1.54314e-08	5.69672e-06	1.47717e-05	[4, 5, 7]	38.2857	67	[LOC100195150, LOC100195680, LOC106561064, LOC106561604, LOC106561782, LOC106562699, LOC106563511, LOC106564662, LOC106565211, LOC106569079, LOC106569430, LOC106571586, LOC106573105, LOC106574078, LOC106575986, LOC106577137, LOC106580293, LOC106580383, LOC106583508, LOC106583587, LOC106584051, LOC106584619, LOC106584748, LOC106585006, LOC106585012, LOC106585026, LOC106586881, LOC106587056, LOC106…
GO:0005819	spindle	Group214	GO_CellularComponent-EBI-UniProt-GOA-ACAP-ARAP_01.05.2024_00h00	1.01793e-07	1.70503e-06	5.69672e-06	1.47717e-05	[5, 7]	30.897	93	[LOC100195150, LOC106561604, LOC106561782, LOC106562005, LOC106562833, LOC106563144, LOC106563511, LOC106563520, LOC106564124, LOC106564821, LOC106564902, LOC106565211, LOC106565780, LOC106567527, LOC106567969, LOC106569079, LOC106570505, LOC106571586, LOC106573105, LOC106577137, LOC106578995, LOC106581108, LOC106582365, LOC106582888, LOC106583587, LOC106584748, LOC106584981, LOC106585026, LOC106…
GO:0015630	microtubule cytoskeleton	Group214	GO_CellularComponent-EBI-UniProt-GOA-ACAP-ARAP_01.05.2024_00h00	0.000133397	0.000848819	5.69672e-06	1.47717e-05	[6]	22.4939	276	[LOC100136483, LOC100195150, LOC100286508, LOC100380464, LOC100380681, LOC106560744, LOC106560914, LOC106561604, LOC106561623, LOC106561782, LOC106561897, LOC106562005, LOC106562457, LOC106562699, LOC106562719, LOC106562833, LOC106562989, LOC106562991, LOC106563144, LOC106563274, LOC106563511, LOC106563520, LOC106563621, LOC106564124, LOC106564606, LOC106564664, LOC106564665, LOC106564821, LOC106…
GO:0072686	mitotic spindle	Group214	GO_CellularComponent-EBI-UniProt-GOA-ACAP-ARAP_01.05.2024_00h00	0.000935799	0.00455502	5.69672e-06	1.47717e-05	[6, 8]	32.9412	28	[LOC106561782, LOC106563511, LOC106564124, LOC106565211, LOC106565780, LOC106571586, LOC106577137, LOC106582888, LOC106583587, LOC106584748, LOC106587689, LOC106589940, LOC106594936, LOC106607864, LOC106608119, LOC106608807, LOC106611458, LOC106611473, cdc14ab, ckap2l, eml3, espl1, fa29a, kif20ba, mad1l1, prc1b, racgap1, ska1]
GO:0030117	membrane coat	Group215	GO_CellularComponent-EBI-UniProt-GOA-ACAP-ARAP_01.05.2024_00h00	0.00512752	0.0193385	0.00282723	0.00382104	[3, 4]	26.875	43	[LOC106560776, LOC106560878, LOC106562280, LOC106564498, LOC106564604, LOC106567531, LOC106567533, LOC106567969, LOC106568931, LOC106569002, LOC106577619, LOC106577896, LOC106578928, LOC106580331, LOC106580423, LOC106581108, LOC106581604, LOC106588882, LOC106592115, LOC106599054, LOC106602077, LOC106603518, LOC106604106, LOC106604281, LOC106604384, LOC106607483, LOC106608919, LOC106612978, LOC106…
GO:0070971	endoplasmic reticulum exit site	Group215	GO_CellularComponent-EBI-UniProt-GOA-ACAP-ARAP_01.05.2024_00h00	0.014871	0.0477803	0.00282723	0.00382104	[2, 4, 5, 6]	34.2105	13	[LOC106560878, LOC106562280, LOC106564604, LOC106567531, LOC106567533, LOC106577619, LOC106578928, LOC106586706, LOC106588882, LOC106602077, sec16b, sec24c, tfg]
GO:0030120	vesicle coat	Group215	GO_CellularComponent-EBI-UniProt-GOA-ACAP-ARAP_01.05.2024_00h00	0.00606638	0.0223612	0.00282723	0.00382104	[4, 5, 6, 7, 8, 9]	28.2051	33	[LOC106560878, LOC106562280, LOC106564604, LOC106567531, LOC106567533, LOC106567969, LOC106568931, LOC106569002, LOC106577619, LOC106577896, LOC106578928, LOC106580423, LOC106581108, LOC106588882, LOC106592115, LOC106599054, LOC106602077, LOC106603518, LOC106604106, LOC106604281, LOC106607483, LOC106608919, LOC106612978, ap1g2, ap1s1, ap1s3, ap2m1, clint1a, copa, copb, dipk2ab, sec13, sec24c]
GO:0030662	coated vesicle membrane	Group215	GO_CellularComponent-EBI-UniProt-GOA-ACAP-ARAP_01.05.2024_00h00	0.00430833	0.0166064	0.00282723	0.00382104	[5, 6, 7, 8]	26.7442	46	[LOC100136392, LOC106560776, LOC106560878, LOC106562280, LOC106564604, LOC106567531, LOC106567533, LOC106567969, LOC106568931, LOC106569002, LOC106577619, LOC106577896, LOC106578928, LOC106580423, LOC106581108, LOC106584381, LOC106588882, LOC106592115, LOC106598838, LOC106599054, LOC106602077, LOC106603518, LOC106604103, LOC106604106, LOC106604281, LOC106606750, LOC106607132, LOC106607483, LOC106…
GO:0012507	ER to Golgi transport vesicle membrane	Group215	GO_CellularComponent-EBI-UniProt-GOA-ACAP-ARAP_01.05.2024_00h00	0.0114924	0.0382185	0.00282723	0.00382104	[5, 6, 7, 8, 9]	31.5789	18	[LOC106560878, LOC106562280, LOC106564604, LOC106567531, LOC106567533, LOC106577619, LOC106578928, LOC106584381, LOC106588882, LOC106598838, LOC106602077, LOC106604103, LOC106607132, sec13, sec16b, sec24c, slc30a5, srebf2]
GO:0030127	COPII vesicle coat	Group215	GO_CellularComponent-EBI-UniProt-GOA-ACAP-ARAP_01.05.2024_00h00	0.0140466	0.0457118	0.00282723	0.00382104	[5, 6, 7, 8, 9, 10]	36.6667	11	[LOC106560878, LOC106562280, LOC106564604, LOC106567531, LOC106567533, LOC106577619, LOC106578928, LOC106588882, LOC106602077, sec13, sec24c]
GO:0008544	epidermis development	Group216	GO_BiologicalProcess-EBI-UniProt-GOA-ACAP-ARAP_01.05.2024_00h00	0.00266128	0.0109826	3.94093e-05	8.45026e-05	[4]	32.8571	23	[LOC106565226, LOC106565365, LOC106566665, LOC106570077, LOC106571274, LOC106572213, LOC106572750, LOC106575629, LOC106583604, LOC106583605, LOC106584295, LOC106588196, LOC106602071, LOC106606265, LOC106608479, LOC106613944, anxa1, casp3, casp3b, ercc3, maff, scel, tgm1l1]
GO:0043588	skin development	Group216	GO_BiologicalProcess-EBI-UniProt-GOA-ACAP-ARAP_01.05.2024_00h00	0.000845559	0.00416023	3.94093e-05	8.45026e-05	[4]	41.0256	16	[LOC106560365, LOC106565226, LOC106566665, LOC106572213, LOC106572750, LOC106575629, LOC106583604, LOC106583605, LOC106584295, LOC106613944, anxa1, casp3, casp3b, col1a1a, dspa, tgm1l1]
GO:0009913	epidermal cell differentiation	Group216	GO_BiologicalProcess-EBI-UniProt-GOA-ACAP-ARAP_01.05.2024_00h00	0.00749371	0.0266729	3.94093e-05	8.45026e-05	[5, 6]	31.746	20	[LOC106565226, LOC106565365, LOC106566665, LOC106570077, LOC106571274, LOC106572213, LOC106572750, LOC106575629, LOC106583604, LOC106583605, LOC106584295, LOC106588196, LOC106608479, LOC106613944, anxa1, casp3, casp3b, ercc3, maff, tgm1l1]
GO:0031424	keratinization	Group216	GO_BiologicalProcess-EBI-UniProt-GOA-ACAP-ARAP_01.05.2024_00h00	0.00138577	0.00635166	3.94093e-05	8.45026e-05	[2, 6, 7, 8]	52.9412	9	[LOC106565226, LOC106566665, LOC106572750, LOC106575629, LOC106583604, LOC106583605, LOC106584295, LOC106613944, tgm1l1]
GO:0030216	keratinocyte differentiation	Group216	GO_BiologicalProcess-EBI-UniProt-GOA-ACAP-ARAP_01.05.2024_00h00	0.00524952	0.019766	3.94093e-05	8.45026e-05	[5, 6, 7]	38.2353	13	[LOC106565226, LOC106566665, LOC106572213, LOC106572750, LOC106575629, LOC106583604, LOC106583605, LOC106584295, LOC106613944, anxa1, casp3, casp3b, tgm1l1]
GO:0045095	keratin filament	Group216	GO_CellularComponent-EBI-UniProt-GOA-ACAP-ARAP_01.05.2024_00h00	0.00131347	0.00605684	3.94093e-05	8.45026e-05	[7, 8]	38.6364	17	[LOC106565226, LOC106565780, LOC106566665, LOC106566972, LOC106569778, LOC106570609, LOC106572750, LOC106572756, LOC106575629, LOC106576836, LOC106582888, LOC106583604, LOC106583605, LOC106585670, LOC106588740, eppk1, pleca]
KEGG:00970	Aminoacyl-tRNA biosynthesis	Group217	KEGG_01.05.2024	1.92917e-06	2.17557e-05	7.00438e-15	8.67765e-14	[-1]	39.5604	36	[LOC106564101, LOC106567354, LOC106568002, LOC106568532, LOC106572754, LOC106579727, LOC106580835, LOC106581314, LOC106585204, LOC106585996, LOC106593340, LOC106601350, LOC106605401, aars1, cars1, dars1, gars1, hars, iars1, iars2, kars1, lars1b, mars1, mars2, nars2, qars1, qrsl1, sars2, sycc, syfa, syfb, syrc, tars3, vars2, wars2, yars1]
GO:0006520	amino acid metabolic process	Group217	GO_BiologicalProcess-EBI-UniProt-GOA-ACAP-ARAP_01.05.2024_00h00	5.84882e-17	6.6618e-15	7.00438e-15	8.67765e-14	[3]	36.3874	139	[LOC100137092, LOC100194600, LOC100500786, LOC106560323, LOC106560341, LOC106560816, LOC106561216, LOC106562243, LOC106562750, LOC106564101, LOC106564349, LOC106565542, LOC106567354, LOC106568002, LOC106568532, LOC106569199, LOC106570066, LOC106570266, LOC106570297, LOC106571444, LOC106572754, LOC106572991, LOC106573440, LOC106573680, LOC106573756, LOC106573862, LOC106576281, LOC106577298, LOC106…
GO:0043038	amino acid activation	Group217	GO_BiologicalProcess-EBI-UniProt-GOA-ACAP-ARAP_01.05.2024_00h00	1.15161e-09	3.40697e-08	7.00438e-15	8.67765e-14	[4]	49.3333	37	[LOC106564101, LOC106567354, LOC106568002, LOC106568532, LOC106572754, LOC106579727, LOC106580835, LOC106581314, LOC106585204, LOC106585996, LOC106595073, LOC106601350, LOC106605401, LOC106612204, aars1, aasdh, cars1, gars1, hars, iars1, iars2, kars1, lars1b, mars1, mars2, nars2, qars1, qrsl1, sars2, sycc, syfa, syfb, syrc, tars3, vars2, wars2, yars1]
GO:0140101	catalytic activity, acting on a tRNA	Group217	GO_MolecularFunction-EBI-UniProt-GOA-ACAP-ARAP_01.05.2024_00h00	5.71811e-08	1.05901e-06	7.00438e-15	8.67765e-14	[4]	36.1963	59	[LOC106564101, LOC106564866, LOC106567354, LOC106568002, LOC106568532, LOC106572754, LOC106576663, LOC106579246, LOC106579727, LOC106580835, LOC106581314, LOC106585204, LOC106585758, LOC106585996, LOC106588694, LOC106590623, LOC106595073, LOC106598828, LOC106601350, LOC106605401, LOC106605537, LOC106607856, LOC106612204, aars1, cars1, gars1, hars, iars1, iars2, kars1, lars1b, mars1, mars2, mettl2…
GO:0004812	aminoacyl-tRNA ligase activity	Group217	GO_MolecularFunction-EBI-UniProt-GOA-ACAP-ARAP_01.05.2024_00h00	1.23419e-09	3.55885e-08	7.00438e-15	8.67765e-14	[4, 5]	50.7246	35	[LOC106564101, LOC106567354, LOC106568002, LOC106568532, LOC106572754, LOC106579727, LOC106580835, LOC106581314, LOC106585204, LOC106585996, LOC106595073, LOC106601350, LOC106605401, LOC106612204, aars1, cars1, gars1, hars, iars1, iars2, kars1, lars1b, mars1, mars2, nars2, qars1, sars2, sycc, syfa, syfb, syrc, tars3, vars2, wars2, yars1]
GO:0006399	tRNA metabolic process	Group217	GO_BiologicalProcess-EBI-UniProt-GOA-ACAP-ARAP_01.05.2024_00h00	1.04052e-07	1.73015e-06	7.00438e-15	8.67765e-14	[6, 7]	32.1429	81	[LOC106562324, LOC106562585, LOC106564101, LOC106564866, LOC106567354, LOC106568002, LOC106568532, LOC106571741, LOC106572268, LOC106572754, LOC106576663, LOC106576760, LOC106579727, LOC106580835, LOC106581314, LOC106585204, LOC106585758, LOC106585996, LOC106586213, LOC106588694, LOC106589383, LOC106590623, LOC106593758, LOC106595073, LOC106598828, LOC106601350, LOC106603001, LOC106604637, LOC106…
GO:0044248	cellular catabolic process	Group218	GO_BiologicalProcess-EBI-UniProt-GOA-ACAP-ARAP_01.05.2024_00h00	0.00865026	0.0302228	0.00430863	0.00536774	[3]	21.5488	192	[LOC100136576, LOC100195485, LOC100286622, LOC100380685, LOC100500786, LOC106560399, LOC106560437, LOC106560816, LOC106561216, LOC106561537, LOC106562243, LOC106562970, LOC106563157, LOC106563418, LOC106564824, LOC106566439, LOC106566559, LOC106566560, LOC106566796, LOC106567641, LOC106567925, LOC106567987, LOC106568426, LOC106568911, LOC106569430, LOC106569629, LOC106570052, LOC106570130, LOC106…
GO:0044282	small molecule catabolic process	Group218	GO_BiologicalProcess-EBI-UniProt-GOA-ACAP-ARAP_01.05.2024_00h00	0.00547542	0.0205825	0.00430863	0.00536774	[3]	23.8764	85	[LOC100286622, LOC100500786, LOC106560816, LOC106561216, LOC106561537, LOC106562243, LOC106567100, LOC106568426, LOC106570052, LOC106571110, LOC106573440, LOC106573680, LOC106573756, LOC106575983, LOC106576069, LOC106576281, LOC106577392, LOC106578183, LOC106578486, LOC106579929, LOC106580033, LOC106580183, LOC106580394, LOC106580795, LOC106581814, LOC106582677, LOC106583351, LOC106585394, LOC106…
GO:1901575	organic substance catabolic process	Group218	GO_BiologicalProcess-EBI-UniProt-GOA-ACAP-ARAP_01.05.2024_00h00	0.000331256	0.00184049	0.00430863	0.00536774	[3]	21.29	439	[LOC100136417, LOC100194624, LOC100194646, LOC100194647, LOC100195485, LOC100195615, LOC100195694, LOC100196094, LOC100196677, LOC100286553, LOC100286622, LOC100380576, LOC100380685, LOC100380795, LOC100380870, LOC100500786, LOC106560268, LOC106560346, LOC106560399, LOC106560437, LOC106560816, LOC106561216, LOC106561328, LOC106561537, LOC106561897, LOC106561926, LOC106561955, LOC106561966, LOC106…
GO:0016042	lipid catabolic process	Group218	GO_BiologicalProcess-EBI-UniProt-GOA-ACAP-ARAP_01.05.2024_00h00	0.01037	0.0351529	0.00430863	0.00536774	[4]	23.3803	83	[LOC100195485, LOC100286622, LOC100380685, LOC106560399, LOC106561537, LOC106563121, LOC106563418, LOC106567925, LOC106568426, LOC106568911, LOC106569629, LOC106569808, LOC106570052, LOC106570130, LOC106570537, LOC106571110, LOC106571371, LOC106571556, LOC106571557, LOC106571744, LOC106573026, LOC106573494, LOC106573544, LOC106573546, LOC106575983, LOC106576069, LOC106576811, LOC106577205, LOC106…
GO:0044242	cellular lipid catabolic process	Group218	GO_BiologicalProcess-EBI-UniProt-GOA-ACAP-ARAP_01.05.2024_00h00	0.0148224	0.0477587	0.00430863	0.00536774	[4, 5]	24.1667	58	[LOC100195485, LOC100286622, LOC100380685, LOC106560399, LOC106561537, LOC106563418, LOC106567925, LOC106568426, LOC106568911, LOC106569629, LOC106570052, LOC106570130, LOC106571371, LOC106571744, LOC106573026, LOC106573494, LOC106573544, LOC106573546, LOC106575983, LOC106576069, LOC106576811, LOC106577399, LOC106577820, LOC106577847, LOC106578486, LOC106582073, LOC106582677, LOC106584779, LOC106…
GO:0046395	carboxylic acid catabolic process	Group218	GO_BiologicalProcess-EBI-UniProt-GOA-ACAP-ARAP_01.05.2024_00h00	0.00636771	0.0232462	0.00430863	0.00536774	[5, 6]	24.4681	69	[LOC100286622, LOC100500786, LOC106560816, LOC106561216, LOC106561537, LOC106562243, LOC106568426, LOC106570052, LOC106573440, LOC106573680, LOC106573756, LOC106575983, LOC106576069, LOC106576281, LOC106577392, LOC106578486, LOC106579929, LOC106580033, LOC106580183, LOC106580394, LOC106580795, LOC106582677, LOC106585394, LOC106585509, LOC106587404, LOC106590260, LOC106590602, LOC106591168, LOC106…
KEGG:00785	Lipoic acid metabolism	Group219	KEGG_01.05.2024	0.000706703	0.00356956	2.47509e-06	6.89932e-06	[-1]	42.8571	15	[LOC106561216, LOC106561658, LOC106566255, LOC106573440, LOC106580033, LOC106583814, LOC106584548, LOC106585394, LOC106603064, LOC106604067, LOC106611056, bckdha, gcshb, ogdha, pdha1a]
GO:0006637	acyl-CoA metabolic process	Group219	GO_BiologicalProcess-EBI-UniProt-GOA-ACAP-ARAP_01.05.2024_00h00	0.00145638	0.00663525	2.47509e-06	6.89932e-06	[3, 4, 5, 6, 7, 8, 9, 10]	30.3571	34	[LOC106561480, LOC106566255, LOC106568885, LOC106569200, LOC106571348, LOC106581311, LOC106583814, LOC106585161, LOC106585590, LOC106585658, LOC106585666, LOC106586493, LOC106589262, LOC106592274, LOC106599266, LOC106601015, LOC106603064, LOC106603271, LOC106604067, LOC106608304, LOC106611056, aass, acaca, acot7, acot8, acss1, elov7, elovl1b, erg19, hmgcs1, mvda, pdha1a, si:dkey-97m3.1, suclg2]
GO:0034032	purine nucleoside bisphosphate metabolic process	Group219	GO_BiologicalProcess-EBI-UniProt-GOA-ACAP-ARAP_01.05.2024_00h00	4.34417e-05	0.000325527	2.47509e-06	6.89932e-06	[5, 6, 7, 8]	32.8358	44	[LOC106561480, LOC106566255, LOC106568885, LOC106569200, LOC106570829, LOC106571348, LOC106571633, LOC106577008, LOC106581311, LOC106583814, LOC106585161, LOC106585590, LOC106585658, LOC106585666, LOC106586493, LOC106589262, LOC106589384, LOC106592274, LOC106599266, LOC106601015, LOC106602291, LOC106603064, LOC106603271, LOC106604067, LOC106608304, LOC106610336, LOC106611056, aass, acaca, acot7, …
GO:0033875	ribonucleoside bisphosphate metabolic process	Group219	GO_BiologicalProcess-EBI-UniProt-GOA-ACAP-ARAP_01.05.2024_00h00	4.34417e-05	0.000325527	2.47509e-06	6.89932e-06	[6, 7, 8]	32.8358	44	[LOC106561480, LOC106566255, LOC106568885, LOC106569200, LOC106570829, LOC106571348, LOC106571633, LOC106577008, LOC106581311, LOC106583814, LOC106585161, LOC106585590, LOC106585658, LOC106585666, LOC106586493, LOC106589262, LOC106589384, LOC106592274, LOC106599266, LOC106601015, LOC106602291, LOC106603064, LOC106603271, LOC106604067, LOC106608304, LOC106610336, LOC106611056, aass, acaca, acot7, …
GO:0006084	acetyl-CoA metabolic process	Group219	GO_BiologicalProcess-EBI-UniProt-GOA-ACAP-ARAP_01.05.2024_00h00	0.00564376	0.0211108	2.47509e-06	6.89932e-06	[4, 5, 6, 7, 8, 9, 10, 11]	36.8421	14	[LOC106566255, LOC106583814, LOC106585666, LOC106601015, LOC106603064, LOC106604067, LOC106608304, LOC106611056, aass, acss1, erg19, hmgcs1, mvda, pdha1a]
GO:0071616	acyl-CoA biosynthetic process	Group219	GO_BiologicalProcess-EBI-UniProt-GOA-ACAP-ARAP_01.05.2024_00h00	0.00117218	0.00547176	2.47509e-06	6.89932e-06	[4, 5, 6, 7, 8, 9, 10, 11]	37.2549	19	[LOC106566255, LOC106569200, LOC106571348, LOC106583814, LOC106585161, LOC106585590, LOC106585658, LOC106589262, LOC106599266, LOC106601015, LOC106603064, LOC106603271, LOC106604067, LOC106608304, acaca, acss1, elov7, elovl1b, pdha1a]
GO:0043227	membrane-bounded organelle	Group220	GO_CellularComponent-EBI-UniProt-GOA-ACAP-ARAP_01.05.2024_00h00	6.96728e-09	1.68845e-07	1.3442e-12	1.03364e-11	[3]	19.6566	3469	[2a5e, LOC100136352, LOC100136366, LOC100136371, LOC100136378, LOC100136392, LOC100136415, LOC100136417, LOC100136428, LOC100136430, LOC100136449, LOC100136454, LOC100136469, LOC100136470, LOC100136484, LOC100136508, LOC100136916, LOC100136926, LOC100137092, LOC100194469, LOC100194495, LOC100194543, LOC100194554, LOC100194560, LOC100194632, LOC100194646, LOC100194666, LOC100194851, LOC100194969, …
GO:0043229	intracellular organelle	Group220	GO_CellularComponent-EBI-UniProt-GOA-ACAP-ARAP_01.05.2024_00h00	3.96169e-13	2.20115e-11	1.3442e-12	1.03364e-11	[3]	19.8421	3896	[2a5e, LOC100136352, LOC100136366, LOC100136371, LOC100136378, LOC100136392, LOC100136415, LOC100136417, LOC100136428, LOC100136430, LOC100136449, LOC100136454, LOC100136469, LOC100136470, LOC100136483, LOC100136484, LOC100136508, LOC100136916, LOC100136926, LOC100137092, LOC100194469, LOC100194495, LOC100194543, LOC100194554, LOC100194560, LOC100194632, LOC100194646, LOC100194666, LOC100194851, …
GO:0044249	cellular biosynthetic process	Group220	GO_BiologicalProcess-EBI-UniProt-GOA-ACAP-ARAP_01.05.2024_00h00	0.00259215	0.0107754	1.3442e-12	1.03364e-11	[3]	19.3407	1936	[LOC100136352, LOC100136371, LOC100136378, LOC100136415, LOC100136428, LOC100136430, LOC100136439, LOC100136449, LOC100136453, LOC100136470, LOC100194469, LOC100194495, LOC100194507, LOC100194522, LOC100194543, LOC100194600, LOC100194634, LOC100194635, LOC100194969, LOC100195319, LOC100195459, LOC100195537, LOC100195694, LOC100195769, LOC100195821, LOC100195848, LOC100195964, LOC100196059, LOC100…
GO:1901360	organic cyclic compound metabolic process	Group220	GO_BiologicalProcess-EBI-UniProt-GOA-ACAP-ARAP_01.05.2024_00h00	0.00205022	0.00889601	1.3442e-12	1.03364e-11	[3]	19.4533	1708	[5nt1a, LOC100136352, LOC100136371, LOC100136378, LOC100136392, LOC100136415, LOC100136417, LOC100136418, LOC100136428, LOC100136470, LOC100136508, LOC100136916, LOC100136926, LOC100137092, LOC100194469, LOC100194495, LOC100194522, LOC100194543, LOC100194624, LOC100194969, LOC100195459, LOC100195537, LOC100195694, LOC100195848, LOC100195964, LOC100196059, LOC100196131, LOC100196545, LOC100196679,…
GO:0043231	intracellular membrane-bounded organelle	Group220	GO_CellularComponent-EBI-UniProt-GOA-ACAP-ARAP_01.05.2024_00h00	7.83229e-13	4.14929e-11	1.3442e-12	1.03364e-11	[4]	20.0272	3389	[2a5e, LOC100136352, LOC100136366, LOC100136371, LOC100136378, LOC100136392, LOC100136415, LOC100136417, LOC100136428, LOC100136430, LOC100136449, LOC100136454, LOC100136469, LOC100136470, LOC100136484, LOC100136508, LOC100136916, LOC100136926, LOC100137092, LOC100194469, LOC100194495, LOC100194543, LOC100194554, LOC100194560, LOC100194632, LOC100194646, LOC100194666, LOC100194851, LOC100194969, …
GO:0005634	nucleus	Group220	GO_CellularComponent-EBI-UniProt-GOA-ACAP-ARAP_01.05.2024_00h00	5.41413e-08	1.01093e-06	1.3442e-12	1.03364e-11	[5]	20.1689	2078	[2a5e, LOC100136352, LOC100136371, LOC100136378, LOC100136415, LOC100136417, LOC100136428, LOC100136454, LOC100136470, LOC100136484, LOC100136508, LOC100136916, LOC100136926, LOC100194469, LOC100194495, LOC100194543, LOC100194560, LOC100194632, LOC100194646, LOC100194666, LOC100194969, LOC100195150, LOC100195319, LOC100195405, LOC100195459, LOC100195537, LOC100195694, LOC100195752, LOC100195848, …
KEGG:00020	Citrate cycle (TCA cycle)	Group221	KEGG_01.05.2024	1.15523e-06	1.38506e-05	0.000716202	0.00120085	[-1]	43.0556	31	[LOC100196673, LOC106563498, LOC106564857, LOC106565197, LOC106566255, LOC106572524, LOC106577388, LOC106582376, LOC106583348, LOC106583814, LOC106584548, LOC106586335, LOC106586493, LOC106589533, LOC106590260, LOC106593044, LOC106595310, LOC106601015, LOC106602756, LOC106603064, LOC106604067, LOC106609344, LOC106609699, LOC106611056, LOC106612556, aco1, ogdha, pdha1a, sdha, sdhdb, suclg2]
GO:0045239	tricarboxylic acid cycle heteromeric enzyme complex	Group221	GO_CellularComponent-EBI-UniProt-GOA-ACAP-ARAP_01.05.2024_00h00	0.00572493	0.0213793	0.000716202	0.00120085	[3, 4]	40.7407	11	[LOC106561658, LOC106584548, LOC106586493, LOC106598858, LOC106602756, LOC106611056, LOC106612556, ogdha, sdha, sdhdb, suclg2]
GO:0015980	energy derivation by oxidation of organic compounds	Group221	GO_BiologicalProcess-EBI-UniProt-GOA-ACAP-ARAP_01.05.2024_00h00	0.0056027	0.0210263	0.000716202	0.00120085	[4]	24.1486	78	[LOC100196673, LOC100196679, LOC106561658, LOC106561721, LOC106562006, LOC106562286, LOC106564811, LOC106564857, LOC106565051, LOC106565197, LOC106566437, LOC106567989, LOC106568905, LOC106571458, LOC106572113, LOC106572524, LOC106573095, LOC106573685, LOC106576136, LOC106577040, LOC106577308, LOC106577388, LOC106578938, LOC106579596, LOC106579942, LOC106582376, LOC106582434, LOC106582467, LOC106…
GO:0006099	tricarboxylic acid cycle	Group221	GO_BiologicalProcess-EBI-UniProt-GOA-ACAP-ARAP_01.05.2024_00h00	0.000726287	0.00364423	0.000716202	0.00120085	[3, 7]	34.7222	25	[LOC100196673, LOC106561658, LOC106564811, LOC106564857, LOC106565197, LOC106572524, LOC106577388, LOC106582376, LOC106583348, LOC106586335, LOC106586493, LOC106589533, LOC106593044, LOC106595310, LOC106598858, LOC106602756, LOC106609344, LOC106609699, LOC106611056, LOC106612556, aco1, ogdha, sdha, sdhdb, suclg2]
GO:0045333	cellular respiration	Group221	GO_BiologicalProcess-EBI-UniProt-GOA-ACAP-ARAP_01.05.2024_00h00	9.50255e-05	0.000632948	0.000716202	0.00120085	[5]	28.8288	64	[LOC100196673, LOC100196679, LOC106561658, LOC106561721, LOC106562006, LOC106562286, LOC106564811, LOC106564857, LOC106565051, LOC106565197, LOC106566437, LOC106567989, LOC106572113, LOC106572524, LOC106573095, LOC106573685, LOC106576136, LOC106577308, LOC106577388, LOC106578938, LOC106579596, LOC106579942, LOC106582376, LOC106582434, LOC106582467, LOC106583348, LOC106584709, LOC106585766, LOC106…
GO:0009060	aerobic respiration	Group221	GO_BiologicalProcess-EBI-UniProt-GOA-ACAP-ARAP_01.05.2024_00h00	3.82555e-06	3.9255e-05	0.000716202	0.00120085	[6]	32.2581	60	[LOC100196673, LOC100196679, LOC106561658, LOC106561721, LOC106562006, LOC106562286, LOC106564811, LOC106564857, LOC106565051, LOC106565197, LOC106566437, LOC106567989, LOC106572113, LOC106572524, LOC106573095, LOC106573685, LOC106577308, LOC106577388, LOC106578938, LOC106579596, LOC106579942, LOC106582376, LOC106582434, LOC106582467, LOC106583348, LOC106584709, LOC106585766, LOC106586251, LOC106…
GO:0004857	enzyme inhibitor activity	Group222	GO_MolecularFunction-EBI-UniProt-GOA-ACAP-ARAP_01.05.2024_00h00	1.67487e-05	0.000143975	1.88028e-05	4.46067e-05	[3]	26.8657	108	[LOC100194587, LOC100195750, LOC100196452, LOC106560881, LOC106561857, LOC106564776, LOC106565567, LOC106566123, LOC106567285, LOC106568200, LOC106568448, LOC106568957, LOC106569900, LOC106570892, LOC106571140, LOC106572423, LOC106573697, LOC106573917, LOC106574034, LOC106575072, LOC106575194, LOC106575308, LOC106576197, LOC106578378, LOC106579370, LOC106579551, LOC106579676, LOC106580158, LOC106…
GO:0061134	peptidase regulator activity	Group222	GO_MolecularFunction-EBI-UniProt-GOA-ACAP-ARAP_01.05.2024_00h00	0.00294023	0.0118756	1.88028e-05	4.46067e-05	[3]	25.4902	65	[LOC100195750, LOC106560881, LOC106561955, LOC106564776, LOC106571140, LOC106573697, LOC106574034, LOC106575308, LOC106576197, LOC106578378, LOC106579676, LOC106580937, LOC106581002, LOC106581278, LOC106581666, LOC106582002, LOC106582100, LOC106582144, LOC106583145, LOC106584419, LOC106585541, LOC106586061, LOC106586620, LOC106586687, LOC106589915, LOC106590283, LOC106590292, LOC106590538, LOC106…
GO:0030414	peptidase inhibitor activity	Group222	GO_MolecularFunction-EBI-UniProt-GOA-ACAP-ARAP_01.05.2024_00h00	0.00282723	0.0114598	1.88028e-05	4.46067e-05	[4]	26.1468	57	[LOC100195750, LOC106560881, LOC106564776, LOC106571140, LOC106573697, LOC106574034, LOC106575308, LOC106576197, LOC106578378, LOC106579676, LOC106580937, LOC106581002, LOC106581278, LOC106581666, LOC106582002, LOC106582100, LOC106582144, LOC106583145, LOC106584419, LOC106585541, LOC106586061, LOC106586620, LOC106586687, LOC106589915, LOC106590283, LOC106590292, LOC106590538, LOC106595191, LOC106…
GO:0061135	endopeptidase regulator activity	Group222	GO_MolecularFunction-EBI-UniProt-GOA-ACAP-ARAP_01.05.2024_00h00	0.00744759	0.0265503	1.88028e-05	4.46067e-05	[4]	25.3589	53	[LOC100195750, LOC106564776, LOC106571140, LOC106574034, LOC106575308, LOC106576197, LOC106578378, LOC106579676, LOC106580937, LOC106581002, LOC106581278, LOC106581666, LOC106582002, LOC106582144, LOC106583145, LOC106584419, LOC106585541, LOC106586061, LOC106586687, LOC106589915, LOC106590283, LOC106590292, LOC106590538, LOC106595191, LOC106601300, LOC106603058, LOC106603571, LOC106606418, LOC106…
GO:0004866	endopeptidase inhibitor activity	Group222	GO_MolecularFunction-EBI-UniProt-GOA-ACAP-ARAP_01.05.2024_00h00	0.00989548	0.0336949	1.88028e-05	4.46067e-05	[5]	25.2525	50	[LOC100195750, LOC106564776, LOC106571140, LOC106574034, LOC106575308, LOC106576197, LOC106578378, LOC106579676, LOC106580937, LOC106581002, LOC106581278, LOC106581666, LOC106582002, LOC106582144, LOC106583145, LOC106584419, LOC106585541, LOC106586061, LOC106586687, LOC106589915, LOC106590283, LOC106590292, LOC106590538, LOC106595191, LOC106601300, LOC106603058, LOC106603571, LOC106606418, LOC106…
GO:0004867	serine-type endopeptidase inhibitor activity	Group222	GO_MolecularFunction-EBI-UniProt-GOA-ACAP-ARAP_01.05.2024_00h00	0.000478881	0.00255478	1.88028e-05	4.46067e-05	[6]	31.5789	36	[LOC106571140, LOC106574034, LOC106575308, LOC106576197, LOC106580937, LOC106581278, LOC106581666, LOC106582002, LOC106582144, LOC106583145, LOC106584419, LOC106585541, LOC106586061, LOC106586687, LOC106590292, LOC106595191, LOC106601300, LOC106603571, LOC106607636, LOC106610846, LOC106611167, LOC106611915, LOC106612537, LOC106612870, LOC106613072, LOC106613471, agt, antithrombin, col28a2a, itih5…
GO:0101031	protein folding chaperone complex	Group223	GO_CellularComponent-EBI-UniProt-GOA-ACAP-ARAP_01.05.2024_00h00	0.000558249	0.00291005	0.000403925	0.000726414	[3]	45.1613	14	[LOC100136430, LOC106569895, LOC106579825, LOC106580348, LOC106581054, LOC106586369, LOC106590610, LOC106612827, cct2, cct7, cct8, hspb1, tcp1, tcpg]
GO:0005832	chaperonin-containing T-complex	Group223	GO_CellularComponent-EBI-UniProt-GOA-ACAP-ARAP_01.05.2024_00h00	0.00132714	0.00610752	0.000403925	0.000726414	[3, 4, 5]	50	10	[LOC106569895, LOC106580348, LOC106581054, LOC106590610, LOC106612827, cct2, cct7, cct8, tcp1, tcpg]
GO:0006457	protein folding	Group223	GO_BiologicalProcess-EBI-UniProt-GOA-ACAP-ARAP_01.05.2024_00h00	4.97272e-08	9.59988e-07	0.000403925	0.000726414	[2, 5, 6, 7]	31.2292	94	[LOC100136430, LOC100380711, LOC100380717, LOC100380749, LOC106561706, LOC106561997, LOC106563496, LOC106564522, LOC106565535, LOC106565560, LOC106566299, LOC106566721, LOC106567149, LOC106567497, LOC106567637, LOC106567641, LOC106567987, LOC106568146, LOC106569446, LOC106569608, LOC106569754, LOC106569891, LOC106569895, LOC106571940, LOC106572757, LOC106573340, LOC106573818, LOC106576480, LOC106…
GO:0051604	protein maturation	Group223	GO_BiologicalProcess-EBI-UniProt-GOA-ACAP-ARAP_01.05.2024_00h00	0.000312326	0.00175241	0.000403925	0.000726414	[4, 5, 6]	24.237	135	[LOC100136430, LOC100380711, LOC100380717, LOC100380749, LOC106561706, LOC106561916, LOC106561997, LOC106562248, LOC106562734, LOC106563496, LOC106564522, LOC106565535, LOC106565560, LOC106566299, LOC106566469, LOC106566721, LOC106567149, LOC106567497, LOC106567637, LOC106567641, LOC106567987, LOC106568146, LOC106568484, LOC106568831, LOC106569443, LOC106569446, LOC106569608, LOC106569754, LOC106…
GO:0044183	protein folding chaperone	Group223	GO_BiologicalProcess-EBI-UniProt-GOA-ACAP-ARAP_01.05.2024_00h00	8.76826e-09	2.05918e-07	0.000403925	0.000726414	[3, 6, 7, 8]	45.3488	39	[LOC100136430, LOC100380711, LOC100380717, LOC100380749, LOC106561706, LOC106567149, LOC106567497, LOC106567637, LOC106567641, LOC106569895, LOC106580348, LOC106581054, LOC106582251, LOC106586369, LOC106590610, LOC106595188, LOC106601018, LOC106603660, LOC106603853, LOC106604228, LOC106604950, LOC106606479, LOC106606510, LOC106610995, LOC106611979, LOC106612827, cct2, cct7, cct8, grp78, hs90a, hs…
GO:0140662	ATP-dependent protein folding chaperone	Group223	GO_BiologicalProcess-EBI-UniProt-GOA-ACAP-ARAP_01.05.2024_00h00	1.20012e-09	3.50495e-08	0.000403925	0.000726414	[4, 7, 8, 9]	50	36	[LOC100136430, LOC100380711, LOC100380717, LOC100380749, LOC106561706, LOC106567149, LOC106567497, LOC106567637, LOC106567641, LOC106569895, LOC106580348, LOC106581054, LOC106586369, LOC106590610, LOC106595188, LOC106601018, LOC106603660, LOC106603853, LOC106604228, LOC106604950, LOC106606479, LOC106606510, LOC106610995, LOC106611979, LOC106612827, cct2, cct7, cct8, grp78, hs90a, hs90b, hsp7c, hs…
KEGG:03030	DNA replication	Group224	KEGG_01.05.2024	4.84862e-14	3.45161e-12	3.07265e-15	4.03059e-14	[-1]	64.2857	36	[LOC100196545, LOC100380341, LOC106564474, LOC106569128, LOC106580445, LOC106585071, LOC106605109, LOC106606382, LOC106607002, LOC106609216, LOC106612933, dna2, fen1, lig1, mc6zb, mcm2, mcm3, mcm4, mcm5, mcm6, mcm7, pola1, pola2, pold1, pold2, pold4, pole, pole2, pole3, prim1, prim2, rfa1, rfc2, rfc3, rnaseh2c, rpa2]
GO:0033260	nuclear DNA replication	Group224	GO_BiologicalProcess-EBI-UniProt-GOA-ACAP-ARAP_01.05.2024_00h00	2.41741e-07	3.50755e-06	3.07265e-15	4.03059e-14	[4, 5, 9, 10]	62.069	18	[LOC100380341, LOC106569128, LOC106574730, LOC106587264, LOC106607888, LOC106608315, cdc45, dbf4b, gins1, gins3, lig1, mc6zb, mcm2, mcm3, mcm4, mcm6, pola1, rad51]
GO:1902969	mitotic DNA replication	Group224	GO_BiologicalProcess-EBI-UniProt-GOA-ACAP-ARAP_01.05.2024_00h00	1.60663e-07	2.43993e-06	3.07265e-15	4.03059e-14	[4, 5, 6, 10, 11]	71.4286	15	[LOC100380341, LOC106569128, LOC106607888, LOC106608315, cdc45, gins1, gins3, lig1, mc6zb, mcm2, mcm3, mcm4, mcm6, pola1, rad51]
GO:0006271	DNA strand elongation involved in DNA replication	Group224	GO_BiologicalProcess-EBI-UniProt-GOA-ACAP-ARAP_01.05.2024_00h00	6.28695e-07	7.95648e-06	3.07265e-15	4.03059e-14	[7, 8, 9]	70	14	[LOC106569128, LOC106580445, LOC106585071, LOC106608315, dna2, gins1, lig1, mcm3, mcm4, mcm7, pola1, pold2, pole, pole3]
GO:1902975	mitotic DNA replication initiation	Group224	GO_BiologicalProcess-EBI-UniProt-GOA-ACAP-ARAP_01.05.2024_00h00	0.000126005	0.000810845	3.07265e-15	4.03059e-14	[5, 6, 7, 9, 10, 11, 12]	72.7273	8	[LOC100380341, LOC106569128, LOC106608315, gins3, mcm2, mcm3, mcm4, pola1]
GO:0006272	leading strand elongation	Group224	GO_BiologicalProcess-EBI-UniProt-GOA-ACAP-ARAP_01.05.2024_00h00	0.00316368	0.0126659	3.07265e-15	4.03059e-14	[8, 9, 10]	71.4286	5	[LOC106580445, LOC106585071, pola1, pole, pole3]
GO:0005960	glycine cleavage complex	Group225	GO_CellularComponent-EBI-UniProt-GOA-ACAP-ARAP_01.05.2024_00h00	0.00106637	0.00508197	7.55262e-07	2.30717e-06	[3, 4]	83.3333	5	[LOC106561216, LOC106573440, LOC106580033, LOC106585394, gcshb]
GO:0170040	proteinogenic amino acid catabolic process	Group225	GO_BiologicalProcess-EBI-UniProt-GOA-ACAP-ARAP_01.05.2024_00h00	0.000118348	0.000770276	7.55262e-07	2.30717e-06	[5, 6, 7]	33.6449	36	[LOC100500786, LOC106560816, LOC106561216, LOC106562243, LOC106573440, LOC106573680, LOC106573756, LOC106576281, LOC106577392, LOC106579929, LOC106580033, LOC106580183, LOC106580394, LOC106585394, LOC106585509, LOC106587404, LOC106590602, LOC106591425, LOC106593072, LOC106599105, LOC106600424, LOC106606089, LOC106608345, LOC106608869, LOC106611056, aass, acad9, aldh4a1, arg2, cdo1, dao, gcshb, gd…
GO:0009069	serine family amino acid metabolic process	Group225	GO_BiologicalProcess-EBI-UniProt-GOA-ACAP-ARAP_01.05.2024_00h00	3.37954e-06	3.56416e-05	7.55262e-07	2.30717e-06	[5, 6, 7, 8]	50	21	[LOC106561216, LOC106562750, LOC106572991, LOC106573440, LOC106573862, LOC106580033, LOC106580183, LOC106580394, LOC106581777, LOC106582148, LOC106585394, LOC106586211, LOC106586691, LOC106591425, LOC106612829, cdo1, cgl, gcshb, psat1, sephs1, srr]
GO:0170035	L-amino acid catabolic process	Group225	GO_BiologicalProcess-EBI-UniProt-GOA-ACAP-ARAP_01.05.2024_00h00	0.000180275	0.00108355	7.55262e-07	2.30717e-06	[6, 7, 8]	33.0275	36	[LOC100500786, LOC106560816, LOC106561216, LOC106562243, LOC106573440, LOC106573680, LOC106573756, LOC106576281, LOC106577392, LOC106579929, LOC106580033, LOC106580183, LOC106580394, LOC106585394, LOC106585509, LOC106587404, LOC106590602, LOC106591425, LOC106593072, LOC106599105, LOC106600424, LOC106606089, LOC106608345, LOC106608869, LOC106611056, aass, acad9, aldh4a1, arg2, cdo1, dao, gcshb, gd…
GO:0009071	serine family amino acid catabolic process	Group225	GO_BiologicalProcess-EBI-UniProt-GOA-ACAP-ARAP_01.05.2024_00h00	0.00211851	0.00908846	7.55262e-07	2.30717e-06	[6, 7, 8, 9]	47.619	10	[LOC106561216, LOC106573440, LOC106580033, LOC106580183, LOC106580394, LOC106585394, LOC106591425, cdo1, gcshb, srr]
GO:0019464	glycine decarboxylation via glycine cleavage system	Group225	GO_BiologicalProcess-EBI-UniProt-GOA-ACAP-ARAP_01.05.2024_00h00	0.00106637	0.00508197	7.55262e-07	2.30717e-06	[8, 9, 10, 11]	83.3333	5	[LOC106561216, LOC106573440, LOC106580033, LOC106585394, gcshb]
GO:0048519	negative regulation of biological process	Group226	GO_BiologicalProcess-EBI-UniProt-GOA-ACAP-ARAP_01.05.2024_00h00	0.0027744	0.0113467	0.00262249	0.00358782	[1, 2, 3]	20.1819	688	[LOC100136371, LOC100136392, LOC100136415, LOC100136470, LOC100136517, LOC100194546, LOC100194634, LOC100194635, LOC100195459, LOC100195694, LOC100196839, LOC100286553, LOC100306849, LOC100380625, LOC100380749, LOC100380772, LOC100380819, LOC106560248, LOC106560324, LOC106560399, LOC106560801, LOC106561046, LOC106561069, LOC106561085, LOC106561202, LOC106561392, LOC106561458, LOC106561714, LOC106…
GO:0048583	regulation of response to stimulus	Group226	GO_BiologicalProcess-EBI-UniProt-GOA-ACAP-ARAP_01.05.2024_00h00	0.0118549	0.0391951	0.00262249	0.00358782	[2, 3]	20.1108	508	[LOC100136415, LOC100136449, LOC100136463, LOC100136473, LOC100136514, LOC100136552, LOC100194498, LOC100194500, LOC100194546, LOC100195512, LOC100196534, LOC100380749, LOC106560270, LOC106560309, LOC106560919, LOC106561046, LOC106561202, LOC106561286, LOC106561666, LOC106561897, LOC106561955, LOC106562048, LOC106562112, LOC106562116, LOC106562389, LOC106562535, LOC106562549, LOC106563113, LOC106…
GO:0009892	negative regulation of metabolic process	Group226	GO_BiologicalProcess-EBI-UniProt-GOA-ACAP-ARAP_01.05.2024_00h00	0.0131979	0.0431965	0.00262249	0.00358782	[2, 3, 4]	20.5751	322	[LOC100136371, LOC100136415, LOC100136470, LOC100194634, LOC100194635, LOC100195459, LOC100195694, LOC100196839, LOC100286553, LOC100380772, LOC106560248, LOC106560324, LOC106560801, LOC106561392, LOC106561714, LOC106562317, LOC106563189, LOC106563248, LOC106563389, LOC106563768, LOC106564143, LOC106564370, LOC106564477, LOC106564755, LOC106564802, LOC106564860, LOC106565112, LOC106565233, LOC106…
GO:0048523	negative regulation of cellular process	Group226	GO_BiologicalProcess-EBI-UniProt-GOA-ACAP-ARAP_01.05.2024_00h00	0.00253238	0.0105655	0.00262249	0.00358782	[2, 3, 4]	20.2698	646	[LOC100136371, LOC100136392, LOC100136415, LOC100136470, LOC100136517, LOC100194546, LOC100194634, LOC100194635, LOC100195459, LOC100195694, LOC100196839, LOC100286553, LOC100306849, LOC100380625, LOC100380749, LOC100380772, LOC100380819, LOC106560248, LOC106560324, LOC106560399, LOC106560801, LOC106561046, LOC106561069, LOC106561085, LOC106561202, LOC106561392, LOC106561458, LOC106561714, LOC106…
GO:0048585	negative regulation of response to stimulus	Group226	GO_BiologicalProcess-EBI-UniProt-GOA-ACAP-ARAP_01.05.2024_00h00	0.0137368	0.0447675	0.00262249	0.00358782	[2, 3, 4]	21.238	199	[LOC100136415, LOC100194546, LOC100380749, LOC106561046, LOC106561202, LOC106561897, LOC106562112, LOC106562116, LOC106562389, LOC106562535, LOC106563420, LOC106563492, LOC106564480, LOC106565969, LOC106565979, LOC106565988, LOC106566214, LOC106566829, LOC106567086, LOC106567100, LOC106567563, LOC106567637, LOC106568364, LOC106569189, LOC106569730, LOC106569916, LOC106570349, LOC106571054, LOC106…
GO:0032102	negative regulation of response to external stimulus	Group226	GO_BiologicalProcess-EBI-UniProt-GOA-ACAP-ARAP_01.05.2024_00h00	8.51271e-06	8.04646e-05	0.00262249	0.00358782	[3, 4, 5]	32.1839	56	[LOC100136415, LOC106561202, LOC106562116, LOC106562535, LOC106565979, LOC106565988, LOC106566214, LOC106566829, LOC106569916, LOC106572382, LOC106573451, LOC106573452, LOC106573506, LOC106574974, LOC106575804, LOC106576426, LOC106580184, LOC106580489, LOC106580566, LOC106580807, LOC106580940, LOC106580978, LOC106582339, LOC106582350, LOC106582736, LOC106582759, LOC106584391, LOC106584489, LOC106…
GO:0010629	negative regulation of gene expression	Group226	GO_BiologicalProcess-EBI-UniProt-GOA-ACAP-ARAP_01.05.2024_00h00	0.00182019	0.00805124	0.00262249	0.00358782	[5, 6, 7, 8]	23.3696	129	[LOC100194634, LOC100194635, LOC100195694, LOC100196839, LOC100286553, LOC100380772, LOC106560248, LOC106561714, LOC106562317, LOC106563248, LOC106564860, LOC106566672, LOC106567086, LOC106567372, LOC106567406, LOC106567695, LOC106568098, LOC106568870, LOC106569771, LOC106570248, LOC106571492, LOC106571586, LOC106572136, LOC106573200, LOC106573951, LOC106574034, LOC106574282, LOC106574954, LOC106…
GO:0007275	multicellular organism development	Group227	GO_BiologicalProcess-EBI-UniProt-GOA-ACAP-ARAP_01.05.2024_00h00	0.00272225	0.0111936	3.74918e-05	8.19674e-05	[2, 3]	20.1208	733	[LOC100136428, LOC100136434, LOC100136470, LOC100137092, LOC100195253, LOC100195680, LOC100195997, LOC100196274, LOC100196664, LOC100380643, LOC100380663, LOC100380669, LOC100380677, LOC100380747, LOC100380761, LOC100380851, LOC106560289, LOC106560332, LOC106560744, LOC106561202, LOC106561640, LOC106561641, LOC106561776, LOC106561787, LOC106561882, LOC106561897, LOC106561987, LOC106562057, LOC106…
GO:0009653	anatomical structure morphogenesis	Group227	GO_BiologicalProcess-EBI-UniProt-GOA-ACAP-ARAP_01.05.2024_00h00	2.26859e-05	0.000188608	3.74918e-05	8.19674e-05	[2, 3]	21.9624	432	[LOC100136352, LOC100136392, LOC100136470, LOC100196274, LOC100286412, LOC100380669, LOC100380677, LOC100380851, LOC106560332, LOC106560744, LOC106561202, LOC106561252, LOC106561640, LOC106561641, LOC106561691, LOC106561776, LOC106561882, LOC106561987, LOC106562057, LOC106562116, LOC106562535, LOC106562972, LOC106563157, LOC106563492, LOC106563534, LOC106564005, LOC106564480, LOC106564516, LOC106…
GO:0009888	tissue development	Group227	GO_BiologicalProcess-EBI-UniProt-GOA-ACAP-ARAP_01.05.2024_00h00	2.67233e-08	5.43533e-07	3.74918e-05	8.19674e-05	[3]	26.3364	202	[LOC100136434, LOC100136470, LOC100195997, LOC100286412, LOC106560309, LOC106560694, LOC106561202, LOC106561987, LOC106562057, LOC106562116, LOC106562151, LOC106562535, LOC106562972, LOC106563265, LOC106563322, LOC106563492, LOC106564480, LOC106564485, LOC106564516, LOC106564677, LOC106564958, LOC106565226, LOC106565306, LOC106565365, LOC106565988, LOC106566123, LOC106566214, LOC106566220, LOC106…
GO:0048513	animal organ development	Group227	GO_BiologicalProcess-EBI-UniProt-GOA-ACAP-ARAP_01.05.2024_00h00	0.000114281	0.000745934	3.74918e-05	8.19674e-05	[3]	22.0771	338	[LOC100136428, LOC100136434, LOC100136470, LOC100137092, LOC100195680, LOC100195997, LOC100196274, LOC100196664, LOC100286412, LOC100380761, LOC100380774, LOC106560309, LOC106560332, LOC106560365, LOC106560972, LOC106561005, LOC106561202, LOC106561640, LOC106561641, LOC106561776, LOC106562116, LOC106562535, LOC106562955, LOC106562972, LOC106563265, LOC106563383, LOC106563485, LOC106563689, LOC106…
GO:0048646	anatomical structure formation involved in morphogenesis	Group227	GO_BiologicalProcess-EBI-UniProt-GOA-ACAP-ARAP_01.05.2024_00h00	1.0784e-06	1.3067e-05	3.74918e-05	8.19674e-05	[2, 3, 4]	27.451	126	[LOC100380677, LOC100380851, LOC106561691, LOC106563492, LOC106564480, LOC106565198, LOC106565237, LOC106565379, LOC106565550, LOC106565821, LOC106565977, LOC106565992, LOC106566054, LOC106566123, LOC106567542, LOC106568156, LOC106568558, LOC106568842, LOC106571097, LOC106571269, LOC106571415, LOC106571724, LOC106572364, LOC106572511, LOC106572672, LOC106573051, LOC106573078, LOC106573126, LOC106…
GO:0048731	system development	Group227	GO_BiologicalProcess-EBI-UniProt-GOA-ACAP-ARAP_01.05.2024_00h00	0.0100723	0.0342459	3.74918e-05	8.19674e-05	[3, 4]	19.8939	675	[LOC100136428, LOC100136434, LOC100136470, LOC100137092, LOC100195253, LOC100195680, LOC100195997, LOC100196274, LOC100196664, LOC100380643, LOC100380663, LOC100380669, LOC100380677, LOC100380747, LOC100380761, LOC100380851, LOC106560289, LOC106560332, LOC106560744, LOC106561202, LOC106561640, LOC106561641, LOC106561776, LOC106561787, LOC106561882, LOC106561897, LOC106561987, LOC106562057, LOC106…
GO:0007411	axon guidance	Group227	GO_BiologicalProcess-EBI-UniProt-GOA-ACAP-ARAP_01.05.2024_00h00	4.08459e-05	0.000311194	3.74918e-05	8.19674e-05	[6, 7, 8, 9, 10, 11, 12, 13]	25.8696	119	[LOC106561202, LOC106561640, LOC106561641, LOC106561776, LOC106561882, LOC106562116, LOC106562535, LOC106565529, LOC106565727, LOC106565878, LOC106565894, LOC106565988, LOC106566214, LOC106566493, LOC106566829, LOC106566976, LOC106567541, LOC106567542, LOC106568094, LOC106568544, LOC106568842, LOC106569393, LOC106569453, LOC106569916, LOC106571329, LOC106572382, LOC106572568, LOC106572685, LOC106…
GO:0051129	negative regulation of cellular component organization	Group228	GO_BiologicalProcess-EBI-UniProt-GOA-ACAP-ARAP_01.05.2024_00h00	8.94325e-07	1.10721e-05	3.85781e-08	1.43382e-07	[3, 4, 5]	29.1176	99	[LOC100136392, LOC100306849, LOC100380625, LOC106561202, LOC106561897, LOC106562116, LOC106562535, LOC106563157, LOC106563791, LOC106564124, LOC106564343, LOC106564662, LOC106565430, LOC106565988, LOC106566046, LOC106566054, LOC106566214, LOC106566829, LOC106567942, LOC106569305, LOC106569916, LOC106571586, LOC106572382, LOC106573451, LOC106573452, LOC106573931, LOC106574165, LOC106575478, LOC106…
GO:0010639	negative regulation of organelle organization	Group228	GO_BiologicalProcess-EBI-UniProt-GOA-ACAP-ARAP_01.05.2024_00h00	0.000954502	0.00462629	3.85781e-08	1.43382e-07	[4, 5, 6]	27.027	60	[LOC100136392, LOC100306849, LOC100380625, LOC106561897, LOC106563791, LOC106564124, LOC106564343, LOC106564662, LOC106565430, LOC106566046, LOC106566054, LOC106567942, LOC106569305, LOC106571586, LOC106573931, LOC106574165, LOC106575478, LOC106577502, LOC106579655, LOC106582091, LOC106582746, LOC106583830, LOC106584025, LOC106585218, LOC106586613, LOC106587227, LOC106590044, LOC106590347, LOC106…
GO:0033045	regulation of sister chromatid segregation	Group228	GO_BiologicalProcess-EBI-UniProt-GOA-ACAP-ARAP_01.05.2024_00h00	1.20312e-05	0.000109192	3.85781e-08	1.43382e-07	[5, 6, 7]	45.8333	22	[LOC100306849, LOC106563313, LOC106564124, LOC106564662, LOC106571586, LOC106575478, LOC106577502, LOC106583830, LOC106587227, LOC106608119, LOC106608142, anapc2, bub1, bub1bb, bub3, cdc16, cdc27, kntc1, mad1l1, md2l1, spdl1, zwilch]
GO:0051261	protein depolymerization	Group228	GO_BiologicalProcess-EBI-UniProt-GOA-ACAP-ARAP_01.05.2024_00h00	0.00896439	0.0311769	3.85781e-08	1.43382e-07	[6]	25.3807	50	[LOC100380625, LOC106560744, LOC106561897, LOC106563505, LOC106564821, LOC106565198, LOC106565430, LOC106565432, LOC106566046, LOC106566054, LOC106567641, LOC106567942, LOC106573931, LOC106574165, LOC106574435, LOC106582091, LOC106582746, LOC106583269, LOC106583413, LOC106583652, LOC106585218, LOC106586613, LOC106587747, LOC106588646, LOC106588819, LOC106590044, LOC106593976, LOC106595683, LOC106…
GO:2001251	negative regulation of chromosome organization	Group228	GO_BiologicalProcess-EBI-UniProt-GOA-ACAP-ARAP_01.05.2024_00h00	1.99974e-06	2.22215e-05	3.85781e-08	1.43382e-07	[5, 6, 7]	54.2857	19	[LOC100306849, LOC106564124, LOC106564662, LOC106571586, LOC106575478, LOC106577502, LOC106583830, LOC106587227, LOC106608119, acd, bub1, bub1bb, bub3, kntc1, mad1l1, md2l1, spdl1, terf1, zwilch]
GO:0051784	negative regulation of nuclear division	Group228	GO_BiologicalProcess-EBI-UniProt-GOA-ACAP-ARAP_01.05.2024_00h00	4.96345e-05	0.000362396	3.85781e-08	1.43382e-07	[5, 6, 7, 8]	50	16	[LOC100306849, LOC106564124, LOC106564662, LOC106575478, LOC106577502, LOC106583830, LOC106587227, bub1, bub1bb, bub3, fbxo5, kntc1, mad1l1, md2l1, spdl1, zwilch]
GO:0033047	regulation of mitotic sister chromatid segregation	Group228	GO_BiologicalProcess-EBI-UniProt-GOA-ACAP-ARAP_01.05.2024_00h00	3.15046e-06	3.35362e-05	3.85781e-08	1.43382e-07	[5, 6, 7, 8, 9]	56.6667	17	[LOC100306849, LOC106564124, LOC106564662, LOC106571586, LOC106575478, LOC106577502, LOC106583830, LOC106587227, LOC106608119, bub1, bub1bb, bub3, kntc1, mad1l1, md2l1, spdl1, zwilch]
GO:0016813	hydrolase activity, acting on carbon-nitrogen (but not peptide) bonds, in linear amidines	Group229	GO_MolecularFunction-EBI-UniProt-GOA-ACAP-ARAP_01.05.2024_00h00	0.00428718	0.0165529	0.000742506	0.00122651	[4]	53.8462	7	[LOC100500786, LOC106565869, LOC106570066, LOC106599105, arg2, ddah1, ddah2]
GO:0000050	urea cycle	Group229	GO_BiologicalProcess-EBI-UniProt-GOA-ACAP-ARAP_01.05.2024_00h00	0.012478	0.0411358	0.000742506	0.00122651	[4, 5]	66.6667	4	[LOC100500786, LOC106599105, arg2, otc]
GO:0170041	non-proteinogenic amino acid metabolic process	Group229	GO_BiologicalProcess-EBI-UniProt-GOA-ACAP-ARAP_01.05.2024_00h00	0.00749371	0.0266729	0.000742506	0.00122651	[4, 6]	31.746	20	[LOC100500786, LOC106570066, LOC106571444, LOC106573862, LOC106577298, LOC106580795, LOC106581773, LOC106592407, LOC106599105, LOC106600595, LOC106611136, LOC106612652, arg2, cgl, dao, ddah1, ddah2, otc, sardh, upb1]
GO:0000052	citrulline metabolic process	Group229	GO_BiologicalProcess-EBI-UniProt-GOA-ACAP-ARAP_01.05.2024_00h00	0.00316368	0.0126659	0.000742506	0.00122651	[5, 7]	71.4286	5	[LOC106570066, LOC106571444, ddah1, ddah2, otc]
GO:0006525	arginine metabolic process	Group229	GO_BiologicalProcess-EBI-UniProt-GOA-ACAP-ARAP_01.05.2024_00h00	1.24882e-05	0.000112443	0.000742506	0.00122651	[5, 7]	61.9048	13	[LOC100500786, LOC106570066, LOC106577392, LOC106588820, LOC106599105, LOC106608869, arg2, ddah1, ddah2, nags, otc, si:dkeyp-120h9.1, upb1]
GO:0006591	ornithine metabolic process	Group229	GO_BiologicalProcess-EBI-UniProt-GOA-ACAP-ARAP_01.05.2024_00h00	0.00761994	0.0270799	0.000742506	0.00122651	[5, 7]	54.5455	6	[LOC100500786, LOC106599105, LOC106600595, LOC106611136, arg2, otc]
GO:0006527	arginine catabolic process	Group229	GO_BiologicalProcess-EBI-UniProt-GOA-ACAP-ARAP_01.05.2024_00h00	0.00316368	0.0126659	0.000742506	0.00122651	[6, 7, 8, 9, 10]	71.4286	5	[LOC100500786, LOC106577392, LOC106599105, LOC106608869, arg2]
GO:0051231	spindle elongation	Group230	GO_BiologicalProcess-EBI-UniProt-GOA-ACAP-ARAP_01.05.2024_00h00	1.19899e-06	1.40789e-05	4.72556e-10	2.395e-09	[3, 4, 5, 6, 8]	51.1628	22	[LOC106561782, LOC106562699, LOC106563511, LOC106565211, LOC106575986, LOC106577137, LOC106583587, LOC106584748, LOC106587689, LOC106587728, LOC106589940, LOC106603166, LOC106607864, LOC106609115, LOC106611332, ewsr1a, kif20ba, kif22, kif23, kif4, prc1b, racgap1]
GO:0051233	spindle midzone	Group230	GO_CellularComponent-EBI-UniProt-GOA-ACAP-ARAP_01.05.2024_00h00	3.87305e-07	5.34715e-06	4.72556e-10	2.395e-09	[2, 6, 8]	55.2632	21	[LOC106561604, LOC106561782, LOC106563511, LOC106565211, LOC106571586, LOC106573105, LOC106583587, LOC106584748, LOC106587689, LOC106591799, LOC106603641, LOC106608119, LOC106612852, aurka, borea, incenp, mapre1, mare1, mare3, prc1b, racgap1]
GO:0005819	spindle	Group230	GO_CellularComponent-EBI-UniProt-GOA-ACAP-ARAP_01.05.2024_00h00	1.01793e-07	1.70503e-06	4.72556e-10	2.395e-09	[5, 7]	30.897	93	[LOC100195150, LOC106561604, LOC106561782, LOC106562005, LOC106562833, LOC106563144, LOC106563511, LOC106563520, LOC106564124, LOC106564821, LOC106564902, LOC106565211, LOC106565780, LOC106567527, LOC106567969, LOC106569079, LOC106570505, LOC106571586, LOC106573105, LOC106577137, LOC106578995, LOC106581108, LOC106582365, LOC106582888, LOC106583587, LOC106584748, LOC106584981, LOC106585026, LOC106…
GO:0051225	spindle assembly	Group230	GO_BiologicalProcess-EBI-UniProt-GOA-ACAP-ARAP_01.05.2024_00h00	3.61076e-07	5.01544e-06	4.72556e-10	2.395e-09	[4, 5, 7, 8]	39.2523	42	[LOC100195150, LOC106561782, LOC106562699, LOC106563511, LOC106564662, LOC106565211, LOC106571586, LOC106577137, LOC106577242, LOC106579277, LOC106583587, LOC106584748, LOC106587227, LOC106587689, LOC106587728, LOC106589265, LOC106589940, LOC106591799, LOC106599100, LOC106603641, LOC106607864, LOC106608119, LOC106608807, LOC106611278, LOC106613059, ewsr1a, fa29a, haus4, haus7, haus8, incenp, k084…
GO:0000022	mitotic spindle elongation	Group230	GO_BiologicalProcess-EBI-UniProt-GOA-ACAP-ARAP_01.05.2024_00h00	2.27387e-07	3.34185e-06	4.72556e-10	2.395e-09	[4, 5, 6, 7, 8, 9]	73.6842	14	[LOC106561782, LOC106562699, LOC106563511, LOC106565211, LOC106577137, LOC106583587, LOC106584748, LOC106587689, LOC106587728, LOC106607864, ewsr1a, kif23, prc1b, racgap1]
GO:0072686	mitotic spindle	Group230	GO_CellularComponent-EBI-UniProt-GOA-ACAP-ARAP_01.05.2024_00h00	0.000935799	0.00455502	4.72556e-10	2.395e-09	[6, 8]	32.9412	28	[LOC106561782, LOC106563511, LOC106564124, LOC106565211, LOC106565780, LOC106571586, LOC106577137, LOC106582888, LOC106583587, LOC106584748, LOC106587689, LOC106589940, LOC106594936, LOC106607864, LOC106608119, LOC106608807, LOC106611458, LOC106611473, cdc14ab, ckap2l, eml3, espl1, fa29a, kif20ba, mad1l1, prc1b, racgap1, ska1]
GO:0090307	mitotic spindle assembly	Group230	GO_BiologicalProcess-EBI-UniProt-GOA-ACAP-ARAP_01.05.2024_00h00	9.20741e-05	0.000616897	4.72556e-10	2.395e-09	[5, 6, 7, 8, 9]	40.3509	23	[LOC100195150, LOC106561782, LOC106562699, LOC106563511, LOC106564662, LOC106565211, LOC106571586, LOC106577137, LOC106583587, LOC106584748, LOC106587227, LOC106587689, LOC106587728, LOC106589940, LOC106599100, LOC106607864, LOC106608119, ewsr1a, kif20ba, kif23, prc1b, racgap1, tpx2]
KEGG:00900	Terpenoid backbone biosynthesis	Group231	KEGG_01.05.2024	1.46335e-11	5.84825e-10	1.24626e-10	6.94787e-10	[-1]	72.7273	24	[LOC106564891, LOC106570829, LOC106571088, LOC106572246, LOC106579710, LOC106582847, LOC106585666, LOC106590306, LOC106605152, LOC106605924, LOC106611536, acat2, erg19, face1, fnta, fpps, hmdh, hmgcs1, idi1, mvda, ngbr, nus1, pdss2, zmpste24]
GO:0016765	transferase activity, transferring alkyl or aryl (other than methyl) groups	Group231	GO_MolecularFunction-EBI-UniProt-GOA-ACAP-ARAP_01.05.2024_00h00	1.84684e-11	7.13068e-10	1.24626e-10	6.94787e-10	[3]	50.5882	43	[LOC100136484, LOC106562718, LOC106562750, LOC106562827, LOC106564841, LOC106571088, LOC106572003, LOC106579710, LOC106580034, LOC106580346, LOC106582148, LOC106582847, LOC106584890, LOC106585265, LOC106585840, LOC106586691, LOC106589628, LOC106590306, LOC106593072, LOC106600407, LOC106603082, LOC106604000, LOC106605152, LOC106605924, LOC106609889, LOC106611534, LOC106611536, LOC106612563, agps, …
GO:0004659	prenyltransferase activity	Group231	GO_MolecularFunction-EBI-UniProt-GOA-ACAP-ARAP_01.05.2024_00h00	2.43132e-09	6.44017e-08	1.24626e-10	6.94787e-10	[4]	75	18	[LOC106571088, LOC106572003, LOC106579710, LOC106580034, LOC106582847, LOC106584890, LOC106585840, LOC106589628, LOC106590306, LOC106605152, LOC106605924, LOC106611536, fdft1, fnta, fpps, ngbr, nus1, pdss2]
GO:0008318	protein prenyltransferase activity	Group231	GO_MolecularFunction-EBI-UniProt-GOA-ACAP-ARAP_01.05.2024_00h00	0.0136788	0.0446423	1.24626e-10	6.94787e-10	[3, 5]	55.5556	5	[LOC106571088, LOC106584890, LOC106585840, LOC106611536, fnta]
GO:0032476	polyprenyl diphosphate synthase complex	Group231	GO_CellularComponent-EBI-UniProt-GOA-ACAP-ARAP_01.05.2024_00h00	0.000690433	0.00351073	1.24626e-10	6.94787e-10	[4]	61.5385	8	[LOC106571088, LOC106582847, LOC106585840, LOC106605152, LOC106611536, fnta, ngbr, nus1]
GO:0006720	isoprenoid metabolic process	Group231	GO_BiologicalProcess-EBI-UniProt-GOA-ACAP-ARAP_01.05.2024_00h00	0.000175701	0.00106166	1.24626e-10	6.94787e-10	[4, 5]	34.0206	33	[LOC106567948, LOC106570829, LOC106572239, LOC106575307, LOC106579710, LOC106579731, LOC106580034, LOC106582847, LOC106582983, LOC106585666, LOC106586205, LOC106590306, LOC106602563, LOC106603538, LOC106605152, LOC106605668, LOC106605924, bco1, bco1l, bco2b, dgat1a, dhrs3, erg19, fdft1, fpps, hmdh, hmgcs1, idi1, lss, mvda, ngbr, nus1, pdss2]
GO:0008299	isoprenoid biosynthetic process	Group231	GO_BiologicalProcess-EBI-UniProt-GOA-ACAP-ARAP_01.05.2024_00h00	5.89485e-07	7.50194e-06	1.24626e-10	6.94787e-10	[4, 5, 6]	57.5758	19	[LOC106570829, LOC106579710, LOC106580034, LOC106582847, LOC106585666, LOC106590306, LOC106605152, LOC106605668, LOC106605924, erg19, fpps, hmdh, hmgcs1, idi1, lss, mvda, ngbr, nus1, pdss2]
GO:0016860	intramolecular oxidoreductase activity	Group232	GO_MolecularFunction-EBI-UniProt-GOA-ACAP-ARAP_01.05.2024_00h00	3.04921e-05	0.000242024	6.4133e-06	1.64387e-05	[3]	37.2093	32	[LOC100137092, LOC100380296, LOC106560745, LOC106562718, LOC106565585, LOC106566721, LOC106569891, LOC106571177, LOC106571940, LOC106579109, LOC106582441, LOC106583179, LOC106583351, LOC106584651, LOC106587569, LOC106592647, LOC106595636, LOC106605545, LOC106606037, ebp, gpia, idi1, mif, mri1, p4hb, pdia1, pdia3, pdia4, ptgesl, ptgis, tpi1a, tpi1b]
GO:0016861	intramolecular oxidoreductase activity, interconverting aldoses and ketoses	Group232	GO_MolecularFunction-EBI-UniProt-GOA-ACAP-ARAP_01.05.2024_00h00	0.00963999	0.033122	6.4133e-06	1.64387e-05	[4]	40	10	[LOC106560745, LOC106579109, LOC106583351, LOC106587569, LOC106595636, LOC106605545, gpia, mri1, tpi1a, tpi1b]
GO:0019751	polyol metabolic process	Group232	GO_BiologicalProcess-EBI-UniProt-GOA-ACAP-ARAP_01.05.2024_00h00	0.00309001	0.0124145	6.4133e-06	1.64387e-05	[4, 5]	28.9256	35	[LOC106565446, LOC106565807, LOC106567925, LOC106567948, LOC106571681, LOC106573186, LOC106574492, LOC106575170, LOC106576398, LOC106578238, LOC106581857, LOC106583351, LOC106586421, LOC106586902, LOC106588251, LOC106590260, LOC106591118, LOC106593135, LOC106602712, LOC106602973, LOC106603538, LOC106604393, LOC106605086, acer1, acer2, degs2, glpk3, itpkb, nudt4a, pudp, qdpra, sptlc1, sptlc3, tpi1…
GO:0004807	triose-phosphate isomerase activity	Group232	GO_MolecularFunction-EBI-UniProt-GOA-ACAP-ARAP_01.05.2024_00h00	0.00621298	0.0228277	6.4133e-06	1.64387e-05	[5]	100	3	[LOC106583351, tpi1a, tpi1b]
GO:0046166	glyceraldehyde-3-phosphate biosynthetic process	Group232	GO_BiologicalProcess-EBI-UniProt-GOA-ACAP-ARAP_01.05.2024_00h00	0.00621298	0.0228277	6.4133e-06	1.64387e-05	[5, 6]	100	3	[LOC106583351, tpi1a, tpi1b]
GO:0006071	glycerol metabolic process	Group232	GO_BiologicalProcess-EBI-UniProt-GOA-ACAP-ARAP_01.05.2024_00h00	0.000456629	0.00244753	6.4133e-06	1.64387e-05	[5, 6, 7]	52.381	11	[LOC106567948, LOC106578238, LOC106583351, LOC106586902, LOC106590260, LOC106593135, LOC106603538, glpk3, pudp, tpi1a, tpi1b]
GO:0006094	gluconeogenesis	Group232	GO_BiologicalProcess-EBI-UniProt-GOA-ACAP-ARAP_01.05.2024_00h00	0.0112999	0.0377438	6.4133e-06	1.64387e-05	[6, 7]	36.3636	12	[LOC106561989, LOC106563498, LOC106568020, LOC106568356, LOC106572563, LOC106583351, LOC106587569, LOC106590260, fbp1a, gpia, tpi1a, tpi1b]
GO:0019563	glycerol catabolic process	Group232	GO_BiologicalProcess-EBI-UniProt-GOA-ACAP-ARAP_01.05.2024_00h00	0.0136788	0.0446423	6.4133e-06	1.64387e-05	[6, 7, 8]	55.5556	5	[LOC106583351, LOC106586902, glpk3, tpi1a, tpi1b]
GO:0071495	cellular response to endogenous stimulus	Group233	GO_BiologicalProcess-EBI-UniProt-GOA-ACAP-ARAP_01.05.2024_00h00	0.00274697	0.0112547	0.00260928	0.00359179	[3]	21.9136	213	[LOC100136415, LOC100136428, LOC100136445, LOC100136463, LOC100136473, LOC100136540, LOC100136559, LOC100195363, LOC100195512, LOC100380851, LOC100846972, LOC106560309, LOC106560996, LOC106561252, LOC106561543, LOC106561786, LOC106562005, LOC106562041, LOC106563018, LOC106563108, LOC106563265, LOC106563420, LOC106563534, LOC106564754, LOC106565394, LOC106565446, LOC106565540, LOC106565780, LOC106…
GO:0009725	response to hormone	Group233	GO_BiologicalProcess-EBI-UniProt-GOA-ACAP-ARAP_01.05.2024_00h00	0.0120977	0.0399399	0.00260928	0.00359179	[3, 4]	22.4949	110	[LOC100136415, LOC100136428, LOC100136445, LOC100136463, LOC100136540, LOC100270810, LOC100846972, LOC106560996, LOC106561543, LOC106563018, LOC106563108, LOC106565394, LOC106565446, LOC106565540, LOC106565867, LOC106565905, LOC106566728, LOC106566796, LOC106567019, LOC106567964, LOC106568720, LOC106568949, LOC106569756, LOC106569952, LOC106570052, LOC106570286, LOC106570349, LOC106572563, LOC106…
GO:0030522	intracellular receptor signaling pathway	Group233	GO_BiologicalProcess-EBI-UniProt-GOA-ACAP-ARAP_01.05.2024_00h00	0.00371848	0.0145795	0.00260928	0.00359179	[3, 4, 5]	25.9259	56	[LOC100136371, LOC100136378, LOC100136415, LOC100136428, LOC100846972, LOC106560801, LOC106565233, LOC106565394, LOC106569518, LOC106569952, LOC106570286, LOC106572239, LOC106573506, LOC106573542, LOC106574163, LOC106574458, LOC106574868, LOC106575783, LOC106578316, LOC106579299, LOC106582983, LOC106583303, LOC106583344, LOC106584392, LOC106584489, LOC106585791, LOC106588010, LOC106588012, LOC106…
GO:0032870	cellular response to hormone stimulus	Group233	GO_BiologicalProcess-EBI-UniProt-GOA-ACAP-ARAP_01.05.2024_00h00	0.00651641	0.0236	0.00260928	0.00359179	[4, 5]	23.1461	103	[LOC100136415, LOC100136428, LOC100136445, LOC100136463, LOC100136540, LOC100846972, LOC106560996, LOC106561543, LOC106563018, LOC106563108, LOC106565394, LOC106565446, LOC106565540, LOC106565905, LOC106566728, LOC106566796, LOC106567019, LOC106567964, LOC106568720, LOC106568949, LOC106569756, LOC106569952, LOC106570052, LOC106570286, LOC106570349, LOC106572563, LOC106573118, LOC106573542, LOC106…
GO:0043434	response to peptide hormone	Group233	GO_BiologicalProcess-EBI-UniProt-GOA-ACAP-ARAP_01.05.2024_00h00	0.00266456	0.0109763	0.00260928	0.00359179	[4, 5]	26.1261	58	[LOC100136445, LOC100136463, LOC100136540, LOC100270810, LOC106563018, LOC106565446, LOC106565867, LOC106565905, LOC106566796, LOC106567964, LOC106568720, LOC106568949, LOC106569756, LOC106570052, LOC106570349, LOC106572563, LOC106573118, LOC106573900, LOC106574458, LOC106574868, LOC106575154, LOC106575170, LOC106575783, LOC106575940, LOC106576382, LOC106578316, LOC106581130, LOC106581801, LOC106…
GO:0032868	response to insulin	Group233	GO_BiologicalProcess-EBI-UniProt-GOA-ACAP-ARAP_01.05.2024_00h00	0.000328014	0.00182694	0.00260928	0.00359179	[5, 6]	32.1429	36	[LOC100136445, LOC100136540, LOC106563018, LOC106565867, LOC106566796, LOC106567964, LOC106568949, LOC106569756, LOC106570052, LOC106570349, LOC106572563, LOC106573118, LOC106573900, LOC106575154, LOC106576382, LOC106581130, LOC106581801, LOC106582130, LOC106584012, LOC106586192, LOC106586650, LOC106586664, LOC106588785, LOC106589860, LOC106590260, LOC106599005, LOC106603521, LOC106605865, LOC106…
GO:0071375	cellular response to peptide hormone stimulus	Group233	GO_BiologicalProcess-EBI-UniProt-GOA-ACAP-ARAP_01.05.2024_00h00	0.0010341	0.00495931	0.00260928	0.00359179	[5, 6]	27.551	54	[LOC100136445, LOC100136463, LOC100136540, LOC106563018, LOC106565446, LOC106565905, LOC106566796, LOC106567964, LOC106568720, LOC106568949, LOC106569756, LOC106570052, LOC106570349, LOC106572563, LOC106573118, LOC106573900, LOC106574458, LOC106574868, LOC106575154, LOC106575170, LOC106575783, LOC106575940, LOC106576382, LOC106578316, LOC106581130, LOC106581801, LOC106581857, LOC106582130, LOC106…
GO:0008286	insulin receptor signaling pathway	Group233	GO_BiologicalProcess-EBI-UniProt-GOA-ACAP-ARAP_01.05.2024_00h00	0.00381215	0.0149211	0.00260928	0.00359179	[6, 7, 8]	31.25	25	[LOC106563018, LOC106566796, LOC106568949, LOC106569756, LOC106570349, LOC106572563, LOC106573118, LOC106573900, LOC106575154, LOC106576382, LOC106581801, LOC106582130, LOC106584012, LOC106586192, LOC106586650, LOC106586664, LOC106588785, LOC106589860, LOC106599005, LOC106605865, LOC106612143, cav2, igf2b, irs1, pik3r1]
KEGG:03013	Nucleocytoplasmic transport	Group234	KEGG_01.05.2024	5.84574e-14	3.80474e-12	2.29697e-15	3.20141e-14	[-1]	40	88	[LOC100194851, LOC100195319, LOC106561546, LOC106562356, LOC106563918, LOC106564728, LOC106564785, LOC106564868, LOC106564930, LOC106565588, LOC106566056, LOC106567676, LOC106567693, LOC106567908, LOC106568133, LOC106570006, LOC106571302, LOC106573125, LOC106573723, LOC106574529, LOC106575667, LOC106576026, LOC106576166, LOC106578419, LOC106581844, LOC106582498, LOC106582679, LOC106582748, LOC106…
GO:0031967	organelle envelope	Group234	GO_CellularComponent-EBI-UniProt-GOA-ACAP-ARAP_01.05.2024_00h00	3.30651e-12	1.53719e-10	2.29697e-15	3.20141e-14	[2, 4]	26.7273	294	[LOC100136392, LOC100136430, LOC100136916, LOC100136926, LOC100194554, LOC100194666, LOC100195113, LOC100195319, LOC100196679, LOC106560578, LOC106561086, LOC106561546, LOC106561671, LOC106561721, LOC106561967, LOC106562006, LOC106562041, LOC106562286, LOC106562356, LOC106562460, LOC106562837, LOC106563918, LOC106564124, LOC106564728, LOC106565051, LOC106565446, LOC106565560, LOC106565588, LOC106…
GO:0005635	nuclear envelope	Group234	GO_CellularComponent-EBI-UniProt-GOA-ACAP-ARAP_01.05.2024_00h00	1.73413e-05	0.000147953	2.29697e-15	3.20141e-14	[3, 5, 6]	28.4247	83	[LOC100136916, LOC100136926, LOC100194666, LOC100195319, LOC106561546, LOC106562041, LOC106562356, LOC106563918, LOC106564124, LOC106564728, LOC106565588, LOC106566056, LOC106567676, LOC106567693, LOC106567908, LOC106568133, LOC106569771, LOC106570230, LOC106570930, LOC106571302, LOC106573125, LOC106573723, LOC106574035, LOC106576166, LOC106577374, LOC106577820, LOC106577847, LOC106578419, LOC106…
GO:0005643	nuclear pore	Group234	GO_CellularComponent-EBI-UniProt-GOA-ACAP-ARAP_01.05.2024_00h00	1.58002e-05	0.000137904	2.29697e-15	3.20141e-14	[3, 4, 6, 7]	37.3626	34	[LOC100195319, LOC106561546, LOC106563918, LOC106564728, LOC106567676, LOC106567693, LOC106567908, LOC106568133, LOC106570230, LOC106571302, LOC106573125, LOC106573723, LOC106578419, LOC106580467, LOC106582498, LOC106586901, LOC106587472, LOC106588586, LOC106590573, LOC106594672, LOC106599100, LOC106603439, LOC106606607, LOC106609455, LOC106609844, ndc1, nu107, nup188, nup205, nup214, nup85, rae1…
GO:0006913	nucleocytoplasmic transport	Group234	GO_BiologicalProcess-EBI-UniProt-GOA-ACAP-ARAP_01.05.2024_00h00	1.27822e-09	3.5948e-08	2.29697e-15	3.20141e-14	[5, 6]	33.7037	91	[LOC100194522, LOC100195319, LOC106561546, LOC106562356, LOC106562380, LOC106563918, LOC106564644, LOC106564728, LOC106564868, LOC106564930, LOC106565588, LOC106566056, LOC106567676, LOC106567693, LOC106567908, LOC106568133, LOC106568741, LOC106570230, LOC106573125, LOC106573723, LOC106575667, LOC106576026, LOC106576166, LOC106577242, LOC106578419, LOC106579277, LOC106580467, LOC106581852, LOC106…
GO:0034504	protein localization to nucleus	Group234	GO_BiologicalProcess-EBI-UniProt-GOA-ACAP-ARAP_01.05.2024_00h00	1.0852e-07	1.77848e-06	2.29697e-15	3.20141e-14	[6]	37.0629	53	[LOC100195319, LOC106562356, LOC106562380, LOC106563918, LOC106564728, LOC106564868, LOC106565588, LOC106566056, LOC106567676, LOC106567693, LOC106567908, LOC106569771, LOC106570230, LOC106573723, LOC106575667, LOC106576026, LOC106576166, LOC106580467, LOC106580679, LOC106582498, LOC106582748, LOC106583177, LOC106584288, LOC106586901, LOC106587472, LOC106588586, LOC106590255, LOC106599100, LOC106…
GO:0006606	protein import into nucleus	Group234	GO_BiologicalProcess-EBI-UniProt-GOA-ACAP-ARAP_01.05.2024_00h00	4.21314e-08	8.20302e-07	2.29697e-15	3.20141e-14	[5, 6, 7, 8]	39.2	49	[LOC100195319, LOC106562356, LOC106562380, LOC106563918, LOC106564728, LOC106564868, LOC106565588, LOC106566056, LOC106567676, LOC106567693, LOC106567908, LOC106570230, LOC106573723, LOC106575667, LOC106576026, LOC106576166, LOC106580467, LOC106582498, LOC106582748, LOC106583177, LOC106584288, LOC106586901, LOC106587472, LOC106588586, LOC106590255, LOC106599100, LOC106600802, LOC106601395, LOC106…
GO:0017056	structural constituent of nuclear pore	Group234	GO_BiologicalProcess-EBI-UniProt-GOA-ACAP-ARAP_01.05.2024_00h00	2.29258e-07	3.34775e-06	2.29697e-15	3.20141e-14	[6, 7]	55	22	[LOC100195319, LOC106561546, LOC106563918, LOC106564728, LOC106567676, LOC106567693, LOC106567908, LOC106573125, LOC106573723, LOC106578419, LOC106582498, LOC106586901, LOC106587472, LOC106590573, LOC106599100, LOC106603439, LOC106606607, nu107, nup188, nup205, nup214, nup85]
GO:0009892	negative regulation of metabolic process	Group235	GO_BiologicalProcess-EBI-UniProt-GOA-ACAP-ARAP_01.05.2024_00h00	0.0131979	0.0431965	1.36698e-13	1.21934e-12	[2, 3, 4]	20.5751	322	[LOC100136371, LOC100136415, LOC100136470, LOC100194634, LOC100194635, LOC100195459, LOC100195694, LOC100196839, LOC100286553, LOC100380772, LOC106560248, LOC106560324, LOC106560801, LOC106561392, LOC106561714, LOC106562317, LOC106563189, LOC106563248, LOC106563389, LOC106563768, LOC106564143, LOC106564370, LOC106564477, LOC106564755, LOC106564802, LOC106564860, LOC106565112, LOC106565233, LOC106…
GO:1901361	organic cyclic compound catabolic process	Group235	GO_BiologicalProcess-EBI-UniProt-GOA-ACAP-ARAP_01.05.2024_00h00	0.000728055	0.00364508	1.36698e-13	1.21934e-12	[4]	23.7676	135	[LOC100136417, LOC100194624, LOC100195694, LOC100286553, LOC100380870, LOC106562484, LOC106562547, LOC106563248, LOC106564313, LOC106564474, LOC106564860, LOC106566468, LOC106566563, LOC106567100, LOC106567372, LOC106567695, LOC106568020, LOC106568098, LOC106568406, LOC106568870, LOC106570248, LOC106571110, LOC106571277, LOC106571492, LOC106571586, LOC106572136, LOC106573200, LOC106573680, LOC106…
GO:0034655	nucleobase-containing compound catabolic process	Group235	GO_BiologicalProcess-EBI-UniProt-GOA-ACAP-ARAP_01.05.2024_00h00	0.00012791	0.000820788	1.36698e-13	1.21934e-12	[4, 5]	25.1559	121	[LOC100136417, LOC100194624, LOC100195694, LOC100286553, LOC100380870, LOC106562484, LOC106562547, LOC106563248, LOC106564313, LOC106564474, LOC106564860, LOC106566468, LOC106566563, LOC106567100, LOC106567372, LOC106567695, LOC106568020, LOC106568098, LOC106568406, LOC106568870, LOC106570248, LOC106571277, LOC106571492, LOC106571586, LOC106572136, LOC106573200, LOC106573951, LOC106574282, LOC106…
GO:0141188	nucleic acid catabolic process	Group235	GO_BiologicalProcess-EBI-UniProt-GOA-ACAP-ARAP_01.05.2024_00h00	9.41166e-17	9.74535e-15	1.36698e-13	1.21934e-12	[5, 6]	30.9264	227	[LOC100195694, LOC100195964, LOC100196059, LOC100286553, LOC100380648, LOC100380787, LOC100380870, LOC106560521, LOC106562085, LOC106562155, LOC106562230, LOC106562585, LOC106563248, LOC106563393, LOC106563485, LOC106564474, LOC106564624, LOC106564836, LOC106564860, LOC106564866, LOC106566468, LOC106567372, LOC106567695, LOC106568098, LOC106568406, LOC106568870, LOC106570248, LOC106571313, LOC106…
GO:0006401	RNA catabolic process	Group235	GO_BiologicalProcess-EBI-UniProt-GOA-ACAP-ARAP_01.05.2024_00h00	0.00234295	0.00988377	1.36698e-13	1.21934e-12	[5, 6, 7]	25.2632	72	[LOC100195694, LOC100286553, LOC100380870, LOC106563248, LOC106564474, LOC106564860, LOC106567372, LOC106567695, LOC106568098, LOC106568406, LOC106568870, LOC106570248, LOC106571492, LOC106571586, LOC106572136, LOC106573200, LOC106573951, LOC106574282, LOC106575212, LOC106577119, LOC106577688, LOC106580576, LOC106581883, LOC106582085, LOC106583857, LOC106584057, LOC106586023, LOC106589826, LOC106…
GO:0010629	negative regulation of gene expression	Group235	GO_BiologicalProcess-EBI-UniProt-GOA-ACAP-ARAP_01.05.2024_00h00	0.00182019	0.00805124	1.36698e-13	1.21934e-12	[5, 6, 7, 8]	23.3696	129	[LOC100194634, LOC100194635, LOC100195694, LOC100196839, LOC100286553, LOC100380772, LOC106560248, LOC106561714, LOC106562317, LOC106563248, LOC106564860, LOC106566672, LOC106567086, LOC106567372, LOC106567406, LOC106567695, LOC106568098, LOC106568870, LOC106569771, LOC106570248, LOC106571492, LOC106571586, LOC106572136, LOC106573200, LOC106573951, LOC106574034, LOC106574282, LOC106574954, LOC106…
GO:0016071	mRNA metabolic process	Group235	GO_BiologicalProcess-EBI-UniProt-GOA-ACAP-ARAP_01.05.2024_00h00	7.54661e-07	9.4457e-06	1.36698e-13	1.21934e-12	[6, 7]	25.2513	201	[LOC100194522, LOC100195537, LOC100195694, LOC100286553, LOC100380636, LOC100380699, LOC100380864, LOC106562047, LOC106562230, LOC106563120, LOC106563248, LOC106563393, LOC106563485, LOC106564255, LOC106564644, LOC106564860, LOC106565348, LOC106565620, LOC106565759, LOC106566080, LOC106566253, LOC106566672, LOC106567372, LOC106567406, LOC106567594, LOC106567630, LOC106567695, LOC106568098, LOC106…
GO:1903311	regulation of mRNA metabolic process	Group235	GO_BiologicalProcess-EBI-UniProt-GOA-ACAP-ARAP_01.05.2024_00h00	0.00153879	0.0069276	1.36698e-13	1.21934e-12	[5, 6, 7, 8]	25.2396	79	[LOC100195537, LOC100286553, LOC100380864, LOC106562047, LOC106563248, LOC106564255, LOC106564860, LOC106565759, LOC106566080, LOC106566672, LOC106567372, LOC106567406, LOC106567594, LOC106568347, LOC106569111, LOC106569552, LOC106570187, LOC106570248, LOC106571492, LOC106571586, LOC106572136, LOC106573200, LOC106573542, LOC106573951, LOC106575368, LOC106576215, LOC106576737, LOC106577688, LOC106…
GO:0010608	post-transcriptional regulation of gene expression	Group235	GO_BiologicalProcess-EBI-UniProt-GOA-ACAP-ARAP_01.05.2024_00h00	0.00104907	0.00502056	1.36698e-13	1.21934e-12	[6, 7, 8]	23.2061	152	[LOC100194507, LOC100194634, LOC100194635, LOC100196839, LOC100286553, LOC100286733, LOC100380746, LOC100380867, LOC101448018, LOC106560248, LOC106561714, LOC106561935, LOC106562105, LOC106562317, LOC106563248, LOC106563325, LOC106564013, LOC106564778, LOC106564860, LOC106565058, LOC106567372, LOC106568098, LOC106568292, LOC106568864, LOC106570248, LOC106570533, LOC106571016, LOC106571492, LOC106…
GO:0016817	hydrolase activity, acting on acid anhydrides	Group236	GO_MolecularFunction-EBI-UniProt-GOA-ACAP-ARAP_01.05.2024_00h00	2.36557e-06	2.60326e-05	5.23543e-16	7.78334e-15	[3]	23.3234	313	[LOC100136366, LOC100136483, LOC100195113, LOC100195230, LOC100196545, LOC100196679, LOC100380633, LOC100380647, LOC100380648, LOC100380869, LOC106560267, LOC106560901, LOC106560914, LOC106561706, LOC106561966, LOC106562041, LOC106562363, LOC106562484, LOC106562547, LOC106562699, LOC106563153, LOC106563207, LOC106563274, LOC106563621, LOC106564016, LOC106564263, LOC106564654, LOC106564664, LOC106…
GO:0016818	hydrolase activity, acting on acid anhydrides, in phosphorus-containing anhydrides	Group236	GO_MolecularFunction-EBI-UniProt-GOA-ACAP-ARAP_01.05.2024_00h00	3.6802e-06	3.81067e-05	5.23543e-16	7.78334e-15	[4]	23.2263	311	[LOC100136366, LOC100136483, LOC100195113, LOC100195230, LOC100196545, LOC100196679, LOC100380633, LOC100380647, LOC100380648, LOC100380869, LOC106560267, LOC106560901, LOC106560914, LOC106561706, LOC106561966, LOC106562041, LOC106562363, LOC106562484, LOC106562547, LOC106562699, LOC106563153, LOC106563207, LOC106563274, LOC106563621, LOC106564016, LOC106564263, LOC106564654, LOC106564664, LOC106…
GO:0032553	ribonucleotide binding	Group236	GO_MolecularFunction-EBI-UniProt-GOA-ACAP-ARAP_01.05.2024_00h00	4.45306e-14	3.27228e-12	5.23543e-16	7.78334e-15	[3, 5]	22.7668	943	[LOC100136352, LOC100136366, LOC100136392, LOC100136430, LOC100136483, LOC100194522, LOC100194719, LOC100195113, LOC100195230, LOC100195752, LOC100196545, LOC100196679, LOC100306849, LOC100380341, LOC100380633, LOC100380647, LOC100380648, LOC100380663, LOC100380669, LOC100380681, LOC100380711, LOC100380717, LOC100380749, LOC100380819, LOC100380851, LOC100380869, LOC100380870, LOC106560267, LOC106…
GO:0016887	ATP hydrolysis activity	Group236	GO_MolecularFunction-EBI-UniProt-GOA-ACAP-ARAP_01.05.2024_00h00	1.63693e-09	4.4392e-08	5.23543e-16	7.78334e-15	[2, 7]	29.1262	150	[LOC100136366, LOC100196545, LOC100196679, LOC100380633, LOC100380648, LOC100380869, LOC106560901, LOC106561706, LOC106561966, LOC106562699, LOC106563153, LOC106563621, LOC106564263, LOC106564654, LOC106564750, LOC106564821, LOC106565269, LOC106566024, LOC106567799, LOC106568669, LOC106569111, LOC106569128, LOC106569430, LOC106569895, LOC106569987, LOC106570323, LOC106571380, LOC106572087, LOC106…
GO:0035639	purine ribonucleoside triphosphate binding	Group236	GO_MolecularFunction-EBI-UniProt-GOA-ACAP-ARAP_01.05.2024_00h00	3.53473e-14	2.77659e-12	5.23543e-16	7.78334e-15	[4, 5]	22.8607	919	[LOC100136352, LOC100136366, LOC100136392, LOC100136430, LOC100136483, LOC100194522, LOC100194719, LOC100195113, LOC100195230, LOC100195752, LOC100196545, LOC100196679, LOC100306849, LOC100380341, LOC100380633, LOC100380647, LOC100380648, LOC100380663, LOC100380669, LOC100380681, LOC100380711, LOC100380717, LOC100380749, LOC100380819, LOC100380851, LOC100380869, LOC100380870, LOC106560267, LOC106…
GO:0016462	pyrophosphatase activity	Group236	GO_MolecularFunction-EBI-UniProt-GOA-ACAP-ARAP_01.05.2024_00h00	5.63221e-06	5.48298e-05	5.23543e-16	7.78334e-15	[5]	23.1405	308	[LOC100136366, LOC100136483, LOC100195113, LOC100195230, LOC100196545, LOC100196679, LOC100380633, LOC100380647, LOC100380648, LOC100380869, LOC106560267, LOC106560901, LOC106560914, LOC106561706, LOC106561966, LOC106562041, LOC106562363, LOC106562484, LOC106562547, LOC106562699, LOC106563153, LOC106563207, LOC106563274, LOC106563621, LOC106564016, LOC106564263, LOC106564654, LOC106564664, LOC106…
GO:0017076	purine nucleotide binding	Group236	GO_MolecularFunction-EBI-UniProt-GOA-ACAP-ARAP_01.05.2024_00h00	1.18262e-15	1.03615e-13	5.23543e-16	7.78334e-15	[5]	22.967	980	[LOC100136352, LOC100136366, LOC100136392, LOC100136417, LOC100136430, LOC100136483, LOC100194522, LOC100194719, LOC100195113, LOC100195230, LOC100195752, LOC100196545, LOC100196679, LOC100196702, LOC100306849, LOC100380341, LOC100380633, LOC100380647, LOC100380648, LOC100380663, LOC100380669, LOC100380681, LOC100380711, LOC100380717, LOC100380749, LOC100380819, LOC100380851, LOC100380869, LOC100…
GO:0032555	purine ribonucleotide binding	Group236	GO_MolecularFunction-EBI-UniProt-GOA-ACAP-ARAP_01.05.2024_00h00	3.65125e-14	2.77251e-12	5.23543e-16	7.78334e-15	[4, 6]	22.7934	940	[LOC100136352, LOC100136366, LOC100136392, LOC100136430, LOC100136483, LOC100194522, LOC100194719, LOC100195113, LOC100195230, LOC100195752, LOC100196545, LOC100196679, LOC100306849, LOC100380341, LOC100380633, LOC100380647, LOC100380648, LOC100380663, LOC100380669, LOC100380681, LOC100380711, LOC100380717, LOC100380749, LOC100380819, LOC100380851, LOC100380869, LOC100380870, LOC106560267, LOC106…
GO:0017111	ribonucleoside triphosphate phosphatase activity	Group236	GO_MolecularFunction-EBI-UniProt-GOA-ACAP-ARAP_01.05.2024_00h00	2.85514e-05	0.000228211	5.23543e-16	7.78334e-15	[6]	22.9032	284	[LOC100136366, LOC100136483, LOC100195113, LOC100195230, LOC100196545, LOC100196679, LOC100380633, LOC100380647, LOC100380648, LOC100380869, LOC106560267, LOC106560901, LOC106560914, LOC106561706, LOC106561966, LOC106562041, LOC106562363, LOC106562699, LOC106563153, LOC106563207, LOC106563274, LOC106563621, LOC106564016, LOC106564263, LOC106564654, LOC106564664, LOC106564665, LOC106564750, LOC106…
GO:1901615	organic hydroxy compound metabolic process	Group237	GO_BiologicalProcess-EBI-UniProt-GOA-ACAP-ARAP_01.05.2024_00h00	0.000171233	0.00104297	0.000171233	0.000326367	[3]	25.4717	108	[LOC100137092, LOC106560849, LOC106562054, LOC106562970, LOC106564819, LOC106565197, LOC106565446, LOC106565807, LOC106567925, LOC106567948, LOC106569045, LOC106570130, LOC106570209, LOC106570829, LOC106571110, LOC106571681, LOC106573186, LOC106573721, LOC106574492, LOC106575170, LOC106575307, LOC106575940, LOC106576398, LOC106576971, LOC106577399, LOC106578238, LOC106579093, LOC106579731, LOC106…
GO:0006066	alcohol metabolic process	Group237	GO_BiologicalProcess-EBI-UniProt-GOA-ACAP-ARAP_01.05.2024_00h00	7.93671e-06	7.59657e-05	0.000171233	0.000326367	[3, 4]	28.3489	91	[LOC106560849, LOC106562054, LOC106562970, LOC106565197, LOC106565446, LOC106565807, LOC106567925, LOC106567948, LOC106569045, LOC106570130, LOC106570209, LOC106570829, LOC106571110, LOC106571681, LOC106573186, LOC106573721, LOC106574492, LOC106575170, LOC106575307, LOC106575940, LOC106576398, LOC106576971, LOC106577399, LOC106578238, LOC106579093, LOC106579731, LOC106580502, LOC106581857, LOC106…
GO:1901617	organic hydroxy compound biosynthetic process	Group237	GO_BiologicalProcess-EBI-UniProt-GOA-ACAP-ARAP_01.05.2024_00h00	9.7636e-08	1.64752e-06	0.000171233	0.000326367	[4]	34.1837	67	[LOC100137092, LOC106562054, LOC106562970, LOC106564819, LOC106565446, LOC106565807, LOC106567925, LOC106569045, LOC106570209, LOC106570829, LOC106571681, LOC106573186, LOC106574492, LOC106575170, LOC106576971, LOC106579093, LOC106580502, LOC106581857, LOC106582441, LOC106582847, LOC106585111, LOC106585666, LOC106586421, LOC106587139, LOC106588251, LOC106588568, LOC106590260, LOC106590825, LOC106…
GO:0019751	polyol metabolic process	Group237	GO_BiologicalProcess-EBI-UniProt-GOA-ACAP-ARAP_01.05.2024_00h00	0.00309001	0.0124145	0.000171233	0.000326367	[4, 5]	28.9256	35	[LOC106565446, LOC106565807, LOC106567925, LOC106567948, LOC106571681, LOC106573186, LOC106574492, LOC106575170, LOC106576398, LOC106578238, LOC106581857, LOC106583351, LOC106586421, LOC106586902, LOC106588251, LOC106590260, LOC106591118, LOC106593135, LOC106602712, LOC106602973, LOC106603538, LOC106604393, LOC106605086, acer1, acer2, degs2, glpk3, itpkb, nudt4a, pudp, qdpra, sptlc1, sptlc3, tpi1…
GO:0046165	alcohol biosynthetic process	Group237	GO_BiologicalProcess-EBI-UniProt-GOA-ACAP-ARAP_01.05.2024_00h00	5.12885e-07	6.6763e-06	0.000171233	0.000326367	[4, 5]	36.5672	49	[LOC106562054, LOC106562970, LOC106565446, LOC106565807, LOC106567925, LOC106570829, LOC106571681, LOC106573186, LOC106574492, LOC106575170, LOC106576971, LOC106579093, LOC106581857, LOC106582847, LOC106585666, LOC106586421, LOC106587139, LOC106588251, LOC106590260, LOC106590825, LOC106591118, LOC106602712, LOC106602973, LOC106603135, LOC106604393, LOC106605086, LOC106605152, LOC106605546, LOC106…
GO:0034311	diol metabolic process	Group237	GO_BiologicalProcess-EBI-UniProt-GOA-ACAP-ARAP_01.05.2024_00h00	0.0149252	0.0478869	0.000171233	0.000326367	[5, 6]	33.3333	14	[LOC106567925, LOC106571681, LOC106573186, LOC106588251, LOC106591118, LOC106602712, LOC106602973, LOC106605086, acer1, acer2, degs2, qdpra, sptlc1, sptlc3]
GO:0046173	polyol biosynthetic process	Group237	GO_BiologicalProcess-EBI-UniProt-GOA-ACAP-ARAP_01.05.2024_00h00	0.0114551	0.0381502	0.000171233	0.000326367	[5, 6]	29.4872	23	[LOC106565446, LOC106565807, LOC106567925, LOC106571681, LOC106573186, LOC106574492, LOC106575170, LOC106581857, LOC106586421, LOC106588251, LOC106590260, LOC106591118, LOC106602712, LOC106602973, LOC106604393, LOC106605086, acer1, acer2, itpkb, pudp, qdpra, sptlc1, sptlc3]
GO:0006071	glycerol metabolic process	Group237	GO_BiologicalProcess-EBI-UniProt-GOA-ACAP-ARAP_01.05.2024_00h00	0.000456629	0.00244753	0.000171233	0.000326367	[5, 6, 7]	52.381	11	[LOC106567948, LOC106578238, LOC106583351, LOC106586902, LOC106590260, LOC106593135, LOC106603538, glpk3, pudp, tpi1a, tpi1b]
GO:0046512	sphingosine biosynthetic process	Group237	GO_BiologicalProcess-EBI-UniProt-GOA-ACAP-ARAP_01.05.2024_00h00	0.00963999	0.033122	0.000171233	0.000326367	[7, 8, 9]	40	10	[LOC106567925, LOC106571681, LOC106573186, LOC106588251, LOC106591118, LOC106602712, acer1, acer2, sptlc1, sptlc3]
KEGG:00900	Terpenoid backbone biosynthesis	Group238	KEGG_01.05.2024	1.46335e-11	5.84825e-10	3.60257e-12	2.59153e-11	[-1]	72.7273	24	[LOC106564891, LOC106570829, LOC106571088, LOC106572246, LOC106579710, LOC106582847, LOC106585666, LOC106590306, LOC106605152, LOC106605924, LOC106611536, acat2, erg19, face1, fnta, fpps, hmdh, hmgcs1, idi1, mvda, ngbr, nus1, pdss2, zmpste24]
GO:0004659	prenyltransferase activity	Group238	GO_MolecularFunction-EBI-UniProt-GOA-ACAP-ARAP_01.05.2024_00h00	2.43132e-09	6.44017e-08	3.60257e-12	2.59153e-11	[4]	75	18	[LOC106571088, LOC106572003, LOC106579710, LOC106580034, LOC106582847, LOC106584890, LOC106585840, LOC106589628, LOC106590306, LOC106605152, LOC106605924, LOC106611536, fdft1, fnta, fpps, ngbr, nus1, pdss2]
GO:0005953	CAAX-protein geranylgeranyltransferase complex	Group238	GO_CellularComponent-EBI-UniProt-GOA-ACAP-ARAP_01.05.2024_00h00	0.00621298	0.0228277	3.60257e-12	2.59153e-11	[3, 5]	100	3	[LOC106585840, LOC106611536, fnta]
GO:0008318	protein prenyltransferase activity	Group238	GO_MolecularFunction-EBI-UniProt-GOA-ACAP-ARAP_01.05.2024_00h00	0.0136788	0.0446423	3.60257e-12	2.59153e-11	[3, 5]	55.5556	5	[LOC106571088, LOC106584890, LOC106585840, LOC106611536, fnta]
GO:0032476	polyprenyl diphosphate synthase complex	Group238	GO_CellularComponent-EBI-UniProt-GOA-ACAP-ARAP_01.05.2024_00h00	0.000690433	0.00351073	3.60257e-12	2.59153e-11	[4]	61.5385	8	[LOC106571088, LOC106582847, LOC106585840, LOC106605152, LOC106611536, fnta, ngbr, nus1]
GO:0045547	dehydrodolichyl diphosphate synthase activity	Group238	GO_MolecularFunction-EBI-UniProt-GOA-ACAP-ARAP_01.05.2024_00h00	0.00114194	0.00536358	3.60257e-12	2.59153e-11	[5]	100	4	[LOC106582847, LOC106605152, ngbr, nus1]
GO:1904423	dehydrodolichyl diphosphate synthase complex	Group238	GO_CellularComponent-EBI-UniProt-GOA-ACAP-ARAP_01.05.2024_00h00	0.00114194	0.00536358	3.60257e-12	2.59153e-11	[5]	100	4	[LOC106582847, LOC106605152, ngbr, nus1]
GO:0004662	CAAX-protein geranylgeranyltransferase activity	Group238	GO_MolecularFunction-EBI-UniProt-GOA-ACAP-ARAP_01.05.2024_00h00	0.00621298	0.0228277	3.60257e-12	2.59153e-11	[5, 7]	100	3	[LOC106585840, LOC106611536, fnta]
GO:0019408	dolichol biosynthetic process	Group238	GO_BiologicalProcess-EBI-UniProt-GOA-ACAP-ARAP_01.05.2024_00h00	0.00487023	0.0184599	3.60257e-12	2.59153e-11	[6, 7, 8]	80	4	[LOC106582847, LOC106605152, ngbr, nus1]
GO:0019692	deoxyribose phosphate metabolic process	Group239	GO_BiologicalProcess-EBI-UniProt-GOA-ACAP-ARAP_01.05.2024_00h00	0.00722303	0.0258306	6.22553e-05	0.000128546	[4, 5]	50	7	[LOC106562484, LOC106562547, LOC106566563, LOC106602394, dera, nud15, tyms]
GO:0004748	ribonucleoside-diphosphate reductase activity, thioredoxin disulfide as acceptor	Group239	GO_MolecularFunction-EBI-UniProt-GOA-ACAP-ARAP_01.05.2024_00h00	0.00487023	0.0184599	6.22553e-05	0.000128546	[6]	80	4	[LOC106567863, LOC106607664, rir1, rir2]
GO:0047429	nucleoside triphosphate diphosphatase activity	Group239	GO_MolecularFunction-EBI-UniProt-GOA-ACAP-ARAP_01.05.2024_00h00	0.0136788	0.0446423	6.22553e-05	0.000128546	[6]	55.5556	5	[LOC106562484, LOC106562547, LOC106602394, nud15, nudt1]
GO:0009262	deoxyribonucleotide metabolic process	Group239	GO_BiologicalProcess-EBI-UniProt-GOA-ACAP-ARAP_01.05.2024_00h00	0.000260719	0.00149226	6.22553e-05	0.000128546	[4, 6, 7, 8]	55	11	[LOC106562484, LOC106562547, LOC106566563, LOC106567863, LOC106602394, LOC106607664, dera, nud15, rir1, rir2, tyms]
GO:0009124	nucleoside monophosphate biosynthetic process	Group239	GO_BiologicalProcess-EBI-UniProt-GOA-ACAP-ARAP_01.05.2024_00h00	0.0020874	0.00900588	6.22553e-05	0.000128546	[6, 7, 8]	31.7647	27	[LOC106561496, LOC106562484, LOC106562547, LOC106567100, LOC106571444, LOC106580082, LOC106581456, LOC106582434, LOC106584056, LOC106587250, LOC106590221, LOC106600892, LOC106604323, LOC106613353, adkb, adss1, ampd3, aprt, dck, gart, impdh2, nudt2, pfas, pyr5, tk1, tyms, zgc:110540]
GO:0009143	nucleoside triphosphate catabolic process	Group239	GO_BiologicalProcess-EBI-UniProt-GOA-ACAP-ARAP_01.05.2024_00h00	0.0128894	0.0423085	6.22553e-05	0.000128546	[6, 7, 8]	50	6	[LOC106562484, LOC106562547, LOC106566563, LOC106602394, enpp1, nud15]
GO:0009263	deoxyribonucleotide biosynthetic process	Group239	GO_BiologicalProcess-EBI-UniProt-GOA-ACAP-ARAP_01.05.2024_00h00	0.00116413	0.00544537	6.22553e-05	0.000128546	[5, 7, 8, 9]	63.6364	7	[LOC106562484, LOC106562547, LOC106567863, LOC106607664, rir1, rir2, tyms]
GO:0009264	deoxyribonucleotide catabolic process	Group239	GO_BiologicalProcess-EBI-UniProt-GOA-ACAP-ARAP_01.05.2024_00h00	0.00761994	0.0270799	6.22553e-05	0.000128546	[5, 7, 8, 9]	54.5455	6	[LOC106562484, LOC106562547, LOC106566563, LOC106602394, dera, nud15]
GO:0009157	deoxyribonucleoside monophosphate biosynthetic process	Group239	GO_BiologicalProcess-EBI-UniProt-GOA-ACAP-ARAP_01.05.2024_00h00	0.00722303	0.0258306	6.22553e-05	0.000128546	[7, 8, 9]	50	7	[LOC106562484, LOC106562547, LOC106582434, dck, tk1, tyms, zgc:110540]
GO:0009177	pyrimidine deoxyribonucleoside monophosphate biosynthetic process	Group239	GO_BiologicalProcess-EBI-UniProt-GOA-ACAP-ARAP_01.05.2024_00h00	0.00621298	0.0228277	6.22553e-05	0.000128546	[8, 9, 10]	100	3	[LOC106562484, LOC106562547, tyms]
KEGG:03050	Proteasome	Group240	KEGG_01.05.2024	8.98102e-11	3.24742e-09	2.05965e-05	4.78441e-05	[-1]	44.7368	51	[LOC100194646, LOC100194647, LOC100196677, LOC100380795, LOC106560346, LOC106561966, LOC106562664, LOC106563424, LOC106564948, LOC106565847, LOC106569426, LOC106569904, LOC106570036, LOC106570382, LOC106574401, LOC106583025, LOC106583882, LOC106585705, LOC106587187, LOC106587532, LOC106587952, LOC106588160, LOC106589296, LOC106589654, LOC106592786, LOC106599691, LOC106600937, LOC106601249, LOC106…
GO:1905368	peptidase complex	Group240	GO_CellularComponent-EBI-UniProt-GOA-ACAP-ARAP_01.05.2024_00h00	5.24927e-05	0.000377219	2.05965e-05	4.78441e-05	[3]	29.8507	60	[LOC100194646, LOC100194647, LOC100196677, LOC100380795, LOC106560346, LOC106561966, LOC106562664, LOC106563424, LOC106565817, LOC106565847, LOC106569325, LOC106569426, LOC106569904, LOC106570036, LOC106570382, LOC106572212, LOC106574401, LOC106580760, LOC106583025, LOC106583882, LOC106584530, LOC106585705, LOC106587187, LOC106587532, LOC106587952, LOC106588003, LOC106588160, LOC106589296, LOC106…
GO:0022624	proteasome accessory complex	Group240	GO_CellularComponent-EBI-UniProt-GOA-ACAP-ARAP_01.05.2024_00h00	9.54854e-11	3.39868e-09	2.05965e-05	4.78441e-05	[2, 3, 4, 6]	58.4906	31	[LOC100194646, LOC100194647, LOC100196677, LOC100380795, LOC106561966, LOC106565847, LOC106574401, LOC106583025, LOC106583882, LOC106585705, LOC106587187, LOC106588160, LOC106589296, LOC106600937, LOC106601249, LOC106605234, LOC106607192, LOC106608168, LOC106608224, LOC106613117, LOC106613492, adrm1, prs6b, psd12, psd3, psmc2, psmc6, psmd1, psmd2, psmd8, psme3]
GO:0000502	proteasome complex	Group240	GO_CellularComponent-EBI-UniProt-GOA-ACAP-ARAP_01.05.2024_00h00	1.71043e-07	2.58037e-06	2.05965e-05	4.78441e-05	[3, 5]	36.8794	52	[LOC100194646, LOC100194647, LOC100196677, LOC100380795, LOC106560346, LOC106561966, LOC106562664, LOC106563424, LOC106565847, LOC106569325, LOC106569426, LOC106569904, LOC106570036, LOC106570382, LOC106574401, LOC106583025, LOC106583882, LOC106585705, LOC106587187, LOC106587532, LOC106587952, LOC106588160, LOC106589296, LOC106589654, LOC106599691, LOC106600937, LOC106601249, LOC106602205, LOC106…
GO:0034515	proteasome storage granule	Group240	GO_CellularComponent-EBI-UniProt-GOA-ACAP-ARAP_01.05.2024_00h00	0.00487023	0.0184599	2.05965e-05	4.78441e-05	[3, 4, 5]	80	4	[LOC106613117, LOC106613492, psmd1, psmd2]
GO:1905369	endopeptidase complex	Group240	GO_CellularComponent-EBI-UniProt-GOA-ACAP-ARAP_01.05.2024_00h00	5.37197e-07	6.91376e-06	2.05965e-05	4.78441e-05	[4]	35.0318	55	[LOC100194646, LOC100194647, LOC100196677, LOC100380795, LOC106560346, LOC106561966, LOC106562664, LOC106563424, LOC106565847, LOC106569325, LOC106569426, LOC106569904, LOC106570036, LOC106570382, LOC106574401, LOC106580760, LOC106583025, LOC106583882, LOC106585705, LOC106587187, LOC106587532, LOC106587952, LOC106588160, LOC106589296, LOC106589654, LOC106599691, LOC106600937, LOC106601249, LOC106…
GO:0005838	proteasome regulatory particle	Group240	GO_CellularComponent-EBI-UniProt-GOA-ACAP-ARAP_01.05.2024_00h00	1.28678e-11	5.23443e-10	2.05965e-05	4.78441e-05	[2, 3, 4, 5, 7]	64.4444	29	[LOC100194646, LOC100194647, LOC100196677, LOC100380795, LOC106561966, LOC106565847, LOC106574401, LOC106583025, LOC106583882, LOC106585705, LOC106587187, LOC106588160, LOC106589296, LOC106600937, LOC106601249, LOC106605234, LOC106608168, LOC106608224, LOC106613117, LOC106613492, adrm1, prs6b, psd12, psd3, psmc2, psmc6, psmd1, psmd2, psmd8]
GO:0008540	proteasome regulatory particle, base subcomplex	Group240	GO_CellularComponent-EBI-UniProt-GOA-ACAP-ARAP_01.05.2024_00h00	4.85024e-05	0.000355268	2.05965e-05	4.78441e-05	[2, 3, 4, 5, 6, 8]	56.5217	13	[LOC106561966, LOC106588160, LOC106601249, LOC106605234, LOC106608168, LOC106608224, LOC106613117, LOC106613492, prs6b, psmc2, psmc6, psmd1, psmd2]
GO:0008541	proteasome regulatory particle, lid subcomplex	Group240	GO_CellularComponent-EBI-UniProt-GOA-ACAP-ARAP_01.05.2024_00h00	3.63145e-06	3.77737e-05	2.05965e-05	4.78441e-05	[2, 3, 4, 5, 6, 8]	70.5882	12	[LOC100194646, LOC100194647, LOC100380795, LOC106574401, LOC106583882, LOC106585705, LOC106589296, LOC106600937, adrm1, psd12, psd3, psmd8]
GO:0036402	proteasome-activating activity	Group240	GO_BiologicalProcess-EBI-UniProt-GOA-ACAP-ARAP_01.05.2024_00h00	0.000690433	0.00351073	2.05965e-05	4.78441e-05	[6, 7, 8, 9, 10]	61.5385	8	[LOC106561966, LOC106601249, LOC106605234, LOC106608168, LOC106608224, prs6b, psmc2, psmc6]
GO:0006839	mitochondrial transport	Group241	GO_BiologicalProcess-EBI-UniProt-GOA-ACAP-ARAP_01.05.2024_00h00	8.2932e-05	0.000565626	8.78752e-06	2.17735e-05	[4]	29.9465	56	[LOC100136430, LOC100194554, LOC100194666, LOC106561086, LOC106561671, LOC106565560, LOC106566053, LOC106567822, LOC106568272, LOC106568941, LOC106576021, LOC106576153, LOC106577374, LOC106577478, LOC106578227, LOC106578916, LOC106579879, LOC106580422, LOC106580763, LOC106584661, LOC106585557, LOC106586159, LOC106586223, LOC106586369, LOC106589949, LOC106591638, LOC106599036, LOC106599039, LOC106…
GO:0022884	macromolecule transmembrane transporter activity	Group241	GO_BiologicalProcess-EBI-UniProt-GOA-ACAP-ARAP_01.05.2024_00h00	0.0014032	0.0064058	8.78752e-06	2.17735e-05	[4, 6]	43.3333	13	[LOC106565561, LOC106566053, LOC106577478, LOC106578916, LOC106580818, LOC106583199, LOC106586159, LOC106591638, LOC106612556, sdhdb, timm22, tomm40l, tomm70a]
GO:0072594	establishment of protein localization to organelle	Group241	GO_BiologicalProcess-EBI-UniProt-GOA-ACAP-ARAP_01.05.2024_00h00	1.78443e-05	0.000151113	8.78752e-06	2.17735e-05	[4, 6]	26.5882	113	[LOC100136430, LOC100195319, LOC100195715, LOC106560709, LOC106561086, LOC106562356, LOC106562380, LOC106563918, LOC106564728, LOC106564868, LOC106565560, LOC106565561, LOC106565588, LOC106565757, LOC106566053, LOC106566056, LOC106567641, LOC106567676, LOC106567693, LOC106567908, LOC106568513, LOC106568941, LOC106569376, LOC106570230, LOC106571295, LOC106571933, LOC106573723, LOC106575667, LOC106…
GO:0007006	mitochondrial membrane organization	Group241	GO_BiologicalProcess-EBI-UniProt-GOA-ACAP-ARAP_01.05.2024_00h00	3.93913e-05	0.000302133	8.78752e-06	2.17735e-05	[5, 6]	40	26	[LOC100194666, LOC106561086, LOC106567260, LOC106576153, LOC106577374, LOC106579879, LOC106584447, LOC106584661, LOC106585557, LOC106591638, LOC106602140, LOC106604721, LOC106609324, LOC106610469, LOC106612556, LOC106614017, apooa, bada, bnip3l, dcj11, immt, oxa1l, sdhdb, timm22, timm29, tomm70a]
GO:0072655	establishment of protein localization to mitochondrion	Group241	GO_BiologicalProcess-EBI-UniProt-GOA-ACAP-ARAP_01.05.2024_00h00	5.88965e-05	0.000416665	8.78752e-06	2.17735e-05	[5, 7]	37.037	30	[LOC100136430, LOC106561086, LOC106565560, LOC106566053, LOC106568941, LOC106576153, LOC106576546, LOC106577478, LOC106578916, LOC106580763, LOC106584661, LOC106586159, LOC106586369, LOC106591638, LOC106599036, LOC106602140, LOC106609324, LOC106610469, LOC106611697, LOC106612556, LOC106612684, LOC106613715, chchd4a, oxa1l, pmpcb, sdhdb, timm22, timm29, tomm40l, tomm70a]
GO:0090151	establishment of protein localization to mitochondrial membrane	Group241	GO_BiologicalProcess-EBI-UniProt-GOA-ACAP-ARAP_01.05.2024_00h00	1.24882e-05	0.000112443	8.78752e-06	2.17735e-05	[4, 5, 6, 7, 8]	61.9048	13	[LOC106561086, LOC106576153, LOC106584661, LOC106591638, LOC106602140, LOC106609324, LOC106610469, LOC106612556, oxa1l, sdhdb, timm22, timm29, tomm70a]
GO:0007007	inner mitochondrial membrane organization	Group241	GO_BiologicalProcess-EBI-UniProt-GOA-ACAP-ARAP_01.05.2024_00h00	0.00733895	0.026204	8.78752e-06	2.17735e-05	[6, 7]	35.8974	14	[LOC106567260, LOC106584447, LOC106591638, LOC106602140, LOC106610469, LOC106612556, apooa, dcj11, immt, oxa1l, sdhdb, timm22, timm29, tomm70a]
GO:0042721	TIM22 mitochondrial import inner membrane insertion complex	Group241	GO_CellularComponent-EBI-UniProt-GOA-ACAP-ARAP_01.05.2024_00h00	0.00487023	0.0184599	8.78752e-06	2.17735e-05	[4, 5, 6, 7, 8, 9, 10]	80	4	[LOC106612556, sdhdb, timm22, timm29]
GO:0045039	protein insertion into mitochondrial inner membrane	Group241	GO_BiologicalProcess-EBI-UniProt-GOA-ACAP-ARAP_01.05.2024_00h00	4.10323e-05	0.000311572	8.78752e-06	2.17735e-05	[5, 6, 7, 8, 9]	80	8	[LOC106591638, LOC106602140, LOC106610469, LOC106612556, sdhdb, timm22, timm29, tomm70a]
GO:0045040	protein insertion into mitochondrial outer membrane	Group241	GO_BiologicalProcess-EBI-UniProt-GOA-ACAP-ARAP_01.05.2024_00h00	0.00114194	0.00536358	8.78752e-06	2.17735e-05	[5, 6, 7, 8, 9]	100	4	[LOC106561086, LOC106576153, LOC106584661, LOC106609324]
GO:0043414	macromolecule methylation	Group242	GO_BiologicalProcess-EBI-UniProt-GOA-ACAP-ARAP_01.05.2024_00h00	0.00011387	0.000745391	1.66576e-07	5.46272e-07	[3, 5]	36.8421	28	[LOC106571741, LOC106572268, LOC106575899, LOC106576663, LOC106576677, LOC106576760, LOC106578539, LOC106581208, LOC106588694, LOC106590623, LOC106598828, dimt1l, ftsj3, mettl16, mettl2a, mettl3, mto1, nol1, setd6, si:ch211-225b11.4, thumpd3, trm61, trmt1, trmt10a, trmt112, trmt1l, trmt61b, wdr4]
GO:0008175	tRNA methyltransferase activity	Group242	GO_MolecularFunction-EBI-UniProt-GOA-ACAP-ARAP_01.05.2024_00h00	0.00564376	0.0211108	1.66576e-07	5.46272e-07	[5, 6]	36.8421	14	[LOC106576663, LOC106579246, LOC106588694, LOC106590623, LOC106598828, LOC106605537, mettl2a, nol1, thumpd3, trm61, trmt1, trmt10a, trmt1l, trmt61b]
GO:0009451	RNA modification	Group242	GO_BiologicalProcess-EBI-UniProt-GOA-ACAP-ARAP_01.05.2024_00h00	0.00645503	0.0234897	1.66576e-07	5.46272e-07	[5, 6, 7]	26.3158	45	[LOC106562585, LOC106563393, LOC106564866, LOC106571741, LOC106572268, LOC106575899, LOC106576663, LOC106576677, LOC106576760, LOC106578539, LOC106581208, LOC106585758, LOC106588694, LOC106590623, LOC106590802, LOC106593758, LOC106598828, LOC106604513, LOC106611638, adarb1b, dimt1l, elp2, ftsj3, gar1, mettl16, mettl2a, mettl3, mto1, nat10, nhp2, nol1, nola2, pus7, si:ch211-225b11.4, thg1l, thumpd…
GO:0006399	tRNA metabolic process	Group242	GO_BiologicalProcess-EBI-UniProt-GOA-ACAP-ARAP_01.05.2024_00h00	1.04052e-07	1.73015e-06	1.66576e-07	5.46272e-07	[6, 7]	32.1429	81	[LOC106562324, LOC106562585, LOC106564101, LOC106564866, LOC106567354, LOC106568002, LOC106568532, LOC106571741, LOC106572268, LOC106572754, LOC106576663, LOC106576760, LOC106579727, LOC106580835, LOC106581314, LOC106585204, LOC106585758, LOC106585996, LOC106586213, LOC106588694, LOC106589383, LOC106590623, LOC106593758, LOC106595073, LOC106598828, LOC106601350, LOC106603001, LOC106604637, LOC106…
GO:0016423	tRNA (guanine) methyltransferase activity	Group242	GO_MolecularFunction-EBI-UniProt-GOA-ACAP-ARAP_01.05.2024_00h00	0.00980304	0.0335305	1.66576e-07	5.46272e-07	[6, 7]	44.4444	8	[LOC106579246, LOC106590623, LOC106598828, LOC106605537, thumpd3, trmt1, trmt10a, trmt1l]
GO:0008033	tRNA processing	Group242	GO_BiologicalProcess-EBI-UniProt-GOA-ACAP-ARAP_01.05.2024_00h00	0.00820666	0.0288946	1.66576e-07	5.46272e-07	[6, 7, 8]	26.4516	41	[LOC106562585, LOC106564866, LOC106571741, LOC106572268, LOC106576663, LOC106576760, LOC106585758, LOC106586213, LOC106588694, LOC106589383, LOC106590623, LOC106593758, LOC106598828, LOC106603001, LOC106604661, LOC106611638, LOC106611664, elp2, mettl2a, mto1, nat10, nol1, prorp, ptcd1, pus7, rpp38, rpp40, si:ch211-225b11.4, thg1l, thumpd3, tprkb, trm61, trmt1, trmt10a, trmt112, trmt1l, trmt61b, t…
GO:0160102	tRNA (guanine(10)-N2)-methyltransferase activity	Group242	GO_MolecularFunction-EBI-UniProt-GOA-ACAP-ARAP_01.05.2024_00h00	0.00106637	0.00508197	1.66576e-07	5.46272e-07	[6, 7, 8]	83.3333	5	[LOC106579246, LOC106590623, LOC106605537, trmt1, trmt1l]
GO:0000154	rRNA modification	Group242	GO_BiologicalProcess-EBI-UniProt-GOA-ACAP-ARAP_01.05.2024_00h00	0.00214271	0.00915777	1.66576e-07	5.46272e-07	[6, 7, 8, 9]	38.0952	16	[LOC106563393, LOC106575899, LOC106576663, LOC106576677, LOC106578539, LOC106581208, LOC106604513, dimt1l, ftsj3, gar1, mettl16, nat10, nhp2, nol1, nola2, trmt112]
GO:0006400	tRNA modification	Group242	GO_BiologicalProcess-EBI-UniProt-GOA-ACAP-ARAP_01.05.2024_00h00	0.00487783	0.018458	1.66576e-07	5.46272e-07	[6, 7, 8, 9]	29.7872	28	[LOC106562585, LOC106564866, LOC106571741, LOC106572268, LOC106576663, LOC106576760, LOC106585758, LOC106588694, LOC106590623, LOC106593758, LOC106598828, LOC106611638, elp2, mto1, nat10, nol1, si:ch211-225b11.4, thg1l, thumpd3, tprkb, trm61, trmt1, trmt10a, trmt112, trmt1l, trmt61b, trmu, wdr4]
GO:0030488	tRNA methylation	Group242	GO_BiologicalProcess-EBI-UniProt-GOA-ACAP-ARAP_01.05.2024_00h00	6.59278e-05	0.000460686	1.66576e-07	5.46272e-07	[5, 7, 8, 9, 10]	46.1538	18	[LOC106571741, LOC106572268, LOC106576663, LOC106576760, LOC106588694, LOC106590623, LOC106598828, mto1, nol1, si:ch211-225b11.4, thumpd3, trm61, trmt1, trmt10a, trmt112, trmt1l, trmt61b, wdr4]
GO:1901575	organic substance catabolic process	Group243	GO_BiologicalProcess-EBI-UniProt-GOA-ACAP-ARAP_01.05.2024_00h00	0.000331256	0.00184049	5.23688e-13	4.32528e-12	[3]	21.29	439	[LOC100136417, LOC100194624, LOC100194646, LOC100194647, LOC100195485, LOC100195615, LOC100195694, LOC100196094, LOC100196677, LOC100286553, LOC100286622, LOC100380576, LOC100380685, LOC100380795, LOC100380870, LOC100500786, LOC106560268, LOC106560346, LOC106560399, LOC106560437, LOC106560816, LOC106561216, LOC106561328, LOC106561537, LOC106561897, LOC106561926, LOC106561955, LOC106561966, LOC106…
GO:1901361	organic cyclic compound catabolic process	Group243	GO_BiologicalProcess-EBI-UniProt-GOA-ACAP-ARAP_01.05.2024_00h00	0.000728055	0.00364508	5.23688e-13	4.32528e-12	[4]	23.7676	135	[LOC100136417, LOC100194624, LOC100195694, LOC100286553, LOC100380870, LOC106562484, LOC106562547, LOC106563248, LOC106564313, LOC106564474, LOC106564860, LOC106566468, LOC106566563, LOC106567100, LOC106567372, LOC106567695, LOC106568020, LOC106568098, LOC106568406, LOC106568870, LOC106570248, LOC106571110, LOC106571277, LOC106571492, LOC106571586, LOC106572136, LOC106573200, LOC106573680, LOC106…
GO:0034655	nucleobase-containing compound catabolic process	Group243	GO_BiologicalProcess-EBI-UniProt-GOA-ACAP-ARAP_01.05.2024_00h00	0.00012791	0.000820788	5.23688e-13	4.32528e-12	[4, 5]	25.1559	121	[LOC100136417, LOC100194624, LOC100195694, LOC100286553, LOC100380870, LOC106562484, LOC106562547, LOC106563248, LOC106564313, LOC106564474, LOC106564860, LOC106566468, LOC106566563, LOC106567100, LOC106567372, LOC106567695, LOC106568020, LOC106568098, LOC106568406, LOC106568870, LOC106570248, LOC106571277, LOC106571492, LOC106571586, LOC106572136, LOC106573200, LOC106573951, LOC106574282, LOC106…
GO:0046434	organophosphate catabolic process	Group243	GO_BiologicalProcess-EBI-UniProt-GOA-ACAP-ARAP_01.05.2024_00h00	0.00051382	0.00270319	5.23688e-13	4.32528e-12	[4, 5]	27.6498	60	[LOC100136417, LOC100194624, LOC100195485, LOC100380685, LOC106560399, LOC106562484, LOC106562547, LOC106564313, LOC106566563, LOC106566713, LOC106568020, LOC106571277, LOC106571371, LOC106571744, LOC106571950, LOC106573026, LOC106574437, LOC106576398, LOC106576811, LOC106577820, LOC106577847, LOC106580095, LOC106580495, LOC106583351, LOC106583703, LOC106583908, LOC106586425, LOC106587214, LOC106…
GO:0072523	purine-containing compound catabolic process	Group243	GO_BiologicalProcess-EBI-UniProt-GOA-ACAP-ARAP_01.05.2024_00h00	0.0116239	0.0385434	5.23688e-13	4.32528e-12	[5]	26.1745	39	[LOC100136417, LOC100194624, LOC106564313, LOC106566563, LOC106567100, LOC106568020, LOC106571277, LOC106576398, LOC106580095, LOC106580495, LOC106583351, LOC106583908, LOC106586425, LOC106587214, LOC106587569, LOC106589825, LOC106593519, LOC106598452, LOC106598843, LOC106605435, LOC123723662, LOC123723769, eno1a, eno1b, gapdh, gapdhs, gpia, hk1, hk2, k6pp, kpyk, nud15, nudt4a, pde9ab, pfkpa, pmg…
GO:0141188	nucleic acid catabolic process	Group243	GO_BiologicalProcess-EBI-UniProt-GOA-ACAP-ARAP_01.05.2024_00h00	9.41166e-17	9.74535e-15	5.23688e-13	4.32528e-12	[5, 6]	30.9264	227	[LOC100195694, LOC100195964, LOC100196059, LOC100286553, LOC100380648, LOC100380787, LOC100380870, LOC106560521, LOC106562085, LOC106562155, LOC106562230, LOC106562585, LOC106563248, LOC106563393, LOC106563485, LOC106564474, LOC106564624, LOC106564836, LOC106564860, LOC106564866, LOC106566468, LOC106567372, LOC106567695, LOC106568098, LOC106568406, LOC106568870, LOC106570248, LOC106571313, LOC106…
GO:0006401	RNA catabolic process	Group243	GO_BiologicalProcess-EBI-UniProt-GOA-ACAP-ARAP_01.05.2024_00h00	0.00234295	0.00988377	5.23688e-13	4.32528e-12	[5, 6, 7]	25.2632	72	[LOC100195694, LOC100286553, LOC100380870, LOC106563248, LOC106564474, LOC106564860, LOC106567372, LOC106567695, LOC106568098, LOC106568406, LOC106568870, LOC106570248, LOC106571492, LOC106571586, LOC106572136, LOC106573200, LOC106573951, LOC106574282, LOC106575212, LOC106577119, LOC106577688, LOC106580576, LOC106581883, LOC106582085, LOC106583857, LOC106584057, LOC106586023, LOC106589826, LOC106…
GO:1901292	nucleoside phosphate catabolic process	Group243	GO_BiologicalProcess-EBI-UniProt-GOA-ACAP-ARAP_01.05.2024_00h00	0.00512752	0.0193385	5.23688e-13	4.32528e-12	[5, 6, 7]	26.875	43	[LOC100136417, LOC100194624, LOC106562484, LOC106562547, LOC106564313, LOC106566563, LOC106568020, LOC106571277, LOC106576398, LOC106580095, LOC106580495, LOC106583351, LOC106583908, LOC106586425, LOC106587214, LOC106587569, LOC106589825, LOC106593519, LOC106598452, LOC106598843, LOC106602394, LOC106605435, LOC123723662, LOC123723769, dera, eno1a, eno1b, enpp1, gapdh, gapdhs, gpia, hk1, hk2, k6pp…
GO:0010629	negative regulation of gene expression	Group243	GO_BiologicalProcess-EBI-UniProt-GOA-ACAP-ARAP_01.05.2024_00h00	0.00182019	0.00805124	5.23688e-13	4.32528e-12	[5, 6, 7, 8]	23.3696	129	[LOC100194634, LOC100194635, LOC100195694, LOC100196839, LOC100286553, LOC100380772, LOC106560248, LOC106561714, LOC106562317, LOC106563248, LOC106564860, LOC106566672, LOC106567086, LOC106567372, LOC106567406, LOC106567695, LOC106568098, LOC106568870, LOC106569771, LOC106570248, LOC106571492, LOC106571586, LOC106572136, LOC106573200, LOC106573951, LOC106574034, LOC106574282, LOC106574954, LOC106…
GO:0009154	purine ribonucleotide catabolic process	Group243	GO_BiologicalProcess-EBI-UniProt-GOA-ACAP-ARAP_01.05.2024_00h00	0.0124954	0.0410742	5.23688e-13	4.32528e-12	[6, 7, 8, 9, 10]	26.7717	34	[LOC100136417, LOC100194624, LOC106564313, LOC106568020, LOC106571277, LOC106576398, LOC106580495, LOC106583351, LOC106583908, LOC106586425, LOC106587214, LOC106587569, LOC106589825, LOC106593519, LOC106598452, LOC106598843, LOC123723662, LOC123723769, eno1a, eno1b, gapdh, gapdhs, gpia, hk1, hk2, k6pp, kpyk, nudt4a, pde9ab, pfkpa, pmge, tigara, tpi1a, tpi1b]
GO:0000086	G2/M transition of mitotic cell cycle	Group244	GO_BiologicalProcess-EBI-UniProt-GOA-ACAP-ARAP_01.05.2024_00h00	5.59509e-05	0.000399549	8.22772e-06	2.06155e-05	[5, 6]	40.678	24	[LOC106563618, LOC106564750, LOC106565437, LOC106568170, LOC106570037, LOC106576419, LOC106584655, LOC106588468, LOC106593289, LOC106607583, LOC106607826, LOC106609503, LOC106611433, LOC106612098, babam1, babam2, cdc2, cdc6, cdk2, cenpf, dtl, orc1, topbp1, zfyve19]
GO:1902749	regulation of cell cycle G2/M phase transition	Group244	GO_BiologicalProcess-EBI-UniProt-GOA-ACAP-ARAP_01.05.2024_00h00	5.59509e-05	0.000399549	8.22772e-06	2.06155e-05	[5, 6, 7]	40.678	24	[LOC100380819, LOC106563618, LOC106564750, LOC106565437, LOC106570037, LOC106584655, LOC106587548, LOC106588468, LOC106593289, LOC106605264, LOC106607583, LOC106607826, LOC106611433, LOC106612098, babam1, babam2, cdc2, cdc6, cdk2, cenpf, dtl, orc1, topbp1, zfyve19]
GO:1902750	negative regulation of cell cycle G2/M phase transition	Group244	GO_BiologicalProcess-EBI-UniProt-GOA-ACAP-ARAP_01.05.2024_00h00	0.000600343	0.00308709	8.22772e-06	2.06155e-05	[5, 6, 7, 8]	42.1053	16	[LOC100380819, LOC106564750, LOC106570037, LOC106584655, LOC106587548, LOC106588468, LOC106607583, LOC106607826, babam1, babam2, cdc2, cdc6, dtl, orc1, topbp1, zfyve19]
GO:0010389	regulation of G2/M transition of mitotic cell cycle	Group244	GO_BiologicalProcess-EBI-UniProt-GOA-ACAP-ARAP_01.05.2024_00h00	0.000130297	0.000833753	8.22772e-06	2.06155e-05	[6, 7, 8]	41.1765	21	[LOC106563618, LOC106564750, LOC106565437, LOC106570037, LOC106584655, LOC106588468, LOC106593289, LOC106607583, LOC106607826, LOC106611433, LOC106612098, babam1, babam2, cdc2, cdc6, cdk2, cenpf, dtl, orc1, topbp1, zfyve19]
GO:0031570	DNA integrity checkpoint signaling	Group244	GO_BiologicalProcess-EBI-UniProt-GOA-ACAP-ARAP_01.05.2024_00h00	0.000269093	0.00152866	8.22772e-06	2.06155e-05	[5, 6, 7, 8, 9]	36.7647	25	[LOC106564750, LOC106565441, LOC106570037, LOC106580118, LOC106584655, LOC106585998, LOC106587264, LOC106588468, LOC106607583, LOC106607826, LOC106610842, atr, babam1, babam2, cdc2, cdc6, cdc7, chek1, dtl, eme1, etaa1a, fancd2, orc1, tipin, topbp1]
GO:0010972	negative regulation of G2/M transition of mitotic cell cycle	Group244	GO_BiologicalProcess-EBI-UniProt-GOA-ACAP-ARAP_01.05.2024_00h00	0.000825547	0.00407055	8.22772e-06	2.06155e-05	[6, 7, 8, 9]	43.75	14	[LOC106564750, LOC106570037, LOC106584655, LOC106588468, LOC106607583, LOC106607826, babam1, babam2, cdc2, cdc6, dtl, orc1, topbp1, zfyve19]
GO:0044774	mitotic DNA integrity checkpoint signaling	Group244	GO_BiologicalProcess-EBI-UniProt-GOA-ACAP-ARAP_01.05.2024_00h00	0.000168547	0.00102936	8.22772e-06	2.06155e-05	[5, 6, 7, 8, 9, 10]	44.7368	17	[LOC106564750, LOC106570037, LOC106580118, LOC106584655, LOC106588468, LOC106607583, LOC106607826, babam1, babam2, cdc2, cdc6, cdc7, dtl, eme1, fancd2, orc1, topbp1]
GO:0090329	regulation of DNA-templated DNA replication	Group244	GO_BiologicalProcess-EBI-UniProt-GOA-ACAP-ARAP_01.05.2024_00h00	0.00715811	0.025679	8.22772e-06	2.06155e-05	[6, 7, 8, 9]	62.5	5	[LOC106565441, LOC106584655, LOC106587264, dbf4b, tipin]
GO:0000076	DNA replication checkpoint signaling	Group244	GO_BiologicalProcess-EBI-UniProt-GOA-ACAP-ARAP_01.05.2024_00h00	0.000450137	0.00241842	8.22772e-06	2.06155e-05	[6, 7, 8, 9, 10]	55.5556	10	[LOC106564750, LOC106565441, LOC106570037, LOC106584655, LOC106587264, LOC106588468, cdc6, orc1, tipin, topbp1]
GO:0033314	mitotic DNA replication checkpoint signaling	Group244	GO_BiologicalProcess-EBI-UniProt-GOA-ACAP-ARAP_01.05.2024_00h00	0.00235047	0.00989717	8.22772e-06	2.06155e-05	[6, 7, 8, 9, 10, 11]	58.3333	7	[LOC106564750, LOC106570037, LOC106584655, LOC106588468, cdc6, orc1, topbp1]
KEGG:00970	Aminoacyl-tRNA biosynthesis	Group245	KEGG_01.05.2024	1.92917e-06	2.17557e-05	4.4591e-07	1.38108e-06	[-1]	39.5604	36	[LOC106564101, LOC106567354, LOC106568002, LOC106568532, LOC106572754, LOC106579727, LOC106580835, LOC106581314, LOC106585204, LOC106585996, LOC106593340, LOC106601350, LOC106605401, aars1, cars1, dars1, gars1, hars, iars1, iars2, kars1, lars1b, mars1, mars2, nars2, qars1, qrsl1, sars2, sycc, syfa, syfb, syrc, tars3, vars2, wars2, yars1]
GO:0140098	catalytic activity, acting on RNA	Group245	GO_MolecularFunction-EBI-UniProt-GOA-ACAP-ARAP_01.05.2024_00h00	1.55828e-07	2.38239e-06	4.4591e-07	1.38108e-06	[3]	27.6265	142	[LOC100194522, LOC100380636, LOC100380648, LOC100380870, LOC106562324, LOC106564101, LOC106564474, LOC106564644, LOC106564866, LOC106565269, LOC106567354, LOC106568002, LOC106568406, LOC106568532, LOC106568870, LOC106569111, LOC106569462, LOC106571262, LOC106572754, LOC106573946, LOC106575326, LOC106575899, LOC106576663, LOC106576677, LOC106577119, LOC106577153, LOC106578539, LOC106579246, LOC106…
GO:0043038	amino acid activation	Group245	GO_BiologicalProcess-EBI-UniProt-GOA-ACAP-ARAP_01.05.2024_00h00	1.15161e-09	3.40697e-08	4.4591e-07	1.38108e-06	[4]	49.3333	37	[LOC106564101, LOC106567354, LOC106568002, LOC106568532, LOC106572754, LOC106579727, LOC106580835, LOC106581314, LOC106585204, LOC106585996, LOC106595073, LOC106601350, LOC106605401, LOC106612204, aars1, aasdh, cars1, gars1, hars, iars1, iars2, kars1, lars1b, mars1, mars2, nars2, qars1, qrsl1, sars2, sycc, syfa, syfb, syrc, tars3, vars2, wars2, yars1]
GO:0140101	catalytic activity, acting on a tRNA	Group245	GO_MolecularFunction-EBI-UniProt-GOA-ACAP-ARAP_01.05.2024_00h00	5.71811e-08	1.05901e-06	4.4591e-07	1.38108e-06	[4]	36.1963	59	[LOC106564101, LOC106564866, LOC106567354, LOC106568002, LOC106568532, LOC106572754, LOC106576663, LOC106579246, LOC106579727, LOC106580835, LOC106581314, LOC106585204, LOC106585758, LOC106585996, LOC106588694, LOC106590623, LOC106595073, LOC106598828, LOC106601350, LOC106605401, LOC106605537, LOC106607856, LOC106612204, aars1, cars1, gars1, hars, iars1, iars2, kars1, lars1b, mars1, mars2, mettl2…
GO:0004812	aminoacyl-tRNA ligase activity	Group245	GO_MolecularFunction-EBI-UniProt-GOA-ACAP-ARAP_01.05.2024_00h00	1.23419e-09	3.55885e-08	4.4591e-07	1.38108e-06	[4, 5]	50.7246	35	[LOC106564101, LOC106567354, LOC106568002, LOC106568532, LOC106572754, LOC106579727, LOC106580835, LOC106581314, LOC106585204, LOC106585996, LOC106595073, LOC106601350, LOC106605401, LOC106612204, aars1, cars1, gars1, hars, iars1, iars2, kars1, lars1b, mars1, mars2, nars2, qars1, sars2, sycc, syfa, syfb, syrc, tars3, vars2, wars2, yars1]
GO:0000049	tRNA binding	Group245	GO_MolecularFunction-EBI-UniProt-GOA-ACAP-ARAP_01.05.2024_00h00	0.00014779	0.000919853	4.4591e-07	1.38108e-06	[5]	36.3636	28	[LOC100194708, LOC106564101, LOC106567354, LOC106572754, LOC106579246, LOC106580835, LOC106583263, LOC106585204, LOC106588694, LOC106590623, LOC106601350, LOC106605537, LOC106609844, LOC106611638, aars1, aimp1a, iars1, iars2, kars1, nat10, ptcd1, sars2, syfa, trmt1, trmt10a, trmt1l, trmu, yars1]
GO:0009451	RNA modification	Group245	GO_BiologicalProcess-EBI-UniProt-GOA-ACAP-ARAP_01.05.2024_00h00	0.00645503	0.0234897	4.4591e-07	1.38108e-06	[5, 6, 7]	26.3158	45	[LOC106562585, LOC106563393, LOC106564866, LOC106571741, LOC106572268, LOC106575899, LOC106576663, LOC106576677, LOC106576760, LOC106578539, LOC106581208, LOC106585758, LOC106588694, LOC106590623, LOC106590802, LOC106593758, LOC106598828, LOC106604513, LOC106611638, adarb1b, dimt1l, elp2, ftsj3, gar1, mettl16, mettl2a, mettl3, mto1, nat10, nhp2, nol1, nola2, pus7, si:ch211-225b11.4, thg1l, thumpd…
GO:0006399	tRNA metabolic process	Group245	GO_BiologicalProcess-EBI-UniProt-GOA-ACAP-ARAP_01.05.2024_00h00	1.04052e-07	1.73015e-06	4.4591e-07	1.38108e-06	[6, 7]	32.1429	81	[LOC106562324, LOC106562585, LOC106564101, LOC106564866, LOC106567354, LOC106568002, LOC106568532, LOC106571741, LOC106572268, LOC106572754, LOC106576663, LOC106576760, LOC106579727, LOC106580835, LOC106581314, LOC106585204, LOC106585758, LOC106585996, LOC106586213, LOC106588694, LOC106589383, LOC106590623, LOC106593758, LOC106595073, LOC106598828, LOC106601350, LOC106603001, LOC106604637, LOC106…
GO:0008033	tRNA processing	Group245	GO_BiologicalProcess-EBI-UniProt-GOA-ACAP-ARAP_01.05.2024_00h00	0.00820666	0.0288946	4.4591e-07	1.38108e-06	[6, 7, 8]	26.4516	41	[LOC106562585, LOC106564866, LOC106571741, LOC106572268, LOC106576663, LOC106576760, LOC106585758, LOC106586213, LOC106588694, LOC106589383, LOC106590623, LOC106593758, LOC106598828, LOC106603001, LOC106604661, LOC106611638, LOC106611664, elp2, mettl2a, mto1, nat10, nol1, prorp, ptcd1, pus7, rpp38, rpp40, si:ch211-225b11.4, thg1l, thumpd3, tprkb, trm61, trmt1, trmt10a, trmt112, trmt1l, trmt61b, t…
GO:0006400	tRNA modification	Group245	GO_BiologicalProcess-EBI-UniProt-GOA-ACAP-ARAP_01.05.2024_00h00	0.00487783	0.018458	4.4591e-07	1.38108e-06	[6, 7, 8, 9]	29.7872	28	[LOC106562585, LOC106564866, LOC106571741, LOC106572268, LOC106576663, LOC106576760, LOC106585758, LOC106588694, LOC106590623, LOC106593758, LOC106598828, LOC106611638, elp2, mto1, nat10, nol1, si:ch211-225b11.4, thg1l, thumpd3, tprkb, trm61, trmt1, trmt10a, trmt112, trmt1l, trmt61b, trmu, wdr4]
GO:0016043	cellular component organization	Group246	GO_BiologicalProcess-EBI-UniProt-GOA-ACAP-ARAP_01.05.2024_00h00	3.40596e-12	1.55176e-10	6.45692e-19	1.19991e-17	[3]	21.2962	1528	[LOC100136392, LOC100136430, LOC100136483, LOC100194666, LOC100195113, LOC100195150, LOC100195680, LOC100195785, LOC100196664, LOC100286412, LOC100286423, LOC100286508, LOC100286581, LOC100306831, LOC100306849, LOC100380299, LOC100380341, LOC100380625, LOC100380643, LOC100380663, LOC100380681, LOC100380699, LOC100380747, LOC100380768, LOC100380772, LOC101448018, LOC106560289, LOC106560324, LOC106…
GO:0044085	cellular component biogenesis	Group246	GO_BiologicalProcess-EBI-UniProt-GOA-ACAP-ARAP_01.05.2024_00h00	8.91171e-09	2.07152e-07	6.45692e-19	1.19991e-17	[3]	22.462	635	[LOC100195150, LOC100195964, LOC100196059, LOC100286412, LOC100286441, LOC100286508, LOC100286581, LOC100306831, LOC100380625, LOC100380648, LOC100380699, LOC100380768, LOC100380787, LOC100380870, LOC106560324, LOC106560435, LOC106560521, LOC106560903, LOC106560912, LOC106560914, LOC106561086, LOC106561377, LOC106561401, LOC106561461, LOC106561534, LOC106561691, LOC106561782, LOC106561813, LOC106…
GO:0006996	organelle organization	Group246	GO_BiologicalProcess-EBI-UniProt-GOA-ACAP-ARAP_01.05.2024_00h00	4.96436e-07	6.5749e-06	6.45692e-19	1.19991e-17	[4]	21.285	858	[LOC100136392, LOC100136430, LOC100136483, LOC100194666, LOC100195113, LOC100195150, LOC100195680, LOC100195785, LOC100196664, LOC100286508, LOC100286581, LOC100306849, LOC100380299, LOC100380341, LOC100380625, LOC100380643, LOC100380663, LOC100380681, LOC100380747, LOC100380768, LOC106560365, LOC106560435, LOC106560578, LOC106560687, LOC106560744, LOC106560807, LOC106560878, LOC106560901, LOC106…
GO:0022607	cellular component assembly	Group246	GO_BiologicalProcess-EBI-UniProt-GOA-ACAP-ARAP_01.05.2024_00h00	0.00199428	0.008703	6.45692e-19	1.19991e-17	[4]	20.5882	518	[LOC100195150, LOC100286412, LOC100286508, LOC100286581, LOC100306831, LOC100380625, LOC100380699, LOC100380768, LOC106560324, LOC106560435, LOC106560903, LOC106560912, LOC106560914, LOC106561086, LOC106561377, LOC106561401, LOC106561461, LOC106561534, LOC106561691, LOC106561782, LOC106561813, LOC106561987, LOC106562057, LOC106562110, LOC106562296, LOC106562332, LOC106562699, LOC106562833, LOC106…
GO:0022613	ribonucleoprotein complex biogenesis	Group246	GO_BiologicalProcess-EBI-UniProt-GOA-ACAP-ARAP_01.05.2024_00h00	1.2195e-19	4.63002e-17	6.45692e-19	1.19991e-17	[4]	35.3293	177	[LOC100195964, LOC100196059, LOC100286441, LOC100380648, LOC100380699, LOC100380787, LOC100380870, LOC106560521, LOC106562085, LOC106562155, LOC106562380, LOC106563120, LOC106563393, LOC106563485, LOC106564013, LOC106564577, LOC106564624, LOC106564836, LOC106565058, LOC106565620, LOC106565759, LOC106566080, LOC106566253, LOC106566721, LOC106567406, LOC106567676, LOC106568292, LOC106568406, LOC106…
GO:0043232	intracellular non-membrane-bounded organelle	Group246	GO_CellularComponent-EBI-UniProt-GOA-ACAP-ARAP_01.05.2024_00h00	9.00543e-16	8.20575e-14	6.45692e-19	1.19991e-17	[4]	22.6434	1105	[LOC100136352, LOC100136417, LOC100136483, LOC100136916, LOC100136926, LOC100194543, LOC100195150, LOC100195680, LOC100195964, LOC100196059, LOC100196452, LOC100196545, LOC100196562, LOC100196664, LOC100196839, LOC100286423, LOC100286441, LOC100286508, LOC100286581, LOC100286669, LOC100286733, LOC100306849, LOC100380299, LOC100380464, LOC100380625, LOC100380643, LOC100380648, LOC100380663, LOC100…
GO:0043933	protein-containing complex organization	Group246	GO_BiologicalProcess-EBI-UniProt-GOA-ACAP-ARAP_01.05.2024_00h00	0.000118958	0.00076985	6.45692e-19	1.19991e-17	[4]	21.5184	445	[LOC100286423, LOC100286581, LOC100380625, LOC100380699, LOC100380772, LOC101448018, LOC106560324, LOC106560435, LOC106560744, LOC106560849, LOC106560903, LOC106561086, LOC106561534, LOC106561744, LOC106561897, LOC106562296, LOC106562332, LOC106563120, LOC106563215, LOC106563383, LOC106563505, LOC106563791, LOC106564013, LOC106564261, LOC106564343, LOC106564821, LOC106565058, LOC106565090, LOC106…
GO:0005856	cytoskeleton	Group246	GO_CellularComponent-EBI-UniProt-GOA-ACAP-ARAP_01.05.2024_00h00	9.42889e-05	0.000629883	6.45692e-19	1.19991e-17	[5]	21.0846	591	[LOC100136352, LOC100136417, LOC100136483, LOC100195150, LOC100195680, LOC100196664, LOC100286508, LOC100286581, LOC100380299, LOC100380464, LOC100380625, LOC100380663, LOC100380669, LOC100380681, LOC100380747, LOC106560365, LOC106560744, LOC106560807, LOC106560903, LOC106560912, LOC106560914, LOC106561152, LOC106561189, LOC106561270, LOC106561377, LOC106561401, LOC106561461, LOC106561548, LOC106…
GO:0007010	cytoskeleton organization	Group246	GO_BiologicalProcess-EBI-UniProt-GOA-ACAP-ARAP_01.05.2024_00h00	6.71035e-08	1.21319e-06	6.45692e-19	1.19991e-17	[5]	22.8887	477	[LOC100136483, LOC100195150, LOC100195680, LOC100196664, LOC100286508, LOC100286581, LOC100380299, LOC100380625, LOC100380643, LOC100380663, LOC100380681, LOC100380747, LOC100380768, LOC106560365, LOC106560744, LOC106560807, LOC106560903, LOC106560912, LOC106561064, LOC106561152, LOC106561377, LOC106561461, LOC106561604, LOC106561623, LOC106561782, LOC106561787, LOC106561804, LOC106561897, LOC106…
GO:0065003	protein-containing complex assembly	Group246	GO_BiologicalProcess-EBI-UniProt-GOA-ACAP-ARAP_01.05.2024_00h00	0.00110583	0.00524808	6.45692e-19	1.19991e-17	[5]	21.8935	259	[LOC100286581, LOC100380625, LOC100380699, LOC106560324, LOC106560435, LOC106560903, LOC106561086, LOC106561534, LOC106562296, LOC106562332, LOC106563120, LOC106563215, LOC106563791, LOC106564013, LOC106564343, LOC106564821, LOC106565058, LOC106565090, LOC106565430, LOC106565554, LOC106565620, LOC106565759, LOC106566046, LOC106566054, LOC106566080, LOC106566253, LOC106566490, LOC106566721, LOC106…
GO:0071824	protein-DNA complex organization	Group246	GO_BiologicalProcess-EBI-UniProt-GOA-ACAP-ARAP_01.05.2024_00h00	0.0062405	0.0228551	6.45692e-19	1.19991e-17	[5]	21.9265	173	[LOC100286423, LOC100380772, LOC106560324, LOC106560435, LOC106561744, LOC106562296, LOC106563383, LOC106564261, LOC106565554, LOC106565771, LOC106566213, LOC106566827, LOC106566895, LOC106567799, LOC106568226, LOC106568365, LOC106568979, LOC106569427, LOC106569771, LOC106569963, LOC106569987, LOC106570183, LOC106570503, LOC106570595, LOC106570688, LOC106570721, LOC106571586, LOC106572223, LOC106…
GO:0030684	preribosome	Group247	GO_CellularComponent-EBI-UniProt-GOA-ACAP-ARAP_01.05.2024_00h00	2.38395e-17	3.1945e-15	6.75603e-21	2.51099e-19	[3]	51.5625	66	[LOC100195964, LOC100196059, LOC100380787, LOC106560521, LOC106562085, LOC106562155, LOC106564624, LOC106570061, LOC106573694, LOC106574871, LOC106575042, LOC106575044, LOC106575899, LOC106575933, LOC106576677, LOC106578539, LOC106579564, LOC106581260, LOC106583525, LOC106584165, LOC106585655, LOC106585800, LOC106586854, LOC106588123, LOC106588218, LOC106588633, LOC106589607, LOC106594422, LOC106…
GO:0030687	preribosome, large subunit precursor	Group247	GO_CellularComponent-EBI-UniProt-GOA-ACAP-ARAP_01.05.2024_00h00	3.39837e-06	3.5675e-05	6.75603e-21	2.51099e-19	[4]	54.5455	18	[LOC100380787, LOC106560521, LOC106575042, LOC106575933, LOC106584165, LOC106585655, LOC106588123, LOC106607713, bop1, ebna1bp2, ftsj3, if6, mrto4, nip7, noc2l, pes, ppan, znf622]
GO:0042254	ribosome biogenesis	Group247	GO_BiologicalProcess-EBI-UniProt-GOA-ACAP-ARAP_01.05.2024_00h00	9.62923e-19	2.43726e-16	6.75603e-21	2.51099e-19	[5]	38.7097	132	[LOC100195964, LOC100196059, LOC100286441, LOC100380648, LOC100380787, LOC100380870, LOC106560521, LOC106562085, LOC106562155, LOC106562380, LOC106563393, LOC106563485, LOC106564577, LOC106564624, LOC106564836, LOC106567406, LOC106567676, LOC106568406, LOC106571313, LOC106573549, LOC106573694, LOC106573904, LOC106574871, LOC106575042, LOC106575899, LOC106575933, LOC106576663, LOC106576677, LOC106…
GO:0042273	ribosomal large subunit biogenesis	Group247	GO_BiologicalProcess-EBI-UniProt-GOA-ACAP-ARAP_01.05.2024_00h00	3.60576e-12	1.61057e-10	6.75603e-21	2.51099e-19	[5, 6]	53.9474	41	[LOC100380648, LOC100380787, LOC106560521, LOC106562380, LOC106571313, LOC106575042, LOC106575933, LOC106576663, LOC106581208, LOC106581870, LOC106584165, LOC106585655, LOC106587425, LOC106588123, LOC106589607, LOC106597389, LOC106601742, LOC106603211, LOC106609990, LOC106613349, bop1, ebna1bp2, ftsj3, if6, mrto4, nhp2, nifk, nip7, noc2l, nol1, nol9, nola2, npm, npm1b, pes, rpf2, rpl7l1, rsl1d1, …
GO:0070545	PeBoW complex	Group247	GO_CellularComponent-EBI-UniProt-GOA-ACAP-ARAP_01.05.2024_00h00	3.85649e-05	0.000297799	6.75603e-21	2.51099e-19	[3, 5, 6, 7, 8]	100	6	[LOC100380787, LOC106575042, LOC106575933, LOC106585655, bop1, pes]
GO:0016072	rRNA metabolic process	Group247	GO_BiologicalProcess-EBI-UniProt-GOA-ACAP-ARAP_01.05.2024_00h00	5.43634e-18	1.032e-15	6.75603e-21	2.51099e-19	[6, 7]	41.8327	105	[LOC100195964, LOC100196059, LOC100380648, LOC100380787, LOC100380870, LOC106560521, LOC106562085, LOC106562155, LOC106563393, LOC106563485, LOC106564624, LOC106564836, LOC106568406, LOC106571313, LOC106573694, LOC106574871, LOC106575042, LOC106575899, LOC106575933, LOC106576663, LOC106576677, LOC106577888, LOC106578539, LOC106579564, LOC106580777, LOC106580839, LOC106581208, LOC106581260, LOC106…
GO:0006364	rRNA processing	Group247	GO_BiologicalProcess-EBI-UniProt-GOA-ACAP-ARAP_01.05.2024_00h00	3.43203e-18	7.81817e-16	6.75603e-21	2.51099e-19	[6, 7, 8]	42.7966	101	[LOC100195964, LOC100196059, LOC100380648, LOC100380787, LOC100380870, LOC106560521, LOC106562085, LOC106562155, LOC106563393, LOC106563485, LOC106564624, LOC106564836, LOC106568406, LOC106571313, LOC106573694, LOC106574871, LOC106575042, LOC106575899, LOC106575933, LOC106576663, LOC106576677, LOC106577888, LOC106578539, LOC106579564, LOC106580777, LOC106580839, LOC106581208, LOC106581260, LOC106…
GO:0000470	maturation of LSU-rRNA	Group247	GO_BiologicalProcess-EBI-UniProt-GOA-ACAP-ARAP_01.05.2024_00h00	2.6894e-09	6.96189e-08	6.75603e-21	2.51099e-19	[6, 7, 8, 9]	57.4468	27	[LOC100380648, LOC100380787, LOC106571313, LOC106575042, LOC106575933, LOC106576663, LOC106581870, LOC106584165, LOC106585655, LOC106589607, LOC106597389, LOC106601742, LOC106609990, LOC106613349, bop1, ftsj3, if6, nhp2, nifk, nol1, nol9, nola2, pes, rpf2, rpl7l1, rsl1d1, znhit6]
GO:0000460	maturation of 5.8S rRNA	Group247	GO_BiologicalProcess-EBI-UniProt-GOA-ACAP-ARAP_01.05.2024_00h00	5.1463e-05	0.00037099	6.75603e-21	2.51099e-19	[7, 8, 9]	44.4444	20	[LOC100380787, LOC100380870, LOC106568406, LOC106575042, LOC106575933, LOC106584165, LOC106585655, LOC106597389, LOC106600221, LOC106604637, LOC106613349, bop1, c1d, exosc7, exosc8, ftsj3, if6, nol9, pes, rpp40]
GO:0000463	maturation of LSU-rRNA from tricistronic rRNA transcript (SSU-rRNA, 5.8S rRNA, LSU-rRNA)	Group247	GO_BiologicalProcess-EBI-UniProt-GOA-ACAP-ARAP_01.05.2024_00h00	7.31693e-08	1.30219e-06	6.75603e-21	2.51099e-19	[7, 8, 9, 10]	68	17	[LOC100380648, LOC100380787, LOC106571313, LOC106575042, LOC106575933, LOC106581870, LOC106585655, LOC106597389, LOC106613349, bop1, ftsj3, nifk, nol9, pes, rpf2, rpl7l1, znhit6]
GO:0000466	maturation of 5.8S rRNA from tricistronic rRNA transcript (SSU-rRNA, 5.8S rRNA, LSU-rRNA)	Group247	GO_BiologicalProcess-EBI-UniProt-GOA-ACAP-ARAP_01.05.2024_00h00	0.000137263	0.000866161	6.75603e-21	2.51099e-19	[8, 9, 10]	48.3871	15	[LOC100380787, LOC106575042, LOC106575933, LOC106585655, LOC106597389, LOC106600221, LOC106604637, LOC106613349, bop1, exosc7, exosc8, ftsj3, nol9, pes, rpp40]
GO:0009653	anatomical structure morphogenesis	Group248	GO_BiologicalProcess-EBI-UniProt-GOA-ACAP-ARAP_01.05.2024_00h00	2.26859e-05	0.000188608	7.02884e-06	1.78117e-05	[2, 3]	21.9624	432	[LOC100136352, LOC100136392, LOC100136470, LOC100196274, LOC100286412, LOC100380669, LOC100380677, LOC100380851, LOC106560332, LOC106560744, LOC106561202, LOC106561252, LOC106561640, LOC106561641, LOC106561691, LOC106561776, LOC106561882, LOC106561987, LOC106562057, LOC106562116, LOC106562535, LOC106562972, LOC106563157, LOC106563492, LOC106563534, LOC106564005, LOC106564480, LOC106564516, LOC106…
GO:0048646	anatomical structure formation involved in morphogenesis	Group248	GO_BiologicalProcess-EBI-UniProt-GOA-ACAP-ARAP_01.05.2024_00h00	1.0784e-06	1.3067e-05	7.02884e-06	1.78117e-05	[2, 3, 4]	27.451	126	[LOC100380677, LOC100380851, LOC106561691, LOC106563492, LOC106564480, LOC106565198, LOC106565237, LOC106565379, LOC106565550, LOC106565821, LOC106565977, LOC106565992, LOC106566054, LOC106566123, LOC106567542, LOC106568156, LOC106568558, LOC106568842, LOC106571097, LOC106571269, LOC106571415, LOC106571724, LOC106572364, LOC106572511, LOC106572672, LOC106573051, LOC106573078, LOC106573126, LOC106…
GO:0035295	tube development	Group248	GO_BiologicalProcess-EBI-UniProt-GOA-ACAP-ARAP_01.05.2024_00h00	1.6193e-05	0.000140793	7.02884e-06	1.78117e-05	[3, 4]	27.9503	90	[LOC100380677, LOC100380851, LOC106565237, LOC106565379, LOC106565550, LOC106565821, LOC106565992, LOC106566123, LOC106567542, LOC106568156, LOC106568558, LOC106568842, LOC106570598, LOC106571097, LOC106571724, LOC106572364, LOC106572511, LOC106572672, LOC106573078, LOC106573126, LOC106573620, LOC106574325, LOC106575102, LOC106575680, LOC106575686, LOC106575713, LOC106576173, LOC106576603, LOC106…
GO:0035239	tube morphogenesis	Group248	GO_BiologicalProcess-EBI-UniProt-GOA-ACAP-ARAP_01.05.2024_00h00	1.99765e-06	2.23071e-05	7.02884e-06	1.78117e-05	[3, 4, 5]	29.6552	86	[LOC100380677, LOC100380851, LOC106565237, LOC106565379, LOC106565550, LOC106565821, LOC106565992, LOC106566123, LOC106567542, LOC106568558, LOC106568842, LOC106570598, LOC106571097, LOC106571724, LOC106572364, LOC106572511, LOC106572672, LOC106573078, LOC106573126, LOC106573620, LOC106574325, LOC106575102, LOC106575680, LOC106575686, LOC106575713, LOC106576173, LOC106576603, LOC106576617, LOC106…
GO:0072359	circulatory system development	Group248	GO_BiologicalProcess-EBI-UniProt-GOA-ACAP-ARAP_01.05.2024_00h00	4.9557e-06	4.92974e-05	7.02884e-06	1.78117e-05	[4, 5]	26.4529	132	[LOC100196664, LOC100380677, LOC100380851, LOC106561987, LOC106563383, LOC106565237, LOC106565379, LOC106565550, LOC106565821, LOC106565992, LOC106566123, LOC106568000, LOC106568558, LOC106568842, LOC106568893, LOC106570598, LOC106571097, LOC106571366, LOC106571373, LOC106571415, LOC106571724, LOC106572364, LOC106572511, LOC106572672, LOC106573078, LOC106573116, LOC106573126, LOC106573620, LOC106…
GO:0001944	vasculature development	Group248	GO_BiologicalProcess-EBI-UniProt-GOA-ACAP-ARAP_01.05.2024_00h00	7.91827e-08	1.39828e-06	7.02884e-06	1.78117e-05	[4, 5, 6]	31.5412	88	[LOC100380677, LOC100380851, LOC106561987, LOC106565237, LOC106565379, LOC106565550, LOC106565821, LOC106565992, LOC106566123, LOC106568558, LOC106568842, LOC106568893, LOC106571097, LOC106571724, LOC106572364, LOC106572511, LOC106572672, LOC106573078, LOC106573126, LOC106573620, LOC106574325, LOC106575102, LOC106575680, LOC106575686, LOC106575713, LOC106576173, LOC106576603, LOC106576617, LOC106…
GO:0001568	blood vessel development	Group248	GO_BiologicalProcess-EBI-UniProt-GOA-ACAP-ARAP_01.05.2024_00h00	1.22754e-07	1.95548e-06	7.02884e-06	1.78117e-05	[3, 5, 6, 7]	31.8008	83	[LOC100380677, LOC100380851, LOC106565237, LOC106565379, LOC106565550, LOC106565821, LOC106565992, LOC106566123, LOC106568558, LOC106568842, LOC106571097, LOC106571724, LOC106572364, LOC106572511, LOC106572672, LOC106573078, LOC106573126, LOC106573620, LOC106574325, LOC106575102, LOC106575680, LOC106575686, LOC106575713, LOC106576173, LOC106576603, LOC106576617, LOC106578689, LOC106579126, LOC106…
GO:0048514	blood vessel morphogenesis	Group248	GO_BiologicalProcess-EBI-UniProt-GOA-ACAP-ARAP_01.05.2024_00h00	6.76598e-07	8.51542e-06	7.02884e-06	1.78117e-05	[4, 5, 6, 7, 8]	31.2	78	[LOC100380677, LOC100380851, LOC106565237, LOC106565379, LOC106565550, LOC106565821, LOC106565992, LOC106566123, LOC106568558, LOC106568842, LOC106571097, LOC106571724, LOC106572364, LOC106572511, LOC106572672, LOC106573078, LOC106573126, LOC106573620, LOC106574325, LOC106575102, LOC106575680, LOC106575686, LOC106575713, LOC106576173, LOC106576603, LOC106576617, LOC106578689, LOC106579126, LOC106…
GO:0002040	sprouting angiogenesis	Group248	GO_BiologicalProcess-EBI-UniProt-GOA-ACAP-ARAP_01.05.2024_00h00	0.00160996	0.00721947	7.02884e-06	1.78117e-05	[4, 5, 6, 7, 8, 9, 10]	35.7143	20	[LOC106565379, LOC106566123, LOC106568842, LOC106571724, LOC106579676, LOC106585132, LOC106585607, LOC106590027, LOC106590283, LOC106599513, LOC106605015, LOC106610161, LOC106611708, LOC106612094, adgra2, anxa1, cdh13, jcada, nrarpa, vegfab]
GO:0045765	regulation of angiogenesis	Group248	GO_BiologicalProcess-EBI-UniProt-GOA-ACAP-ARAP_01.05.2024_00h00	0.00173939	0.00775408	7.02884e-06	1.78117e-05	[4, 5, 6, 7, 8, 9, 10]	32.5	26	[LOC106565550, LOC106565821, LOC106565992, LOC106566123, LOC106568558, LOC106571097, LOC106571724, LOC106576603, LOC106582620, LOC106582928, LOC106583208, LOC106584018, LOC106587655, LOC106603571, LOC106605015, LOC106605532, LOC106610161, LOC106611257, LOC106611510, LOC106612094, ecscr, kdr, pedf, thbs2a, tnmd, vegfab]
GO:0045766	positive regulation of angiogenesis	Group248	GO_BiologicalProcess-EBI-UniProt-GOA-ACAP-ARAP_01.05.2024_00h00	0.00214271	0.00915777	7.02884e-06	1.78117e-05	[4, 5, 6, 7, 8, 9, 10, 11]	38.0952	16	[LOC106565550, LOC106565821, LOC106565992, LOC106568558, LOC106571724, LOC106576603, LOC106582620, LOC106582928, LOC106583208, LOC106584018, LOC106605015, LOC106605532, LOC106610161, LOC106612094, kdr, vegfab]
GO:1901566	organonitrogen compound biosynthetic process	Group249	GO_BiologicalProcess-EBI-UniProt-GOA-ACAP-ARAP_01.05.2024_00h00	3.95484e-10	1.25127e-08	9.76325e-12	6.22059e-11	[4]	23.6072	500	[LOC100194507, LOC100194600, LOC100194634, LOC100194635, LOC100195769, LOC100195821, LOC100196494, LOC100196679, LOC100196839, LOC100286733, LOC100380746, LOC100380867, LOC100500786, LOC101448018, LOC106560248, LOC106560301, LOC106560816, LOC106560988, LOC106561079, LOC106561148, LOC106561496, LOC106561603, LOC106561714, LOC106561935, LOC106562105, LOC106562243, LOC106562317, LOC106562373, LOC106…
GO:0006412	translation	Group249	GO_BiologicalProcess-EBI-UniProt-GOA-ACAP-ARAP_01.05.2024_00h00	4.44847e-05	0.00033225	9.76325e-12	6.22059e-11	[4, 5, 6]	23.7427	203	[LOC100194507, LOC100194634, LOC100194635, LOC100196839, LOC100286733, LOC100380746, LOC100380867, LOC101448018, LOC106560248, LOC106560988, LOC106561079, LOC106561714, LOC106561935, LOC106562105, LOC106562317, LOC106562773, LOC106563325, LOC106563509, LOC106564013, LOC106564101, LOC106564778, LOC106565058, LOC106565643, LOC106565904, LOC106566598, LOC106567354, LOC106568002, LOC106568098, LOC106…
GO:0006413	translational initiation	Group249	GO_BiologicalProcess-EBI-UniProt-GOA-ACAP-ARAP_01.05.2024_00h00	0.00031883	0.00178451	9.76325e-12	6.22059e-11	[3, 5, 6, 7]	28.2297	59	[LOC100194507, LOC100194634, LOC100194635, LOC100196839, LOC100286733, LOC100380746, LOC100380867, LOC101448018, LOC106561935, LOC106562105, LOC106563325, LOC106564013, LOC106565058, LOC106568292, LOC106568864, LOC106571016, LOC106571672, LOC106572212, LOC106574628, LOC106574637, LOC106577251, LOC106578327, LOC106581983, LOC106582627, LOC106584719, LOC106587155, LOC106590461, LOC106592237, LOC106…
GO:0006401	RNA catabolic process	Group249	GO_BiologicalProcess-EBI-UniProt-GOA-ACAP-ARAP_01.05.2024_00h00	0.00234295	0.00988377	9.76325e-12	6.22059e-11	[5, 6, 7]	25.2632	72	[LOC100195694, LOC100286553, LOC100380870, LOC106563248, LOC106564474, LOC106564860, LOC106567372, LOC106567695, LOC106568098, LOC106568406, LOC106568870, LOC106570248, LOC106571492, LOC106571586, LOC106572136, LOC106573200, LOC106573951, LOC106574282, LOC106575212, LOC106577119, LOC106577688, LOC106580576, LOC106581883, LOC106582085, LOC106583857, LOC106584057, LOC106586023, LOC106589826, LOC106…
GO:0010629	negative regulation of gene expression	Group249	GO_BiologicalProcess-EBI-UniProt-GOA-ACAP-ARAP_01.05.2024_00h00	0.00182019	0.00805124	9.76325e-12	6.22059e-11	[5, 6, 7, 8]	23.3696	129	[LOC100194634, LOC100194635, LOC100195694, LOC100196839, LOC100286553, LOC100380772, LOC106560248, LOC106561714, LOC106562317, LOC106563248, LOC106564860, LOC106566672, LOC106567086, LOC106567372, LOC106567406, LOC106567695, LOC106568098, LOC106568870, LOC106569771, LOC106570248, LOC106571492, LOC106571586, LOC106572136, LOC106573200, LOC106573951, LOC106574034, LOC106574282, LOC106574954, LOC106…
GO:0006417	regulation of translation	Group249	GO_BiologicalProcess-EBI-UniProt-GOA-ACAP-ARAP_01.05.2024_00h00	0.00280146	0.0114163	9.76325e-12	6.22059e-11	[5, 6, 7, 8, 9]	23.3333	119	[LOC100194507, LOC100194634, LOC100194635, LOC100196839, LOC100286733, LOC100380746, LOC100380867, LOC101448018, LOC106560248, LOC106561714, LOC106561935, LOC106562105, LOC106562317, LOC106563325, LOC106564013, LOC106564778, LOC106565058, LOC106568098, LOC106568292, LOC106568864, LOC106570533, LOC106571016, LOC106571672, LOC106572212, LOC106572789, LOC106573200, LOC106574282, LOC106574628, LOC106…
GO:0010608	post-transcriptional regulation of gene expression	Group249	GO_BiologicalProcess-EBI-UniProt-GOA-ACAP-ARAP_01.05.2024_00h00	0.00104907	0.00502056	9.76325e-12	6.22059e-11	[6, 7, 8]	23.2061	152	[LOC100194507, LOC100194634, LOC100194635, LOC100196839, LOC100286553, LOC100286733, LOC100380746, LOC100380867, LOC101448018, LOC106560248, LOC106561714, LOC106561935, LOC106562105, LOC106562317, LOC106563248, LOC106563325, LOC106564013, LOC106564778, LOC106564860, LOC106565058, LOC106567372, LOC106568098, LOC106568292, LOC106568864, LOC106570248, LOC106570533, LOC106571016, LOC106571492, LOC106…
GO:0045182	translation regulator activity	Group249	GO_BiologicalProcess-EBI-UniProt-GOA-ACAP-ARAP_01.05.2024_00h00	0.00146082	0.00664221	9.76325e-12	6.22059e-11	[6, 7, 8, 9, 10]	25.0755	83	[LOC100194507, LOC100194634, LOC100194635, LOC100196839, LOC100380746, LOC100380867, LOC101448018, LOC106560248, LOC106561935, LOC106562105, LOC106564013, LOC106564778, LOC106565058, LOC106568098, LOC106568292, LOC106568864, LOC106571016, LOC106571672, LOC106572212, LOC106574628, LOC106574637, LOC106576995, LOC106577251, LOC106577688, LOC106578327, LOC106579998, LOC106581197, LOC106582627, LOC106…
GO:0008135	translation factor activity, RNA binding	Group249	GO_BiologicalProcess-EBI-UniProt-GOA-ACAP-ARAP_01.05.2024_00h00	0.00193008	0.00847152	9.76325e-12	6.22059e-11	[5, 6, 7, 8, 9, 10, 11, 12]	25.4417	72	[LOC100194507, LOC100194634, LOC100194635, LOC100196839, LOC100380746, LOC100380867, LOC101448018, LOC106560248, LOC106561935, LOC106562105, LOC106564013, LOC106564778, LOC106565058, LOC106568098, LOC106568292, LOC106568864, LOC106571016, LOC106571672, LOC106572212, LOC106574628, LOC106574637, LOC106576995, LOC106577251, LOC106578327, LOC106579998, LOC106581197, LOC106582627, LOC106584219, LOC106…
GO:0003743	translation initiation factor activity	Group249	GO_BiologicalProcess-EBI-UniProt-GOA-ACAP-ARAP_01.05.2024_00h00	0.00194091	0.00850268	9.76325e-12	6.22059e-11	[4, 6, 7, 8, 9, 10, 11, 12, 13]	27.6471	47	[LOC100194507, LOC100194634, LOC100194635, LOC100196839, LOC100380746, LOC100380867, LOC101448018, LOC106561935, LOC106562105, LOC106564013, LOC106565058, LOC106568292, LOC106568864, LOC106571016, LOC106571672, LOC106572212, LOC106574628, LOC106574637, LOC106577251, LOC106578327, LOC106582627, LOC106584719, LOC106587155, LOC106590461, LOC106595807, LOC106602525, LOC106602737, LOC106608291, LOC106…
GO:0090079	translation regulator activity, nucleic acid binding	Group249	GO_BiologicalProcess-EBI-UniProt-GOA-ACAP-ARAP_01.05.2024_00h00	0.00202517	0.00882092	9.76325e-12	6.22059e-11	[7, 8, 9, 10, 11]	25.1656	76	[LOC100194507, LOC100194634, LOC100194635, LOC100196839, LOC100380746, LOC100380867, LOC101448018, LOC106560248, LOC106561935, LOC106562105, LOC106564013, LOC106564778, LOC106565058, LOC106568098, LOC106568292, LOC106568864, LOC106571016, LOC106571672, LOC106572212, LOC106574628, LOC106574637, LOC106576995, LOC106577251, LOC106578327, LOC106579998, LOC106581197, LOC106582627, LOC106584219, LOC106…
GO:0035924	cellular response to vascular endothelial growth factor stimulus	Group250	GO_BiologicalProcess-EBI-UniProt-GOA-ACAP-ARAP_01.05.2024_00h00	0.00119305	0.00554646	3.08701e-08	1.16679e-07	[5]	42.4242	14	[LOC106568842, LOC106571724, LOC106571864, LOC106574325, LOC106575102, LOC106583822, LOC106590027, LOC106599513, LOC106605015, LOC106610161, LOC106612094, anxa1, kdr, vegfab]
GO:0031527	filopodium membrane	Group250	GO_CellularComponent-EBI-UniProt-GOA-ACAP-ARAP_01.05.2024_00h00	0.00194154	0.00848911	3.08701e-08	1.16679e-07	[5, 6]	66.6667	6	[LOC106573924, LOC106575483, LOC106591656, LOC106608083, arf6a, palm1a]
GO:0048514	blood vessel morphogenesis	Group250	GO_BiologicalProcess-EBI-UniProt-GOA-ACAP-ARAP_01.05.2024_00h00	6.76598e-07	8.51542e-06	3.08701e-08	1.16679e-07	[4, 5, 6, 7, 8]	31.2	78	[LOC100380677, LOC100380851, LOC106565237, LOC106565379, LOC106565550, LOC106565821, LOC106565992, LOC106566123, LOC106568558, LOC106568842, LOC106571097, LOC106571724, LOC106572364, LOC106572511, LOC106572672, LOC106573078, LOC106573126, LOC106573620, LOC106574325, LOC106575102, LOC106575680, LOC106575686, LOC106575713, LOC106576173, LOC106576603, LOC106576617, LOC106578689, LOC106579126, LOC106…
GO:0120034	positive regulation of plasma membrane bounded cell projection assembly	Group250	GO_BiologicalProcess-EBI-UniProt-GOA-ACAP-ARAP_01.05.2024_00h00	0.00905341	0.0313907	3.08701e-08	1.16679e-07	[4, 5, 6, 7, 8]	31.25	20	[LOC106568842, LOC106573924, LOC106575483, LOC106576671, LOC106578277, LOC106579243, LOC106580866, LOC106584800, LOC106585650, LOC106589541, LOC106590027, LOC106591656, LOC106599513, LOC106601231, LOC106606273, LOC106607149, LOC106609454, LOC106610563, cg047, palm1a]
GO:0001570	vasculogenesis	Group250	GO_BiologicalProcess-EBI-UniProt-GOA-ACAP-ARAP_01.05.2024_00h00	0.0023214	0.00982926	3.08701e-08	1.16679e-07	[4, 5, 6, 7, 8, 9]	50	9	[LOC106568842, LOC106573078, LOC106575680, LOC106578689, LOC106582103, LOC106590027, LOC106590153, LOC106599513, ackr3b]
GO:0030947	regulation of vascular endothelial growth factor receptor signaling pathway	Group250	GO_BiologicalProcess-EBI-UniProt-GOA-ACAP-ARAP_01.05.2024_00h00	0.012478	0.0411358	3.08701e-08	1.16679e-07	[4, 5, 6, 7, 8, 9]	66.6667	4	[LOC106568842, LOC106578247, LOC106590027, LOC106599513]
GO:0002040	sprouting angiogenesis	Group250	GO_BiologicalProcess-EBI-UniProt-GOA-ACAP-ARAP_01.05.2024_00h00	0.00160996	0.00721947	3.08701e-08	1.16679e-07	[4, 5, 6, 7, 8, 9, 10]	35.7143	20	[LOC106565379, LOC106566123, LOC106568842, LOC106571724, LOC106579676, LOC106585132, LOC106585607, LOC106590027, LOC106590283, LOC106599513, LOC106605015, LOC106610161, LOC106611708, LOC106612094, adgra2, anxa1, cdh13, jcada, nrarpa, vegfab]
GO:0038084	vascular endothelial growth factor signaling pathway	Group250	GO_BiologicalProcess-EBI-UniProt-GOA-ACAP-ARAP_01.05.2024_00h00	0.00405847	0.0157231	3.08701e-08	1.16679e-07	[6, 7, 8]	42.3077	11	[LOC106568842, LOC106571724, LOC106574325, LOC106575102, LOC106590027, LOC106599513, LOC106605015, LOC106610161, LOC106612094, kdr, vegfab]
GO:0048010	vascular endothelial growth factor receptor signaling pathway	Group250	GO_BiologicalProcess-EBI-UniProt-GOA-ACAP-ARAP_01.05.2024_00h00	0.0047251	0.01806	3.08701e-08	1.16679e-07	[6, 7, 8]	40	12	[LOC106568842, LOC106571724, LOC106571864, LOC106578247, LOC106583822, LOC106590027, LOC106599513, LOC106605015, LOC106610161, LOC106612094, kdr, vegfab]
GO:0051491	positive regulation of filopodium assembly	Group250	GO_BiologicalProcess-EBI-UniProt-GOA-ACAP-ARAP_01.05.2024_00h00	0.00116413	0.00544537	3.08701e-08	1.16679e-07	[5, 6, 7, 8, 9]	63.6364	7	[LOC106568842, LOC106573924, LOC106575483, LOC106590027, LOC106591656, LOC106599513, palm1a]
GO:0045766	positive regulation of angiogenesis	Group250	GO_BiologicalProcess-EBI-UniProt-GOA-ACAP-ARAP_01.05.2024_00h00	0.00214271	0.00915777	3.08701e-08	1.16679e-07	[4, 5, 6, 7, 8, 9, 10, 11]	38.0952	16	[LOC106565550, LOC106565821, LOC106565992, LOC106568558, LOC106571724, LOC106576603, LOC106582620, LOC106582928, LOC106583208, LOC106584018, LOC106605015, LOC106605532, LOC106610161, LOC106612094, kdr, vegfab]
GO:0005021	vascular endothelial growth factor receptor activity	Group250	GO_BiologicalProcess-EBI-UniProt-GOA-ACAP-ARAP_01.05.2024_00h00	0.00409859	0.0158516	3.08701e-08	1.16679e-07	[7, 8, 9]	60	6	[LOC106568842, LOC106574325, LOC106575102, LOC106590027, LOC106599513, kdr]
KEGG:04350	TGF-beta signaling pathway	Group251	KEGG_01.05.2024	3.43472e-05	0.000268876	7.85642e-07	2.36754e-06	[-1]	28.169	80	[LOC100136494, LOC100136559, LOC100195363, LOC100286414, LOC100380761, LOC106561252, LOC106561792, LOC106562344, LOC106563534, LOC106565791, LOC106566577, LOC106566746, LOC106567045, LOC106567527, LOC106567964, LOC106569881, LOC106570688, LOC106570922, LOC106571074, LOC106571097, LOC106571911, LOC106573204, LOC106573775, LOC106574263, LOC106574301, LOC106574843, LOC106575884, LOC106578326, LOC106…
GO:0071495	cellular response to endogenous stimulus	Group251	GO_BiologicalProcess-EBI-UniProt-GOA-ACAP-ARAP_01.05.2024_00h00	0.00274697	0.0112547	7.85642e-07	2.36754e-06	[3]	21.9136	213	[LOC100136415, LOC100136428, LOC100136445, LOC100136463, LOC100136473, LOC100136540, LOC100136559, LOC100195363, LOC100195512, LOC100380851, LOC100846972, LOC106560309, LOC106560996, LOC106561252, LOC106561543, LOC106561786, LOC106562005, LOC106562041, LOC106563018, LOC106563108, LOC106563265, LOC106563420, LOC106563534, LOC106564754, LOC106565394, LOC106565446, LOC106565540, LOC106565780, LOC106…
GO:0009725	response to hormone	Group251	GO_BiologicalProcess-EBI-UniProt-GOA-ACAP-ARAP_01.05.2024_00h00	0.0120977	0.0399399	7.85642e-07	2.36754e-06	[3, 4]	22.4949	110	[LOC100136415, LOC100136428, LOC100136445, LOC100136463, LOC100136540, LOC100270810, LOC100846972, LOC106560996, LOC106561543, LOC106563018, LOC106563108, LOC106565394, LOC106565446, LOC106565540, LOC106565867, LOC106565905, LOC106566728, LOC106566796, LOC106567019, LOC106567964, LOC106568720, LOC106568949, LOC106569756, LOC106569952, LOC106570052, LOC106570286, LOC106570349, LOC106572563, LOC106…
GO:0007166	cell surface receptor signaling pathway	Group251	GO_BiologicalProcess-EBI-UniProt-GOA-ACAP-ARAP_01.05.2024_00h00	2.6104e-05	0.000213136	7.85642e-07	2.36754e-06	[3, 4, 5]	21.1823	645	[LOC100136449, LOC100136463, LOC100136473, LOC100136514, LOC100136517, LOC100136552, LOC100136559, LOC100194498, LOC100194500, LOC100195363, LOC100195512, LOC100195785, LOC100196534, LOC100380768, LOC100380774, LOC100380851, LOC106560270, LOC106560289, LOC106560309, LOC106560392, LOC106560515, LOC106561002, LOC106561032, LOC106561041, LOC106561202, LOC106561252, LOC106561286, LOC106561335, LOC106…
GO:0071363	cellular response to growth factor stimulus	Group251	GO_BiologicalProcess-EBI-UniProt-GOA-ACAP-ARAP_01.05.2024_00h00	0.0107127	0.0361532	7.85642e-07	2.36754e-06	[4]	22.8311	100	[LOC100136473, LOC100136559, LOC100195363, LOC100195512, LOC100380851, LOC106560309, LOC106561252, LOC106562005, LOC106563265, LOC106563420, LOC106563534, LOC106564754, LOC106565780, LOC106565969, LOC106566746, LOC106567045, LOC106568156, LOC106568842, LOC106569393, LOC106569881, LOC106571074, LOC106571724, LOC106571864, LOC106571911, LOC106572672, LOC106573607, LOC106573775, LOC106574301, LOC106…
GO:0032870	cellular response to hormone stimulus	Group251	GO_BiologicalProcess-EBI-UniProt-GOA-ACAP-ARAP_01.05.2024_00h00	0.00651641	0.0236	7.85642e-07	2.36754e-06	[4, 5]	23.1461	103	[LOC100136415, LOC100136428, LOC100136445, LOC100136463, LOC100136540, LOC100846972, LOC106560996, LOC106561543, LOC106563018, LOC106563108, LOC106565394, LOC106565446, LOC106565540, LOC106565905, LOC106566728, LOC106566796, LOC106567019, LOC106567964, LOC106568720, LOC106568949, LOC106569756, LOC106569952, LOC106570052, LOC106570286, LOC106570349, LOC106572563, LOC106573118, LOC106573542, LOC106…
GO:0007167	enzyme-linked receptor protein signaling pathway	Group251	GO_BiologicalProcess-EBI-UniProt-GOA-ACAP-ARAP_01.05.2024_00h00	1.73345e-06	1.96458e-05	7.85642e-07	2.36754e-06	[4, 5, 6]	24.375	234	[LOC100136463, LOC100136473, LOC100136517, LOC100136552, LOC100136559, LOC100194498, LOC100194500, LOC100195363, LOC100195512, LOC100195785, LOC100196534, LOC100380768, LOC100380851, LOC106560270, LOC106560289, LOC106560309, LOC106561252, LOC106562005, LOC106563018, LOC106563265, LOC106563420, LOC106563534, LOC106564754, LOC106564953, LOC106565780, LOC106565894, LOC106565969, LOC106566722, LOC106…
GO:0019199	transmembrane receptor protein kinase activity	Group251	GO_MolecularFunction-EBI-UniProt-GOA-ACAP-ARAP_01.05.2024_00h00	0.00403882	0.0156737	7.85642e-07	2.36754e-06	[4, 6]	25.3012	63	[LOC100380851, LOC106560270, LOC106560289, LOC106560309, LOC106563265, LOC106565894, LOC106567045, LOC106567054, LOC106568558, LOC106568728, LOC106568842, LOC106569453, LOC106569756, LOC106571329, LOC106571863, LOC106572672, LOC106572677, LOC106573120, LOC106574301, LOC106574325, LOC106575102, LOC106576787, LOC106576891, LOC106579428, LOC106580092, LOC106581317, LOC106581819, LOC106582280, LOC106…
GO:0007169	cell surface receptor protein tyrosine kinase signaling pathway	Group251	GO_BiologicalProcess-EBI-UniProt-GOA-ACAP-ARAP_01.05.2024_00h00	8.23047e-05	0.00056473	7.85642e-07	2.36754e-06	[5, 6, 7]	24.2515	162	[LOC100136463, LOC100136517, LOC100136552, LOC100194498, LOC100194500, LOC100195785, LOC100196534, LOC100380768, LOC100380851, LOC106560270, LOC106560289, LOC106562005, LOC106563018, LOC106564754, LOC106564953, LOC106565780, LOC106565894, LOC106566796, LOC106567054, LOC106568156, LOC106568558, LOC106568720, LOC106568728, LOC106568842, LOC106568949, LOC106569411, LOC106569453, LOC106569756, LOC106…
GO:0007178	cell surface receptor protein serine/threonine kinase signaling pathway	Group251	GO_BiologicalProcess-EBI-UniProt-GOA-ACAP-ARAP_01.05.2024_00h00	0.00396051	0.0154223	7.85642e-07	2.36754e-06	[5, 6, 7]	25	68	[LOC100136473, LOC100136559, LOC100195363, LOC100195512, LOC106560309, LOC106561252, LOC106563265, LOC106563420, LOC106563534, LOC106565780, LOC106565969, LOC106566746, LOC106567045, LOC106569393, LOC106569881, LOC106571074, LOC106571911, LOC106572672, LOC106573607, LOC106573775, LOC106574301, LOC106575075, LOC106576290, LOC106578326, LOC106579643, LOC106580569, LOC106581819, LOC106582116, LOC106…
GO:0141091	transforming growth factor beta receptor superfamily signaling pathway	Group251	GO_BiologicalProcess-EBI-UniProt-GOA-ACAP-ARAP_01.05.2024_00h00	0.0044733	0.0171841	7.85642e-07	2.36754e-06	[6, 7, 8]	25	66	[LOC100136473, LOC100136559, LOC100195363, LOC100195512, LOC106560309, LOC106561252, LOC106563265, LOC106563420, LOC106563534, LOC106565780, LOC106565969, LOC106566746, LOC106567045, LOC106569393, LOC106569881, LOC106571074, LOC106571911, LOC106572672, LOC106573607, LOC106573775, LOC106574301, LOC106575075, LOC106576290, LOC106578326, LOC106579643, LOC106580569, LOC106581819, LOC106582116, LOC106…
GO:0007179	transforming growth factor beta receptor signaling pathway	Group251	GO_BiologicalProcess-EBI-UniProt-GOA-ACAP-ARAP_01.05.2024_00h00	0.010952	0.0368518	7.85642e-07	2.36754e-06	[6, 7, 8, 9]	29.2683	24	[LOC100136559, LOC106560309, LOC106561252, LOC106563265, LOC106563534, LOC106569881, LOC106571074, LOC106572672, LOC106582280, LOC106584161, LOC106590018, LOC106590795, LOC106599285, LOC106605021, LOC106608297, LOC106610205, LOC106610220, LOC106611047, LOC106612106, smad4a, smad9, tgfb5, tgfbr2l, tgfr2]
KEGG:03013	Nucleocytoplasmic transport	Group252	KEGG_01.05.2024	5.84574e-14	3.80474e-12	0.00115187	0.00182176	[-1]	40	88	[LOC100194851, LOC100195319, LOC106561546, LOC106562356, LOC106563918, LOC106564728, LOC106564785, LOC106564868, LOC106564930, LOC106565588, LOC106566056, LOC106567676, LOC106567693, LOC106567908, LOC106568133, LOC106570006, LOC106571302, LOC106573125, LOC106573723, LOC106574529, LOC106575667, LOC106576026, LOC106576166, LOC106578419, LOC106581844, LOC106582498, LOC106582679, LOC106582748, LOC106…
GO:0045184	establishment of protein localization	Group252	GO_BiologicalProcess-EBI-UniProt-GOA-ACAP-ARAP_01.05.2024_00h00	0.00959974	0.0330336	0.00115187	0.00182176	[3, 5]	20.7792	304	[LOC100136430, LOC100195319, LOC100195715, LOC100380713, LOC100380764, LOC106560687, LOC106560709, LOC106560776, LOC106560878, LOC106560903, LOC106561024, LOC106561086, LOC106561270, LOC106562280, LOC106562356, LOC106562380, LOC106562632, LOC106562835, LOC106563918, LOC106564498, LOC106564558, LOC106564604, LOC106564728, LOC106564754, LOC106564868, LOC106565109, LOC106565560, LOC106565561, LOC106…
GO:0071702	organic substance transport	Group252	GO_BiologicalProcess-EBI-UniProt-GOA-ACAP-ARAP_01.05.2024_00h00	0.00853466	0.0299107	0.00115187	0.00182176	[4]	20.1237	553	[LOC100136366, LOC100136430, LOC100136445, LOC100136540, LOC100194522, LOC100195319, LOC100195715, LOC100196543, LOC100380764, LOC100534606, LOC106560709, LOC106560776, LOC106560849, LOC106560878, LOC106560903, LOC106561024, LOC106561086, LOC106561270, LOC106561380, LOC106561537, LOC106561546, LOC106561597, LOC106561698, LOC106562049, LOC106562280, LOC106562356, LOC106562360, LOC106562380, LOC106…
GO:0071705	nitrogen compound transport	Group252	GO_BiologicalProcess-EBI-UniProt-GOA-ACAP-ARAP_01.05.2024_00h00	0.00239152	0.0100329	0.00115187	0.00182176	[4]	20.8611	407	[LOC100136430, LOC100194522, LOC100195319, LOC100195715, LOC100196543, LOC100380764, LOC106560709, LOC106560776, LOC106560878, LOC106560903, LOC106561024, LOC106561086, LOC106561270, LOC106562049, LOC106562250, LOC106562280, LOC106562356, LOC106562380, LOC106562417, LOC106562421, LOC106562632, LOC106562837, LOC106562888, LOC106562900, LOC106563108, LOC106563501, LOC106563685, LOC106563918, LOC106…
GO:0015031	protein transport	Group252	GO_BiologicalProcess-EBI-UniProt-GOA-ACAP-ARAP_01.05.2024_00h00	0.0105677	0.035717	0.00115187	0.00182176	[4, 5, 6]	20.8875	273	[LOC100136430, LOC100195319, LOC100195715, LOC100380764, LOC106560709, LOC106560776, LOC106560878, LOC106560903, LOC106561024, LOC106561086, LOC106561270, LOC106562280, LOC106562356, LOC106562380, LOC106562632, LOC106563918, LOC106564498, LOC106564558, LOC106564604, LOC106564728, LOC106564868, LOC106565109, LOC106565560, LOC106565561, LOC106565588, LOC106565757, LOC106566053, LOC106566056, LOC106…
GO:0033365	protein localization to organelle	Group252	GO_BiologicalProcess-EBI-UniProt-GOA-ACAP-ARAP_01.05.2024_00h00	6.10164e-05	0.000428998	0.00115187	0.00182176	[5]	24.3647	163	[LOC100136430, LOC100195319, LOC100195715, LOC106560687, LOC106560709, LOC106561086, LOC106562356, LOC106562380, LOC106562528, LOC106563918, LOC106564728, LOC106564868, LOC106565560, LOC106565561, LOC106565588, LOC106565757, LOC106565780, LOC106566053, LOC106566056, LOC106567641, LOC106567676, LOC106567693, LOC106567908, LOC106568513, LOC106568941, LOC106569376, LOC106569771, LOC106570230, LOC106…
GO:0072594	establishment of protein localization to organelle	Group252	GO_BiologicalProcess-EBI-UniProt-GOA-ACAP-ARAP_01.05.2024_00h00	1.78443e-05	0.000151113	0.00115187	0.00182176	[4, 6]	26.5882	113	[LOC100136430, LOC100195319, LOC100195715, LOC106560709, LOC106561086, LOC106562356, LOC106562380, LOC106563918, LOC106564728, LOC106564868, LOC106565560, LOC106565561, LOC106565588, LOC106565757, LOC106566053, LOC106566056, LOC106567641, LOC106567676, LOC106567693, LOC106567908, LOC106568513, LOC106568941, LOC106569376, LOC106570230, LOC106571295, LOC106571933, LOC106573723, LOC106575667, LOC106…
GO:0006886	intracellular protein transport	Group252	GO_BiologicalProcess-EBI-UniProt-GOA-ACAP-ARAP_01.05.2024_00h00	0.000204647	0.00121403	0.00115187	0.00182176	[4, 5, 6, 7]	23.3962	186	[LOC100195319, LOC100195715, LOC106560709, LOC106560776, LOC106560878, LOC106561086, LOC106561270, LOC106562280, LOC106562356, LOC106562380, LOC106562632, LOC106563918, LOC106564498, LOC106564558, LOC106564604, LOC106564728, LOC106564868, LOC106565561, LOC106565588, LOC106565757, LOC106566056, LOC106566197, LOC106567272, LOC106567531, LOC106567533, LOC106567641, LOC106567676, LOC106567693, LOC106…
GO:0006913	nucleocytoplasmic transport	Group252	GO_BiologicalProcess-EBI-UniProt-GOA-ACAP-ARAP_01.05.2024_00h00	1.27822e-09	3.5948e-08	0.00115187	0.00182176	[5, 6]	33.7037	91	[LOC100194522, LOC100195319, LOC106561546, LOC106562356, LOC106562380, LOC106563918, LOC106564644, LOC106564728, LOC106564868, LOC106564930, LOC106565588, LOC106566056, LOC106567676, LOC106567693, LOC106567908, LOC106568133, LOC106568741, LOC106570230, LOC106573125, LOC106573723, LOC106575667, LOC106576026, LOC106576166, LOC106577242, LOC106578419, LOC106579277, LOC106580467, LOC106581852, LOC106…
GO:0034504	protein localization to nucleus	Group252	GO_BiologicalProcess-EBI-UniProt-GOA-ACAP-ARAP_01.05.2024_00h00	1.0852e-07	1.77848e-06	0.00115187	0.00182176	[6]	37.0629	53	[LOC100195319, LOC106562356, LOC106562380, LOC106563918, LOC106564728, LOC106564868, LOC106565588, LOC106566056, LOC106567676, LOC106567693, LOC106567908, LOC106569771, LOC106570230, LOC106573723, LOC106575667, LOC106576026, LOC106576166, LOC106580467, LOC106580679, LOC106582498, LOC106582748, LOC106583177, LOC106584288, LOC106586901, LOC106587472, LOC106588586, LOC106590255, LOC106599100, LOC106…
GO:0072655	establishment of protein localization to mitochondrion	Group252	GO_BiologicalProcess-EBI-UniProt-GOA-ACAP-ARAP_01.05.2024_00h00	5.88965e-05	0.000416665	0.00115187	0.00182176	[5, 7]	37.037	30	[LOC100136430, LOC106561086, LOC106565560, LOC106566053, LOC106568941, LOC106576153, LOC106576546, LOC106577478, LOC106578916, LOC106580763, LOC106584661, LOC106586159, LOC106586369, LOC106591638, LOC106599036, LOC106602140, LOC106609324, LOC106610469, LOC106611697, LOC106612556, LOC106612684, LOC106613715, chchd4a, oxa1l, pmpcb, sdhdb, timm22, timm29, tomm40l, tomm70a]
GO:0006606	protein import into nucleus	Group252	GO_BiologicalProcess-EBI-UniProt-GOA-ACAP-ARAP_01.05.2024_00h00	4.21314e-08	8.20302e-07	0.00115187	0.00182176	[5, 6, 7, 8]	39.2	49	[LOC100195319, LOC106562356, LOC106562380, LOC106563918, LOC106564728, LOC106564868, LOC106565588, LOC106566056, LOC106567676, LOC106567693, LOC106567908, LOC106570230, LOC106573723, LOC106575667, LOC106576026, LOC106576166, LOC106580467, LOC106582498, LOC106582748, LOC106583177, LOC106584288, LOC106586901, LOC106587472, LOC106588586, LOC106590255, LOC106599100, LOC106600802, LOC106601395, LOC106…
GO:0003723	RNA binding	Group253	GO_MolecularFunction-EBI-UniProt-GOA-ACAP-ARAP_01.05.2024_00h00	6.42973e-18	1.04621e-15	4.8837e-24	5.44532e-22	[4]	26.3043	484	[LOC100194507, LOC100194522, LOC100194708, LOC100195089, LOC100195537, LOC100195694, LOC100195964, LOC100196059, LOC100196452, LOC100196839, LOC100286553, LOC100286733, LOC100380296, LOC100380648, LOC100380699, LOC100380746, LOC100380864, LOC100380867, LOC100380870, LOC101448018, LOC106560248, LOC106560884, LOC106561079, LOC106561085, LOC106561703, LOC106561714, LOC106562047, LOC106562105, LOC106…
GO:0022613	ribonucleoprotein complex biogenesis	Group253	GO_BiologicalProcess-EBI-UniProt-GOA-ACAP-ARAP_01.05.2024_00h00	1.2195e-19	4.63002e-17	4.8837e-24	5.44532e-22	[4]	35.3293	177	[LOC100195964, LOC100196059, LOC100286441, LOC100380648, LOC100380699, LOC100380787, LOC100380870, LOC106560521, LOC106562085, LOC106562155, LOC106562380, LOC106563120, LOC106563393, LOC106563485, LOC106564013, LOC106564577, LOC106564624, LOC106564836, LOC106565058, LOC106565620, LOC106565759, LOC106566080, LOC106566253, LOC106566721, LOC106567406, LOC106567676, LOC106568292, LOC106568406, LOC106…
GO:0042254	ribosome biogenesis	Group253	GO_BiologicalProcess-EBI-UniProt-GOA-ACAP-ARAP_01.05.2024_00h00	9.62923e-19	2.43726e-16	4.8837e-24	5.44532e-22	[5]	38.7097	132	[LOC100195964, LOC100196059, LOC100286441, LOC100380648, LOC100380787, LOC100380870, LOC106560521, LOC106562085, LOC106562155, LOC106562380, LOC106563393, LOC106563485, LOC106564577, LOC106564624, LOC106564836, LOC106567406, LOC106567676, LOC106568406, LOC106571313, LOC106573549, LOC106573694, LOC106573904, LOC106574871, LOC106575042, LOC106575899, LOC106575933, LOC106576663, LOC106576677, LOC106…
GO:0141188	nucleic acid catabolic process	Group253	GO_BiologicalProcess-EBI-UniProt-GOA-ACAP-ARAP_01.05.2024_00h00	9.41166e-17	9.74535e-15	4.8837e-24	5.44532e-22	[5, 6]	30.9264	227	[LOC100195694, LOC100195964, LOC100196059, LOC100286553, LOC100380648, LOC100380787, LOC100380870, LOC106560521, LOC106562085, LOC106562155, LOC106562230, LOC106562585, LOC106563248, LOC106563393, LOC106563485, LOC106564474, LOC106564624, LOC106564836, LOC106564860, LOC106564866, LOC106566468, LOC106567372, LOC106567695, LOC106568098, LOC106568406, LOC106568870, LOC106570248, LOC106571313, LOC106…
GO:0006396	RNA processing	Group253	GO_BiologicalProcess-EBI-UniProt-GOA-ACAP-ARAP_01.05.2024_00h00	4.96487e-17	5.95262e-15	4.8837e-24	5.44532e-22	[6, 7]	28.2872	327	[LOC100194522, LOC100195537, LOC100195694, LOC100195964, LOC100196059, LOC100286733, LOC100380636, LOC100380648, LOC100380699, LOC100380787, LOC100380864, LOC100380870, LOC106560521, LOC106562047, LOC106562085, LOC106562155, LOC106562230, LOC106562585, LOC106563120, LOC106563248, LOC106563325, LOC106563393, LOC106563485, LOC106563727, LOC106564255, LOC106564624, LOC106564644, LOC106564836, LOC106…
GO:0016071	mRNA metabolic process	Group253	GO_BiologicalProcess-EBI-UniProt-GOA-ACAP-ARAP_01.05.2024_00h00	7.54661e-07	9.4457e-06	4.8837e-24	5.44532e-22	[6, 7]	25.2513	201	[LOC100194522, LOC100195537, LOC100195694, LOC100286553, LOC100380636, LOC100380699, LOC100380864, LOC106562047, LOC106562230, LOC106563120, LOC106563248, LOC106563393, LOC106563485, LOC106564255, LOC106564644, LOC106564860, LOC106565348, LOC106565620, LOC106565759, LOC106566080, LOC106566253, LOC106566672, LOC106567372, LOC106567406, LOC106567594, LOC106567630, LOC106567695, LOC106568098, LOC106…
GO:0016072	rRNA metabolic process	Group253	GO_BiologicalProcess-EBI-UniProt-GOA-ACAP-ARAP_01.05.2024_00h00	5.43634e-18	1.032e-15	4.8837e-24	5.44532e-22	[6, 7]	41.8327	105	[LOC100195964, LOC100196059, LOC100380648, LOC100380787, LOC100380870, LOC106560521, LOC106562085, LOC106562155, LOC106563393, LOC106563485, LOC106564624, LOC106564836, LOC106568406, LOC106571313, LOC106573694, LOC106574871, LOC106575042, LOC106575899, LOC106575933, LOC106576663, LOC106576677, LOC106577888, LOC106578539, LOC106579564, LOC106580777, LOC106580839, LOC106581208, LOC106581260, LOC106…
GO:0006364	rRNA processing	Group253	GO_BiologicalProcess-EBI-UniProt-GOA-ACAP-ARAP_01.05.2024_00h00	3.43203e-18	7.81817e-16	4.8837e-24	5.44532e-22	[6, 7, 8]	42.7966	101	[LOC100195964, LOC100196059, LOC100380648, LOC100380787, LOC100380870, LOC106560521, LOC106562085, LOC106562155, LOC106563393, LOC106563485, LOC106564624, LOC106564836, LOC106568406, LOC106571313, LOC106573694, LOC106574871, LOC106575042, LOC106575899, LOC106575933, LOC106576663, LOC106576677, LOC106577888, LOC106578539, LOC106579564, LOC106580777, LOC106580839, LOC106581208, LOC106581260, LOC106…
GO:0006397	mRNA processing	Group253	GO_BiologicalProcess-EBI-UniProt-GOA-ACAP-ARAP_01.05.2024_00h00	3.37109e-06	3.57179e-05	4.8837e-24	5.44532e-22	[7, 8]	25.9965	150	[LOC100194522, LOC100195537, LOC100195694, LOC100380636, LOC100380699, LOC100380864, LOC106562047, LOC106562230, LOC106563120, LOC106563485, LOC106564255, LOC106564644, LOC106565348, LOC106565620, LOC106565759, LOC106566080, LOC106566253, LOC106566672, LOC106567406, LOC106567594, LOC106567630, LOC106568347, LOC106568675, LOC106569111, LOC106569552, LOC106570021, LOC106570187, LOC106570608, LOC106…
GO:0008380	RNA splicing	Group253	GO_BiologicalProcess-EBI-UniProt-GOA-ACAP-ARAP_01.05.2024_00h00	1.17391e-06	1.40009e-05	4.8837e-24	5.44532e-22	[7, 8]	26.5233	148	[LOC100194522, LOC100195537, LOC100195694, LOC100286733, LOC100380699, LOC100380864, LOC106562047, LOC106563120, LOC106563325, LOC106563485, LOC106563727, LOC106564255, LOC106564644, LOC106565348, LOC106565620, LOC106565759, LOC106566080, LOC106566253, LOC106566672, LOC106566727, LOC106567086, LOC106567406, LOC106567594, LOC106567630, LOC106568347, LOC106568675, LOC106569552, LOC106570021, LOC106…
GO:0000375	RNA splicing, via transesterification reactions	Group253	GO_BiologicalProcess-EBI-UniProt-GOA-ACAP-ARAP_01.05.2024_00h00	4.19028e-06	4.24243e-05	4.8837e-24	5.44532e-22	[8, 9]	27.3381	114	[LOC100194522, LOC100195537, LOC100195694, LOC100380699, LOC100380864, LOC106562047, LOC106563120, LOC106563485, LOC106564255, LOC106564644, LOC106565348, LOC106565620, LOC106565759, LOC106566080, LOC106566253, LOC106566672, LOC106567406, LOC106567594, LOC106568347, LOC106568675, LOC106569552, LOC106570021, LOC106570187, LOC106570608, LOC106571586, LOC106572585, LOC106572841, LOC106575368, LOC106…
GO:0000398	mRNA splicing, via spliceosome	Group253	GO_BiologicalProcess-EBI-UniProt-GOA-ACAP-ARAP_01.05.2024_00h00	4.19028e-06	4.24243e-05	4.8837e-24	5.44532e-22	[8, 9, 10, 11]	27.3381	114	[LOC100194522, LOC100195537, LOC100195694, LOC100380699, LOC100380864, LOC106562047, LOC106563120, LOC106563485, LOC106564255, LOC106564644, LOC106565348, LOC106565620, LOC106565759, LOC106566080, LOC106566253, LOC106566672, LOC106567406, LOC106567594, LOC106568347, LOC106568675, LOC106569552, LOC106570021, LOC106570187, LOC106570608, LOC106571586, LOC106572585, LOC106572841, LOC106575368, LOC106…
GO:0098754	detoxification	Group254	GO_BiologicalProcess-EBI-UniProt-GOA-ACAP-ARAP_01.05.2024_00h00	0.000562306	0.0029245	3.70509e-07	1.16371e-06	[1, 4]	31.0924	37	[LOC100136454, LOC100136576, LOC106564824, LOC106565239, LOC106572928, LOC106583642, LOC106586496, LOC106595268, LOC106600318, LOC106600407, LOC106600509, LOC106601071, LOC106601072, LOC106601074, LOC106601077, LOC106604000, LOC106607371, LOC106607372, LOC106607373, LOC106607375, LOC106610765, LOC106612386, LOC106612785, LOC123723657, LOC123724067, gpx7, gsr, gsto1, hba, ltc4s, ptgs1, ptgs2b, sel…
GO:0009636	response to toxic substance	Group254	GO_BiologicalProcess-EBI-UniProt-GOA-ACAP-ARAP_01.05.2024_00h00	0.000209183	0.00123771	3.70509e-07	1.16371e-06	[3]	31.5385	41	[LOC100136454, LOC100136576, LOC106564824, LOC106565239, LOC106572928, LOC106580445, LOC106580795, LOC106583642, LOC106585071, LOC106586496, LOC106595268, LOC106600318, LOC106600407, LOC106600509, LOC106601071, LOC106601072, LOC106601074, LOC106601077, LOC106604000, LOC106607371, LOC106607372, LOC106607373, LOC106607375, LOC106610765, LOC106612386, LOC106612652, LOC106612785, LOC123723657, LOC123…
GO:0016684	oxidoreductase activity, acting on peroxide as acceptor	Group254	GO_MolecularFunction-EBI-UniProt-GOA-ACAP-ARAP_01.05.2024_00h00	0.0109892	0.0369223	3.70509e-07	1.16371e-06	[3]	28.4211	27	[LOC100136576, LOC106564824, LOC106571802, LOC106572928, LOC106595268, LOC106600318, LOC106600407, LOC106601071, LOC106601072, LOC106601074, LOC106601077, LOC106604000, LOC106604703, LOC106607371, LOC106607372, LOC106607373, LOC106607375, LOC106610765, LOC123723657, LOC123724067, gpx7, hba, ltc4s, ptgs1, ptgs2b, sesn1, tdx]
GO:0043177	organic acid binding	Group254	GO_MolecularFunction-EBI-UniProt-GOA-ACAP-ARAP_01.05.2024_00h00	0.000406773	0.00222213	3.70509e-07	1.16371e-06	[3]	29.5597	47	[LOC100136576, LOC106560801, LOC106570598, LOC106571802, LOC106575607, LOC106579751, LOC106580033, LOC106582099, LOC106583419, LOC106583563, LOC106585394, LOC106586618, LOC106588185, LOC106588813, LOC106591425, LOC106595268, LOC106600318, LOC106601071, LOC106601072, LOC106601074, LOC106601077, LOC106603838, LOC106604187, LOC106604703, LOC106605089, LOC106607371, LOC106607372, LOC106607373, LOC106…
GO:0072593	reactive oxygen species metabolic process	Group254	GO_BiologicalProcess-EBI-UniProt-GOA-ACAP-ARAP_01.05.2024_00h00	0.000501976	0.00265313	3.70509e-07	1.16371e-06	[3]	32.6531	32	[LOC100136454, LOC100136576, LOC100270810, LOC106564693, LOC106564824, LOC106577017, LOC106579451, LOC106580712, LOC106585217, LOC106586780, LOC106591388, LOC106595268, LOC106600318, LOC106601071, LOC106601072, LOC106601074, LOC106601077, LOC106606647, LOC106607224, LOC106607371, LOC106607372, LOC106607373, LOC106607375, LOC106611713, LOC123723657, LOC123724067, hba, mip2a, ncf4, sod1, sod3, tdx]
GO:0005833	hemoglobin complex	Group254	GO_CellularComponent-EBI-UniProt-GOA-ACAP-ARAP_01.05.2024_00h00	0.00564376	0.0211108	3.70509e-07	1.16371e-06	[2, 3, 4, 5]	36.8421	14	[LOC100136576, LOC106595268, LOC106600318, LOC106601071, LOC106601072, LOC106601074, LOC106601077, LOC106607371, LOC106607372, LOC106607373, LOC106607375, LOC123723657, LOC123724067, hba]
GO:0006801	superoxide metabolic process	Group254	GO_BiologicalProcess-EBI-UniProt-GOA-ACAP-ARAP_01.05.2024_00h00	0.0023104	0.00980093	3.70509e-07	1.16371e-06	[4]	36.9565	17	[LOC100136454, LOC100270810, LOC106564693, LOC106577017, LOC106579451, LOC106580712, LOC106585217, LOC106586780, LOC106591388, LOC106606647, LOC106607224, LOC106611713, mip2a, ncf4, sod1, sod3, tdx]
GO:0015669	gas transport	Group254	GO_BiologicalProcess-EBI-UniProt-GOA-ACAP-ARAP_01.05.2024_00h00	0.00059683	0.00308294	3.70509e-07	1.16371e-06	[4]	37.5	21	[LOC100136576, LOC100380664, LOC106590208, LOC106595268, LOC106599341, LOC106600318, LOC106601071, LOC106601072, LOC106601074, LOC106601077, LOC106601402, LOC106606987, LOC106607371, LOC106607372, LOC106607373, LOC106607375, LOC123723657, LOC123724067, aqp1, cahz, hba]
GO:0016176	superoxide-generating NADPH oxidase activator activity	Group254	GO_MolecularFunction-EBI-UniProt-GOA-ACAP-ARAP_01.05.2024_00h00	0.00132714	0.00610752	3.70509e-07	1.16371e-06	[4]	50	10	[LOC100270810, LOC106564693, LOC106577017, LOC106580712, LOC106585217, LOC106586780, LOC106591388, LOC106606647, LOC106607224, ncf4]
GO:0031406	carboxylic acid binding	Group254	GO_MolecularFunction-EBI-UniProt-GOA-ACAP-ARAP_01.05.2024_00h00	0.0103439	0.035117	3.70509e-07	1.16371e-06	[4, 5]	27.2727	33	[LOC106560801, LOC106570598, LOC106571802, LOC106575607, LOC106579751, LOC106580033, LOC106582099, LOC106583419, LOC106583563, LOC106585394, LOC106586618, LOC106588185, LOC106588813, LOC106591425, LOC106603838, LOC106604187, LOC106604703, LOC106605089, LOC106608508, LOC106610011, LOC106611950, LOC106613518, apoc1, fabp2, fabp3, ftcd, nags, nr2f2, p3h2, p4ha3, rbp7b, ret7, sesn1]
GO:0042554	superoxide anion generation	Group254	GO_BiologicalProcess-EBI-UniProt-GOA-ACAP-ARAP_01.05.2024_00h00	0.0112999	0.0377438	3.70509e-07	1.16371e-06	[5]	36.3636	12	[LOC100270810, LOC106564693, LOC106577017, LOC106580712, LOC106585217, LOC106586780, LOC106591388, LOC106606647, LOC106607224, LOC106611713, mip2a, ncf4]
GO:0016209	antioxidant activity	Group254	GO_BiologicalProcess-EBI-UniProt-GOA-ACAP-ARAP_01.05.2024_00h00	0.000220422	0.00128749	3.70509e-07	1.16371e-06	[4, 7]	33.3333	34	[LOC100136454, LOC100136576, LOC106564824, LOC106565239, LOC106572928, LOC106583642, LOC106595268, LOC106600318, LOC106600407, LOC106601071, LOC106601072, LOC106601074, LOC106601077, LOC106604000, LOC106607371, LOC106607372, LOC106607373, LOC106607375, LOC106610765, LOC106612785, LOC123723657, LOC123724067, gpx7, gsr, gsto1, hba, ltc4s, ptgs1, ptgs2b, selenot1a, sod1, sod3, tdx, txnrd2.2]
GO:0005344	oxygen carrier activity	Group254	GO_BiologicalProcess-EBI-UniProt-GOA-ACAP-ARAP_01.05.2024_00h00	0.0038709	0.015125	3.70509e-07	1.16371e-06	[6]	35.4167	17	[LOC100136576, LOC100380664, LOC106595268, LOC106600318, LOC106601071, LOC106601072, LOC106601074, LOC106601077, LOC106601402, LOC106606987, LOC106607371, LOC106607372, LOC106607373, LOC106607375, LOC123723657, LOC123724067, hba]
KEGG:00350	Tyrosine metabolism	Group255	KEGG_01.05.2024	8.7323e-05	0.000590273	1.79285e-05	4.29899e-05	[-1]	39.0625	25	[LOC100137092, LOC100194731, LOC106560816, LOC106562243, LOC106573680, LOC106573756, LOC106579929, LOC106582441, LOC106585509, LOC106586788, LOC106587404, LOC106590602, LOC106593072, LOC106596374, LOC106600509, LOC106601268, LOC106601716, aox6, comta, il4i1, mif, si:ch211-127i16.2, th, tyr, tyrp-1b]
KEGG:00360	Phenylalanine metabolism	Group255	KEGG_01.05.2024	0.000191493	0.00114494	1.79285e-05	4.29899e-05	[-1]	45.7143	16	[LOC100194731, LOC106560816, LOC106562243, LOC106573680, LOC106573756, LOC106576281, LOC106579929, LOC106585509, LOC106586788, LOC106587404, LOC106596374, LOC106601268, LOC106601716, il4i1, mif, si:ch211-127i16.2]
GO:0008131	primary amine oxidase activity	Group255	GO_MolecularFunction-EBI-UniProt-GOA-ACAP-ARAP_01.05.2024_00h00	0.00761994	0.0270799	1.79285e-05	4.29899e-05	[5]	54.5455	6	[LOC100194731, LOC106586788, LOC106601268, dao, il4i1, si:ch211-127i16.2]
GO:0009072	aromatic amino acid metabolic process	Group255	GO_BiologicalProcess-EBI-UniProt-GOA-ACAP-ARAP_01.05.2024_00h00	0.000303628	0.00171204	1.79285e-05	4.29899e-05	[4, 6]	41.8605	18	[LOC100137092, LOC106560323, LOC106560341, LOC106560816, LOC106562243, LOC106573680, LOC106573756, LOC106576281, LOC106579929, LOC106582441, LOC106585509, LOC106587404, LOC106590602, LOC106593072, haao, qdpra, th, tph2]
GO:0004838	L-tyrosine:2-oxoglutarate aminotransferase activity	Group255	GO_MolecularFunction-EBI-UniProt-GOA-ACAP-ARAP_01.05.2024_00h00	0.00106637	0.00508197	1.79285e-05	4.29899e-05	[6]	83.3333	5	[LOC106560816, LOC106562243, LOC106573680, LOC106573756, LOC106587404]
GO:0170040	proteinogenic amino acid catabolic process	Group255	GO_BiologicalProcess-EBI-UniProt-GOA-ACAP-ARAP_01.05.2024_00h00	0.000118348	0.000770276	1.79285e-05	4.29899e-05	[5, 6, 7]	33.6449	36	[LOC100500786, LOC106560816, LOC106561216, LOC106562243, LOC106573440, LOC106573680, LOC106573756, LOC106576281, LOC106577392, LOC106579929, LOC106580033, LOC106580183, LOC106580394, LOC106585394, LOC106585509, LOC106587404, LOC106590602, LOC106591425, LOC106593072, LOC106599105, LOC106600424, LOC106606089, LOC106608345, LOC106608869, LOC106611056, aass, acad9, aldh4a1, arg2, cdo1, dao, gcshb, gd…
GO:1902221	erythrose 4-phosphate/phosphoenolpyruvate family amino acid metabolic process	Group255	GO_BiologicalProcess-EBI-UniProt-GOA-ACAP-ARAP_01.05.2024_00h00	5.12487e-05	0.000371798	1.79285e-05	4.29899e-05	[5, 6, 7, 8]	53.8462	14	[LOC100137092, LOC106560816, LOC106562243, LOC106573680, LOC106573756, LOC106576281, LOC106579929, LOC106582441, LOC106585509, LOC106587404, LOC106590602, LOC106593072, qdpra, th]
GO:0006558	L-phenylalanine metabolic process	Group255	GO_BiologicalProcess-EBI-UniProt-GOA-ACAP-ARAP_01.05.2024_00h00	0.00077895	0.0038575	1.79285e-05	4.29899e-05	[5, 6, 7, 8, 9]	56.25	9	[LOC106560816, LOC106562243, LOC106573680, LOC106573756, LOC106576281, LOC106587404, LOC106590602, LOC106593072, qdpra]
GO:0006570	tyrosine metabolic process	Group255	GO_BiologicalProcess-EBI-UniProt-GOA-ACAP-ARAP_01.05.2024_00h00	0.00369612	0.0145419	1.79285e-05	4.29899e-05	[5, 6, 7, 8, 9]	47.3684	9	[LOC100137092, LOC106573680, LOC106576281, LOC106579929, LOC106582441, LOC106585509, LOC106590602, LOC106593072, th]
GO:0009095	aromatic amino acid family biosynthetic process, prephenate pathway	Group255	GO_BiologicalProcess-EBI-UniProt-GOA-ACAP-ARAP_01.05.2024_00h00	0.00106637	0.00508197	1.79285e-05	4.29899e-05	[6, 7, 8]	83.3333	5	[LOC106560816, LOC106562243, LOC106573756, LOC106576281, LOC106587404]
GO:0170035	L-amino acid catabolic process	Group255	GO_BiologicalProcess-EBI-UniProt-GOA-ACAP-ARAP_01.05.2024_00h00	0.000180275	0.00108355	1.79285e-05	4.29899e-05	[6, 7, 8]	33.0275	36	[LOC100500786, LOC106560816, LOC106561216, LOC106562243, LOC106573440, LOC106573680, LOC106573756, LOC106576281, LOC106577392, LOC106579929, LOC106580033, LOC106580183, LOC106580394, LOC106585394, LOC106585509, LOC106587404, LOC106590602, LOC106591425, LOC106593072, LOC106599105, LOC106600424, LOC106606089, LOC106608345, LOC106608869, LOC106611056, aass, acad9, aldh4a1, arg2, cdo1, dao, gcshb, gd…
GO:1902222	erythrose 4-phosphate/phosphoenolpyruvate family amino acid catabolic process	Group255	GO_BiologicalProcess-EBI-UniProt-GOA-ACAP-ARAP_01.05.2024_00h00	0.0114167	0.038078	1.79285e-05	4.29899e-05	[6, 7, 8, 9]	46.6667	7	[LOC106573680, LOC106576281, LOC106579929, LOC106585509, LOC106590602, LOC106593072, qdpra]
GO:1902223	erythrose 4-phosphate/phosphoenolpyruvate family amino acid biosynthetic process	Group255	GO_BiologicalProcess-EBI-UniProt-GOA-ACAP-ARAP_01.05.2024_00h00	0.00106637	0.00508197	1.79285e-05	4.29899e-05	[6, 7, 8, 9]	83.3333	5	[LOC106560816, LOC106562243, LOC106573756, LOC106576281, LOC106587404]
GO:0006533	aspartate catabolic process	Group255	GO_BiologicalProcess-EBI-UniProt-GOA-ACAP-ARAP_01.05.2024_00h00	0.00487023	0.0184599	1.79285e-05	4.29899e-05	[7, 8, 9, 10]	80	4	[LOC106560816, LOC106562243, LOC106573756, LOC106587404]
GO:0033585	L-phenylalanine biosynthetic process from chorismate via phenylpyruvate	Group255	GO_BiologicalProcess-EBI-UniProt-GOA-ACAP-ARAP_01.05.2024_00h00	0.00114194	0.00536358	1.79285e-05	4.29899e-05	[7, 8, 9, 10, 11]	100	4	[LOC106560816, LOC106562243, LOC106573756, LOC106587404]
KEGG:03030	DNA replication	Group256	KEGG_01.05.2024	4.84862e-14	3.45161e-12	6.72024e-12	4.54125e-11	[-1]	64.2857	36	[LOC100196545, LOC100380341, LOC106564474, LOC106569128, LOC106580445, LOC106585071, LOC106605109, LOC106606382, LOC106607002, LOC106609216, LOC106612933, dna2, fen1, lig1, mc6zb, mcm2, mcm3, mcm4, mcm5, mcm6, mcm7, pola1, pola2, pold1, pold2, pold4, pole, pole2, pole3, prim1, prim2, rfa1, rfc2, rfc3, rnaseh2c, rpa2]
KEGG:03410	Base excision repair	Group256	KEGG_01.05.2024	0.00112539	0.00530775	6.72024e-12	4.54125e-11	[-1]	34.2857	24	[LOC100194543, LOC100196545, LOC100286669, LOC106561084, LOC106564589, LOC106580445, LOC106584663, LOC106585071, LOC106606382, LOC106612439, fen1, lig1, neil1, neil3, parp1, pold1, pold2, pold4, pole, pole2, pole3, rfc2, rfc3, xndc1]
KEGG:03420	Nucleotide excision repair	Group256	KEGG_01.05.2024	3.70232e-05	0.000287846	6.72024e-12	4.54125e-11	[-1]	37.3494	31	[LOC100196545, LOC106561926, LOC106562324, LOC106569462, LOC106580445, LOC106585071, LOC106602590, LOC106604162, LOC106604641, LOC106605109, LOC106606382, LOC106612273, LOC106612933, ddb1, ddb2, ercc3, ercc4, gtf2h2, lig1, pold1, pold2, pold4, pole, pole2, pole3, rad23aa, rfa1, rfc2, rfc3, rpa2, rpb2]
KEGG:03430	Mismatch repair	Group256	KEGG_01.05.2024	5.00002e-07	6.58385e-06	6.72024e-12	4.54125e-11	[-1]	60	18	[LOC100196545, LOC106580445, LOC106585071, LOC106605109, LOC106606382, LOC106609216, LOC106612933, exo1, lig1, msh2, msh6, pold1, pold2, pold4, rfa1, rfc2, rfc3, rpa2]
KEGG:03440	Homologous recombination	Group256	KEGG_01.05.2024	0.000336149	0.00186313	6.72024e-12	4.54125e-11	[-1]	38.8889	21	[LOC106579155, LOC106582297, LOC106605109, LOC106606382, LOC106607888, LOC106609216, LOC106612933, babam1, babam2, blm, brca2, brip1, eme1, pold1, pold2, pold4, rad51, rad54l, rfa1, rpa2, topbp1]
GO:0005657	replication fork	Group256	GO_CellularComponent-EBI-UniProt-GOA-ACAP-ARAP_01.05.2024_00h00	8.23324e-06	7.81472e-05	6.72024e-12	4.54125e-11	[2, 6]	43.8596	25	[LOC100196545, LOC106565441, LOC106585998, LOC106605109, LOC106606382, LOC106612933, blm, etaa1a, mcm10, mms22l, pola1, pola2, pold1, pold2, pold4, prim1, prim2, rfa1, rfc2, rfc3, rpa2, si:ch73-71d17.2, tipin, tonsl, wdhd1]
GO:0042575	DNA polymerase complex	Group256	GO_CellularComponent-EBI-UniProt-GOA-ACAP-ARAP_01.05.2024_00h00	0.000151321	0.000939261	6.72024e-12	4.54125e-11	[3, 5]	54.5455	12	[LOC106571315, LOC106606382, pola1, pola2, pold1, pold2, pold4, pole, pole2, pole3, prim1, prim2]
GO:0003697	single-stranded DNA binding	Group256	GO_MolecularFunction-EBI-UniProt-GOA-ACAP-ARAP_01.05.2024_00h00	5.58169e-06	5.45712e-05	6.72024e-12	4.54125e-11	[5]	37.2549	38	[LOC100380341, LOC100380753, LOC106560392, LOC106569128, LOC106571380, LOC106580420, LOC106582357, LOC106582661, LOC106584424, LOC106585065, LOC106589544, LOC106604162, LOC106605109, LOC106607002, LOC106607888, LOC106608315, LOC106609216, LOC106609453, LOC106612273, LOC106612933, cdc45, ercc4, lonp1, mc6zb, mcm10, mcm2, mcm3, mcm4, mcm6, mcm7, pola1, rad51, rfa1, rn138, rpa2, si:ch73-71d17.2, tdp…
GO:0030894	replisome	Group256	GO_CellularComponent-EBI-UniProt-GOA-ACAP-ARAP_01.05.2024_00h00	8.79892e-05	0.000593016	6.72024e-12	4.54125e-11	[3, 7]	54.1667	13	[LOC106605109, LOC106606382, LOC106612933, blm, pola1, pola2, pold1, pold2, pold4, prim1, prim2, rfa1, rpa2]
GO:0043596	nuclear replication fork	Group256	GO_CellularComponent-EBI-UniProt-GOA-ACAP-ARAP_01.05.2024_00h00	1.17729e-06	1.3968e-05	6.72024e-12	4.54125e-11	[3, 7, 8]	54.0541	20	[LOC106565441, LOC106585998, LOC106605109, LOC106606382, LOC106612933, etaa1a, mcm10, mms22l, pola1, pola2, pold1, pold2, pold4, prim1, prim2, rfa1, rpa2, tipin, tonsl, wdhd1]
GO:0000228	nuclear chromosome	Group256	GO_CellularComponent-EBI-UniProt-GOA-ACAP-ARAP_01.05.2024_00h00	0.000742205	0.00369966	6.72024e-12	4.54125e-11	[6, 7]	28.8344	47	[LOC106565441, LOC106571586, LOC106583247, LOC106585998, LOC106589544, LOC106599142, LOC106604953, LOC106605109, LOC106606382, LOC106607888, LOC106608119, LOC106608459, LOC106608652, LOC106612933, actr5, dmap1, etaa1a, gins1, gins3, gins4, hdac3, ino80e, lrwd1, mcm10, mms22l, orc1, orc3, orc5, pola1, pola2, pold1, pold2, pold4, pole, pole2, pole3, prim1, prim2, rad51, rfa1, rpa2, ruvb1, ruvbl2, s…
GO:0006260	DNA replication	Group256	GO_BiologicalProcess-EBI-UniProt-GOA-ACAP-ARAP_01.05.2024_00h00	2.04702e-17	2.91444e-15	6.72024e-12	4.54125e-11	[6, 7]	42.8571	96	[LOC100196545, LOC100286423, LOC100380341, LOC106564474, LOC106564589, LOC106564750, LOC106565441, LOC106566558, LOC106566563, LOC106569128, LOC106569698, LOC106570548, LOC106570721, LOC106574075, LOC106574730, LOC106576675, LOC106577942, LOC106580445, LOC106581094, LOC106584399, LOC106584655, LOC106585071, LOC106585998, LOC106587264, LOC106588823, LOC106588962, LOC106594603, LOC106605109, LOC106…
GO:0005658	alpha DNA polymerase:primase complex	Group256	GO_CellularComponent-EBI-UniProt-GOA-ACAP-ARAP_01.05.2024_00h00	0.012478	0.0411358	6.72024e-12	4.54125e-11	[4, 5, 6, 8, 9, 10]	66.6667	4	[pola1, pola2, prim1, prim2]
GO:0006261	DNA-templated DNA replication	Group256	GO_BiologicalProcess-EBI-UniProt-GOA-ACAP-ARAP_01.05.2024_00h00	8.23639e-14	5.07094e-12	6.72024e-12	4.54125e-11	[7, 8]	46.3235	63	[LOC100196545, LOC100380341, LOC106564750, LOC106565441, LOC106569128, LOC106574730, LOC106580445, LOC106584655, LOC106585071, LOC106585998, LOC106587264, LOC106588962, LOC106606382, LOC106606518, LOC106607002, LOC106607888, LOC106608315, LOC106609216, blm, cdc45, cdc6, dbf4b, dna2, eme1, etaa1a, gins1, gins3, gins4, lig1, mc6zb, mcm10, mcm2, mcm3, mcm4, mcm6, mcm7, mcmbp, mgme1, mms22l, noc3l, o…
GO:0045005	DNA-templated DNA replication maintenance of fidelity	Group256	GO_BiologicalProcess-EBI-UniProt-GOA-ACAP-ARAP_01.05.2024_00h00	0.0149252	0.0478869	6.72024e-12	4.54125e-11	[6, 7, 8, 9]	33.3333	14	[LOC106565441, LOC106585998, LOC106606382, LOC106606518, LOC106607888, dna2, eme1, etaa1a, mms22l, pold1, pole, rad51, tipin, tonsl]
GO:0006271	DNA strand elongation involved in DNA replication	Group256	GO_BiologicalProcess-EBI-UniProt-GOA-ACAP-ARAP_01.05.2024_00h00	6.28695e-07	7.95648e-06	6.72024e-12	4.54125e-11	[7, 8, 9]	70	14	[LOC106569128, LOC106580445, LOC106585071, LOC106608315, dna2, gins1, lig1, mcm3, mcm4, mcm7, pola1, pold2, pole, pole3]
KEGG:00190	Oxidative phosphorylation	Group257	KEGG_01.05.2024	3.07705e-06	3.29085e-05	2.47818e-08	9.52817e-08	[-1]	30.1158	78	[LOC100136392, LOC100196679, LOC106561721, LOC106562006, LOC106562286, LOC106565051, LOC106565806, LOC106566437, LOC106566700, LOC106567989, LOC106568806, LOC106569424, LOC106572113, LOC106573095, LOC106573192, LOC106573685, LOC106574550, LOC106576202, LOC106576269, LOC106577215, LOC106577308, LOC106578938, LOC106579249, LOC106579596, LOC106579942, LOC106580568, LOC106582434, LOC106582467, LOC106…
GO:0046933	proton-transporting ATP synthase activity, rotational mechanism	Group257	GO_BiologicalProcess-EBI-UniProt-GOA-ACAP-ARAP_01.05.2024_00h00	0.000703468	0.00356111	2.47818e-08	9.52817e-08	[8, 9, 10, 11, 12, 13]	48	12	[LOC100196679, LOC106569424, LOC106576202, LOC106580568, LOC106586630, LOC106590474, LOC106603053, atp5a1, atp5f1, atp5f1c, atp5l, atp6v1ab]
GO:1904949	ATPase complex	Group257	GO_CellularComponent-EBI-UniProt-GOA-ACAP-ARAP_01.05.2024_00h00	0.00486729	0.0184795	2.47818e-08	9.52817e-08	[3]	25.7009	55	[LOC100136352, LOC100136392, LOC100196679, LOC106564005, LOC106568806, LOC106569424, LOC106570688, LOC106570721, LOC106573190, LOC106574142, LOC106575065, LOC106576202, LOC106576269, LOC106580568, LOC106580871, LOC106581094, LOC106583247, LOC106586630, LOC106587865, LOC106590474, LOC106592410, LOC106601263, LOC106601962, LOC106603053, LOC106605451, LOC106607186, LOC106607300, LOC106607492, LOC106…
GO:0016469	proton-transporting two-sector ATPase complex	Group257	GO_CellularComponent-EBI-UniProt-GOA-ACAP-ARAP_01.05.2024_00h00	0.00562016	0.0210571	2.47818e-08	9.52817e-08	[3, 4]	30.7692	24	[LOC100136392, LOC100196679, LOC106568806, LOC106569424, LOC106576202, LOC106576269, LOC106580568, LOC106586630, LOC106590474, LOC106603053, LOC106607300, LOC106607492, LOC106609141, LOC106609471, atp5a1, atp5f1, atp5f1c, atp5g3, atp5l, atp6v0cb, atp6v1ab, atpv0e2, usmg5, vpp3]
GO:0033178	proton-transporting two-sector ATPase complex, catalytic domain	Group257	GO_CellularComponent-EBI-UniProt-GOA-ACAP-ARAP_01.05.2024_00h00	0.000146958	0.000917177	2.47818e-08	9.52817e-08	[3, 4, 5]	50	14	[LOC100136392, LOC100196679, LOC106569424, LOC106576202, LOC106576269, LOC106580568, LOC106586630, LOC106590474, LOC106603053, LOC106609141, LOC106609471, atp5a1, atp5f1c, atp6v1ab]
GO:0045261	proton-transporting ATP synthase complex, catalytic core F(1)	Group257	GO_CellularComponent-EBI-UniProt-GOA-ACAP-ARAP_01.05.2024_00h00	0.00235047	0.00989717	2.47818e-08	9.52817e-08	[3, 4, 5, 6]	58.3333	7	[LOC100196679, LOC106569424, LOC106576202, LOC106580568, LOC106586630, atp5a1, atp5f1c]
GO:0009141	nucleoside triphosphate metabolic process	Group257	GO_BiologicalProcess-EBI-UniProt-GOA-ACAP-ARAP_01.05.2024_00h00	4.67175e-06	4.66765e-05	2.47818e-08	9.52817e-08	[5, 6, 7]	32.2404	59	[LOC100136392, LOC100136417, LOC100194624, LOC100196679, LOC106562484, LOC106562547, LOC106564313, LOC106565719, LOC106566563, LOC106568020, LOC106569424, LOC106570266, LOC106571444, LOC106576202, LOC106580495, LOC106580568, LOC106583351, LOC106583908, LOC106584056, LOC106586630, LOC106587214, LOC106587569, LOC106588465, LOC106589825, LOC106590474, LOC106602394, LOC106603053, LOC106607492, LOC123…
GO:0043531	ADP binding	Group257	GO_MolecularFunction-EBI-UniProt-GOA-ACAP-ARAP_01.05.2024_00h00	0.012478	0.0411358	2.47818e-08	9.52817e-08	[5, 6, 8]	66.6667	4	[LOC106568020, LOC106569424, LOC106580568, atp5a1]
GO:0005753	mitochondrial proton-transporting ATP synthase complex	Group257	GO_CellularComponent-EBI-UniProt-GOA-ACAP-ARAP_01.05.2024_00h00	0.0146002	0.0471762	2.47818e-08	9.52817e-08	[4, 5, 6, 7, 8, 9, 10]	35.2941	12	[LOC100196679, LOC106569424, LOC106576202, LOC106580568, LOC106586630, LOC106607492, atp5a1, atp5f1, atp5f1c, atp5g3, atp5l, usmg5]
GO:0009144	purine nucleoside triphosphate metabolic process	Group257	GO_BiologicalProcess-EBI-UniProt-GOA-ACAP-ARAP_01.05.2024_00h00	1.56583e-05	0.000137191	2.47818e-08	9.52817e-08	[6, 7, 8]	32.2981	52	[LOC100136392, LOC100136417, LOC100194624, LOC100196679, LOC106564313, LOC106565719, LOC106566563, LOC106568020, LOC106569424, LOC106576202, LOC106580495, LOC106580568, LOC106583351, LOC106583908, LOC106586630, LOC106587214, LOC106587569, LOC106588465, LOC106589825, LOC106590474, LOC106603053, LOC106607492, LOC123723662, LOC123723769, ak3, ak4, atp5a1, atp5f1, atp5f1c, atp5g3, atp5l, atp6v1ab, en…
GO:0009199	ribonucleoside triphosphate metabolic process	Group257	GO_BiologicalProcess-EBI-UniProt-GOA-ACAP-ARAP_01.05.2024_00h00	3.25777e-05	0.000255903	2.47818e-08	9.52817e-08	[6, 7, 8]	31.3609	53	[LOC100136392, LOC100136417, LOC100194624, LOC100196679, LOC106564313, LOC106565719, LOC106568020, LOC106569424, LOC106570266, LOC106571444, LOC106576202, LOC106580495, LOC106580568, LOC106583351, LOC106583908, LOC106584056, LOC106586630, LOC106587214, LOC106587569, LOC106588465, LOC106589825, LOC106590474, LOC106603053, LOC106607492, LOC123723662, LOC123723769, ak3, ak4, atp5a1, atp5f1, atp5f1c,…
GO:0000275	mitochondrial proton-transporting ATP synthase complex, catalytic sector F(1)	Group257	GO_CellularComponent-EBI-UniProt-GOA-ACAP-ARAP_01.05.2024_00h00	0.00715811	0.025679	2.47818e-08	9.52817e-08	[4, 5, 6, 7, 8, 9, 10, 11]	62.5	5	[LOC106569424, LOC106576202, LOC106580568, atp5a1, atp5f1c]
GO:0005754	mitochondrial proton-transporting ATP synthase, catalytic core	Group257	GO_CellularComponent-EBI-UniProt-GOA-ACAP-ARAP_01.05.2024_00h00	0.00621298	0.0228277	2.47818e-08	9.52817e-08	[4, 5, 6, 7, 8, 9, 10, 11, 12]	100	3	[LOC106569424, LOC106580568, atp5a1]
GO:0009205	purine ribonucleoside triphosphate metabolic process	Group257	GO_BiologicalProcess-EBI-UniProt-GOA-ACAP-ARAP_01.05.2024_00h00	2.83429e-05	0.000227342	2.47818e-08	9.52817e-08	[7, 8, 9]	32.0513	50	[LOC100136392, LOC100136417, LOC100194624, LOC100196679, LOC106564313, LOC106565719, LOC106568020, LOC106569424, LOC106576202, LOC106580495, LOC106580568, LOC106583351, LOC106583908, LOC106586630, LOC106587214, LOC106587569, LOC106588465, LOC106589825, LOC106590474, LOC106603053, LOC106607492, LOC123723662, LOC123723769, ak3, ak4, atp5a1, atp5f1, atp5f1c, atp5g3, atp5l, atp6v1ab, eno1a, eno1b, en…
GO:0015252	proton channel activity	Group257	GO_BiologicalProcess-EBI-UniProt-GOA-ACAP-ARAP_01.05.2024_00h00	0.00119305	0.00554646	2.47818e-08	9.52817e-08	[7, 8, 9, 10]	42.4242	14	[LOC100196679, LOC106569424, LOC106576202, LOC106580568, LOC106583410, LOC106586630, LOC106589886, LOC106590474, LOC106603053, atp5a1, atp5f1, atp5f1c, atp5l, atp6v1ab]
GO:0046034	ATP metabolic process	Group257	GO_BiologicalProcess-EBI-UniProt-GOA-ACAP-ARAP_01.05.2024_00h00	9.88956e-06	9.15789e-05	2.47818e-08	9.52817e-08	[7, 8, 9, 10]	34.3511	45	[LOC100136392, LOC100136417, LOC100194624, LOC100196679, LOC106564313, LOC106568020, LOC106569424, LOC106576202, LOC106580495, LOC106580568, LOC106583351, LOC106583908, LOC106586630, LOC106587214, LOC106587569, LOC106588465, LOC106589825, LOC106590474, LOC106603053, LOC106607492, LOC123723662, LOC123723769, ak4, atp5a1, atp5f1, atp5f1c, atp5g3, atp5l, atp6v1ab, eno1a, eno1b, enpp1, gapdh, gapdhs,…
GO:0006754	ATP biosynthetic process	Group257	GO_BiologicalProcess-EBI-UniProt-GOA-ACAP-ARAP_01.05.2024_00h00	0.00261664	0.0108376	2.47818e-08	9.52817e-08	[8, 9, 10, 11]	38.4615	15	[LOC100196679, LOC106569424, LOC106576202, LOC106580568, LOC106586630, LOC106590474, LOC106603053, LOC106607492, atp5a1, atp5f1, atp5f1c, atp5g3, atp5l, atp6v1ab, nudt2]
KEGG:03040	Spliceosome	Group258	KEGG_01.05.2024	5.07017e-08	9.70576e-07	2.11873e-09	9.64237e-09	[-1]	31.3131	93	[LOC100195694, LOC100380699, LOC106562047, LOC106563120, LOC106563485, LOC106564785, LOC106564930, LOC106565348, LOC106565620, LOC106566253, LOC106566902, LOC106567641, LOC106568192, LOC106568347, LOC106570187, LOC106570608, LOC106570614, LOC106570648, LOC106571586, LOC106572585, LOC106572841, LOC106575368, LOC106576190, LOC106576293, LOC106579886, LOC106580678, LOC106581107, LOC106581844, LOC106…
GO:0034715	pICln-Sm protein complex	Group258	GO_CellularComponent-EBI-UniProt-GOA-ACAP-ARAP_01.05.2024_00h00	0.00077895	0.0038575	2.11873e-09	9.64237e-09	[3, 4]	56.25	9	[LOC106563120, LOC106565620, LOC106566253, LOC106570608, LOC106576293, LOC106581107, LOC106585463, LOC106609479, LOC106612977]
GO:0034719	SMN-Sm protein complex	Group258	GO_CellularComponent-EBI-UniProt-GOA-ACAP-ARAP_01.05.2024_00h00	0.000450137	0.00241842	2.11873e-09	9.64237e-09	[3, 4]	55.5556	10	[LOC106563120, LOC106566253, LOC106570608, LOC106572841, LOC106580777, LOC106585463, LOC106612668, ddx20, gemin5, gemin6]
GO:0005681	spliceosomal complex	Group258	GO_CellularComponent-EBI-UniProt-GOA-ACAP-ARAP_01.05.2024_00h00	3.0617e-05	0.000242172	2.11873e-09	9.64237e-09	[3, 7]	27.5229	90	[LOC100195537, LOC100195694, LOC100380699, LOC106560884, LOC106562047, LOC106563120, LOC106563727, LOC106565620, LOC106566253, LOC106566902, LOC106568347, LOC106569552, LOC106569884, LOC106570187, LOC106570608, LOC106570614, LOC106570934, LOC106571586, LOC106572585, LOC106572841, LOC106573693, LOC106573822, LOC106575368, LOC106576190, LOC106576293, LOC106580325, LOC106581107, LOC106581844, LOC106…
GO:0071013	catalytic step 2 spliceosome	Group258	GO_CellularComponent-EBI-UniProt-GOA-ACAP-ARAP_01.05.2024_00h00	1.42644e-07	2.21049e-06	2.11873e-09	9.64237e-09	[3, 4, 8]	40.3846	42	[LOC100195694, LOC100380699, LOC106563120, LOC106563727, LOC106566253, LOC106569884, LOC106570608, LOC106570614, LOC106571586, LOC106572585, LOC106572841, LOC106576293, LOC106580325, LOC106581107, LOC106583560, LOC106584057, LOC106585463, LOC106588321, LOC106600990, LOC106602566, LOC106604840, LOC106604938, LOC106604941, LOC106607257, LOC106607544, LOC106608119, LOC106609479, LOC106609911, LOC106…
GO:0071826	protein-RNA complex organization	Group258	GO_BiologicalProcess-EBI-UniProt-GOA-ACAP-ARAP_01.05.2024_00h00	0.00119085	0.00554754	2.11873e-09	9.64237e-09	[5]	27.1845	56	[LOC100380699, LOC106563120, LOC106564013, LOC106565058, LOC106565620, LOC106565759, LOC106566080, LOC106566253, LOC106566721, LOC106568292, LOC106570608, LOC106571940, LOC106572841, LOC106573549, LOC106574871, LOC106576215, LOC106576293, LOC106578327, LOC106580777, LOC106581107, LOC106582627, LOC106584470, LOC106584719, LOC106585463, LOC106590802, LOC106600051, LOC106604661, LOC106607032, LOC106…
GO:0005689	U12-type spliceosomal complex	Group258	GO_CellularComponent-EBI-UniProt-GOA-ACAP-ARAP_01.05.2024_00h00	0.00187873	0.0082941	2.11873e-09	9.64237e-09	[4, 8]	45.8333	11	[LOC100195694, LOC106563120, LOC106566253, LOC106570187, LOC106570608, LOC106572841, LOC106585463, LOC106588579, LOC106608993, nol8, sf3b2]
GO:0071011	precatalytic spliceosome	Group258	GO_CellularComponent-EBI-UniProt-GOA-ACAP-ARAP_01.05.2024_00h00	0.0057846	0.0214965	2.11873e-09	9.64237e-09	[4, 8]	31.0811	23	[LOC106560884, LOC106563120, LOC106565620, LOC106566253, LOC106570608, LOC106570934, LOC106572841, LOC106573693, LOC106573822, LOC106576190, LOC106581107, LOC106585104, LOC106585463, LOC106585971, LOC106589607, LOC106601349, LOC106601742, LOC106602566, LOC106609911, LOC106609990, LOC106611639, LOC106612977, ilf3]
GO:0097525	spliceosomal snRNP complex	Group258	GO_CellularComponent-EBI-UniProt-GOA-ACAP-ARAP_01.05.2024_00h00	8.50491e-05	0.000576613	2.11873e-09	9.64237e-09	[4, 8]	35.5556	32	[LOC100195694, LOC100380699, LOC106563120, LOC106563485, LOC106565620, LOC106566253, LOC106570187, LOC106570608, LOC106572841, LOC106576293, LOC106581107, LOC106584976, LOC106585463, LOC106586165, LOC106588579, LOC106589607, LOC106600990, LOC106601742, LOC106607257, LOC106609479, LOC106609990, LOC106612977, LOC106613629, LOC123730780, nol8, prpf6, prpf8, sart1, sf3a2, sf3b3, snrpa, snrpb]
GO:0005682	U5 snRNP	Group258	GO_CellularComponent-EBI-UniProt-GOA-ACAP-ARAP_01.05.2024_00h00	0.000260719	0.00149226	2.11873e-09	9.64237e-09	[5, 9]	55	11	[LOC100380699, LOC106563120, LOC106565620, LOC106566253, LOC106570608, LOC106572841, LOC106581107, LOC106585463, LOC106612977, prpf8, snrpb]
GO:0005685	U1 snRNP	Group258	GO_CellularComponent-EBI-UniProt-GOA-ACAP-ARAP_01.05.2024_00h00	0.00388778	0.015165	2.11873e-09	9.64237e-09	[5, 9]	39.3939	13	[LOC106563120, LOC106565620, LOC106566253, LOC106570608, LOC106572841, LOC106576293, LOC106581107, LOC106585463, LOC106586165, LOC106609479, LOC106612977, snrpa, snrpb]
GO:0005686	U2 snRNP	Group258	GO_CellularComponent-EBI-UniProt-GOA-ACAP-ARAP_01.05.2024_00h00	0.000125262	0.000808349	2.11873e-09	9.64237e-09	[5, 9]	47.0588	16	[LOC106563120, LOC106565620, LOC106566253, LOC106570187, LOC106570608, LOC106572841, LOC106581107, LOC106584976, LOC106585463, LOC106588579, LOC106612977, LOC123730780, nol8, sf3a2, sf3b3, snrpb]
GO:0005687	U4 snRNP	Group258	GO_CellularComponent-EBI-UniProt-GOA-ACAP-ARAP_01.05.2024_00h00	0.000179774	0.0010834	2.11873e-09	9.64237e-09	[5, 9]	77.7778	7	[LOC106563120, LOC106565620, LOC106566253, LOC106570608, LOC106572841, LOC106585463, snrpb]
GO:0097526	spliceosomal tri-snRNP complex	Group258	GO_CellularComponent-EBI-UniProt-GOA-ACAP-ARAP_01.05.2024_00h00	3.87297e-05	0.000298062	2.11873e-09	9.64237e-09	[5, 9]	46.3415	19	[LOC100195694, LOC106563120, LOC106563485, LOC106565620, LOC106566253, LOC106570608, LOC106572841, LOC106581107, LOC106585463, LOC106589607, LOC106600990, LOC106601742, LOC106607257, LOC106609990, LOC106612977, LOC106613629, prpf6, sart1, snrpb]
GO:0046540	U4/U6 x U5 tri-snRNP complex	Group258	GO_CellularComponent-EBI-UniProt-GOA-ACAP-ARAP_01.05.2024_00h00	0.00643772	0.0234642	2.11873e-09	9.64237e-09	[6, 10]	38.7097	12	[LOC106563485, LOC106565620, LOC106581107, LOC106589607, LOC106600990, LOC106601742, LOC106607257, LOC106609990, LOC106612977, prpf6, sart1, snrpb]
GO:0000375	RNA splicing, via transesterification reactions	Group258	GO_BiologicalProcess-EBI-UniProt-GOA-ACAP-ARAP_01.05.2024_00h00	4.19028e-06	4.24243e-05	2.11873e-09	9.64237e-09	[8, 9]	27.3381	114	[LOC100194522, LOC100195537, LOC100195694, LOC100380699, LOC100380864, LOC106562047, LOC106563120, LOC106563485, LOC106564255, LOC106564644, LOC106565348, LOC106565620, LOC106565759, LOC106566080, LOC106566253, LOC106566672, LOC106567406, LOC106567594, LOC106568347, LOC106568675, LOC106569552, LOC106570021, LOC106570187, LOC106570608, LOC106571586, LOC106572585, LOC106572841, LOC106575368, LOC106…
GO:0000387	spliceosomal snRNP assembly	Group258	GO_BiologicalProcess-EBI-UniProt-GOA-ACAP-ARAP_01.05.2024_00h00	5.85652e-05	0.000415612	2.11873e-09	9.64237e-09	[6, 7, 9, 10, 11, 12]	45.2381	19	[LOC100380699, LOC106563120, LOC106565620, LOC106566253, LOC106570608, LOC106572841, LOC106576293, LOC106580777, LOC106581107, LOC106585463, LOC106609479, LOC106612668, LOC106612977, LOC106613629, ddx20, gemin5, gemin6, prpf6, prpf8]
GO:0000398	mRNA splicing, via spliceosome	Group258	GO_BiologicalProcess-EBI-UniProt-GOA-ACAP-ARAP_01.05.2024_00h00	4.19028e-06	4.24243e-05	2.11873e-09	9.64237e-09	[8, 9, 10, 11]	27.3381	114	[LOC100194522, LOC100195537, LOC100195694, LOC100380699, LOC100380864, LOC106562047, LOC106563120, LOC106563485, LOC106564255, LOC106564644, LOC106565348, LOC106565620, LOC106565759, LOC106566080, LOC106566253, LOC106566672, LOC106567406, LOC106567594, LOC106568347, LOC106568675, LOC106569552, LOC106570021, LOC106570187, LOC106570608, LOC106571586, LOC106572585, LOC106572841, LOC106575368, LOC106…
GO:0016817	hydrolase activity, acting on acid anhydrides	Group259	GO_MolecularFunction-EBI-UniProt-GOA-ACAP-ARAP_01.05.2024_00h00	2.36557e-06	2.60326e-05	4.78942e-14	4.85473e-13	[3]	23.3234	313	[LOC100136366, LOC100136483, LOC100195113, LOC100195230, LOC100196545, LOC100196679, LOC100380633, LOC100380647, LOC100380648, LOC100380869, LOC106560267, LOC106560901, LOC106560914, LOC106561706, LOC106561966, LOC106562041, LOC106562363, LOC106562484, LOC106562547, LOC106562699, LOC106563153, LOC106563207, LOC106563274, LOC106563621, LOC106564016, LOC106564263, LOC106564654, LOC106564664, LOC106…
GO:0043167	ion binding	Group259	GO_MolecularFunction-EBI-UniProt-GOA-ACAP-ARAP_01.05.2024_00h00	1.2982e-13	7.78236e-12	4.78942e-14	4.85473e-13	[3]	20.7245	2300	[5nt1a, LOC100136352, LOC100136366, LOC100136371, LOC100136378, LOC100136392, LOC100136415, LOC100136428, LOC100136430, LOC100136434, LOC100136454, LOC100136473, LOC100136483, LOC100136576, LOC100136916, LOC100136926, LOC100137092, LOC100194495, LOC100194522, LOC100194575, LOC100194600, LOC100194629, LOC100194719, LOC100194731, LOC100195113, LOC100195230, LOC100195512, LOC100195752, LOC100195997,…
GO:1901363	heterocyclic compound binding	Group259	GO_MolecularFunction-EBI-UniProt-GOA-ACAP-ARAP_01.05.2024_00h00	3.67097e-17	4.64582e-15	4.78942e-14	4.85473e-13	[3]	22.9589	1077	[5nt1a, LOC100136352, LOC100136366, LOC100136392, LOC100136417, LOC100136430, LOC100136483, LOC100194522, LOC100194719, LOC100195113, LOC100195230, LOC100195752, LOC100196545, LOC100196679, LOC100196702, LOC100306849, LOC100380341, LOC100380633, LOC100380647, LOC100380648, LOC100380663, LOC100380669, LOC100380681, LOC100380711, LOC100380717, LOC100380727, LOC100380749, LOC100380819, LOC100380851,…
GO:0000166	nucleotide binding	Group259	GO_MolecularFunction-EBI-UniProt-GOA-ACAP-ARAP_01.05.2024_00h00	1.57599e-15	1.32967e-13	4.78942e-14	4.85473e-13	[4]	22.8039	1028	[5nt1a, LOC100136352, LOC100136366, LOC100136392, LOC100136417, LOC100136430, LOC100136483, LOC100194522, LOC100194719, LOC100195113, LOC100195230, LOC100195752, LOC100196545, LOC100196679, LOC100196702, LOC100306849, LOC100380341, LOC100380633, LOC100380647, LOC100380648, LOC100380663, LOC100380669, LOC100380681, LOC100380711, LOC100380717, LOC100380749, LOC100380819, LOC100380851, LOC100380869,…
GO:0016773	phosphotransferase activity, alcohol group as acceptor	Group259	GO_MolecularFunction-EBI-UniProt-GOA-ACAP-ARAP_01.05.2024_00h00	0.00272487	0.0111842	4.78942e-14	4.85473e-13	[4]	21.0153	356	[LOC100194629, LOC100194719, LOC100195752, LOC100306849, LOC100380819, LOC100380851, LOC106560270, LOC106560289, LOC106560309, LOC106560658, LOC106561002, LOC106561286, LOC106561392, LOC106561604, LOC106561677, LOC106562048, LOC106562078, LOC106562249, LOC106562896, LOC106562908, LOC106562970, LOC106563017, LOC106563157, LOC106563265, LOC106563584, LOC106564696, LOC106565096, LOC106565263, LOC106…
GO:0016818	hydrolase activity, acting on acid anhydrides, in phosphorus-containing anhydrides	Group259	GO_MolecularFunction-EBI-UniProt-GOA-ACAP-ARAP_01.05.2024_00h00	3.6802e-06	3.81067e-05	4.78942e-14	4.85473e-13	[4]	23.2263	311	[LOC100136366, LOC100136483, LOC100195113, LOC100195230, LOC100196545, LOC100196679, LOC100380633, LOC100380647, LOC100380648, LOC100380869, LOC106560267, LOC106560901, LOC106560914, LOC106561706, LOC106561966, LOC106562041, LOC106562363, LOC106562484, LOC106562547, LOC106562699, LOC106563153, LOC106563207, LOC106563274, LOC106563621, LOC106564016, LOC106564263, LOC106564654, LOC106564664, LOC106…
GO:0032553	ribonucleotide binding	Group259	GO_MolecularFunction-EBI-UniProt-GOA-ACAP-ARAP_01.05.2024_00h00	4.45306e-14	3.27228e-12	4.78942e-14	4.85473e-13	[3, 5]	22.7668	943	[LOC100136352, LOC100136366, LOC100136392, LOC100136430, LOC100136483, LOC100194522, LOC100194719, LOC100195113, LOC100195230, LOC100195752, LOC100196545, LOC100196679, LOC100306849, LOC100380341, LOC100380633, LOC100380647, LOC100380648, LOC100380663, LOC100380669, LOC100380681, LOC100380711, LOC100380717, LOC100380749, LOC100380819, LOC100380851, LOC100380869, LOC100380870, LOC106560267, LOC106…
GO:0043168	anion binding	Group259	GO_MolecularFunction-EBI-UniProt-GOA-ACAP-ARAP_01.05.2024_00h00	5.93383e-16	5.63219e-14	4.78942e-14	4.85473e-13	[4]	22.7689	1069	[LOC100136352, LOC100136366, LOC100136392, LOC100136430, LOC100136483, LOC100194522, LOC100194719, LOC100195113, LOC100195230, LOC100195752, LOC100196545, LOC100196679, LOC100306849, LOC100380341, LOC100380633, LOC100380647, LOC100380648, LOC100380663, LOC100380669, LOC100380681, LOC100380711, LOC100380717, LOC100380727, LOC100380749, LOC100380819, LOC100380851, LOC100380869, LOC100380870, LOC106…
GO:0043169	cation binding	Group259	GO_MolecularFunction-EBI-UniProt-GOA-ACAP-ARAP_01.05.2024_00h00	0.000203291	0.00120913	4.78942e-14	4.85473e-13	[4]	19.8799	1423	[5nt1a, LOC100136371, LOC100136378, LOC100136415, LOC100136428, LOC100136434, LOC100136454, LOC100136473, LOC100136576, LOC100136916, LOC100136926, LOC100137092, LOC100194495, LOC100194575, LOC100194600, LOC100194629, LOC100194731, LOC100195512, LOC100195997, LOC100196534, LOC100286407, LOC100286503, LOC100286508, LOC100380299, LOC100380341, LOC100380633, LOC100380636, LOC100380664, LOC100380679,…
GO:0035639	purine ribonucleoside triphosphate binding	Group259	GO_MolecularFunction-EBI-UniProt-GOA-ACAP-ARAP_01.05.2024_00h00	3.53473e-14	2.77659e-12	4.78942e-14	4.85473e-13	[4, 5]	22.8607	919	[LOC100136352, LOC100136366, LOC100136392, LOC100136430, LOC100136483, LOC100194522, LOC100194719, LOC100195113, LOC100195230, LOC100195752, LOC100196545, LOC100196679, LOC100306849, LOC100380341, LOC100380633, LOC100380647, LOC100380648, LOC100380663, LOC100380669, LOC100380681, LOC100380711, LOC100380717, LOC100380749, LOC100380819, LOC100380851, LOC100380869, LOC100380870, LOC106560267, LOC106…
GO:0016462	pyrophosphatase activity	Group259	GO_MolecularFunction-EBI-UniProt-GOA-ACAP-ARAP_01.05.2024_00h00	5.63221e-06	5.48298e-05	4.78942e-14	4.85473e-13	[5]	23.1405	308	[LOC100136366, LOC100136483, LOC100195113, LOC100195230, LOC100196545, LOC100196679, LOC100380633, LOC100380647, LOC100380648, LOC100380869, LOC106560267, LOC106560901, LOC106560914, LOC106561706, LOC106561966, LOC106562041, LOC106562363, LOC106562484, LOC106562547, LOC106562699, LOC106563153, LOC106563207, LOC106563274, LOC106563621, LOC106564016, LOC106564263, LOC106564654, LOC106564664, LOC106…
GO:0017076	purine nucleotide binding	Group259	GO_MolecularFunction-EBI-UniProt-GOA-ACAP-ARAP_01.05.2024_00h00	1.18262e-15	1.03615e-13	4.78942e-14	4.85473e-13	[5]	22.967	980	[LOC100136352, LOC100136366, LOC100136392, LOC100136417, LOC100136430, LOC100136483, LOC100194522, LOC100194719, LOC100195113, LOC100195230, LOC100195752, LOC100196545, LOC100196679, LOC100196702, LOC100306849, LOC100380341, LOC100380633, LOC100380647, LOC100380648, LOC100380663, LOC100380669, LOC100380681, LOC100380711, LOC100380717, LOC100380749, LOC100380819, LOC100380851, LOC100380869, LOC100…
GO:0032555	purine ribonucleotide binding	Group259	GO_MolecularFunction-EBI-UniProt-GOA-ACAP-ARAP_01.05.2024_00h00	3.65125e-14	2.77251e-12	4.78942e-14	4.85473e-13	[4, 6]	22.7934	940	[LOC100136352, LOC100136366, LOC100136392, LOC100136430, LOC100136483, LOC100194522, LOC100194719, LOC100195113, LOC100195230, LOC100195752, LOC100196545, LOC100196679, LOC100306849, LOC100380341, LOC100380633, LOC100380647, LOC100380648, LOC100380663, LOC100380669, LOC100380681, LOC100380711, LOC100380717, LOC100380749, LOC100380819, LOC100380851, LOC100380869, LOC100380870, LOC106560267, LOC106…
GO:0046872	metal ion binding	Group259	GO_MolecularFunction-EBI-UniProt-GOA-ACAP-ARAP_01.05.2024_00h00	0.000464401	0.00248335	4.78942e-14	4.85473e-13	[5]	19.8007	1391	[5nt1a, LOC100136371, LOC100136378, LOC100136415, LOC100136428, LOC100136434, LOC100136454, LOC100136473, LOC100136576, LOC100136916, LOC100136926, LOC100137092, LOC100194495, LOC100194575, LOC100194600, LOC100194629, LOC100194731, LOC100195512, LOC100195997, LOC100196534, LOC100286407, LOC100286503, LOC100286508, LOC100380299, LOC100380341, LOC100380633, LOC100380636, LOC100380664, LOC100380679,…
GO:0017111	ribonucleoside triphosphate phosphatase activity	Group259	GO_MolecularFunction-EBI-UniProt-GOA-ACAP-ARAP_01.05.2024_00h00	2.85514e-05	0.000228211	4.78942e-14	4.85473e-13	[6]	22.9032	284	[LOC100136366, LOC100136483, LOC100195113, LOC100195230, LOC100196545, LOC100196679, LOC100380633, LOC100380647, LOC100380648, LOC100380869, LOC106560267, LOC106560901, LOC106560914, LOC106561706, LOC106561966, LOC106562041, LOC106562363, LOC106562699, LOC106563153, LOC106563207, LOC106563274, LOC106563621, LOC106564016, LOC106564263, LOC106564654, LOC106564664, LOC106564665, LOC106564750, LOC106…
GO:0030554	adenyl nucleotide binding	Group259	GO_MolecularFunction-EBI-UniProt-GOA-ACAP-ARAP_01.05.2024_00h00	1.49771e-19	4.87396e-17	4.78942e-14	4.85473e-13	[6]	24.4547	796	[LOC100136352, LOC100136366, LOC100136392, LOC100136417, LOC100136430, LOC100194522, LOC100194719, LOC100195752, LOC100196545, LOC100196679, LOC100196702, LOC100306849, LOC100380341, LOC100380633, LOC100380648, LOC100380663, LOC100380669, LOC100380711, LOC100380717, LOC100380749, LOC100380819, LOC100380851, LOC100380869, LOC100380870, LOC106560270, LOC106560289, LOC106560658, LOC106560901, LOC106…
GO:0032559	adenyl ribonucleotide binding	Group259	GO_MolecularFunction-EBI-UniProt-GOA-ACAP-ARAP_01.05.2024_00h00	6.61589e-18	1.00473e-15	4.78942e-14	4.85473e-13	[5, 7]	24.3018	757	[LOC100136352, LOC100136366, LOC100136392, LOC100136430, LOC100194522, LOC100194719, LOC100195752, LOC100196545, LOC100196679, LOC100306849, LOC100380341, LOC100380633, LOC100380648, LOC100380663, LOC100380669, LOC100380711, LOC100380717, LOC100380749, LOC100380819, LOC100380851, LOC100380869, LOC100380870, LOC106560270, LOC106560289, LOC106560658, LOC106560901, LOC106560931, LOC106561002, LOC106…
GO:0005524	ATP binding	Group259	GO_MolecularFunction-EBI-UniProt-GOA-ACAP-ARAP_01.05.2024_00h00	5.55861e-18	9.7404e-16	4.78942e-14	4.85473e-13	[5, 6, 8]	24.3854	744	[LOC100136352, LOC100136366, LOC100136392, LOC100136430, LOC100194522, LOC100194719, LOC100195752, LOC100196545, LOC100196679, LOC100306849, LOC100380341, LOC100380633, LOC100380648, LOC100380663, LOC100380669, LOC100380711, LOC100380717, LOC100380749, LOC100380819, LOC100380851, LOC100380869, LOC100380870, LOC106560270, LOC106560289, LOC106560658, LOC106560901, LOC106560931, LOC106561002, LOC106…
KEGG:00561	Glycerolipid metabolism	Group260	KEGG_01.05.2024	1.9668e-06	2.20708e-05	0.00053215	0.000919917	[-1]	35.9375	46	[LOC106560230, LOC106560437, LOC106561845, LOC106565409, LOC106566779, LOC106567181, LOC106567948, LOC106568407, LOC106569302, LOC106569629, LOC106570052, LOC106573186, LOC106573544, LOC106573546, LOC106575392, LOC106576074, LOC106578507, LOC106581933, LOC106582334, LOC106582438, LOC106584055, LOC106584779, LOC106585939, LOC106586387, LOC106586831, LOC106586902, LOC106603538, LOC106605404, LOC106…
GO:0097006	regulation of plasma lipoprotein particle levels	Group260	GO_BiologicalProcess-EBI-UniProt-GOA-ACAP-ARAP_01.05.2024_00h00	0.00572493	0.0213793	0.00053215	0.000919917	[2, 3]	40.7407	11	[LOC100534606, LOC106560849, LOC106569629, LOC106573544, LOC106573546, LOC106573721, LOC106583677, LOC106613694, LOC106613695, apoc1, apom]
GO:0044248	cellular catabolic process	Group260	GO_BiologicalProcess-EBI-UniProt-GOA-ACAP-ARAP_01.05.2024_00h00	0.00865026	0.0302228	0.00053215	0.000919917	[3]	21.5488	192	[LOC100136576, LOC100195485, LOC100286622, LOC100380685, LOC100500786, LOC106560399, LOC106560437, LOC106560816, LOC106561216, LOC106561537, LOC106562243, LOC106562970, LOC106563157, LOC106563418, LOC106564824, LOC106566439, LOC106566559, LOC106566560, LOC106566796, LOC106567641, LOC106567925, LOC106567987, LOC106568426, LOC106568911, LOC106569430, LOC106569629, LOC106570052, LOC106570130, LOC106…
[truncated: 428 more rows]

## Sheet: F1701361_SK_T10AvsT10C
ID	Term	GOGroups	Ontology Source	Term PValue	Term PValue Corrected with Benjamini-Hochberg	Group PValue	Group PValue Corrected with Benjamini-Hochberg	GOLevels	% Associated Genes	Nr. Genes	Associated Genes Found
[truncated: 392 more rows]

## Sheet: F1701175_SK_T10AvsT10C
ID	Term	GOGroups	Ontology Source	Term PValue	Term PValue Corrected with Benjamini-Hochberg	Group PValue	Group PValue Corrected with Benjamini-Hochberg	GOLevels	% Associated Genes	Nr. Genes	Associated Genes Found
[truncated: 1,280 more rows]

[truncated: 8 more sheets: F1701265_SK_T10AvsT10C, F1701419|F1701361, F1701419|F1701175, F1701419|F1701265, F1701361|F1701175, F1701361|F1701265, F1701175|F1701265, All_fams_common]
