# Supplementary material for: Sea lice (Lepeophtheirus salmonis) life stage impacts atlantic salmon transcriptomic responses under different thermal profiles
Source: Front Genet. 2025 Jul 29;16:1633603. doi: 10.3389/fgene.2025.1633603 (PMC12339338; doi:10.3389/fgene.2025.1633603)
Supplement: Supplementary file 12 [file Supplementaryfile4.xlsx]

## Sheet: Contents and Descriptions
Supplementary File 4. List of differentially expressed genes (DEGs) in the head kidney of different families infected with adult compared to chalimus stages of sea lice at 10 °C (T10A vs. T10C)
F1701419_SK_T10AvsT10C is related to DEGs identified in the family F1701419
F1701361_SK_T10AvsT10C is related to DEGs identified in the family F1701361
F1701175_SK_T10AvsT10C is related to DEGs identified in the family F1701175
F1701265_SK_T10AvsT10C is related to DEGs identified in the family F1701265
F1701419|F1701361 is related to DEGs shared between the families F1701419 and F1701361
F1701419|F1701175 is related to DEGs shared between the families F1701419 and F1701175
F1701419|F1701265 is related to DEGs shared between the families F1701419 and F1701265
F1701361|F1701175 is related to DEGs shared between the families F1701361 and F1701175
F1701361|F1701265 is related to DEGs shared between the families F1701361 and F1701265
F1701175|F1701265 is related to DEGs shared between the families F1701175 and F1701265
No shared DEGs were identified among all families

## Sheet: F1701419_HK_T10AvsT10C
SYMBOL	logFC	logCPM	PValue	FDR	GENENAME
LOC106578982	2.75707	5.17482	0.00186891	0.0449905	retinol-binding protein 4-B
LOC123743611	2.44909	-1.09048	8.0701e-05	0.00952337	small nucleolar RNA R38
LOC106570337	2.44884	-1.19129	0.000584522	0.0255786	ubiquitin-conjugating enzyme E2Q-like protein 1
LOC106565118	2.29331	-1.1442	0.000203416	0.0154228	calcium/calmodulin-dependent protein kinase type 1D-like
LOC106575295	2.25862	-1.06725	0.000747221	0.0291077	sodium-driven chloride bicarbonate exchanger-like
LOC106582141	2.25306	-1.33851	0.00164905	0.0420394	gastrin-releasing peptide receptor-like
LOC106598995	2.18864	2.0823	6.09812e-05	0.00794846	uncharacterized LOC106598995
insl5a	2.17149	5.02024	0.000343822	0.0199119	insulin-like 5a
LOC123729978	2.15438	-1.05723	0.00103694	0.0338142	small nucleolar RNA SNORD74
LOC100136439	2.09953	3.44287	7.55328e-05	0.00917238	cathelicidin antimicrobial peptide
LOC106573817	2.04488	-1.10691	0.000721654	0.0285019	UV excision repair protein RAD23 homolog B-like
LOC106599258	2.03034	-1.29108	0.00167743	0.042284	dipeptidyl aminopeptidase-like protein 6
LOC123743412	1.95504	1.51563	9.48308e-08	0.000154184	uncharacterized LOC123743412
LOC106570152	1.84567	6.55597	4.73498e-08	0.000107784	Ig kappa-b4 chain C region-like
LOC106606797	1.84405	2.59377	2.60108e-07	0.000281938	uncharacterized LOC106606797
arg2	1.83966	2.86137	2.43061e-06	0.00112172	arginase 2
LOC106578511	1.77638	1.79753	2.01508e-05	0.00418251	putative ferric-chelate reductase 1
LOC106597757	1.74782	4.00827	1.27139e-11	2.66986e-07	uncharacterized LOC106597757
LOC106575468	1.74581	3.26745	2.78218e-07	0.000290797	T-cell surface antigen CD2
LOC106606216	1.73957	1.99446	2.35525e-05	0.00447589	jmjC domain-containing protein 8
LOC106601904	1.72553	7.8697	1.22327e-07	0.000179001	Ig lambda chain C region-like
LOC123728243	1.71922	4.14603	4.61644e-07	0.000408546	Ig kappa chain V region 3381-like
lpp60	1.6851	5.36713	1.36156e-07	0.00018775	60 kDa lysophospholipase
LOC106590517	1.66685	3.96714	0.00189397	0.0452481	pectinesterase inhibitor 10-like
LOC106576339	1.63501	5.67326	4.11891e-08	0.000107784	uncharacterized LOC106576339
manf	1.60338	5.52807	4.74632e-07	0.000408546	mesencephalic astrocyte-derived neurotrophic factor
LOC106562156	1.60151	1.23927	6.22343e-05	0.00796608	methylmalonyl-CoA epimerase, mitochondrial
LOC106571156	1.59045	1.50648	8.28396e-05	0.00959865	PR domain zinc finger protein 1-like
LOC106609587	1.58453	1.96907	1.47703e-06	0.000815602	immunoglobulin kappa variable 4-1-like
LOC106574478	1.58272	4.12818	2.16791e-07	0.000253784	probable non-functional immunoglobulin kappa variable 6D-41
LOC106603944	1.57709	4.02813	7.60941e-05	0.00920236	complement component 1 Q subcomponent-binding protein, mitochondrial
LOC106606375	1.56407	4.96735	1.53311e-05	0.00362866	immunoglobulin lambda-1 light chain
LOC106560653	1.55414	4.86357	0.000349541	0.0199269	L-selectin
LOC106573827	1.54633	4.04	4.50451e-06	0.00171492	myeloid-derived growth factor
LOC106571077	1.49019	3.10069	3.50766e-05	0.00614702	oligosaccharyltransferase complex subunit 4 (non-catalytic)
LOC106576379	1.47642	4.27719	0.000142297	0.0128629	Ig kappa chain V region 3547-like
LOC123741714	1.47275	3.37273	1.13422e-05	0.00293753	uncharacterized LOC123741714
LOC106568957	1.44863	4.10517	7.60003e-07	0.000556056	angiopoietin-related protein 4-like
LOC106588009	1.44158	2.82456	6.55282e-05	0.00828677	calcium and integrin-binding family member 2
cq067	1.43875	1.00892	0.000903819	0.0321923	CQ067 protein
LOC106609541	1.428	8.27435	3.85484e-09	2.25631e-05	Ig kappa-b4 chain C region-like
ddn1	1.42435	2.42364	0.000130274	0.0124189	Duodenase-1
LOC106565765	1.41739	2.0877	0.00113214	0.0347812	immunoglobulin lambda-1 light chain-like
dnajc3a	1.41576	4.37064	1.43916e-05	0.00350987	DnaJ (Hsp40) homolog, subfamily C, member 3a
LOC106565415	1.40885	3.55677	2.94808e-06	0.00125041	protein canopy homolog 2
LOC100194500	1.40214	1.85899	0.00226584	0.0498258	insulin-like growth factor-binding protein 5
si:dkey-221h15.4	1.40076	1.28719	0.00049533	0.0238163	uncharacterized LOC106571445
LOC106560341	1.39675	2.7852	4.26262e-05	0.00675494	4-hydroxyphenylpyruvate dioxygenase-like protein
LOC123728241	1.39615	4.59603	9.51354e-06	0.00270314	Ig kappa chain V region 3547-like
LOC106585451	1.39346	2.73757	0.00061732	0.0262213	calcium-binding mitochondrial carrier protein SCaMC-2-A-like
LOC106609479	1.39122	2.9536	9.5288e-05	0.010599	small nuclear ribonucleoprotein F
LOC106589862	1.37823	2.46467	0.000163793	0.0136536	transmembrane protein 100
LOC123726268	1.37509	1.74461	0.000218318	0.0158129	small nucleolar RNA SNORA8
sc61g	1.3749	5.73807	2.89205e-06	0.00124469	transport protein Sec61 subunit gamma
LOC106574569	1.37433	6.18726	4.51204e-06	0.00171492	immunoglobulin kappa constant-like
LOC106601906	1.3635	4.04783	0.000170888	0.0138967	immunoglobulin lambda-1 light chain-like
LOC106588302	1.36086	1.64569	0.0002104	0.0156349	immunoglobulin kappa variable 1-39
LOC106574567	1.35548	4.90264	3.01855e-06	0.00126201	immunoglobulin kappa constant-like
map3k15	1.33994	1.03611	0.00116602	0.0352483	mitogen-activated protein kinase kinase kinase 15
LOC106566033	1.33566	3.33099	0.000118473	0.0119134	uncharacterized LOC106566033
LOC106588303	1.33538	7.51493	7.80165e-05	0.00931931	Ig kappa chain V-III region MOPC 321-like
LOC106576381	1.32131	5.29616	6.26446e-08	0.000130954	Ig kappa chain V region 3381-like
LOC106568066	1.31507	3.5268	5.58035e-06	0.00183499	uncharacterized LOC106568066
sec61g	1.30802	2.87433	0.000742245	0.0290021	SEC61 translocon subunit gamma
LOC106566211	1.30725	4.12939	2.84857e-06	0.00124427	mesencephalic astrocyte-derived neurotrophic factor
LOC106613763	1.30391	2.57669	0.000160727	0.013473	leucine-rich repeat-containing protein 20-like
LOC106612411	1.29794	2.93337	0.000117707	0.0119134	stress-associated endoplasmic reticulum protein 1
LOC106603360	1.29395	1.16979	0.00203514	0.047158	uncharacterized LOC106603360
LOC106600407	1.29025	2.80616	0.000180644	0.0144766	microsomal glutathione S-transferase 3
LOC106607157	1.28739	4.44516	0.00107692	0.0342578	uncharacterized LOC106607157
ccl25b	1.28192	7.62793	3.90233e-05	0.00652604	chemokine (C-C motif) ligand 25b
LOC106601603	1.26251	7.12707	0.000126213	0.0121906	cytochrome c oxidase subunit NDUFA4-like
LOC106575432	1.26018	4.95139	3.79626e-05	0.00642204	uncharacterized LOC106575432
LOC106599333	1.25904	1.9366	0.00130852	0.037361	protein canopy-1
LOC106601915	1.25577	4.12752	0.000823157	0.0304132	suppressor of cytokine signaling 3-like
zgc:123321	1.25349	1.51108	0.00113809	0.0348495	Yip1 domain family, member 5
ift22	1.25233	1.97151	9.69966e-05	0.010599	intraflagellar transport 22 homolog (Chlamydomonas)
nme1	1.25008	4.80983	6.9714e-09	2.55031e-05	non-metastatic cells 1 protein
LOC106592135	-1.25021	6.04512	0.00200364	0.0467612	pro-interleukin-16
mybpc2a	-1.25497	2.84581	0.002056	0.0475283	myosin binding protein Ca
tk2	-1.25517	2.94831	0.00144132	0.0389226	thymidine kinase 2
LOC106605311	-1.25722	4.38272	0.00149629	0.0397013	lamin-A-like
LOC106608581	-1.25875	2.34526	0.00194208	0.0458733	complement component C1q receptor
LOC106575116	-1.25905	2.20241	0.000453893	0.0226504	A disintegrin and metalloproteinase with thrombospondin motifs 5
LOC106596567	-1.26564	3.769	0.000107303	0.0112961	thioredoxin domain-containing protein 11-like
fbxo32	-1.26862	1.05097	0.000920168	0.0324525	F-box protein 32
LOC106584872	-1.2689	3.58629	0.00106061	0.0341574	EGF-containing fibulin-like extracellular matrix protein 1
bach1b	-1.26923	2.20865	0.00189676	0.0452779	BTB and CNC homology 1, basic leucine zipper transcription factor 1 b
LOC106578138	-1.27341	2.70224	6.67158e-05	0.00834403	RNA polymerase II degradation factor 1-like
LOC106588660	-1.27374	1.9358	0.00074069	0.02898	serine/threonine-protein kinase pdik1l-like
slc25a37	-1.27675	6.41288	0.000989153	0.0330398	solute carrier family 25 member 37
LOC106574031	-1.27703	3.25217	0.000207032	0.0155954	fatty-acid amide hydrolase 1
LOC106582518	-1.28043	4.30305	0.000613102	0.026156	integrin alpha-V
LOC106580830	-1.28097	6.67833	9.3564e-06	0.00269689	numb-like protein
LOC106611292	-1.28423	1.62895	0.000861847	0.0312865	WD repeat-containing protein 20-like
LOC106562938	-1.28603	2.29985	0.00159495	0.0412713	MOB kinase activator 1B
LOC106561680	-1.28625	4.81169	0.00112514	0.034775	ETS domain-containing protein Elk-3-like
LOC106587137	-1.28726	6.08427	0.000714559	0.0283749	G1/S-specific cyclin-D1
alad	-1.28932	4.94472	0.000279033	0.0179477	aminolevulinate dehydratase
LOC106562320	-1.29162	3.91354	5.43989e-06	0.00183499	diacylglycerol lipase-alpha-like
LOC106595193	-1.30322	2.60361	0.000507025	0.0239599	zinc finger protein 2 homolog
LOC106564359	-1.30328	5.96883	0.00110278	0.0345455	Fc receptor-like protein 5
LOC106566618	-1.30363	2.00473	0.00193501	0.0457692	bromodomain and PHD finger containing, 1
shisa10.1	-1.30435	6.1083	0.00013878	0.0127321	shisa family member 10, tandem duplicate 1
wdr11	-1.30445	3.71376	0.00108105	0.0342937	WD repeat domain 11
LOC106586311	-1.3093	2.97671	5.811e-05	0.00769953	R3H domain-containing protein 1-like
LOC106581600	-1.31054	3.74692	0.000904192	0.0321923	BRD4-interacting chromatin-remodeling complex-associated protein-like
LOC106610354	-1.31146	2.5292	0.00221952	0.0491991	methylcytosine dioxygenase TET2
LOC106594548	-1.31409	6.57005	0.0012481	0.0362193	trichohyalin-like
LOC106577825	-1.31575	3.05576	0.000107712	0.0112986	basement membrane-specific heparan sulfate proteoglycan core protein-like
LOC106599343	-1.31578	1.61034	0.000808935	0.0302365	cadherin-18-like
LOC106581661	-1.31669	2.79027	0.000222707	0.0159748	C-X-C chemokine receptor type 1
LOC106593074	-1.31942	3.8063	1.36494e-05	0.00338527	uncharacterized LOC106593074
exo5	-1.32027	1.45955	0.00143329	0.038835	exonuclease 5
LOC106563378	-1.32449	3.79943	0.000621951	0.026316	GRB10-interacting GYF protein 1
mtmr9	-1.32497	2.15634	0.000152495	0.0133222	myotubularin related protein 9
LOC106566780	-1.32845	2.38174	5.33348e-06	0.00183499	cadherin EGF LAG seven-pass G-type receptor 3-like
LOC106609404	-1.33313	3.67104	8.34775e-06	0.00251574	golgin subfamily B member 1-like
pdpr	-1.33391	3.19939	0.000137309	0.0126389	pyruvate dehydrogenase phosphatase regulatory subunit
LOC106567312	-1.33521	6.51595	6.19299e-07	0.00050004	IQ motif and SEC7 domain-containing protein 2
LOC106580391	-1.34299	2.74993	0.000790793	0.0299396	C3a anaphylatoxin chemotactic receptor
LOC106582316	-1.3437	3.33288	6.46663e-06	0.00203497	serine/threonine-protein phosphatase 6 regulatory ankyrin repeat subunit B
LOC106566941	-1.34486	1.46828	0.00110367	0.0345455	mitochondrial carrier homolog 1-like
LOC100196383	-1.34679	7.19801	5.3964e-05	0.00760364	Ras-related protein Rab-37
LOC106608847	-1.34748	3.6156	0.000311891	0.0190162	low-density lipoprotein receptor-related protein 10-like
LOC106589388	-1.34757	3.36198	0.000416352	0.0216806	AMSH-like protease
LOC106594242	-1.34932	3.07745	0.000319599	0.0191653	ras-related protein Rab-8B
LOC106606184	-1.35112	1.68007	0.000230809	0.0162768	multidrug resistance-associated protein 1-like
LOC106602283	-1.35696	2.35988	0.000440798	0.0223577	methylcytosine dioxygenase TET2-like
LOC106572896	-1.35768	4.57169	0.000608681	0.0260053	AMP deaminase 2
LOC106596079	-1.36202	2.47668	0.00168232	0.0423707	uncharacterized LOC106596079
ub2r2	-1.36358	4.13593	5.53249e-07	0.000462611	Ubiquitin-conjugating enzyme E2 R2
LOC106580917	-1.36789	6.72145	0.00226387	0.0498258	tropomodulin-4-like
LOC106566560	-1.36834	5.45873	0.000372304	0.0202139	tumor protein p53-inducible nuclear protein 2
slka	-1.36943	4.26098	0.00113232	0.0347812	STE20-like kinase a
LOC106566301	-1.37022	3.5093	0.000913726	0.0323742	arginine-glutamic acid dipeptide repeats protein-like
LOC106611857	-1.37087	4.14156	5.17735e-06	0.00183499	protein diaphanous homolog 1-like
ikbke	-1.3718	2.68705	0.000448237	0.0226174	inhibitor of nuclear factor kappa B kinase subunit epsilon
tp53i11b	-1.37316	1.81427	0.00122054	0.035936	tumor protein p53 inducible protein 11b
LOC106585972	-1.37337	2.05995	0.00025276	0.0170052	atrial natriuretic peptide receptor 3-like
5ntc	-1.37751	6.1016	0.000154734	0.0133583	Cytosolic purine 5-nucleotidase
sfmbt2	-1.38036	1.46383	7.2726e-05	0.00886833	Scm like with four mbt domains 2
LOC106568375	-1.3805	4.16075	0.00173144	0.0431253	beta-adrenergic receptor kinase 2
nua4l	-1.38279	2.81078	0.000507591	0.0239599	NADH dehydrogenase 1 alpha subcomplex subunit 4-like 2
LOC100286462	-1.38759	3.37974	3.0734e-06	0.00126685	guanine nucleotide exchange factor VAV3
LOC106584779	-1.38846	2.04771	0.000120253	0.0119281	patatin-like phospholipase domain-containing protein 2
LOC106578036	-1.39018	2.37903	0.000857037	0.0311578	uncharacterized LOC106578036
LOC106563051	-1.39029	1.95319	0.000701554	0.0282398	zinc finger protein 703-like
tmem135	-1.39098	1.95645	0.000355425	0.0199269	transmembrane protein 135
LOC106593843	-1.39114	5.58286	0.000277329	0.0179168	E3 ISG15--protein ligase HERC5
LOC106564551	-1.393	2.24612	0.000807984	0.0302365	MICAL-like protein 1
iqgap2	-1.39563	4.51906	0.000531674	0.0244269	IQ motif containing GTPase activating protein 2
LOC106564531	-1.39799	2.42068	0.0005208	0.0241778	filaggrin-2-like
LOC106580372	-1.40004	2.37566	0.000867506	0.0313437	rabphilin-3A-like
LOC106565450	-1.40198	3.4217	0.00121405	0.0358531	G-protein coupled receptor 182
LOC106588938	-1.40207	2.59107	0.000499623	0.0238775	N-acetylneuraminate 9-O-acetyltransferase
LOC106577760	-1.4068	3.03905	0.00016422	0.0136536	GRB10-interacting GYF protein 1-like
LOC106594777	-1.40901	2.17667	0.00207371	0.0477491	hemoglobin subunit alpha-4
rasa3	-1.40954	2.57546	0.00202566	0.0470873	RAS p21 protein activator 3
exoc6	-1.41164	3.728	5.10163e-05	0.00754062	exocyst complex component 6
LOC106575071	-1.41858	2.16216	0.000977669	0.0329885	pre-B-cell leukemia transcription factor-interacting protein 1-like
pigs	-1.41869	2.43429	0.00109336	0.0344437	phosphatidylinositol glycan anchor biosynthesis, class S
LOC106568842	-1.41923	3.75153	5.98992e-09	2.55031e-05	neuropilin-1a-like
atf6	-1.41938	3.9031	0.000524993	0.0242802	activating transcription factor 6
LOC106564534	-1.42105	1.32938	0.000558027	0.0249711	target of Myb protein 1
LOC106600922	-1.42293	3.2969	0.000402864	0.021282	bromodomain-containing protein 4-like
LOC106566326	-1.42927	4.35511	0.00011755	0.0119134	ubiquitin-like modifier activating enzyme 1
LOC106571028	-1.43046	3.76925	0.000579939	0.025446	proto-oncogene c-Fos
pi4kaa	-1.4323	3.27988	4.84075e-05	0.00730254	phosphatidylinositol 4-kinase, catalytic, alpha a
LOC106561869	-1.43647	2.33846	0.000243659	0.0166706	E3 SUMO-protein ligase PIAS1
LOC106575446	-1.44443	2.94871	0.00180872	0.0442593	cohesin subunit SA-1
LOC100136576	-1.44503	11.6286	0.00207221	0.0477491	beta globin
LOC106593723	-1.44592	3.10902	0.000832896	0.0305841	bromodomain-containing protein 4
LOC106570485	-1.45228	1.47954	0.000161006	0.013473	protein lifeguard 1-like
LOC106585857	-1.45729	1.26925	0.000510729	0.023992	arrestin domain-containing protein 3-like
LOC106565164	-1.4616	3.91349	2.82222e-06	0.00124427	mucin-6-like
LOC106562490	-1.46687	2.71366	0.000171427	0.0138975	uncharacterized LOC106562490
LOC106585411	-1.46714	2.33888	0.000458556	0.0227074	probable G-protein coupled receptor 21
mef2aa	-1.46919	2.10621	0.000952313	0.0327117	myocyte enhancer factor 2aa
dipk2ab	-1.47397	1.6082	0.00161476	0.0415634	divergent protein kinase domain 2Ab
LOC106592481	-1.47542	2.18126	0.00176161	0.0436169	sister chromatid cohesion protein PDS5 homolog A
LOC106579329	-1.47542	2.51823	4.42557e-05	0.00685284	thyroid hormone receptor alpha-like
mx2	-1.47704	4.71885	0.000237675	0.0165119	myxovirus resistance 2
LOC106574165	-1.48098	2.86482	0.000221069	0.0158963	calmodulin-regulated spectrin-associated protein 2
cssa10h11orf96	-1.48107	4.23392	0.000102261	0.0109625	chromosome ssa10 C11orf96 homolog
LOC106562488	-1.4814	3.54025	5.55764e-06	0.00183499	protein FAM214A-like
LOC106576756	-1.48244	2.16941	0.000485075	0.0235426	transmembrane protein 229B
LOC106586497	-1.48751	8.77457	9.80304e-06	0.00270656	myosin-9-like
LOC106591034	-1.48937	5.03744	4.0247e-05	0.00652611	glycogenin-1
LOC106593364	-1.49374	1.38428	0.000377432	0.0203799	polypeptide N-acetylgalactosaminyltransferase 1
hdlbpb	-1.50056	2.5984	0.00175137	0.043435	high density lipoprotein binding protein b
LOC106598677	-1.50143	2.01061	0.00147515	0.0395709	mediator of DNA damage checkpoint protein 1-like
LOC106595429	-1.50177	1.13231	0.000646061	0.0268574	cdc42-interacting protein 4 homolog
ankrd12	-1.50413	4.1656	5.47109e-05	0.00760364	ankyrin repeat domain 12
LOC106586175	-1.5071	7.31385	0.000269012	0.017656	catalase
LOC123731554	-1.51159	2.96893	1.61668e-05	0.00366773	uncharacterized LOC123731554
LOC106592017	-1.51698	4.31536	1.0855e-05	0.00287075	pleckstrin homology domain interacting protein
LOC106562713	-1.52219	1.13563	0.00137548	0.0383013	endophilin-A3-like
LOC106575937	-1.5372	1.35573	0.00137489	0.0383013	C5a anaphylatoxin chemotactic receptor 1
fam91a1	-1.53805	2.50425	0.000339309	0.0198926	family with sequence similarity 91 member A1
cahz	-1.53881	9.28944	0.00135034	0.0379263	carbonic anhydrase
LOC106609957	-1.53896	1.44921	0.000305546	0.0188982	uncharacterized LOC106609957
LOC123724568	-1.54188	1.76952	0.000187982	0.0147493	serine/threonine-protein kinase WNK1-like
LOC106563006	-1.54275	4.70967	8.46388e-05	0.00975213	beta-adrenergic receptor kinase 2
spaca4l	-1.54496	5.35368	0.000589721	0.0256827	sperm acrosome associated 4 like
LOC123741795	-1.54923	1.19017	0.000454191	0.0226504	NLR family CARD domain-containing protein 3-like
LOC106572005	-1.55348	2.41652	0.000154686	0.0133583	E3 ubiquitin-protein ligase MIB2-like
cfap410	-1.55428	1.28329	0.00115394	0.0351782	cilia and flagella associated protein 410
LOC106593205	-1.56225	1.36724	0.000705849	0.0283103	axin-1
chd3	-1.56485	2.62813	5.48286e-06	0.00183499	chromodomain helicase DNA binding protein 3
LOC123726171	-1.56576	2.68014	3.69505e-05	0.00633994	rab11 family-interacting protein 1-like
LOC106574762	-1.5672	3.0523	0.00066404	0.0273716	protein asteroid homolog 1
LOC106586140	-1.56839	4.0947	0.00049732	0.0238209	solute carrier family 40 member 1
si:dkeyp-118h9.7	-1.56975	7.24786	0.000492574	0.0237491	sacsin
mx	-1.57159	4.84391	8.93442e-05	0.0102139	Interferon-induced GTP-binding protein Mx
LOC106597975	-1.57404	1.88226	0.000143421	0.0128629	interleukin-1 receptor-associated kinase 3-like
LOC106576097	-1.57578	1.74194	0.00024321	0.0166706	HMG box-containing protein 1
pxk	-1.57887	1.2326	0.00150763	0.0398575	PX domain containing serine/threonine kinase
LOC106604282	-1.58178	3.97476	8.16838e-05	0.00959865	disintegrin and metalloproteinase domain-containing protein 19-like
LOC106569327	-1.58409	5.8372	0.000124383	0.0120936	aquaporin FA-CHIP
bicra	-1.58594	2.51272	0.00025125	0.0170052	BRD4 interacting chromatin remodeling complex associated protein
LOC106584035	-1.58695	2.22722	0.000557922	0.0249711	putative tyrosine-protein phosphatase auxilin
LOC106595097	-1.59212	3.59399	4.77877e-05	0.00727706	phospholipid-transporting ATPase IH
arid4b	-1.59327	1.95265	0.000415674	0.0216806	AT-rich interaction domain 4B
LOC106601077	-1.59386	11.5133	0.001493	0.0397013	hemoglobin subunit alpha-like
micu1	-1.59907	4.7127	0.000401416	0.0212438	mitochondrial calcium uptake 1
LOC106572123	-1.60475	1.77187	0.000936233	0.0326339	WD repeat-containing protein 7
LOC106602801	-1.60882	2.5688	0.00013225	0.0124472	TBC1 domain family member 2A
LOC106591603	-1.61502	4.09268	0.00166941	0.0421909	lipopolysaccharide-induced tumor necrosis factor-alpha factor homolog
LOC106578213	-1.61922	3.35949	0.000352826	0.0199269	FH2 domain-containing protein 1
LOC106569932	-1.62153	6.59034	0.00182729	0.0445181	ATPase family AAA domain-containing protein 2
LOC123733099	-1.63136	2.93349	0.000372976	0.0202139	CD9 antigen-like
LOC106571014	-1.634	1.51204	0.000278449	0.0179477	zinc finger protein 513-like
LOC106567948	-1.63973	1.92484	1.03345e-05	0.00280046	diacylglycerol O-acyltransferase 2
LOC100136584	-1.64464	11.3066	8.26517e-05	0.00959865	beta-globin
wnk4a	-1.64996	2.73491	0.0012002	0.0356963	WNK lysine deficient protein kinase 4a
LOC106568819	-1.65192	1.50329	0.000863245	0.0312865	nuclear receptor coactivator 2-like
LOC123724067	-1.65211	10.1092	0.000202548	0.0154228	hemoglobin subunit beta-like
LOC106572865	-1.65256	4.95793	0.000230328	0.0162768	sortilin
mri1	-1.6547	1.8595	0.00218732	0.0487912	methylthioribose-1-phosphate isomerase 1
LOC106596082	-1.66005	2.25393	9.78722e-05	0.0106086	casein kinase I
LOC106574784	-1.66292	4.09083	5.91134e-06	0.00190111	protein asteroid homolog 1
abcd1	-1.66387	2.76093	0.000291566	0.01839	ATP-binding cassette, sub-family D (ALD), member 1
mia3	-1.66984	3.4511	0.000974672	0.0329766	MIA SH3 domain ER export factor 3
LOC106587624	-1.67182	2.88396	1.15423e-05	0.00296312	nuclear factor of activated T-cells, cytoplasmic 3-like
LOC106589620	-1.67203	4.88944	0.000144782	0.0128629	Kruppel-like factor 1
LOC106578106	-1.67309	3.19753	3.96251e-07	0.000374086	1-phosphatidylinositol 4,5-bisphosphate phosphodiesterase beta-3-like
LOC106565962	-1.67401	1.62942	0.00108156	0.0342937	forkhead box protein J3
ahr2a	-1.67477	2.65365	0.0011727	0.0353815	aryl hydrocarbon receptor 2 alpha
LOC106606905	-1.67536	1.58261	0.00166043	0.0421485	neurexophilin-1-like
LOC123730832	-1.67777	1.4487	0.000970444	0.0329251	uncharacterized LOC123730832
LOC106564374	-1.67814	4.42583	0.000139252	0.0127355	uncharacterized LOC106564374
LOC106576640	-1.6816	2.86426	0.000122183	0.0119994	ras-related protein Rap-1b
LOC106582593	-1.68403	6.68053	0.00026913	0.017656	vascular cell adhesion protein 1-like
LOC106596609	-1.68432	2.53572	0.000314878	0.0190674	trichohyalin
rps6kal	-1.68498	1.47972	0.000970901	0.0329251	ribosomal protein S6 kinase a, like
LOC106602076	-1.68539	2.64425	0.000362529	0.0200516	trinucleotide repeat-containing gene 18 protein
myb	-1.69397	4.50695	0.000140002	0.0127642	v-myb avian myeloblastosis viral oncogene homolog
usp13	-1.69583	1.83627	0.00199247	0.0466121	ubiquitin specific peptidase 13
LOC106600683	-1.69731	2.04759	8.5162e-07	0.00060789	ribose-5-phosphate isomerase-like
LOC106566937	-1.69929	2.71334	0.00142409	0.0387388	DENN domain-containing protein 2D-like
LOC106581451	-1.69982	1.88589	4.84836e-06	0.0017961	TCDD-inducible poly(ADP-ribose) polymerase
LOC106574976	-1.7013	1.85026	0.000484692	0.0235426	bone morphogenetic protein receptor type-2
LOC106606334	-1.70227	1.7183	0.000154332	0.0133583	inositol 1,4,5-trisphosphate receptor-interacting protein-like 2
LOC106595751	-1.70774	1.19106	0.000503469	0.0239429	zinc-binding protein A33
LOC106568009	-1.70996	5.01764	1.0114e-07	0.000155788	hexokinase-2-like
LOC106575466	-1.71078	1.11839	0.00118201	0.0355186	TRAF2 and NCK-interacting protein kinase
mark2b	-1.71116	3.10264	0.000291209	0.01839	MAP/microtubule affinity-regulating kinase 2b
LOC106598586	-1.71176	2.04872	0.000752416	0.0292045	serine/arginine repetitive matrix protein 2-like
LOC106564529	-1.71448	4.66104	0.000431863	0.0220492	Kruppel-like factor 1
elk4	-1.71612	1.20827	0.00210782	0.0480805	ETS transcription factor ELK4
LOC106606187	-1.71677	2.65923	5.58078e-05	0.00760364	putative oxidoreductase GLYR1
LOC106599499	-1.71759	1.40325	1.60317e-05	0.00366551	ribose-5-phosphate isomerase-like
LOC106592420	-1.7216	1.37429	0.00084551	0.0308923	coiled-coil and C2 domain-containing protein 1A-like
LOC106591870	-1.72661	1.73183	0.000150888	0.013231	bone morphogenetic protein receptor type-2
LOC106572778	-1.74092	2.22745	0.000320229	0.0191653	polypyrimidine tract-binding protein 3
numb	-1.74123	2.60949	0.000561785	0.0250246	NUMB endocytic adaptor protein
rasgrp4	-1.7417	2.06846	6.02077e-06	0.00191526	RAS guanyl releasing protein 4
LOC106609852	-1.74396	1.38927	0.000119272	0.0119134	serine/threonine-protein kinase B-raf-like
LOC106604349	-1.74469	2.77006	0.000120642	0.0119281	hyaluronan mediated motility receptor
LOC106608811	-1.74612	1.72824	0.000116436	0.0119134	perforin-1-like
herc2	-1.76014	5.21673	5.24031e-05	0.00759291	HECT and RLD domain containing E3 ubiquitin protein ligase 2
kif23	-1.76028	3.73442	0.000190494	0.0148552	kinesin family member 23
LOC106606524	-1.7612	1.24927	0.000230203	0.0162768	centriolar coiled-coil protein of 110 kDa-like
LOC106589122	-1.76177	1.56774	0.00110077	0.0345455	protein FAM91A1
chordc1b	-1.76285	2.15786	2.03657e-05	0.00419734	cysteine and histidine-rich domain (CHORD) containing 1b
LOC106568959	-1.76621	3.32728	2.33117e-05	0.00445908	small conductance calcium-activated potassium channel protein 2
LOC123724006	-1.76697	1.77762	0.000310283	0.0189577	protein capicua homolog
LOC106577561	-1.76857	2.63717	9.3994e-06	0.00269689	cell adhesion molecule 4-like
LOC106568491	-1.77069	2.84661	1.5622e-05	0.00362866	sphingosine 1-phosphate receptor 3
LOC106601072	-1.77291	11.3224	0.000382472	0.0205008	hemoglobin subunit alpha
LOC106595268	-1.77479	8.95577	4.03617e-05	0.00652611	hemoglobin subunit beta-like
LOC106593477	-1.77923	4.82793	5.24078e-05	0.00759291	protein 4.1-like
klf3	-1.78189	3.3931	1.10939e-06	0.000705814	Kruppel-like factor 3 (basic)
p2ry10	-1.7857	4.9611	0.000354474	0.0199269	P2Y receptor family member 10
LOC106579300	-1.7943	3.86994	0.000159895	0.013473	helicase SRCAP-like
LOC106572396	-1.79969	1.08066	0.000680619	0.0276653	hook microtubule tethering protein 3
ubash3ba	-1.80101	3.80298	0.000934886	0.0326339	ubiquitin associated and SH3 domain containing Ba
LOC123732719	-1.80483	1.39509	0.00135185	0.0379322	selection and upkeep of intraepithelial T-cells protein 5-like
LOC123723657	-1.80505	11.0789	0.000230225	0.0162768	hemoglobin subunit beta-like
LOC106603195	-1.80616	2.55666	1.90492e-06	0.000934777	XK-related protein 5-like
LOC106584787	-1.81452	1.5928	0.000707274	0.0283161	protein phosphatase 1 regulatory subunit 12A-like
LOC100380859	-1.81597	8.55886	0.000315988	0.0190674	band 3 anion exchange protein
LOC106611936	-1.81635	2.52641	0.000215075	0.0157978	C-terminal-binding protein 1
LOC106575960	-1.81688	2.81417	6.58705e-05	0.00828677	G-protein coupled receptor 183-like
LOC106590934	-1.81919	3.99166	0.000119088	0.0119134	uncharacterized LOC106590934
map4k5	-1.82265	2.96345	0.000134793	0.0125233	mitogen-activated protein kinase kinase kinase kinase 5
ank1a	-1.82479	5.45192	5.3302e-05	0.00760364	ankyrin 1, erythrocytic a
LOC106584692	-1.82694	2.11983	0.000117668	0.0119134	zinc finger protein 609-like
LOC106599585	-1.83413	1.76546	0.000429853	0.0219931	chromodomain-helicase-DNA-binding protein 7-like
hdac6	-1.83576	2.06215	0.000411441	0.0215707	histone deacetylase 6
LOC106589098	-1.84604	2.00062	1.67545e-05	0.00368675	stromal membrane-associated protein 2
LOC106568136	-1.85101	4.25148	0.000159393	0.013473	serine/threonine-protein phosphatase 2B catalytic subunit
LOC106573920	-1.85174	2.23625	0.000617256	0.0262213	interferon-induced protein 44-like
LOC100194566	-1.85312	5.49405	6.83921e-06	0.00212932	muscle specific ring finger protein 1-like
rubcn	-1.86612	2.10545	5.55684e-05	0.00760364	rubicon autophagy regulator
daam2	-1.86662	2.06279	2.25366e-05	0.00440022	dishevelled associated activator of morphogenesis 2
LOC106592849	-1.86743	-1.40385	0.00133895	0.0377877	rho GTPase-activating protein SYDE1
LOC106596921	-1.87833	1.61753	2.99406e-05	0.00544249	transforming growth factor-beta receptor-associated protein 1 homolog
LOC106583669	-1.88276	2.27378	0.000157053	0.013473	transcription factor SPT20 homolog
LOC106591964	-1.88491	-1.21711	0.00165409	0.0420944	immunoglobulin-like domain-containing receptor 2
si:ch1073-184j22.1	-1.88978	2.83505	0.000651902	0.0270618	erythroferrone
LOC106601074	-1.89927	11.2804	1.69031e-05	0.00369169	hemoglobin subunit beta-1
wu:fj29h11	-1.90763	5.41459	5.15707e-06	0.00183499	protein NO VEIN
LOC106595636	-1.91157	1.33478	0.000136161	0.0126104	methylthioribose-1-phosphate isomerase
LOC106570027	-1.9126	1.751	5.18025e-05	0.00759291	kelch-like protein 31
LOC106606856	-1.92117	8.73995	9.76844e-05	0.0106086	band 3 anion exchange protein
LOC106562755	-1.92284	1.15245	2.56231e-05	0.00483798	ras-related protein Rab-11A-like
LOC106568750	-1.93627	2.25668	2.27363e-05	0.00440022	E3 ubiquitin-protein ligase TRIM7-like
LOC106564242	-1.94372	4.53046	9.44624e-08	0.000154184	GTPase IMAP family member 7
LOC106603990	-1.94953	1.16678	6.15569e-05	0.00796608	serine/threonine-protein kinase TAO1-B-like
LOC106595407	-1.95204	2.30243	0.000236848	0.0165119	casein kinase I
LOC106588745	-1.96433	4.9077	0.000700141	0.0282236	programmed cell death 6-interacting protein
LOC106572971	-1.96891	3.30289	0.000128907	0.0123288	ubiquitin-like modifier-activating enzyme 1
LOC106603530	-1.9702	1.66096	0.000239651	0.0165807	C2 domain-containing protein 2
LOC123729248	-1.97223	2.38919	2.23658e-05	0.00440022	prostacyclin receptor-like
LOC123726118	-1.97625	2.50656	1.41137e-07	0.00018775	uncharacterized LOC123726118
LOC106572508	-1.97649	2.3022	4.7878e-08	0.000107784	retinoic acid receptor gamma-A
LOC106607380	-1.9781	6.21838	0.000200828	0.0154228	hemoglobin subunit beta-1
LOC106612116	-1.98313	3.35829	1.57353e-05	0.00362866	PH and SEC7 domain-containing protein 2
LOC106585561	-1.98855	2.33874	0.000218829	0.0158129	dedicator of cytokinesis protein 5-like
LOC106568572	-1.9942	3.03877	0.00073174	0.0287825	ceramide glucosyltransferase
LOC123726100	-2.01767	-1.22699	0.000563257	0.0250521	uncharacterized LOC123726100
LOC106594730	-2.01996	3.09839	1.29371e-06	0.000788786	G-protein coupled receptor 183-like
LOC123743153	-2.0282	1.44243	2.32562e-06	0.00111577	uncharacterized LOC123743153
LOC106593375	-2.03068	2.01752	2.79229e-05	0.00523841	zinc finger protein 710
LOC106606198	-2.03667	1.70755	4.34956e-06	0.00169725	cAMP-dependent protein kinase type I-alpha regulatory subunit-like
LOC106563021	-2.03758	1.26903	0.000142251	0.0128629	uncharacterized LOC106563021
LOC106606258	-2.04702	1.63406	1.44744e-08	4.70676e-05	guanine nucleotide-binding protein subunit alpha-13
LOC123743249	-2.05298	-1.19913	0.000479265	0.0233676	uncharacterized LOC123743249
slc1a1	-2.07667	1.35496	0.000289957	0.0183677	solute carrier family 1 member 1
LOC106606889	-2.09499	3.77488	0.00111084	0.0345961	cytochrome c oxidase subunit 6A, mitochondrial
snx5	-2.09691	2.5049	4.32335e-06	0.00169725	sorting nexin 5
LOC106590939	-2.10182	-1.05716	0.000762365	0.0293457	protocadherin Fat 3
LOC123741585	-2.10225	1.74472	5.61192e-05	0.00760364	CD209 antigen-like protein E
LOC106593289	-2.10863	2.66647	9.22053e-05	0.010339	M-phase inducer phosphatase 1-like
LOC123732435	-2.11589	1.04972	0.000165352	0.0137088	double-strand-break repair protein rad21 homolog A-like
LOC106607372	-2.11814	11.2013	0.00136676	0.0381836	hemoglobin subunit beta-like
si:ch211-215c18.3	-2.13061	1.983	5.79904e-05	0.00769953	uncharacterized si:ch211-215c18.3
LOC106583775	-2.13214	1.9109	1.43272e-05	0.00350987	E3 ubiquitin-protein ligase RNF123
ddx6	-2.13405	2.56124	2.41479e-07	0.000271812	DEAD (Asp-Glu-Ala-Asp) box helicase 6
LOC106580924	-2.14201	4.27684	2.28536e-05	0.00440022	sortilin-related receptor
rnf2	-2.16574	1.51058	9.33484e-06	0.00269689	ring finger protein 2
LOC106579160	-2.17148	3.0387	1.23238e-06	0.000767381	probable phosphatase phospho1
LOC123730403	-2.17431	1.10262	0.000252382	0.0170052	uncharacterized LOC123730403
LOC106580774	-2.18013	4.54194	2.93766e-10	2.86578e-06	tubulin-specific chaperone cofactor E-like protein
LOC106600318	-2.18073	8.40265	0.00110626	0.0345527	hemoglobin subunit beta-like
iffo2b	-2.18285	1.07026	2.00707e-05	0.00418251	intermediate filament family orphan 2b
LOC106572968	-2.2075	1.51019	3.65286e-05	0.00632572	ubiquitin-like modifier-activating enzyme 1
LOC106570698	-2.21116	-1.16117	0.000219406	0.0158156	fibronectin type III domain-containing protein 5-like
LOC106570020	-2.23905	1.80527	9.3845e-06	0.00269689	trichohyalin
LOC106586805	-2.24218	1.83414	1.69235e-06	0.000884432	C-X-C chemokine receptor type 1-like
stat1b	-2.25764	1.78658	0.000269672	0.017656	signal transducer and activator of transcription 1b
rp2	-2.27247	2.97895	6.4927e-07	0.00050004	RP2 activator of ARL3 GTPase
aprin	-2.27547	1.21801	1.07877e-05	0.00287075	Androgen-induced proliferation inhibitor
fam210b	-2.281	2.95401	0.000360872	0.0200516	family with sequence similarity 210 member B
LOC106601978	-2.28582	-1.00115	0.000961023	0.0328183	sodium-dependent neutral amino acid transporter B(0)AT2-like
LOC106607371	-2.2956	9.95598	0.00107452	0.0342558	hemoglobin subunit beta-1
LOC106572912	-2.30615	-1.54279	0.00138684	0.0384348	laminin subunit alpha-5
LOC106602588	-2.34433	1.3603	0.000121848	0.0119994	vacuolar protein sorting-associated protein 37C-like
LOC106607373	-2.34956	10.1884	0.00213938	0.0482738	hemoglobin subunit alpha-like
LOC106570615	-2.36608	3.71977	6.83175e-09	2.55031e-05	pumilio homolog 1-like
LOC106590013	-2.36751	1.71134	1.33602e-06	0.000797959	kelch domain-containing protein 3-like
LOC106604082	-2.39922	3.56513	9.17583e-05	0.010339	endothelin receptor type B-like
adarb2	-2.42525	1.28469	6.82704e-08	0.0001332	adenosine deaminase RNA specific B2 (inactive)
LOC106560529	-2.46185	1.08515	2.06211e-05	0.00422026	phosphatidylinositol 3-kinase regulatory subunit gamma
LOC106569409	-2.46573	1.78851	1.71619e-07	0.000209276	vam6/Vps39-like protein
LOC106582364	-2.49629	-1.22639	0.000196195	0.0151533	uncharacterized LOC106582364
LOC106584997	-2.52193	2.82755	1.71342e-05	0.00371444	ATPase MORC2A-like
shroom3	-2.70511	-1.06096	0.000112542	0.0116383	shroom family member 3
LOC106612612	-2.75716	2.6357	3.42313e-06	0.00139141	gap junction delta-2 protein-like
LOC123727739	-2.82697	-1.5754	0.000203172	0.0154228	apelin receptor-like
LOC106578032	-2.89422	-1.70365	0.000133368	0.0124702	high affinity immunoglobulin gamma Fc receptor I-like
LOC106586427	-3.12716	2.46414	0.0015191	0.0399792	sterile alpha motif domain-containing protein 9-like
LOC106600058	-3.1754	2.55744	0.000178226	0.014369	contactin-6-like
LOC123724567	-3.18799	-1.88362	6.59748e-05	0.00828677	lysine-specific demethylase RSBN1L-like
LOC106602827	-3.29657	5.4075	8.16524e-10	5.9741e-06	rho-related GTP-binding protein RhoG
LOC106613360	-3.40397	-1.31836	1.45859e-06	0.000815602	uncharacterized LOC106613360
irx1	-3.76952	-1.78349	1.38925e-06	0.000813156	iroquois homeobox 1
LOC106584171	-3.83899	4.64378	5.46165e-06	0.00183499	gelsolin
LOC106577235	-3.858	-1.15138	5.79383e-06	0.00188402	secreted frizzled-related protein 5-like
LOC123742542	-4.08152	-1.22427	3.54064e-08	0.00010362	mastermind-like protein 3

## Sheet: F1701361_HK_T10AvsT10C
SYMBOL	logFC	logCPM	PValue	FDR	GENENAME
LOC106584751	2.80333	1.99569	9.21511e-05	0.0325578	uncharacterized LOC106584751
LOC106598432	2.57364	4.43458	1.88492e-07	0.000727943	uncharacterized LOC106598432
LOC106574348	2.27227	1.62215	2.03492e-07	0.000727943	stonustoxin subunit beta
LOC106607757	1.73324	3.02401	9.9586e-06	0.0091469	enoyl-[acyl-carrier-protein] reductase, mitochondrial
LOC106565765	1.69821	2.577	8.36899e-05	0.0316938	immunoglobulin lambda-1 light chain-like
LOC123725541	1.47808	2.90188	0.00011888	0.034884	uncharacterized LOC123725541
LOC123741714	1.45936	4.40518	0.000113914	0.0346806	uncharacterized LOC123741714
LOC106565579	1.42824	8.16018	7.84069e-05	0.0307377	uncharacterized LOC106565579
adamtsl5	1.34918	1.41679	6.26167e-05	0.027151	ADAMTS like 5
LOC106592666	-1.2986	3.80455	5.07272e-06	0.00604879	GTPase IMAP family member 7-like
rnf19a	-1.30287	3.55442	5.44397e-06	0.00623182	ring finger protein 19A, RBR E3 ubiquitin protein ligase
LOC123723984	-1.36195	7.0216	2.13333e-05	0.0143903	translationally-controlled tumor protein homolog
LOC106574999	-1.37245	8.4193	1.1051e-05	0.00958353	translationally-controlled tumor protein homolog
LOC106588478	-1.40207	6.75094	0.000206733	0.0473302	elongation factor 1-alpha
LOC123730774	-1.42123	3.03393	5.8016e-05	0.026354	NADH-ubiquinone oxidoreductase chain 4-like
LOC123731725	-1.42148	1.84085	0.000129266	0.0362679	RNA demethylase ALKBH5-like
LOC123727322	-1.42966	5.1388	5.716e-07	0.00151412	uncharacterized protein KIAA0754-like
LOC106574435	-1.43223	3.79329	1.02279e-05	0.0091469	nck-associated protein 5-like
p5cs	-1.43484	1.49207	0.000192617	0.0451829	Delta-1-pyrroline-5-carboxylate synthetase
LOC123728780	-1.46251	8.38286	3.17187e-05	0.018911	profilin-2-like
LOC106591602	-1.47996	2.92743	7.71164e-05	0.0306516	uncharacterized LOC106591602
LOC106565406	-1.4815	2.11635	8.12908e-05	0.0314376	nuclear receptor subfamily 4 group A member 1-like
LOC106609439	-1.48405	4.46956	3.37641e-06	0.00508558	protein mono-ADP-ribosyltransferase PARP12
errfi	-1.49545	3.96072	0.000131419	0.036514	ERBB receptor feedback inhibitor 1
LOC106606114	-1.51284	5.76307	3.52228e-05	0.0205716	uncharacterized LOC106606114
LOC106596674	-1.53003	3.45031	0.000135632	0.0372354	vesicle-associated membrane protein-associated protein A-like
LOC106567948	-1.534	1.96988	6.89771e-05	0.0291255	diacylglycerol O-acyltransferase 2
LOC106580423	-1.53828	1.89384	0.000117222	0.034884	clathrin heavy chain 1
ripor3	-1.54429	5.21793	6.17132e-05	0.027151	RIPOR family member 3
LOC106577336	-1.55992	3.96706	0.000175899	0.0430246	glutaredoxin 3-like
LOC106574087	-1.56442	6.00514	0.000219642	0.0479827	carboxypeptidase N subunit 2
LOC106611944	-1.56872	3.25033	2.16221e-05	0.0143903	serine protease 27
hsp7c	-1.62819	4.76138	8.89639e-06	0.00848656	Heat shock cognate 71 kDa protein
otud4	-1.62913	3.9292	0.000184238	0.0443155	OTU deubiquitinase 4
LOC106594412	-1.6294	2.08472	0.000215553	0.0479827	F-box only protein 7-like
LOC106609434	-1.63238	3.64378	5.59381e-05	0.0262432	mucin-2
LOC106605922	-1.6351	1.77187	1.37572e-05	0.0112486	nuclear pore membrane glycoprotein 210
LOC106567511	-1.66072	2.25122	4.53365e-06	0.00604879	serine/threonine-protein kinase 10
LOC106608136	-1.67195	4.34134	3.96953e-05	0.021662	heat shock protein HSP 90-alpha
tssp	-1.71238	7.77072	9.00796e-05	0.0325189	Thymus-specific serine protease
LOC106576340	-1.71312	7.98582	1.94688e-05	0.0139289	Ig kappa-b4 chain C region-like
LOC106571028	-1.71534	3.73894	6.19554e-05	0.027151	proto-oncogene c-Fos
LOC106602323	-1.72422	4.39267	0.000106373	0.0337995	probable E3 ubiquitin-protein ligase HERC3
LOC106592181	-1.72475	3.31509	5.14224e-05	0.0246921	collagen alpha-2(VI) chain-like
LOC106591656	-1.74776	4.7299	0.000108127	0.0337995	paralemmin-1
LOC106582154	-1.77008	3.15092	1.28868e-05	0.0108469	interphotoreceptor matrix proteoglycan 2
hs90a	-1.78292	3.85681	9.65094e-05	0.0335043	Heat shock protein HSP 90-alpha
LOC106573916	-1.79288	5.67571	0.000109833	0.0337995	interferon-induced protein 44-like
LOC106570485	-1.79637	1.63797	0.000109838	0.0337995	protein lifeguard 1-like
LOC106584772	-1.81987	5.81347	2.41608e-08	0.000186998	uncharacterized LOC106584772
LOC106600430	-1.8394	2.64835	0.000229338	0.0493472	phospholipase ABHD3
LOC123729555	-1.84278	1.33977	9.09048e-05	0.0325189	uncharacterized LOC123729555
LOC106570673	-1.84775	2.11868	0.000223144	0.0483783	CCN family member 2-like
LOC106569142	-1.87594	3.43034	0.000158305	0.0408141	2-oxoglutarate dehydrogenase, mitochondrial-like
LOC106601345	-1.9264	5.36372	3.91276e-05	0.021662	N-acetylmuramoyl-L-alanine amidase-like
LOC106572811	-1.97396	3.84033	6.6896e-06	0.00709048	G2/M phase-specific E3 ubiquitin-protein ligase
LOC106564541	-1.9767	4.97584	3.20867e-06	0.00508558	neuronal-specific septin-3-like
LOC106592009	-1.99179	2.2297	5.90476e-06	0.00649933	Fc receptor-like protein 5
LOC106582171	-2.0107	2.29715	0.000218087	0.0479827	A-kinase anchor protein 11-like
LOC106610286	-2.0344	4.45861	0.000214986	0.0479827	probable E3 ubiquitin-protein ligase HERC3
rell2	-2.08173	1.84901	6.64872e-07	0.00151412	RELT like 2
LOC123724006	-2.09504	1.32946	5.17691e-05	0.0246921	protein capicua homolog
LOC106601018	-2.12761	1.3384	0.000103367	0.0337995	heat shock 70 kDa protein-like
LOC106612131	-2.1575	2.41829	4.41179e-06	0.00604879	cysteine-rich and transmembrane domain-containing protein 1
LOC106575483	-2.17786	3.97953	6.76497e-07	0.00151412	paralemmin-1-like
LOC106595779	-2.21436	1.36781	4.96903e-06	0.00604879	Fc receptor-like protein 5
cmpk2	-2.24248	3.60913	0.000202378	0.0467069	cytidine monophosphate (UMP-CMP) kinase 2, mitochondrial
LOC106589417	-2.27978	5.21917	4.2975e-08	0.000245972	neuronal-specific septin-3
xk	-2.28332	2.35062	6.87805e-07	0.00151412	X-linked Kx blood group (McLeod syndrome)
LOC106575031	-2.49271	2.95164	2.63713e-06	0.00471683	uncharacterized LOC106575031
hsc70	-2.51074	6.27143	7.4425e-08	0.000354982	heat shock cognate 70
LOC106608294	-2.54848	1.33323	0.000118267	0.034884	proto-oncogene c-Fos-like
LOC106564242	-2.72344	4.19836	2.81263e-05	0.0171259	GTPase IMAP family member 7
LOC106584624	-2.76067	1.38296	2.17798e-06	0.00415529	pleckstrin homology domain-containing family A member 7
LOC106590529	-2.77719	2.86766	0.000234207	0.0496483	lipocalin-like
LOC106597308	-2.826	1.10905	8.07385e-06	0.00807745	CCN family member 2-like
LOC106590013	-2.90623	1.52078	2.61371e-08	0.000186998	kelch domain-containing protein 3-like
LOC106574762	-2.97191	3.34634	0.000140423	0.0373663	protein asteroid homolog 1
LOC106594559	-3.02264	7.01777	1.45854e-05	0.0112812	barrier-to-autointegration factor
LOC106610287	-3.07595	3.02747	0.000124929	0.0358829	probable E3 ubiquitin-protein ligase HERC6
LOC106584171	-3.22506	5.49825	1.05564e-10	3.02104e-06	gelsolin
LOC123728158	-5.89274	3.7801	2.3765e-08	0.000186998	ictacalcin-like

## Sheet: F1701175_HK_T10AvsT10C
SYMBOL	logFC	logCPM	PValue	FDR	GENENAME
LOC106606771	3.88269	1.82741	0.000305755	0.0321159	adhesion G protein-coupled receptor E2
LOC106591553	3.41424	1.06058	0.000600368	0.0422744	immunoglobulin lambda constant 1-like
LOC106560455	3.04574	-1.26002	8.01636e-08	0.000460604	leucine rich adaptor protein 1
LOC106574479	2.62698	1.50134	2.86379e-05	0.00934929	probable non-functional immunoglobulin kappa variable 6D-41
LOC106586586	2.45173	3.94261	2.23828e-09	1.60759e-05	acyl-CoA-binding protein
LOC106570153	2.26584	3.69045	0.000352757	0.03427	immunoglobulin kappa variable 4-1-like
LOC106596433	2.01461	-1.02846	0.000521775	0.0398483	uncharacterized LOC106596433
LOC106574478	1.95604	4.70962	5.72161e-06	0.00395736	probable non-functional immunoglobulin kappa variable 6D-41
LOC106588656	1.8594	1.8149	0.00022077	0.0279405	alpha-internexin
LOC106573827	1.78245	4.24063	9.95313e-06	0.00485079	myeloid-derived growth factor
LOC106584719	1.65618	2.30157	9.65226e-07	0.00140331	eukaryotic translation initiation factor 3 subunit J-A
LOC106598617	1.63645	1.31321	5.5882e-05	0.0137217	regulator of G-protein signaling 5
si:ch1073-126c3.2	1.61014	1.4878	0.000534156	0.0399774	uncharacterized LOC106608805
LOC123726941	1.59612	2.10587	6.70942e-05	0.0151652	small nucleolar RNA SNORD74
LOC106590517	1.56192	4.24202	0.000242537	0.0291879	pectinesterase inhibitor 10-like
LOC106611978	1.54178	6.69392	1.29748e-05	0.00556346	fibroblast growth factor receptor-like 1
LOC106567809	1.47827	1.01707	0.000139618	0.0217994	plastin-3
LOC106578511	1.43995	2.1621	0.000196666	0.0270336	putative ferric-chelate reductase 1
LOC123728829	1.39181	1.70035	4.73219e-05	0.0127277	small nucleolar RNA SNORD30
LOC106589862	1.38843	3.48103	0.000108951	0.0192028	transmembrane protein 100
eif1b	1.37304	5.56608	0.000157963	0.0234915	eukaryotic translation initiation factor 1B
LOC106594007	1.36171	6.6831	3.14423e-06	0.00258087	ictacalcin
LOC106597757	1.35466	4.13429	1.00314e-06	0.00140331	uncharacterized LOC106597757
dnajc3a	1.35136	4.97806	2.58532e-05	0.00884209	DnaJ (Hsp40) homolog, subfamily C, member 3a
cdkn1a	1.34378	2.01719	0.000461879	0.0377101	cyclin-dependent kinase inhibitor 1A
LOC106609587	1.3221	2.01011	0.0004017	0.0363368	immunoglobulin kappa variable 4-1-like
LOC106597302	1.28046	7.83029	2.29858e-06	0.00231798	Ig kappa-b4 chain C region-like
nop16	1.26777	5.21747	0.000183297	0.0256874	NOP16 nucleolar protein homolog (yeast)
malsu1	1.26611	2.14117	0.000544953	0.0399774	mitochondrial assembly of ribosomal large subunit 1
LOC106572342	1.26369	2.09317	8.37766e-05	0.0170696	40S ribosomal protein S10
sat2a.1	1.2567	2.78284	0.000307221	0.0321159	spermidine/spermine N1-acetyltransferase family member 2a, tandem duplicate 1
LOC106568739	1.25035	6.42856	0.000143616	0.0221879	profilin-2
LOC106566685	-1.25466	2.20985	0.000699283	0.0458638	voltage-dependent L-type calcium channel subunit alpha-1D-like
LOC106608581	-1.26552	2.59357	3.45289e-05	0.0107824	complement component C1q receptor
LOC106580423	-1.26759	1.23556	0.000263725	0.0307533	clathrin heavy chain 1
LOC106595639	-1.27372	4.40851	9.90266e-05	0.0181206	E3 ubiquitin-protein ligase TRIM21-like
epsti1	-1.2818	5.70278	0.000521532	0.0398483	epithelial stromal interaction 1
LOC106584638	-1.28249	1.79961	0.000266804	0.0309073	tripartite motif-containing protein 16-like
LOC106599343	-1.28747	1.71754	0.000118687	0.0197314	cadherin-18-like
LOC106594515	-1.28797	1.14523	0.000718922	0.0464133	keratin, type I cytoskeletal 9-like
LOC106563086	-1.28971	4.02902	0.000409273	0.0366293	jeltraxin-like
LOC100380659	-1.29252	6.90468	1.64024e-05	0.00663696	E3 ubiquitin-protein ligase rnf213-alpha
LOC106570636	-1.29402	4.46352	0.000218028	0.0279405	cysteine and histidine-rich protein 1-like
LOC106572811	-1.2963	3.50815	0.000395031	0.0359408	G2/M phase-specific E3 ubiquitin-protein ligase
LOC106610847	-1.31065	5.87488	6.54767e-05	0.0150486	bcl-2-modifying factor
ank1a	-1.31596	5.22972	0.000342608	0.033824	ankyrin 1, erythrocytic a
tlr7	-1.32331	1.91218	0.000245866	0.0291879	toll-like receptor 7
klf3	-1.33099	3.10329	0.000202327	0.0270852	Kruppel-like factor 3 (basic)
LOC123730957	-1.33246	2.02723	0.000393835	0.0359408	CMRF35-like molecule 8
LOC106581644	-1.33358	1.42772	0.000587632	0.0416842	regulator of nonsense transcripts 3A
LOC106582055	-1.3337	4.5856	6.8843e-05	0.0151652	uncharacterized protein C3orf38-like
LOC106565583	-1.33773	4.87448	0.00069789	0.0458638	SLIT-ROBO Rho GTPase-activating protein 3
dhh	-1.35196	2.70362	0.000580168	0.041359	desert hedgehog signaling molecule
LOC106587663	-1.37079	2.13182	0.000298564	0.0321159	protein FAM214A
LOC123723899	-1.38416	2.8686	5.64726e-05	0.0137492	erythroid membrane-associated protein-like
LOC106594322	-1.3868	4.26719	8.16143e-06	0.00442396	uncharacterized LOC106594322
LOC123728238	-1.38989	1.85201	0.000292187	0.0321086	mucin-2-like
LOC106561641	-1.39151	1.3212	0.000209293	0.0273664	contactin-1a
LOC106592009	-1.39852	2.52267	0.000413686	0.0369092	Fc receptor-like protein 5
LOC106568955	-1.41539	5.20696	1.37406e-05	0.00580521	uncharacterized LOC106568955
LOC106583398	-1.41816	1.52994	0.000582936	0.0414534	uncharacterized LOC106583398
LOC106607371	-1.42097	9.7865	0.000743213	0.0477668	hemoglobin subunit beta-1
LOC106574332	-1.4214	2.37132	8.95916e-05	0.0172215	collagen alpha-1(VI) chain-like
wnk4a	-1.43107	2.5125	0.00017855	0.0253793	WNK lysine deficient protein kinase 4a
LOC106562488	-1.43242	3.24597	0.000147247	0.0223823	protein FAM214A-like
LOC106563178	-1.4393	5.56013	2.42054e-06	0.00231798	protein mono-ADP-ribosyltransferase PARP14-like
LOC106600868	-1.44334	4.98665	4.04174e-05	0.0118485	sodium channel protein type 4 subunit alpha B
LOC106564853	-1.44861	6.64008	7.47078e-06	0.00442396	eosinophil peroxidase-like
LOC123744715	-1.45349	1.99344	8.53035e-05	0.0170892	uncharacterized LOC123744715
LOC106596079	-1.45371	2.76989	0.000449665	0.0375535	uncharacterized LOC106596079
LOC106568491	-1.46036	2.27977	0.00023379	0.0285811	sphingosine 1-phosphate receptor 3
LOC106607372	-1.47115	11.0815	0.000422909	0.0372692	hemoglobin subunit beta-like
LOC106566024	-1.4784	2.55985	4.2526e-07	0.00101564	neuron navigator 1
LOC106583673	-1.48818	5.65181	1.02577e-06	0.00140331	NFX1-type zinc finger-containing protein 1-like
LOC106584035	-1.50157	1.81022	1.67934e-05	0.00670079	putative tyrosine-protein phosphatase auxilin
LOC106576709	-1.5258	1.23285	0.000501519	0.039207	synuclein
LOC106561510	-1.54005	4.85667	0.00054568	0.0399774	laminin subunit beta-4-like
LOC106575116	-1.54143	2.03312	1.33001e-06	0.00173682	A disintegrin and metalloproteinase with thrombospondin motifs 5
LOC106591770	-1.54326	1.51413	0.000771874	0.0489518	trinucleotide repeat-containing gene 18 protein-like
helz2a	-1.54534	7.51329	9.45141e-05	0.017518	helicase with zinc finger 2a
LOC106611173	-1.54812	4.68166	0.000299256	0.0321159	ral GTPase-activating protein subunit alpha-1-like
LOC106604933	-1.55766	2.11295	0.000572923	0.041186	slit homolog 3 protein-like
LOC106605564	-1.58688	1.65119	1.15194e-05	0.0050914	carcinoembryonic antigen-related cell adhesion molecule 5-like
LOC106596867	-1.60607	4.19136	1.47882e-05	0.00615723	uncharacterized LOC106596867
LOC106602323	-1.60909	4.23578	5.02423e-05	0.0127277	probable E3 ubiquitin-protein ligase HERC3
LOC106565346	-1.60991	7.98745	0.000632596	0.0438946	peptidyl-prolyl cis-trans isomerase FKBP5
cdh19	-1.6152	1.41396	0.000113234	0.0194796	cadherin 19, type 2
LOC106570615	-1.62357	3.76656	4.84907e-05	0.0127277	pumilio homolog 1-like
LOC106583080	-1.6517	3.57836	0.000475428	0.0380461	tripartite motif-containing protein 16-like protein
LOC106570620	-1.65313	1.38972	0.00064537	0.04404	receptor-transporting protein 3-like
arid4b	-1.66775	1.87961	0.000819072	0.0497584	AT-rich interaction domain 4B
LOC123743437	-1.67267	4.06387	4.82421e-05	0.0127277	uncharacterized LOC123743437
LOC106581433	-1.6784	1.97357	3.57465e-06	0.00277557	pentraxin-related protein PTX3
LOC106601458	-1.69217	1.15861	7.89644e-06	0.00442396	myosin-2 heavy chain-like
ptpro	-1.72084	2.17082	0.00056118	0.0408051	protein tyrosine phosphatase receptor type O
LOC106588383	-1.73354	6.0318	0.000291796	0.0321086	uncharacterized LOC106588383
LOC106574348	-1.75809	3.58817	0.0008087	0.0496903	stonustoxin subunit beta
srk2	-1.79324	4.11695	1.06373e-05	0.00485079	Tyrosine-protein kinase SRK2
si:ch211-237l4.6	-1.79913	2.55796	1.7357e-05	0.0067385	uncharacterized LOC106577779
LOC106607151	-1.82559	4.96306	8.65101e-05	0.0170892	interferon-induced very large GTPase 1-like
LOC100194553	-1.8257	7.12266	0.000341525	0.033824	VHSV-induced protein-like
LOC106600701	-1.82948	3.23464	0.000381376	0.0357471	nuclear pore complex protein DDB_G0274915-like
wu:fj29h11	-1.83524	5.733	2.11811e-07	0.000760641	protein NO VEIN
LOC106587655	-1.85491	3.19405	0.000783686	0.0492659	thrombospondin-1-like
samd9l	-1.86235	5.58953	0.000272085	0.0311498	sterile alpha motif domain containing 9 like
LOC123742512	-1.87424	-1.16247	0.000577403	0.0412642	uncharacterized LOC123742512
LOC106578729	-1.87876	5.61449	5.78541e-06	0.00395736	uncharacterized LOC106578729
LOC106564892	-1.88695	3.86684	0.00070548	0.0459586	uncharacterized LOC106564892
LOC106588089	-1.88716	9.8797	1.00191e-05	0.00485079	nicotinate-nucleotide pyrophosphorylase [carboxylating]
LOC100136587	-1.88846	6.22587	4.85022e-06	0.00357287	Mx3 protein
LOC106566099	-1.89877	3.03592	4.79485e-05	0.0127277	radical S-adenosyl methionine domain-containing protein 2
LOC106586142	-1.91458	6.04841	2.65043e-05	0.00895813	signal transducer and activator of transcription 1-alpha/beta
LOC106603287	-1.92525	4.06196	0.000101465	0.0184492	galectin-9
LOC106602827	-1.93301	5.27342	1.58778e-05	0.00651647	rho-related GTP-binding protein RhoG
nfatc1	-1.94031	-1.16208	0.00063943	0.0438946	nuclear factor of activated T cells 1
mpz	-1.98251	2.85392	2.49792e-05	0.00875156	myelin protein zero
LOC106567948	-2.02898	1.23902	1.45259e-09	1.39105e-05	diacylglycerol O-acyltransferase 2
LOC106610286	-2.03782	4.51787	4.70432e-05	0.0127277	probable E3 ubiquitin-protein ligase HERC3
LOC106577579	-2.05965	4.0456	0.000638211	0.0438946	NLR family CARD domain-containing protein 3-like
LOC106600490	-2.06658	3.24186	5.06349e-06	0.00363672	myelin protein P0
LOC106580774	-2.11452	4.277	3.80469e-15	5.46524e-11	tubulin-specific chaperone cofactor E-like protein
LOC106598878	-2.12809	2.55148	4.29655e-05	0.0124682	tripartite motif-containing protein 16
LOC106564242	-2.19159	4.24097	9.79273e-06	0.00485079	GTPase IMAP family member 7
LOC106610285	-2.19848	3.85203	0.000139208	0.0217994	probable E3 ubiquitin-protein ligase HERC3
LOC123732782	-2.30659	3.86384	3.09734e-07	0.000889834	probable E3 ubiquitin-protein ligase HERC6
LOC106593843	-2.30939	6.03115	2.96415e-07	0.000889834	E3 ISG15--protein ligase HERC5
LOC106568458	-2.33484	2.16741	0.000290797	0.0321086	Krueppel-like factor 4
LOC106591921	-2.3767	5.74537	9.72793e-07	0.00140331	probable E3 ubiquitin-protein ligase HERC6
LOC106605640	-2.38277	-1.03451	5.00647e-05	0.0127277	G protein-activated inward rectifier potassium channel 4-like
LOC106594559	-2.38656	7.00995	0.000451608	0.0376039	barrier-to-autointegration factor
stat1b	-2.40586	2.28729	1.67548e-07	0.000687639	signal transducer and activator of transcription 1b
LOC106613533	-2.4248	4.06552	1.05601e-05	0.00485079	galectin-3-binding protein A
LOC106580299	-2.42621	4.74174	0.000139587	0.0217994	polyubiquitin
LOC106578964	-2.4486	1.56705	0.000513811	0.0395745	interferon-induced protein with tetratricopeptide repeats 5-like
mx2	-2.56224	5.9296	2.64144e-06	0.00237051	myxovirus resistance 2
LOC106574762	-2.64411	2.72942	1.03371e-05	0.00485079	protein asteroid homolog 1
LOC106605378	-2.66676	1.60438	5.03273e-05	0.0127277	collagen alpha-1(XXVIII) chain-like
cmpk2	-2.73218	3.23209	1.93324e-06	0.00215406	cytidine monophosphate (UMP-CMP) kinase 2, mitochondrial
si:dkeyp-118h9.7	-2.73593	7.56613	1.72974e-05	0.0067385	sacsin
LOC106610287	-2.73717	3.01268	8.11605e-06	0.00442396	probable E3 ubiquitin-protein ligase HERC6
LOC106577966	-2.77868	3.41706	6.25094e-05	0.0148416	nuclear factor 7, brain
LOC106574784	-2.79362	4.30619	4.59584e-07	0.00101564	protein asteroid homolog 1
mx	-2.86154	5.3026	1.05287e-05	0.00485079	Interferon-induced GTP-binding protein Mx
LOC106583653	-2.87316	5.42118	7.21407e-07	0.00129674	E3 ubiquitin-protein ligase rnf213-alpha
LOC106561394	-3.08261	1.01201	5.98379e-06	0.00399787	protein mono-ADP-ribosyltransferase PARP12-like
ifit8	-3.45698	1.48171	6.1941e-06	0.00404432	interferon-induced protein with tetratricopeptide repeats 8
LOC106569170	-3.48742	4.50958	3.7634e-16	1.08119e-11	desmocollin-2
LOC106574173	-3.51344	6.03304	3.08067e-06	0.00258087	receptor-transporting protein 2-like
LOC123734193	-3.58005	2.05542	0.000144987	0.0221879	protein asteroid homolog 1-like

## Sheet: F1701265_HK_T10AvsT10C
SYMBOL	logFC	logCPM	PValue	FDR	GENENAME
LOC123732677	3.82021	1.36232	3.46151e-06	0.00246079	ATP synthase subunit f, mitochondrial-like
LOC106562259	2.7223	1.2343	8.92194e-05	0.016368	stereocilin
LOC106572765	2.13402	1.81371	8.7254e-09	3.10144e-05	uncharacterized LOC106572765
LOC106592479	1.98137	2.81078	7.01704e-07	0.000798146	DNA damage-inducible transcript 4 protein
LOC106607322	1.90717	1.30873	9.07956e-05	0.0165276	uncharacterized LOC106607322
LOC106601960	1.69525	7.52709	2.22577e-05	0.00721866	rho GDP-dissociation inhibitor 2-like
LOC106602078	1.66214	4.00419	2.6611e-05	0.0078824	acyl carrier protein, mitochondrial-like
LOC106564927	1.61305	2.66783	6.10689e-05	0.0131395	immunoglobulin lambda-1 light chain-like
LOC106577395	1.59874	4.257	0.000167605	0.0237115	DNA damage-inducible transcript 4 protein-like
LOC106567965	1.43884	6.52376	5.44377e-06	0.00329359	uncharacterized LOC106567965
LOC106610340	1.42886	1.84315	0.000124166	0.0192939	lymphoid enhancer-binding factor 1
LOC106589802	1.4147	3.45529	7.15269e-06	0.00363203	MAPK regulated corepressor interacting protein 2
LOC123728829	1.38218	2.16128	5.79816e-06	0.00334111	small nucleolar RNA SNORD30
LOC106609823	1.34953	2.66117	0.000267625	0.0324758	tetraspanin-8-like
LOC106583080	1.33313	2.64261	5.14315e-05	0.0114548	tripartite motif-containing protein 16-like protein
LOC106594462	1.31289	6.84818	2.31009e-05	0.00721866	ictacalcin
LOC106603618	1.30823	2.78024	0.000313176	0.0357649	uncharacterized LOC106603618
LOC106606995	1.30036	3.34248	0.000266458	0.0324758	uncharacterized LOC106606995
LOC106590592	1.28993	1.91776	0.000121085	0.0190231	uncharacterized LOC106590592
LOC106607903	1.26457	3.263	0.000423633	0.0427178	uncharacterized LOC106607903
LOC106565186	-1.26217	2.6422	0.000556015	0.0487365	DDB1- and CUL4-associated factor 12-like
LOC106574497	-1.26691	4.68423	4.9653e-06	0.00323194	phospholipid phosphatase 2-like
LOC106582388	-1.26757	2.16121	0.000157599	0.0227486	uncharacterized LOC106582388
LOC106573652	-1.28139	2.56962	0.000429651	0.0427792	septin-7
LOC106594386	-1.28552	2.09082	4.21557e-05	0.0101211	circadian locomoter output cycles protein kaput-like
5ntc	-1.286	5.24405	0.000401992	0.0410727	Cytosolic purine 5-nucleotidase
LOC106579182	-1.29029	2.03328	0.000538645	0.0480154	heparan sulfate glucosamine 3-O-sulfotransferase 2-like
LOC106564359	-1.29194	5.19583	0.000361715	0.038661	Fc receptor-like protein 5
wdr11	-1.29275	3.80196	0.000207301	0.0276752	WD repeat domain 11
LOC106600852	-1.29597	6.26378	4.78551e-06	0.00323194	collagen alpha-1(I) chain
LOC106581775	-1.30567	4.14878	9.2414e-05	0.0165276	ubiquitin protein ligase E3 component n-recognin 3
LOC106607213	-1.30576	2.32842	2.50747e-05	0.00758536	phosphatidylinositol 3,4,5-trisphosphate 3-phosphatase and dual-specificity protein phosphatase PTEN
LOC106585259	-1.30593	5.74413	2.4704e-05	0.00758536	ankyrin-1
LOC106582632	-1.30937	2.16981	0.000408584	0.041347	chromodomain-helicase-DNA-binding protein 6-like
LOC106584421	-1.31694	2.36645	0.000277769	0.0333276	cytokine receptor-like factor 1
LOC106586311	-1.318	2.80736	0.000109998	0.0185208	R3H domain-containing protein 1-like
LOC100380644	-1.32109	3.27378	7.18471e-05	0.0148047	calcium/calmodulin-dependent protein kinase type II delta chain
LOC106578727	-1.32727	2.64819	0.000426542	0.0427792	serine/threonine-protein kinase PRP4 homolog
LOC106562620	-1.3344	1.32524	0.000187702	0.025459	CREB-regulated transcription coactivator 3-like
LOC106572153	-1.34896	8.12111	1.57329e-05	0.00588658	aminolevulinate, delta-, synthase 2
LOC106574165	-1.35135	2.16517	0.000297357	0.0347969	calmodulin-regulated spectrin-associated protein 2
exo5	-1.35486	1.19522	2.89345e-05	0.00807201	exonuclease 5
tesk2	-1.35947	1.73816	0.000346695	0.0373534	testis associated actin remodelling kinase 2
LOC106572005	-1.3622	2.48408	0.000286573	0.0338133	E3 ubiquitin-protein ligase MIB2-like
ub2r2	-1.36626	3.57288	8.24048e-06	0.00396626	Ubiquitin-conjugating enzyme E2 R2
LOC106570443	-1.3678	2.21032	3.22804e-05	0.00857874	chloride channel CLIC-like protein 1
igf2r	-1.37513	4.06297	0.000496926	0.0455825	insulin-like growth factor 2 receptor
LOC106566728	-1.40295	2.12524	0.00013651	0.0204315	nuclear receptor coactivator 3-like
LOC106611028	-1.40455	1.03833	0.000494552	0.0455116	endothelial PAS domain-containing protein 1
nek7	-1.42283	2.14666	5.30637e-05	0.011697	NIMA related kinase 7
LOC106572865	-1.42499	3.48855	0.000466684	0.044084	sortilin
LOC106589451	-1.4352	2.55958	7.71363e-05	0.0152879	transmembrane protein 94-like
scn4bb	-1.4393	1.20977	0.000433268	0.0427792	sodium channel, voltage-gated, type IV, beta b
nfat5b	-1.44614	2.00495	5.1377e-05	0.0114548	nuclear factor of activated T cells 5b
traf2b	-1.46076	1.66931	0.000120487	0.0190231	Tnf receptor-associated factor 2b
LOC106568009	-1.4623	5.65884	9.13484e-05	0.0165276	hexokinase-2-like
snx5	-1.46343	2.50533	0.000582154	0.0494153	sorting nexin 5
col1a1a	-1.46488	5.90436	5.60945e-07	0.000759573	collagen, type I, alpha 1a
LOC106573687	-1.46976	2.31673	1.24917e-05	0.00498034	c-Maf inducing protein
LOC106612473	-1.47274	3.49866	1.381e-06	0.0014025	Cbl proto-oncogene, E3 ubiquitin protein ligase
rasa2	-1.4728	3.89082	0.000311748	0.0357649	RAS p21 protein activator 2
LOC106600318	-1.47287	6.58797	0.000110436	0.0185208	hemoglobin subunit beta-like
LOC106562713	-1.47575	1.24303	0.000558732	0.0487365	endophilin-A3-like
LOC106583878	-1.48072	3.71006	0.000215258	0.028282	uncharacterized LOC106583878
LOC106569952	-1.48585	2.46521	2.21167e-05	0.00721866	retinoic acid receptor RXR-beta-A-like
LOC100196543	-1.49139	5.60195	5.04428e-05	0.0114548	equilibrative nucleoside transporter 1
LOC106578213	-1.49425	2.66473	0.000581585	0.0494153	FH2 domain-containing protein 1
LOC106586175	-1.4981	6.52133	6.24665e-05	0.013256	catalase
slc38a5b	-1.50067	2.62343	1.04408e-05	0.00456761	solute carrier family 38 member 5b
LOC106567511	-1.50599	1.39394	8.65423e-05	0.0161902	serine/threonine-protein kinase 10
dock8	-1.50905	4.59761	5.1562e-05	0.0114548	dedicator of cytokinesis 8
LOC106581644	-1.50975	1.53563	2.92281e-05	0.00807201	regulator of nonsense transcripts 3A
LOC106610747	-1.51551	3.24636	9.69288e-05	0.0171197	nuclear receptor-binding protein
LOC106564824	-1.51931	3.68778	4.13377e-06	0.00286702	catalase
adcy6a	-1.52618	1.86325	2.8616e-05	0.00807201	adenylate cyclase 6a
LOC106584015	-1.53775	1.21069	0.00021476	0.028282	protein O-linked-mannose beta-1,2-N-acetylglucosaminyltransferase 1
LOC106564551	-1.54519	2.5285	0.000111375	0.0185208	MICAL-like protein 1
LOC106598871	-1.55266	1.01927	0.000429232	0.0427792	SNF-related serine/threonine-protein kinase-like
LOC106585257	-1.57121	1.36441	0.000468187	0.044084	coiled-coil domain-containing protein 117-like
LOC106606878	-1.57272	-1.02667	0.000492496	0.0454695	cytochrome c oxidase subunit 6A, mitochondrial
LOC106584620	-1.57325	3.36047	1.2512e-05	0.00498034	transcription factor SOX-6-like
znf507	-1.5746	1.12706	0.000251536	0.0313714	zinc finger protein 507
LOC106596219	-1.575	1.87119	0.000558583	0.0487365	butyrophilin subfamily 3 member A2-like
LOC106606187	-1.57749	2.00241	4.28932e-05	0.0101643	putative oxidoreductase GLYR1
spaca4l	-1.5822	4.71685	0.000398646	0.0409238	sperm acrosome associated 4 like
elk4	-1.60379	1.40577	8.64776e-06	0.00396626	ETS transcription factor ELK4
LOC106570485	-1.61334	1.58	1.81128e-05	0.00658236	protein lifeguard 1-like
klhl24a	-1.61629	1.78089	7.17961e-05	0.0148047	kelch-like family member 24a
dapk1	-1.61739	1.02331	0.000448407	0.0436348	death-associated protein kinase 1
abcg4a	-1.61822	2.6259	3.96952e-05	0.00981541	ATP-binding cassette, sub-family G (WHITE), member 4a
LOC106568819	-1.63325	1.37375	0.000333535	0.0367321	nuclear receptor coactivator 2-like
LOC106564374	-1.64094	3.38446	0.000541083	0.048082	uncharacterized LOC106564374
cssa10h11orf96	-1.64535	3.49773	2.80063e-05	0.00807201	chromosome ssa10 C11orf96 homolog
LOC106593477	-1.65667	3.84382	2.81842e-05	0.00807201	protein 4.1-like
LOC100194566	-1.67304	4.39772	0.000175843	0.0245111	muscle specific ring finger protein 1-like
LOC106572659	-1.67422	1.8986	8.82898e-06	0.00398509	beta-1,4 N-acetylgalactosaminyltransferase 1-like
LOC106578275	-1.67927	1.58198	8.30541e-05	0.0157449	sodium-dependent neutral amino acid transporter B(0)AT2-like
LOC106568969	-1.67998	1.22467	4.05894e-05	0.00994999	CMP-N-acetylneuraminate-beta-1,4-galactoside alpha-2,3-sialyltransferase-like
LOC106572396	-1.68233	1.42277	0.000186373	0.025459	hook microtubule tethering protein 3
zfpm1	-1.68386	1.69661	0.000164157	0.0233399	zinc finger protein, FOG family member 1
LOC106584692	-1.6891	2.30365	0.000226643	0.0294284	zinc finger protein 609-like
LOC106596609	-1.69055	1.29608	0.000237069	0.030094	trichohyalin
rxraa	-1.69074	1.38461	6.14556e-05	0.0131395	retinoid X receptor, alpha a
LOC106579329	-1.69573	2.42446	7.56285e-06	0.00377293	thyroid hormone receptor alpha-like
LOC123743726	-1.70068	1.24552	0.000135984	0.0204315	type I phosphatidylinositol 4,5-bisphosphate 4-phosphatase-A-like
ahr2a	-1.70648	2.71496	0.000131105	0.0201519	aryl hydrocarbon receptor 2 alpha
si:ch211-215c18.3	-1.70777	1.44026	0.000333516	0.0367321	uncharacterized si:ch211-215c18.3
LOC123729248	-1.72262	2.1722	7.32645e-05	0.0149184	prostacyclin receptor-like
LOC106603725	-1.72561	1.23723	5.39691e-06	0.00329359	ceramide synthase
LOC106561060	-1.72583	2.90556	6.41205e-07	0.000793388	transcription factor SOX-6
LOC106573119	-1.73092	1.34346	6.75758e-06	0.00355849	caveolin-1-like
LOC106565164	-1.73129	3.78662	0.00017538	0.0245111	mucin-6-like
LOC106592009	-1.73344	1.40912	7.16633e-05	0.0148047	Fc receptor-like protein 5
LOC106563910	-1.73785	1.8903	0.00040659	0.0412921	ferroxidase HEPHL1-like
abca5	-1.77496	1.92403	1.46208e-07	0.00029697	ATP-binding cassette, sub-family A (ABC1), member 5
LOC106565234	-1.77894	2.01193	3.07709e-07	0.0005138	histone deacetylase 7-like
LOC106565450	-1.77916	2.90658	0.000178606	0.0247748	G-protein coupled receptor 182
LOC106599585	-1.78405	1.36022	0.000370164	0.0392761	chromodomain-helicase-DNA-binding protein 7-like
LOC106565012	-1.80552	1.88611	3.30447e-05	0.00862072	CSC1-like protein 2
LOC106584035	-1.81032	1.22684	3.8295e-05	0.00955226	putative tyrosine-protein phosphatase auxilin
LOC106569327	-1.81083	4.92119	8.22951e-06	0.00396626	aquaporin FA-CHIP
rffl	-1.82452	2.31543	5.86281e-06	0.00334111	ring finger and FYVE-like domain containing E3 ubiquitin protein ligase
LOC106560824	-1.83145	2.68447	2.92382e-05	0.00807201	enhancer of mRNA-decapping protein 4
mia3	-1.83168	4.42323	3.22795e-06	0.00241553	MIA SH3 domain ER export factor 3
LOC106566941	-1.84231	1.24702	1.74517e-05	0.00644488	mitochondrial carrier homolog 1-like
LOC106595407	-1.84739	1.60787	7.93269e-05	0.0154503	casein kinase I
LOC106595097	-1.85727	3.89813	2.61056e-06	0.00218335	phospholipid-transporting ATPase IH
LOC106572427	-1.86626	1.49079	8.09616e-05	0.0155556	CREB-regulated transcription coactivator 3-like
LOC106609526	-1.86686	1.23458	5.87478e-06	0.00334111	diphosphoinositol polyphosphate phosphohydrolase 3-beta
ubp1	-1.89293	1.78616	4.74565e-05	0.0108828	upstream binding protein 1
ank1a	-1.89486	4.73881	6.41719e-07	0.000793388	ankyrin 1, erythrocytic a
wnk4a	-1.89731	1.62252	2.2599e-05	0.00721866	WNK lysine deficient protein kinase 4a
LOC100194636	-1.89904	1.81494	0.000328075	0.0366597	enolase 3-2
LOC106568263	-1.90153	-1.43009	0.000363008	0.038661	beta-3 adrenergic receptor-like
LOC106607587	-1.90308	-1.33477	0.000194266	0.0261808	solute carrier family 35 member F6-like
LOC106572465	-1.92258	-1.35802	0.00031594	0.0359363	DNA (cytosine-5)-methyltransferase 3A
LOC106599065	-1.92344	2.06393	1.50679e-05	0.00586946	flagellar attachment zone protein 1-like
LOC106590934	-1.93385	3.54204	2.04804e-06	0.00183844	uncharacterized LOC106590934
LOC106582464	-1.95004	2.66137	3.12878e-06	0.0024046	oxysterol-binding protein-related protein 6-like
LOC106572778	-1.9516	2.42909	0.000161186	0.0230326	polypyrimidine tract-binding protein 3
LOC106586140	-1.95558	4.08282	3.08727e-05	0.0083461	solute carrier family 40 member 1
LOC106586756	-1.97019	1.42254	9.73839e-06	0.00432689	POU domain, class 2, transcription factor 1-like
LOC106592965	-1.97107	-1.14254	0.000245829	0.0309309	coronin-7-like
fam210b	-1.97926	1.97521	2.57586e-06	0.00218335	family with sequence similarity 210 member B
LOC106568959	-1.98734	2.43664	1.61756e-06	0.0015742	small conductance calcium-activated potassium channel protein 2
p5cs	-2.00391	2.31304	7.85655e-05	0.0154075	Delta-1-pyrroline-5-carboxylate synthetase
LOC106572123	-2.01347	1.70272	4.22016e-05	0.0101211	WD repeat-containing protein 7
LOC106600547	-2.09774	1.57132	0.000281516	0.0334945	solute carrier family 17 member 9
LOC106577540	-2.16778	1.67326	7.45006e-07	0.000814807	mitogen-activated protein kinase kinase kinase 11
LOC106602801	-2.18217	1.07829	2.08517e-07	0.000370586	TBC1 domain family member 2A
LOC106612612	-2.18313	1.56103	0.000103243	0.0179014	gap junction delta-2 protein-like
ubash3ba	-2.25191	4.17876	1.99149e-05	0.00707876	ubiquitin associated and SH3 domain containing Ba
LOC106564258	-2.26549	-1.21907	0.000323665	0.0363784	sterile alpha motif domain-containing protein 1
LOC106584569	-2.26804	2.66681	0.000459122	0.0438736	peroxisomal succinyl-coenzyme A thioesterase
letm1	-2.32468	1.20449	4.33007e-07	0.00061565	leucine zipper-EF-hand containing transmembrane protein 1
LOC106580774	-2.32727	3.67162	1.44416e-08	4.55357e-05	tubulin-specific chaperone cofactor E-like protein
LOC106581541	-2.35368	1.03176	1.81723e-07	0.000344499	high affinity cationic amino acid transporter 1-like
LOC106598235	-2.35399	2.25388	2.13928e-05	0.00721866	collagen alpha-4(IV) chain
ckm2	-2.40805	4.04695	4.49386e-05	0.0105609	creatine kinase-2
LOC106586471	-2.41549	1.22144	0.000398557	0.0409238	secreted frizzled-related protein 3-like
xk	-2.43529	1.54841	1.08577e-07	0.000237501	X-linked Kx blood group (McLeod syndrome)
si:ch1073-184j22.1	-2.4362	2.4684	1.60134e-08	4.55357e-05	erythroferrone
LOC106584779	-2.44454	1.43511	1.08111e-07	0.000237501	patatin-like phospholipase domain-containing protein 2
hnrnpua	-2.50582	-1.07076	2.78887e-05	0.00807201	heterogeneous nuclear ribonucleoprotein Ua
LOC106594275	-2.62519	-1.13652	2.06886e-06	0.00183844	amyloid beta precursor protein binding family B member 2-like
LOC106604089	-2.70812	-1.29827	0.00011854	0.0190231	magnesium transporter protein 1
LOC106589767	-2.72406	1.25906	3.70692e-08	9.58272e-05	uncharacterized LOC106589767
LOC106591986	-2.86794	1.6638	4.62975e-11	1.31652e-06	ras-related protein Rab-11A
rell2	-3.012	1.37793	3.99369e-10	5.67822e-06	RELT like 2
pygma	-3.02434	2.42832	0.000159082	0.0228468	phosphorylase, glycogen, muscle A
LOC106575350	-3.06186	-1.11683	7.66535e-09	3.10144e-05	zinc finger protein 239-like
LOC106572957	-3.1475	5.11412	6.30802e-09	2.98958e-05	transketolase-like
LOC100194624	-3.54325	5.10209	2.18839e-05	0.00721866	aldolase a, fructose-bisphosphate 1
LOC106609258	-3.86867	1.72905	7.11863e-06	0.00363203	40S ribosomal protein S3a-like
LOC106600326	-4.23888	1.52004	8.61962e-05	0.0161902	calsequestrin-1-like
ampd1	-4.27086	1.6449	0.000234668	0.030094	adenosine monophosphate deaminase 1
LOC123731929	-4.37357	3.34312	0.000186555	0.025459	60S ribosomal protein L18a
LOC106579178	-4.54502	1.87678	4.62444e-05	0.0106916	myosin-binding protein C, fast-type-like

## Sheet: F1701419|F1701361
SYMBOL		logFC	logCPM	PValue	FDR	GENENAME		logFC	logCPM	PValue	FDR	GENENAME
LOC123741714	F1701419	1.47275	3.37273	1.13422e-05	0.00293753	uncharacterized LOC123741714	F1701361	1.45936	4.40518	0.000113914	0.0346806	uncharacterized LOC123741714
LOC106565765	F1701419	1.41739	2.0877	0.00113214	0.0347812	immunoglobulin lambda-1 light chain-like	F1701361	1.69821	2.577	8.36899e-05	0.0316938	immunoglobulin lambda-1 light chain-like
LOC106571028	F1701419	-1.43046	3.76925	0.000579939	0.025446	proto-oncogene c-Fos	F1701361	-1.71534	3.73894	6.19554e-05	0.027151	proto-oncogene c-Fos
LOC106570485	F1701419	-1.45228	1.47954	0.000161006	0.013473	protein lifeguard 1-like	F1701361	-1.79637	1.63797	0.000109838	0.0337995	protein lifeguard 1-like
LOC106574762	F1701419	-1.5672	3.0523	0.00066404	0.0273716	protein asteroid homolog 1	F1701361	-2.97191	3.34634	0.000140423	0.0373663	protein asteroid homolog 1
LOC106567948	F1701419	-1.63973	1.92484	1.03345e-05	0.00280046	diacylglycerol O-acyltransferase 2	F1701361	-1.534	1.96988	6.89771e-05	0.0291255	diacylglycerol O-acyltransferase 2
LOC123724006	F1701419	-1.76697	1.77762	0.000310283	0.0189577	protein capicua homolog	F1701361	-2.09504	1.32946	5.17691e-05	0.0246921	protein capicua homolog
LOC106564242	F1701419	-1.94372	4.53046	9.44624e-08	0.000154184	GTPase IMAP family member 7	F1701361	-2.72344	4.19836	2.81263e-05	0.0171259	GTPase IMAP family member 7
LOC106590013	F1701419	-2.36751	1.71134	1.33602e-06	0.000797959	kelch domain-containing protein 3-like	F1701361	-2.90623	1.52078	2.61371e-08	0.000186998	kelch domain-containing protein 3-like
LOC106584171	F1701419	-3.83899	4.64378	5.46165e-06	0.00183499	gelsolin	F1701361	-3.22506	5.49825	1.05564e-10	3.02104e-06	gelsolin

## Sheet: F1701419|F1701175
SYMBOL		logFC	logCPM	PValue	FDR	GENENAME		logFC	logCPM	PValue	FDR	GENENAME
LOC106578511	F1701419	1.77638	1.79753	2.01508e-05	0.00418251	putative ferric-chelate reductase 1	F1701175	1.43995	2.1621	0.000196666	0.0270336	putative ferric-chelate reductase 1
LOC106597757	F1701419	1.74782	4.00827	1.27139e-11	2.66986e-07	uncharacterized LOC106597757	F1701175	1.35466	4.13429	1.00314e-06	0.00140331	uncharacterized LOC106597757
LOC106590517	F1701419	1.66685	3.96714	0.00189397	0.0452481	pectinesterase inhibitor 10-like	F1701175	1.56192	4.24202	0.000242537	0.0291879	pectinesterase inhibitor 10-like
LOC106609587	F1701419	1.58453	1.96907	1.47703e-06	0.000815602	immunoglobulin kappa variable 4-1-like	F1701175	1.3221	2.01011	0.0004017	0.0363368	immunoglobulin kappa variable 4-1-like
LOC106574478	F1701419	1.58272	4.12818	2.16791e-07	0.000253784	probable non-functional immunoglobulin kappa variable 6D-41	F1701175	1.95604	4.70962	5.72161e-06	0.00395736	probable non-functional immunoglobulin kappa variable 6D-41
LOC106573827	F1701419	1.54633	4.04	4.50451e-06	0.00171492	myeloid-derived growth factor	F1701175	1.78245	4.24063	9.95313e-06	0.00485079	myeloid-derived growth factor
dnajc3a	F1701419	1.41576	4.37064	1.43916e-05	0.00350987	DnaJ (Hsp40) homolog, subfamily C, member 3a	F1701175	1.35136	4.97806	2.58532e-05	0.00884209	DnaJ (Hsp40) homolog, subfamily C, member 3a
LOC106589862	F1701419	1.37823	2.46467	0.000163793	0.0136536	transmembrane protein 100	F1701175	1.38843	3.48103	0.000108951	0.0192028	transmembrane protein 100
LOC106608581	F1701419	-1.25875	2.34526	0.00194208	0.0458733	complement component C1q receptor	F1701175	-1.26552	2.59357	3.45289e-05	0.0107824	complement component C1q receptor
LOC106575116	F1701419	-1.25905	2.20241	0.000453893	0.0226504	A disintegrin and metalloproteinase with thrombospondin motifs 5	F1701175	-1.54143	2.03312	1.33001e-06	0.00173682	A disintegrin and metalloproteinase with thrombospondin motifs 5
LOC106599343	F1701419	-1.31578	1.61034	0.000808935	0.0302365	cadherin-18-like	F1701175	-1.28747	1.71754	0.000118687	0.0197314	cadherin-18-like
LOC106596079	F1701419	-1.36202	2.47668	0.00168232	0.0423707	uncharacterized LOC106596079	F1701175	-1.45371	2.76989	0.000449665	0.0375535	uncharacterized LOC106596079
LOC106593843	F1701419	-1.39114	5.58286	0.000277329	0.0179168	E3 ISG15--protein ligase HERC5	F1701175	-2.30939	6.03115	2.96415e-07	0.000889834	E3 ISG15--protein ligase HERC5
mx2	F1701419	-1.47704	4.71885	0.000237675	0.0165119	myxovirus resistance 2	F1701175	-2.56224	5.9296	2.64144e-06	0.00237051	myxovirus resistance 2
LOC106562488	F1701419	-1.4814	3.54025	5.55764e-06	0.00183499	protein FAM214A-like	F1701175	-1.43242	3.24597	0.000147247	0.0223823	protein FAM214A-like
LOC106574762	F1701419	-1.5672	3.0523	0.00066404	0.0273716	protein asteroid homolog 1	F1701175	-2.64411	2.72942	1.03371e-05	0.00485079	protein asteroid homolog 1
si:dkeyp-118h9.7	F1701419	-1.56975	7.24786	0.000492574	0.0237491	sacsin	F1701175	-2.73593	7.56613	1.72974e-05	0.0067385	sacsin
mx	F1701419	-1.57159	4.84391	8.93442e-05	0.0102139	Interferon-induced GTP-binding protein Mx	F1701175	-2.86154	5.3026	1.05287e-05	0.00485079	Interferon-induced GTP-binding protein Mx
LOC106584035	F1701419	-1.58695	2.22722	0.000557922	0.0249711	putative tyrosine-protein phosphatase auxilin	F1701175	-1.50157	1.81022	1.67934e-05	0.00670079	putative tyrosine-protein phosphatase auxilin
arid4b	F1701419	-1.59327	1.95265	0.000415674	0.0216806	AT-rich interaction domain 4B	F1701175	-1.66775	1.87961	0.000819072	0.0497584	AT-rich interaction domain 4B
LOC106567948	F1701419	-1.63973	1.92484	1.03345e-05	0.00280046	diacylglycerol O-acyltransferase 2	F1701175	-2.02898	1.23902	1.45259e-09	1.39105e-05	diacylglycerol O-acyltransferase 2
wnk4a	F1701419	-1.64996	2.73491	0.0012002	0.0356963	WNK lysine deficient protein kinase 4a	F1701175	-1.43107	2.5125	0.00017855	0.0253793	WNK lysine deficient protein kinase 4a
LOC106574784	F1701419	-1.66292	4.09083	5.91134e-06	0.00190111	protein asteroid homolog 1	F1701175	-2.79362	4.30619	4.59584e-07	0.00101564	protein asteroid homolog 1
LOC106568491	F1701419	-1.77069	2.84661	1.5622e-05	0.00362866	sphingosine 1-phosphate receptor 3	F1701175	-1.46036	2.27977	0.00023379	0.0285811	sphingosine 1-phosphate receptor 3
klf3	F1701419	-1.78189	3.3931	1.10939e-06	0.000705814	Kruppel-like factor 3 (basic)	F1701175	-1.33099	3.10329	0.000202327	0.0270852	Kruppel-like factor 3 (basic)
ank1a	F1701419	-1.82479	5.45192	5.3302e-05	0.00760364	ankyrin 1, erythrocytic a	F1701175	-1.31596	5.22972	0.000342608	0.033824	ankyrin 1, erythrocytic a
wu:fj29h11	F1701419	-1.90763	5.41459	5.15707e-06	0.00183499	protein NO VEIN	F1701175	-1.83524	5.733	2.11811e-07	0.000760641	protein NO VEIN
LOC106564242	F1701419	-1.94372	4.53046	9.44624e-08	0.000154184	GTPase IMAP family member 7	F1701175	-2.19159	4.24097	9.79273e-06	0.00485079	GTPase IMAP family member 7
LOC106607372	F1701419	-2.11814	11.2013	0.00136676	0.0381836	hemoglobin subunit beta-like	F1701175	-1.47115	11.0815	0.000422909	0.0372692	hemoglobin subunit beta-like
LOC106580774	F1701419	-2.18013	4.54194	2.93766e-10	2.86578e-06	tubulin-specific chaperone cofactor E-like protein	F1701175	-2.11452	4.277	3.80469e-15	5.46524e-11	tubulin-specific chaperone cofactor E-like protein
stat1b	F1701419	-2.25764	1.78658	0.000269672	0.017656	signal transducer and activator of transcription 1b	F1701175	-2.40586	2.28729	1.67548e-07	0.000687639	signal transducer and activator of transcription 1b
LOC106607371	F1701419	-2.2956	9.95598	0.00107452	0.0342558	hemoglobin subunit beta-1	F1701175	-1.42097	9.7865	0.000743213	0.0477668	hemoglobin subunit beta-1
LOC106570615	F1701419	-2.36608	3.71977	6.83175e-09	2.55031e-05	pumilio homolog 1-like	F1701175	-1.62357	3.76656	4.84907e-05	0.0127277	pumilio homolog 1-like
LOC106602827	F1701419	-3.29657	5.4075	8.16524e-10	5.9741e-06	rho-related GTP-binding protein RhoG	F1701175	-1.93301	5.27342	1.58778e-05	0.00651647	rho-related GTP-binding protein RhoG

## Sheet: F1701419|F1701265
SYMBOL		logFC	logCPM	PValue	FDR	GENENAME		logFC	logCPM	PValue	FDR	GENENAME
LOC106564359	F1701419	-1.30328	5.96883	0.00110278	0.0345455	Fc receptor-like protein 5	F1701265	-1.29194	5.19583	0.000361715	0.038661	Fc receptor-like protein 5
wdr11	F1701419	-1.30445	3.71376	0.00108105	0.0342937	WD repeat domain 11	F1701265	-1.29275	3.80196	0.000207301	0.0276752	WD repeat domain 11
LOC106586311	F1701419	-1.3093	2.97671	5.811e-05	0.00769953	R3H domain-containing protein 1-like	F1701265	-1.318	2.80736	0.000109998	0.0185208	R3H domain-containing protein 1-like
exo5	F1701419	-1.32027	1.45955	0.00143329	0.038835	exonuclease 5	F1701265	-1.35486	1.19522	2.89345e-05	0.00807201	exonuclease 5
LOC106566941	F1701419	-1.34486	1.46828	0.00110367	0.0345455	mitochondrial carrier homolog 1-like	F1701265	-1.84231	1.24702	1.74517e-05	0.00644488	mitochondrial carrier homolog 1-like
ub2r2	F1701419	-1.36358	4.13593	5.53249e-07	0.000462611	Ubiquitin-conjugating enzyme E2 R2	F1701265	-1.36626	3.57288	8.24048e-06	0.00396626	Ubiquitin-conjugating enzyme E2 R2
5ntc	F1701419	-1.37751	6.1016	0.000154734	0.0133583	Cytosolic purine 5-nucleotidase	F1701265	-1.286	5.24405	0.000401992	0.0410727	Cytosolic purine 5-nucleotidase
LOC106584779	F1701419	-1.38846	2.04771	0.000120253	0.0119281	patatin-like phospholipase domain-containing protein 2	F1701265	-2.44454	1.43511	1.08111e-07	0.000237501	patatin-like phospholipase domain-containing protein 2
LOC106564551	F1701419	-1.393	2.24612	0.000807984	0.0302365	MICAL-like protein 1	F1701265	-1.54519	2.5285	0.000111375	0.0185208	MICAL-like protein 1
LOC106565450	F1701419	-1.40198	3.4217	0.00121405	0.0358531	G-protein coupled receptor 182	F1701265	-1.77916	2.90658	0.000178606	0.0247748	G-protein coupled receptor 182
LOC106570485	F1701419	-1.45228	1.47954	0.000161006	0.013473	protein lifeguard 1-like	F1701265	-1.61334	1.58	1.81128e-05	0.00658236	protein lifeguard 1-like
LOC106565164	F1701419	-1.4616	3.91349	2.82222e-06	0.00124427	mucin-6-like	F1701265	-1.73129	3.78662	0.00017538	0.0245111	mucin-6-like
LOC106579329	F1701419	-1.47542	2.51823	4.42557e-05	0.00685284	thyroid hormone receptor alpha-like	F1701265	-1.69573	2.42446	7.56285e-06	0.00377293	thyroid hormone receptor alpha-like
LOC106574165	F1701419	-1.48098	2.86482	0.000221069	0.0158963	calmodulin-regulated spectrin-associated protein 2	F1701265	-1.35135	2.16517	0.000297357	0.0347969	calmodulin-regulated spectrin-associated protein 2
cssa10h11orf96	F1701419	-1.48107	4.23392	0.000102261	0.0109625	chromosome ssa10 C11orf96 homolog	F1701265	-1.64535	3.49773	2.80063e-05	0.00807201	chromosome ssa10 C11orf96 homolog
LOC106586175	F1701419	-1.5071	7.31385	0.000269012	0.017656	catalase	F1701265	-1.4981	6.52133	6.24665e-05	0.013256	catalase
LOC106562713	F1701419	-1.52219	1.13563	0.00137548	0.0383013	endophilin-A3-like	F1701265	-1.47575	1.24303	0.000558732	0.0487365	endophilin-A3-like
spaca4l	F1701419	-1.54496	5.35368	0.000589721	0.0256827	sperm acrosome associated 4 like	F1701265	-1.5822	4.71685	0.000398646	0.0409238	sperm acrosome associated 4 like
LOC106572005	F1701419	-1.55348	2.41652	0.000154686	0.0133583	E3 ubiquitin-protein ligase MIB2-like	F1701265	-1.3622	2.48408	0.000286573	0.0338133	E3 ubiquitin-protein ligase MIB2-like
LOC106586140	F1701419	-1.56839	4.0947	0.00049732	0.0238209	solute carrier family 40 member 1	F1701265	-1.95558	4.08282	3.08727e-05	0.0083461	solute carrier family 40 member 1
LOC106569327	F1701419	-1.58409	5.8372	0.000124383	0.0120936	aquaporin FA-CHIP	F1701265	-1.81083	4.92119	8.22951e-06	0.00396626	aquaporin FA-CHIP
LOC106584035	F1701419	-1.58695	2.22722	0.000557922	0.0249711	putative tyrosine-protein phosphatase auxilin	F1701265	-1.81032	1.22684	3.8295e-05	0.00955226	putative tyrosine-protein phosphatase auxilin
LOC106595097	F1701419	-1.59212	3.59399	4.77877e-05	0.00727706	phospholipid-transporting ATPase IH	F1701265	-1.85727	3.89813	2.61056e-06	0.00218335	phospholipid-transporting ATPase IH
LOC106572123	F1701419	-1.60475	1.77187	0.000936233	0.0326339	WD repeat-containing protein 7	F1701265	-2.01347	1.70272	4.22016e-05	0.0101211	WD repeat-containing protein 7
LOC106602801	F1701419	-1.60882	2.5688	0.00013225	0.0124472	TBC1 domain family member 2A	F1701265	-2.18217	1.07829	2.08517e-07	0.000370586	TBC1 domain family member 2A
LOC106578213	F1701419	-1.61922	3.35949	0.000352826	0.0199269	FH2 domain-containing protein 1	F1701265	-1.49425	2.66473	0.000581585	0.0494153	FH2 domain-containing protein 1
wnk4a	F1701419	-1.64996	2.73491	0.0012002	0.0356963	WNK lysine deficient protein kinase 4a	F1701265	-1.89731	1.62252	2.2599e-05	0.00721866	WNK lysine deficient protein kinase 4a
LOC106568819	F1701419	-1.65192	1.50329	0.000863245	0.0312865	nuclear receptor coactivator 2-like	F1701265	-1.63325	1.37375	0.000333535	0.0367321	nuclear receptor coactivator 2-like
LOC106572865	F1701419	-1.65256	4.95793	0.000230328	0.0162768	sortilin	F1701265	-1.42499	3.48855	0.000466684	0.044084	sortilin
mia3	F1701419	-1.66984	3.4511	0.000974672	0.0329766	MIA SH3 domain ER export factor 3	F1701265	-1.83168	4.42323	3.22795e-06	0.00241553	MIA SH3 domain ER export factor 3
ahr2a	F1701419	-1.67477	2.65365	0.0011727	0.0353815	aryl hydrocarbon receptor 2 alpha	F1701265	-1.70648	2.71496	0.000131105	0.0201519	aryl hydrocarbon receptor 2 alpha
LOC106564374	F1701419	-1.67814	4.42583	0.000139252	0.0127355	uncharacterized LOC106564374	F1701265	-1.64094	3.38446	0.000541083	0.048082	uncharacterized LOC106564374
LOC106596609	F1701419	-1.68432	2.53572	0.000314878	0.0190674	trichohyalin	F1701265	-1.69055	1.29608	0.000237069	0.030094	trichohyalin
LOC106568009	F1701419	-1.70996	5.01764	1.0114e-07	0.000155788	hexokinase-2-like	F1701265	-1.4623	5.65884	9.13484e-05	0.0165276	hexokinase-2-like
elk4	F1701419	-1.71612	1.20827	0.00210782	0.0480805	ETS transcription factor ELK4	F1701265	-1.60379	1.40577	8.64776e-06	0.00396626	ETS transcription factor ELK4
LOC106606187	F1701419	-1.71677	2.65923	5.58078e-05	0.00760364	putative oxidoreductase GLYR1	F1701265	-1.57749	2.00241	4.28932e-05	0.0101643	putative oxidoreductase GLYR1
LOC106572778	F1701419	-1.74092	2.22745	0.000320229	0.0191653	polypyrimidine tract-binding protein 3	F1701265	-1.9516	2.42909	0.000161186	0.0230326	polypyrimidine tract-binding protein 3
LOC106568959	F1701419	-1.76621	3.32728	2.33117e-05	0.00445908	small conductance calcium-activated potassium channel protein 2	F1701265	-1.98734	2.43664	1.61756e-06	0.0015742	small conductance calcium-activated potassium channel protein 2
LOC106593477	F1701419	-1.77923	4.82793	5.24078e-05	0.00759291	protein 4.1-like	F1701265	-1.65667	3.84382	2.81842e-05	0.00807201	protein 4.1-like
LOC106572396	F1701419	-1.79969	1.08066	0.000680619	0.0276653	hook microtubule tethering protein 3	F1701265	-1.68233	1.42277	0.000186373	0.025459	hook microtubule tethering protein 3
ubash3ba	F1701419	-1.80101	3.80298	0.000934886	0.0326339	ubiquitin associated and SH3 domain containing Ba	F1701265	-2.25191	4.17876	1.99149e-05	0.00707876	ubiquitin associated and SH3 domain containing Ba
LOC106590934	F1701419	-1.81919	3.99166	0.000119088	0.0119134	uncharacterized LOC106590934	F1701265	-1.93385	3.54204	2.04804e-06	0.00183844	uncharacterized LOC106590934
ank1a	F1701419	-1.82479	5.45192	5.3302e-05	0.00760364	ankyrin 1, erythrocytic a	F1701265	-1.89486	4.73881	6.41719e-07	0.000793388	ankyrin 1, erythrocytic a
LOC106584692	F1701419	-1.82694	2.11983	0.000117668	0.0119134	zinc finger protein 609-like	F1701265	-1.6891	2.30365	0.000226643	0.0294284	zinc finger protein 609-like
LOC106599585	F1701419	-1.83413	1.76546	0.000429853	0.0219931	chromodomain-helicase-DNA-binding protein 7-like	F1701265	-1.78405	1.36022	0.000370164	0.0392761	chromodomain-helicase-DNA-binding protein 7-like
LOC100194566	F1701419	-1.85312	5.49405	6.83921e-06	0.00212932	muscle specific ring finger protein 1-like	F1701265	-1.67304	4.39772	0.000175843	0.0245111	muscle specific ring finger protein 1-like
si:ch1073-184j22.1	F1701419	-1.88978	2.83505	0.000651902	0.0270618	erythroferrone	F1701265	-2.4362	2.4684	1.60134e-08	4.55357e-05	erythroferrone
LOC106595407	F1701419	-1.95204	2.30243	0.000236848	0.0165119	casein kinase I	F1701265	-1.84739	1.60787	7.93269e-05	0.0154503	casein kinase I
LOC123729248	F1701419	-1.97223	2.38919	2.23658e-05	0.00440022	prostacyclin receptor-like	F1701265	-1.72262	2.1722	7.32645e-05	0.0149184	prostacyclin receptor-like
snx5	F1701419	-2.09691	2.5049	4.32335e-06	0.00169725	sorting nexin 5	F1701265	-1.46343	2.50533	0.000582154	0.0494153	sorting nexin 5
si:ch211-215c18.3	F1701419	-2.13061	1.983	5.79904e-05	0.00769953	uncharacterized si:ch211-215c18.3	F1701265	-1.70777	1.44026	0.000333516	0.0367321	uncharacterized si:ch211-215c18.3
LOC106580774	F1701419	-2.18013	4.54194	2.93766e-10	2.86578e-06	tubulin-specific chaperone cofactor E-like protein	F1701265	-2.32727	3.67162	1.44416e-08	4.55357e-05	tubulin-specific chaperone cofactor E-like protein
LOC106600318	F1701419	-2.18073	8.40265	0.00110626	0.0345527	hemoglobin subunit beta-like	F1701265	-1.47287	6.58797	0.000110436	0.0185208	hemoglobin subunit beta-like
fam210b	F1701419	-2.281	2.95401	0.000360872	0.0200516	family with sequence similarity 210 member B	F1701265	-1.97926	1.97521	2.57586e-06	0.00218335	family with sequence similarity 210 member B
LOC106612612	F1701419	-2.75716	2.6357	3.42313e-06	0.00139141	gap junction delta-2 protein-like	F1701265	-2.18313	1.56103	0.000103243	0.0179014	gap junction delta-2 protein-like

## Sheet: F1701361|F1701175
SYMBOL		logFC	logCPM	PValue	FDR	GENENAME		logFC	logCPM	PValue	FDR	GENENAME
LOC106574348	F1701361	2.27227	1.62215	2.03492e-07	0.000727943	stonustoxin subunit beta	F1701175	-1.75809	3.58817	0.0008087	0.0496903	stonustoxin subunit beta
LOC106567948	F1701361	-1.534	1.96988	6.89771e-05	0.0291255	diacylglycerol O-acyltransferase 2	F1701175	-2.02898	1.23902	1.45259e-09	1.39105e-05	diacylglycerol O-acyltransferase 2
LOC106580423	F1701361	-1.53828	1.89384	0.000117222	0.034884	clathrin heavy chain 1	F1701175	-1.26759	1.23556	0.000263725	0.0307533	clathrin heavy chain 1
LOC106602323	F1701361	-1.72422	4.39267	0.000106373	0.0337995	probable E3 ubiquitin-protein ligase HERC3	F1701175	-1.60909	4.23578	5.02423e-05	0.0127277	probable E3 ubiquitin-protein ligase HERC3
LOC106572811	F1701361	-1.97396	3.84033	6.6896e-06	0.00709048	G2/M phase-specific E3 ubiquitin-protein ligase	F1701175	-1.2963	3.50815	0.000395031	0.0359408	G2/M phase-specific E3 ubiquitin-protein ligase
LOC106592009	F1701361	-1.99179	2.2297	5.90476e-06	0.00649933	Fc receptor-like protein 5	F1701175	-1.39852	2.52267	0.000413686	0.0369092	Fc receptor-like protein 5
LOC106610286	F1701361	-2.0344	4.45861	0.000214986	0.0479827	probable E3 ubiquitin-protein ligase HERC3	F1701175	-2.03782	4.51787	4.70432e-05	0.0127277	probable E3 ubiquitin-protein ligase HERC3
cmpk2	F1701361	-2.24248	3.60913	0.000202378	0.0467069	cytidine monophosphate (UMP-CMP) kinase 2, mitochondrial	F1701175	-2.73218	3.23209	1.93324e-06	0.00215406	cytidine monophosphate (UMP-CMP) kinase 2, mitochondrial
LOC106564242	F1701361	-2.72344	4.19836	2.81263e-05	0.0171259	GTPase IMAP family member 7	F1701175	-2.19159	4.24097	9.79273e-06	0.00485079	GTPase IMAP family member 7
LOC106574762	F1701361	-2.97191	3.34634	0.000140423	0.0373663	protein asteroid homolog 1	F1701175	-2.64411	2.72942	1.03371e-05	0.00485079	protein asteroid homolog 1
LOC106594559	F1701361	-3.02264	7.01777	1.45854e-05	0.0112812	barrier-to-autointegration factor	F1701175	-2.38656	7.00995	0.000451608	0.0376039	barrier-to-autointegration factor
LOC106610287	F1701361	-3.07595	3.02747	0.000124929	0.0358829	probable E3 ubiquitin-protein ligase HERC6	F1701175	-2.73717	3.01268	8.11605e-06	0.00442396	probable E3 ubiquitin-protein ligase HERC6

## Sheet: F1701361|F1701265
SYMBOL		logFC	logCPM	PValue	FDR	GENENAME		logFC	logCPM	PValue	FDR	GENENAME
p5cs	F1701361	-1.43484	1.49207	0.000192617	0.0451829	Delta-1-pyrroline-5-carboxylate synthetase	F1701265	-2.00391	2.31304	7.85655e-05	0.0154075	Delta-1-pyrroline-5-carboxylate synthetase
LOC106567511	F1701361	-1.66072	2.25122	4.53365e-06	0.00604879	serine/threonine-protein kinase 10	F1701265	-1.50599	1.39394	8.65423e-05	0.0161902	serine/threonine-protein kinase 10
LOC106570485	F1701361	-1.79637	1.63797	0.000109838	0.0337995	protein lifeguard 1-like	F1701265	-1.61334	1.58	1.81128e-05	0.00658236	protein lifeguard 1-like
LOC106592009	F1701361	-1.99179	2.2297	5.90476e-06	0.00649933	Fc receptor-like protein 5	F1701265	-1.73344	1.40912	7.16633e-05	0.0148047	Fc receptor-like protein 5
rell2	F1701361	-2.08173	1.84901	6.64872e-07	0.00151412	RELT like 2	F1701265	-3.012	1.37793	3.99369e-10	5.67822e-06	RELT like 2
xk	F1701361	-2.28332	2.35062	6.87805e-07	0.00151412	X-linked Kx blood group (McLeod syndrome)	F1701265	-2.43529	1.54841	1.08577e-07	0.000237501	X-linked Kx blood group (McLeod syndrome)

[truncated: 1 more sheets: F1701175|F1701265]
