# Supplementary material for: Sea lice (Lepeophtheirus salmonis) life stage impacts atlantic salmon transcriptomic responses under different thermal profiles
Source: Front Genet. 2025 Jul 29;16:1633603. doi: 10.3389/fgene.2025.1633603 (PMC12339338; doi:10.3389/fgene.2025.1633603)
Supplement: Supplementary file 14 [file Supplementaryfile3.xlsx]

## Sheet: Contents and Descriptions
Supplementary File 3. List of differentially expressed genes (DEGs) in the skin of different families infected with adult compared to chalimus stages of sea lice at both 10 °C and 20 °C (T10A vs. T10C | T20A vs. T20C)
SK_T10AvsT10C_all_fams_common is related to DEGs shared among all families at 10 °C (T10A vs. T10C)
SK_T20AvsT20C_all_fams_common is related to DEGs shared among all families at 20 °C (T20A vs. T20C)
SK_T10AvsT10C|T20AvsT20C_common is related to DEGs shared among all families included at both 10 °C and 20 °C (T10A vs. T10C | T20A vs. T20C)

## Sheet: SK_T10AvsT10C_all_fams_common
SYMBOL		logFC	logCPM	PValue	FDR	GENENAME		logFC	logCPM	PValue	FDR	GENENAME		logFC	logCPM	PValue	FDR	GENENAME		logFC	logCPM	PValue	FDR	GENENAME
LOC123729718	F1701419	13.6307	8.74572	2.43053e-71	2.93554e-68	protein-glutamine gamma-glutamyltransferase E-like	F1701361	9.23632	5.67894	8.96656e-11	8.85489e-08	protein-glutamine gamma-glutamyltransferase E-like	F1701175	12.0618	7.13845	6.07908e-82	1.91418e-77	protein-glutamine gamma-glutamyltransferase E-like	F1701265	9.6299	7.008	7.85919e-42	2.73456e-38	protein-glutamine gamma-glutamyltransferase E-like
LOC106597223	F1701419	8.84761	9.77014	4.01259e-56	1.47023e-53	protein-glutamine gamma-glutamyltransferase 2-like	F1701361	7.47943	7.1007	4.57734e-12	6.75032e-09	protein-glutamine gamma-glutamyltransferase 2-like	F1701175	8.1246	8.3242	6.39205e-64	6.7091e-60	protein-glutamine gamma-glutamyltransferase 2-like	F1701265	8.53372	7.89688	1.31452e-34	1.71518e-31	protein-glutamine gamma-glutamyltransferase 2-like
LOC106612236	F1701419	7.12839	3.52904	1.07757e-45	1.555e-43	homeobox protein EMX1-like	F1701361	4.60626	1.68831	4.22129e-06	0.000515126	homeobox protein EMX1-like	F1701175	3.27322	1.70269	5.38255e-07	2.48695e-06	homeobox protein EMX1-like	F1701265	3.63796	1.99583	7.10189e-09	7.62612e-08	homeobox protein EMX1-like
LOC106581733	F1701419	6.93615	10.1335	2.39856e-23	4.30473e-22	uncharacterized LOC106581733	F1701361	5.37617	9.09814	2.59478e-07	5.95501e-05	uncharacterized LOC106581733	F1701175	7.12593	10.0383	7.68966e-60	6.0533e-56	uncharacterized LOC106581733	F1701265	6.06206	9.81987	7.63514e-25	2.21384e-22	uncharacterized LOC106581733
LOC106569486	F1701419	6.11976	2.7204	3.0752e-57	1.28567e-54	carbonic anhydrase 4	F1701361	4.78814	2.03942	1.30666e-09	8.03446e-07	carbonic anhydrase 4	F1701175	8.14242	1.85665	4.69677e-41	5.09972e-38	carbonic anhydrase 4	F1701265	4.41478	2.16338	1.23986e-11	2.59881e-10	carbonic anhydrase 4
LOC100136453	F1701419	6.0341	10.1681	2.11626e-33	9.69258e-32	cathelicidin	F1701361	4.17466	9.12138	2.78275e-08	1.00763e-05	cathelicidin	F1701175	5.5945	9.14143	7.9105e-40	6.73205e-37	cathelicidin	F1701265	4.21387	9.76594	1.25337e-09	1.62657e-08	cathelicidin
tbb2a	F1701419	5.9674	4.85971	1.59621e-40	1.41832e-38	Tubulin beta-2A chain	F1701361	3.07657	1.83332	2.00679e-05	0.0016515	Tubulin beta-2A chain	F1701175	5.55579	3.18122	9.74938e-52	3.83736e-48	Tubulin beta-2A chain	F1701265	5.59941	4.30388	8.00136e-31	5.56806e-28	Tubulin beta-2A chain
LOC106587778	F1701419	5.86104	8.97218	2.13541e-24	4.2306e-23	cell surface glycoprotein 1	F1701361	3.14531	7.52063	1.44968e-06	0.000232728	cell surface glycoprotein 1	F1701175	4.39519	7.83873	2.21739e-11	2.29902e-10	cell surface glycoprotein 1	F1701265	5.45491	8.27852	1.25449e-47	7.8569e-44	cell surface glycoprotein 1
tmsb	F1701419	5.68482	2.94859	1.18279e-31	4.68092e-30	thymosin, beta	F1701361	4.77527	2.05123	1.86231e-10	1.55617e-07	thymosin, beta	F1701175	5.21446	2.53167	1.02816e-25	1.22631e-23	thymosin, beta	F1701265	4.19961	3.67598	9.03282e-15	3.6311e-13	thymosin, beta
LOC106599341	F1701419	5.64847	7.9552	3.18719e-57	1.31562e-54	carbonic anhydrase	F1701361	3.2208	6.2291	1.20774e-06	0.000202881	carbonic anhydrase	F1701175	4.22397	6.9528	3.61172e-23	2.80804e-21	carbonic anhydrase	F1701265	4.18664	6.94082	5.68038e-31	4.04275e-28	carbonic anhydrase
cdd	F1701419	5.63871	7.65706	1.47876e-37	9.82588e-36	Cytidine deaminase	F1701361	3.68462	6.04544	9.06709e-08	2.58778e-05	Cytidine deaminase	F1701175	4.47252	6.80436	1.06319e-39	8.16532e-37	Cytidine deaminase	F1701265	4.61661	7.71641	4.46777e-11	8.25905e-10	Cytidine deaminase
LOC106612111	F1701419	5.56099	3.00605	1.15157e-53	3.35291e-51	DNA damage-inducible transcript 4-like protein	F1701361	3.22682	1.8124	0.00020889	0.00786089	DNA damage-inducible transcript 4-like protein	F1701175	3.76744	2.20751	1.32659e-10	1.19896e-09	DNA damage-inducible transcript 4-like protein	F1701265	5.99559	2.50428	2.66992e-36	4.40045e-33	DNA damage-inducible transcript 4-like protein
LOC100136449	F1701419	5.53358	5.22049	5.89944e-25	1.23461e-23	interleukin-1 beta	F1701361	2.39602	1.61469	1.03828e-05	0.00101005	interleukin-1 beta	F1701175	3.24745	2.17895	9.22944e-13	1.21292e-11	interleukin-1 beta	F1701265	2.21629	2.3012	2.88692e-06	1.62831e-05	interleukin-1 beta
LOC106600778	F1701419	5.52247	3.93092	8.78176e-09	3.32837e-08	cell wall protein IFF6	F1701361	5.40472	7.11136	7.43296e-14	2.01861e-10	cell wall protein IFF6	F1701175	6.39951	5.09107	4.68695e-12	5.45996e-11	cell wall protein IFF6	F1701265	6.56226	3.19541	1.8827e-10	2.95374e-09	cell wall protein IFF6
sb:cb1058	F1701419	5.4164	4.09926	1.03664e-09	4.39023e-09	uncharacterized LOC106578097	F1701361	4.69695	2.89242	0.000102925	0.00484716	uncharacterized LOC106578097	F1701175	2.85582	1.97973	0.00198197	0.00449271	uncharacterized LOC106578097	F1701265	5.06073	1.76052	5.78125e-22	9.23673e-20	uncharacterized LOC106578097
igfbp-6a2	F1701419	5.37232	5.03089	3.37773e-33	1.50681e-31	insulin-like growth factor binding protein 6 paralog A2	F1701361	2.70884	3.40216	7.89374e-05	0.00405756	insulin-like growth factor binding protein 6 paralog A2	F1701175	2.55555	3.55615	4.73321e-06	1.82597e-05	insulin-like growth factor binding protein 6 paralog A2	F1701265	3.36802	3.38997	6.76732e-10	9.3521e-09	insulin-like growth factor binding protein 6 paralog A2
LOC106607322	F1701419	5.29194	9.36479	6.21199e-27	1.57644e-25	uncharacterized LOC106607322	F1701361	3.55279	9.06025	7.48879e-05	0.00392367	uncharacterized LOC106607322	F1701175	5.27829	8.93975	1.07337e-28	1.9765e-26	uncharacterized LOC106607322	F1701265	3.48532	8.38397	5.46508e-29	2.85232e-26	uncharacterized LOC106607322
LOC106577171	F1701419	5.26658	4.47921	4.84941e-31	1.83031e-29	myelin and lymphocyte protein-like	F1701361	3.95568	3.87204	8.32315e-06	0.000855656	myelin and lymphocyte protein-like	F1701175	4.3319	4.25072	1.09743e-22	7.83577e-21	myelin and lymphocyte protein-like	F1701265	2.93155	4.69992	6.72764e-10	9.30282e-09	myelin and lymphocyte protein-like
LOC106580755	F1701419	5.26269	7.49122	9.20023e-81	3.00019e-77	cytochrome P450 2M1	F1701361	3.23924	5.50328	1.6079e-10	1.37895e-07	cytochrome P450 2M1	F1701175	4.17068	7.1123	2.33958e-28	4.11557e-26	cytochrome P450 2M1	F1701265	3.66105	6.33526	1.07548e-17	7.81406e-16	cytochrome P450 2M1
LOC106565226	F1701419	5.25736	12.6644	1.09141e-78	2.5422e-75	keratin, type II cytoskeletal 8	F1701361	3.01942	11.2507	1.49684e-11	1.74216e-08	keratin, type II cytoskeletal 8	F1701175	4.59687	12.6233	3.73396e-37	2.02716e-34	keratin, type II cytoskeletal 8	F1701265	4.27064	12.3259	8.50759e-36	1.21098e-32	keratin, type II cytoskeletal 8
LOC106575194	F1701419	5.23355	5.98804	1.95234e-39	1.51225e-37	phospholipase A2 inhibitor 31 kDa subunit-like	F1701361	2.04627	4.91217	0.00180362	0.0304551	phospholipase A2 inhibitor 31 kDa subunit-like	F1701175	5.39585	5.89477	8.5112e-34	3.19048e-31	phospholipase A2 inhibitor 31 kDa subunit-like	F1701265	2.42395	5.76443	5.74387e-06	2.99283e-05	phospholipase A2 inhibitor 31 kDa subunit-like
LOC106577847	F1701419	5.20416	10.2405	1.44814e-17	1.43406e-16	cytosolic phospholipase A2 gamma	F1701361	3.20813	7.33378	2.34363e-05	0.0018404	cytosolic phospholipase A2 gamma	F1701175	5.23141	9.18859	2.86278e-14	4.97204e-13	cytosolic phospholipase A2 gamma	F1701265	5.85405	8.59207	4.37339e-25	1.27993e-22	cytosolic phospholipase A2 gamma
casp3b	F1701419	5.20251	6.25925	1.64499e-82	5.96036e-79	caspase 3, apoptosis-related cysteine peptidase b	F1701361	3.65847	5.19583	8.39843e-08	2.42209e-05	caspase 3, apoptosis-related cysteine peptidase b	F1701175	4.29158	5.71022	1.62646e-49	3.93954e-46	caspase 3, apoptosis-related cysteine peptidase b	F1701265	4.48515	6.12658	4.82505e-36	7.19507e-33	caspase 3, apoptosis-related cysteine peptidase b
LOC106610984	F1701419	5.12756	2.51606	4.56414e-58	2.09629e-55	uncharacterized LOC106610984	F1701361	2.92232	1.97355	1.21541e-07	3.30075e-05	uncharacterized LOC106610984	F1701175	3.77883	2.31343	8.46949e-19	3.22086e-17	uncharacterized LOC106610984	F1701265	2.21083	2.12694	1.05702e-09	1.39783e-08	uncharacterized LOC106610984
LOC106577820	F1701419	5.10019	5.39712	2.40694e-11	1.23064e-10	cytosolic phospholipase A2 gamma-like	F1701361	1.74721	2.39338	0.00293989	0.0403063	cytosolic phospholipase A2 gamma-like	F1701175	3.32949	3.27919	1.46656e-08	9.07072e-08	cytosolic phospholipase A2 gamma-like	F1701265	4.74687	2.55877	3.76974e-29	2.03534e-26	cytosolic phospholipase A2 gamma-like
LOC106575635	F1701419	5.06848	2.82804	9.65513e-50	1.91984e-47	C-X-C chemokine receptor type 1-like	F1701361	3.22915	1.11631	9.94528e-09	4.10262e-06	C-X-C chemokine receptor type 1-like	F1701175	4.86265	2.2084	1.12604e-18	4.20601e-17	C-X-C chemokine receptor type 1-like	F1701265	3.50251	3.06905	7.63106e-07	5.00978e-06	C-X-C chemokine receptor type 1-like
si:ch73-49p17.1	F1701419	5.04099	6.36718	1.31927e-55	4.62594e-53	protein LBH	F1701361	3.76708	5.28195	5.13448e-08	1.64047e-05	protein LBH	F1701175	4.90545	6.22742	1.0598e-40	1.05592e-37	protein LBH	F1701265	3.80138	6.53275	2.2429e-13	6.77303e-12	protein LBH
ebp	F1701419	5.01829	4.6456	3.30108e-92	2.15297e-88	EBP cholestenol delta-isomerase	F1701361	3.30478	3.63344	4.1418e-14	1.34977e-10	EBP cholestenol delta-isomerase	F1701175	4.74056	4.72937	2.1331e-70	3.35836e-66	EBP cholestenol delta-isomerase	F1701265	4.96842	4.51668	7.89159e-43	3.53036e-39	EBP cholestenol delta-isomerase
LOC106573635	F1701419	4.93396	4.14451	3.53469e-47	5.91108e-45	large neutral amino acids transporter small subunit 1	F1701361	2.49965	2.72863	1.49175e-05	0.00134294	large neutral amino acids transporter small subunit 1	F1701175	4.47145	4.18063	4.88419e-32	1.55347e-29	large neutral amino acids transporter small subunit 1	F1701265	4.9124	3.69904	3.3989e-42	1.33046e-38	large neutral amino acids transporter small subunit 1
LOC123728745	F1701419	4.84148	4.46545	6.4727e-60	3.35039e-57	cytosolic phospholipase A2 gamma-like	F1701361	1.86342	1.53472	0.000422056	0.0126535	cytosolic phospholipase A2 gamma-like	F1701175	2.89793	2.59182	3.52964e-10	2.95432e-09	cytosolic phospholipase A2 gamma-like	F1701265	3.61154	2.95435	1.08864e-23	2.52524e-21	cytosolic phospholipase A2 gamma-like
LOC106565947	F1701419	4.81188	2.74033	3.76592e-44	4.66945e-42	uncharacterized LOC106565947	F1701361	3.2178	1.46812	6.51819e-05	0.00355499	uncharacterized LOC106565947	F1701175	2.97803	1.64053	5.55811e-10	4.50486e-09	uncharacterized LOC106565947	F1701265	3.45143	2.2462	4.05377e-14	1.44583e-12	uncharacterized LOC106565947
LOC106577821	F1701419	4.67495	5.48776	1.80946e-46	2.82327e-44	cytosolic phospholipase A2 gamma-like	F1701361	1.89197	2.6646	5.01842e-05	0.00297355	cytosolic phospholipase A2 gamma-like	F1701175	3.04286	3.92433	1.22894e-13	1.8849e-12	cytosolic phospholipase A2 gamma-like	F1701265	3.96338	4.64542	5.72319e-33	5.97406e-30	cytosolic phospholipase A2 gamma-like
LOC106609239	F1701419	4.52784	8.27626	2.6455e-74	4.79277e-71	aldo-keto reductase family 1 member B1	F1701361	2.64393	6.98067	2.20207e-06	0.000316137	aldo-keto reductase family 1 member B1	F1701175	3.41186	7.52222	1.20441e-28	2.19216e-26	aldo-keto reductase family 1 member B1	F1701265	3.67985	7.77827	2.72895e-17	1.826e-15	aldo-keto reductase family 1 member B1
LOC106606415	F1701419	4.50159	4.28782	1.82595e-49	3.5443e-47	glycogen synthase 1 (muscle)	F1701361	1.3326	3.0259	0.00231882	0.0351541	glycogen synthase 1 (muscle)	F1701175	2.94818	4.2268	7.47187e-18	2.44314e-16	glycogen synthase 1 (muscle)	F1701265	3.71921	3.64843	8.85208e-23	1.68002e-20	glycogen synthase 1 (muscle)
si:ch1073-126c3.2	F1701419	4.4959	3.41568	8.26582e-27	2.06868e-25	uncharacterized LOC106608805	F1701361	2.27988	1.30269	0.000512722	0.0140102	uncharacterized LOC106608805	F1701175	4.48129	1.7381	1.44849e-22	1.00907e-20	uncharacterized LOC106608805	F1701265	2.11065	2.96951	0.00079999	0.00237772	uncharacterized LOC106608805
LOC106578696	F1701419	4.4906	5.14228	1.49153e-20	2.00737e-19	carcinoembryonic antigen-related cell adhesion molecule 20	F1701361	3.34177	3.81181	3.93688e-08	1.33645e-05	carcinoembryonic antigen-related cell adhesion molecule 20	F1701175	4.41666	4.48423	2.46809e-42	2.87834e-39	carcinoembryonic antigen-related cell adhesion molecule 20	F1701265	2.68656	5.54112	5.37799e-05	0.000218546	carcinoembryonic antigen-related cell adhesion molecule 20
LOC106600814	F1701419	4.47916	7.45845	3.19912e-09	1.27644e-08	keratin, type I cytoskeletal 13-like	F1701361	5.49558	9.01876	1.94977e-14	9.07731e-11	keratin, type I cytoskeletal 13-like	F1701175	5.52795	8.57753	1.44982e-17	4.50662e-16	keratin, type I cytoskeletal 13-like	F1701265	5.9547	7.59451	1.11328e-14	4.40736e-13	keratin, type I cytoskeletal 13-like
tgm2	F1701419	4.43133	6.37481	6.09229e-15	4.62883e-14	transglutaminase 2, C polypeptide	F1701361	2.35702	5.72218	0.000886722	0.0201173	transglutaminase 2, C polypeptide	F1701175	5.0004	6.49555	4.07375e-14	6.89646e-13	transglutaminase 2, C polypeptide	F1701265	3.10202	4.66889	3.15235e-23	6.70438e-21	transglutaminase 2, C polypeptide
LOC106586200	F1701419	4.37961	2.46785	2.74994e-14	1.94271e-13	polypeptide N-acetylgalactosaminyltransferase 3	F1701361	2.75268	1.58856	7.75313e-05	0.00400423	polypeptide N-acetylgalactosaminyltransferase 3	F1701175	3.7766	1.17642	5.14044e-13	7.08059e-12	polypeptide N-acetylgalactosaminyltransferase 3	F1701265	2.7306	1.27728	3.86579e-08	3.45089e-07	polypeptide N-acetylgalactosaminyltransferase 3
LOC106587139	F1701419	4.34971	3.04958	7.22374e-54	2.16116e-51	7-dehydrocholesterol reductase	F1701361	3.28762	2.8022	1.89254e-18	6.16761e-14	7-dehydrocholesterol reductase	F1701175	4.73623	3.81947	1.59713e-49	3.93954e-46	7-dehydrocholesterol reductase	F1701265	3.74983	3.62272	2.57441e-22	4.51782e-20	7-dehydrocholesterol reductase
LOC106568399	F1701419	4.34218	4.64686	3.39613e-48	6.08504e-46	integrin alpha-2-like	F1701361	2.59421	4.5893	4.72144e-07	9.80045e-05	integrin alpha-2-like	F1701175	4.05778	4.39644	6.39176e-15	1.23399e-13	integrin alpha-2-like	F1701265	3.31706	4.79921	1.59471e-23	3.56702e-21	integrin alpha-2-like
LOC106603135	F1701419	4.33907	4.99613	3.74783e-64	2.60036e-61	delta(14)-sterol reductase TM7SF2	F1701361	2.2512	3.95872	9.43433e-12	1.28106e-08	delta(14)-sterol reductase TM7SF2	F1701175	3.87547	4.99482	1.23491e-46	2.04658e-43	delta(14)-sterol reductase TM7SF2	F1701265	3.65468	4.97001	2.89382e-38	6.47286e-35	delta(14)-sterol reductase TM7SF2
lss	F1701419	4.30379	4.11398	3.1519e-27	8.18991e-26	lanosterol synthase (2,3-oxidosqualene-lanosterol cyclase)	F1701361	2.75306	3.52271	4.36912e-11	4.59308e-08	lanosterol synthase (2,3-oxidosqualene-lanosterol cyclase)	F1701175	4.28946	4.37398	1.02205e-48	2.29874e-45	lanosterol synthase (2,3-oxidosqualene-lanosterol cyclase)	F1701265	3.84364	4.30374	5.79105e-26	1.95736e-23	lanosterol synthase (2,3-oxidosqualene-lanosterol cyclase)
mfsd6b	F1701419	4.30236	3.18933	6.29276e-36	3.65137e-34	major facilitator superfamily domain containing 6b	F1701361	2.44918	1.51039	6.16804e-05	0.00342914	major facilitator superfamily domain containing 6b	F1701175	2.7629	2.06477	5.87186e-10	4.73357e-09	major facilitator superfamily domain containing 6b	F1701265	3.16374	2.6864	4.34543e-16	2.28701e-14	major facilitator superfamily domain containing 6b
mmp13	F1701419	4.28137	8.842	1.15166e-28	3.43601e-27	Collagenase 3	F1701361	2.51712	6.92221	8.26327e-09	3.55655e-06	Collagenase 3	F1701175	3.99086	8.22677	1.14333e-40	1.09094e-37	Collagenase 3	F1701265	2.10632	9.34208	0.00309566	0.0077582	Collagenase 3
mslna	F1701419	4.22718	7.10857	1.40184e-17	1.39329e-16	mesothelin a	F1701361	3.76998	6.46164	7.71345e-18	1.25687e-13	mesothelin a	F1701175	3.80814	7.1183	3.53194e-28	6.04422e-26	mesothelin a	F1701265	3.49331	7.01634	1.69755e-32	1.51882e-29	mesothelin a
LOC106570297	F1701419	4.20294	6.04788	3.94946e-46	5.99032e-44	asparagine synthetase [glutamine-hydrolyzing]	F1701361	1.66032	5.38036	0.000742194	0.0179348	asparagine synthetase [glutamine-hydrolyzing]	F1701175	4.26632	6.34872	2.01973e-51	7.06635e-48	asparagine synthetase [glutamine-hydrolyzing]	F1701265	4.54507	6.36179	6.70182e-33	6.55836e-30	asparagine synthetase [glutamine-hydrolyzing]
atad3	F1701419	4.17651	4.46846	1.31286e-89	7.13538e-86	ATPase family AAA domain-containing protein 3	F1701361	1.37552	3.40222	0.000898308	0.0202119	ATPase family AAA domain-containing protein 3	F1701175	3.34155	4.47829	7.12709e-22	4.40035e-20	ATPase family AAA domain-containing protein 3	F1701265	3.6139	4.10469	5.06947e-31	3.69187e-28	ATPase family AAA domain-containing protein 3
LOC106599711	F1701419	4.17599	6.6719	1.85974e-52	4.8132e-50	desmoglein-2-like	F1701361	2.74986	5.55688	7.30569e-07	0.000135047	desmoglein-2-like	F1701175	3.49333	5.93923	1.67266e-27	2.55673e-25	desmoglein-2-like	F1701265	3.06982	6.23928	3.21735e-14	1.17153e-12	desmoglein-2-like
LOC106584295	F1701419	4.10468	8.53587	4.03239e-29	1.25834e-27	protein-glutamine gamma-glutamyltransferase K	F1701361	1.94044	6.50315	6.05862e-05	0.00337512	protein-glutamine gamma-glutamyltransferase K	F1701175	1.25316	6.42005	3.19158e-05	0.0001051	protein-glutamine gamma-glutamyltransferase K	F1701265	2.49402	6.92375	3.12865e-12	7.31694e-11	protein-glutamine gamma-glutamyltransferase K
hmgcs1	F1701419	4.09643	6.25487	2.78362e-79	6.98261e-76	3-hydroxy-3-methylglutaryl-CoA synthase 1 (soluble)	F1701361	3.08448	5.68573	2.13736e-16	2.32181e-12	3-hydroxy-3-methylglutaryl-CoA synthase 1 (soluble)	F1701175	4.2084	6.25911	1.77329e-54	9.30623e-51	3-hydroxy-3-methylglutaryl-CoA synthase 1 (soluble)	F1701265	3.70404	6.16497	3.67768e-21	5.09586e-19	3-hydroxy-3-methylglutaryl-CoA synthase 1 (soluble)
LOC106604248	F1701419	4.0843	3.54729	1.56877e-71	1.96761e-68	sterol-4-alpha-carboxylate 3-dehydrogenase, decarboxylating-like	F1701361	3.00517	3.28074	2.64597e-12	4.31148e-09	sterol-4-alpha-carboxylate 3-dehydrogenase, decarboxylating-like	F1701175	3.90052	3.47909	7.18074e-21	3.89169e-19	sterol-4-alpha-carboxylate 3-dehydrogenase, decarboxylating-like	F1701265	4.18789	3.19048	8.4296e-19	7.45686e-17	sterol-4-alpha-carboxylate 3-dehydrogenase, decarboxylating-like
areg	F1701419	4.08227	3.21971	2.69914e-17	2.61262e-16	amphiregulin	F1701361	2.41175	1.74916	0.000592427	0.0154568	amphiregulin	F1701175	2.03968	1.80005	3.85822e-06	1.5133e-05	amphiregulin	F1701265	1.90124	1.84792	0.00041695	0.00133971	amphiregulin
aurka	F1701419	4.07923	4.66422	1.93967e-76	3.9533e-73	aurora kinase A	F1701361	1.34622	3.18544	0.00320655	0.0425501	aurora kinase A	F1701175	4.06175	4.72946	1.57744e-36	7.84286e-34	aurora kinase A	F1701265	3.50251	4.61441	8.65358e-31	5.89102e-28	aurora kinase A
LOC123730749	F1701419	4.06366	3.02238	1.94118e-19	2.33673e-18	uncharacterized LOC123730749	F1701361	2.4817	1.98542	1.0157e-05	0.00099233	uncharacterized LOC123730749	F1701175	2.92328	1.73732	2.99227e-10	2.53759e-09	uncharacterized LOC123730749	F1701265	2.46004	1.9648	1.71237e-08	1.6731e-07	uncharacterized LOC123730749
epgn	F1701419	4.05561	7.53078	2.68212e-25	5.83093e-24	Epigen	F1701361	2.08454	6.25222	0.00130694	0.0255347	Epigen	F1701175	2.00776	5.90821	0.00040362	0.00106389	Epigen	F1701265	2.60823	5.4317	1.99588e-14	7.50313e-13	Epigen
nrgna	F1701419	4.05003	1.50163	6.77952e-17	6.28605e-16	neurogranin (protein kinase C substrate, RC3) a	F1701361	3.40429	2.78133	6.98755e-06	0.000744291	neurogranin (protein kinase C substrate, RC3) a	F1701175	3.45787	2.24805	1.4962e-15	3.21368e-14	neurogranin (protein kinase C substrate, RC3) a	F1701265	1.95566	2.40967	2.01647e-05	9.11855e-05	neurogranin (protein kinase C substrate, RC3) a
LOC106575381	F1701419	4.04897	2.83684	2.29682e-26	5.49518e-25	cytokine receptor-like factor 1	F1701361	2.13923	1.70012	0.00423631	0.0496022	cytokine receptor-like factor 1	F1701175	1.96769	1.25004	0.000309581	0.000832814	cytokine receptor-like factor 1	F1701265	2.73974	2.07963	1.05891e-08	1.09212e-07	cytokine receptor-like factor 1
mmp9	F1701419	4.02158	8.27802	2.81605e-24	5.52867e-23	matrix metalloproteinase 9	F1701361	2.39874	6.46129	3.03654e-08	1.05274e-05	matrix metalloproteinase 9	F1701175	3.93343	7.88594	6.08901e-36	2.86165e-33	matrix metalloproteinase 9	F1701265	2.08612	9.0389	0.00508705	0.0119955	matrix metalloproteinase 9
LOC106581914	F1701419	4.01572	5.26972	8.85881e-67	7.60226e-64	rho GTPase-activating protein 6-like	F1701361	2.44863	4.40953	6.24113e-09	2.9056e-06	rho GTPase-activating protein 6-like	F1701175	2.43184	4.22899	1.28226e-09	9.72674e-09	rho GTPase-activating protein 6-like	F1701265	2.92733	4.70877	9.77168e-25	2.73214e-22	rho GTPase-activating protein 6-like
ddt4l	F1701419	3.97011	5.52846	1.66621e-39	1.30613e-37	DNA-damage-inducible transcript 4-like protein	F1701361	2.87247	4.58984	3.16262e-09	1.63598e-06	DNA-damage-inducible transcript 4-like protein	F1701175	3.58166	5.23679	1.53182e-20	7.84292e-19	DNA-damage-inducible transcript 4-like protein	F1701265	3.71201	5.30125	9.0124e-26	2.85074e-23	DNA-damage-inducible transcript 4-like protein
LOC123727338	F1701419	3.95734	5.69168	2.02456e-27	5.37192e-26	membrane cofactor protein-like	F1701361	2.68907	5.15862	2.18351e-05	0.001757	membrane cofactor protein-like	F1701175	2.57623	4.79582	1.2891e-10	1.16877e-09	membrane cofactor protein-like	F1701265	3.01815	5.55059	2.24413e-11	4.44496e-10	membrane cofactor protein-like
depdc4	F1701419	3.94249	3.44074	9.61555e-31	3.51134e-29	DEP domain containing 4	F1701361	1.60416	2.57158	0.00112826	0.0232044	DEP domain containing 4	F1701175	4.34667	3.62685	5.51559e-46	8.27024e-43	DEP domain containing 4	F1701265	3.28996	3.31449	3.37582e-23	7.09488e-21	DEP domain containing 4
LOC106587962	F1701419	3.92781	3.79413	3.72565e-45	5.08341e-43	transcription factor Sp6-like	F1701361	2.34294	2.49593	9.04617e-07	0.000161096	transcription factor Sp6-like	F1701175	2.77565	2.90927	8.35423e-14	1.32523e-12	transcription factor Sp6-like	F1701265	2.7352	3.3508	2.09681e-19	2.07134e-17	transcription factor Sp6-like
dhcr24	F1701419	3.88829	3.99936	3.07818e-54	9.74558e-52	24-dehydrocholesterol reductase	F1701361	1.76764	3.0436	5.56087e-06	0.00063281	24-dehydrocholesterol reductase	F1701175	4.22662	4.4369	3.64058e-24	3.34211e-22	24-dehydrocholesterol reductase	F1701265	4.16253	4.4715	2.95924e-39	7.12836e-36	24-dehydrocholesterol reductase
LOC106564305	F1701419	3.87597	6.23444	3.65992e-21	5.26002e-20	lipopolysaccharide-induced tumor necrosis factor-alpha factor homolog	F1701361	2.55272	5.04122	7.14937e-09	3.23598e-06	lipopolysaccharide-induced tumor necrosis factor-alpha factor homolog	F1701175	3.258	6.18703	1.00405e-34	4.00196e-32	lipopolysaccharide-induced tumor necrosis factor-alpha factor homolog	F1701265	2.76967	5.76823	5.03972e-19	4.62812e-17	lipopolysaccharide-induced tumor necrosis factor-alpha factor homolog
LOC106572756	F1701419	3.85716	9.74556	1.07693e-19	1.3348e-18	keratin, type I cytoskeletal 18	F1701361	2.05185	8.21517	0.000319735	0.010582	keratin, type I cytoskeletal 18	F1701175	2.96813	8.75565	3.17356e-13	4.54843e-12	keratin, type I cytoskeletal 18	F1701265	1.99103	8.4352	3.38803e-07	2.43507e-06	keratin, type I cytoskeletal 18
LOC106573105	F1701419	3.85711	3.63586	1.07082e-60	5.81991e-58	aurora kinase B-like	F1701361	1.68069	2.65488	0.000140845	0.00596878	aurora kinase B-like	F1701175	4.07564	3.85024	5.80394e-44	7.94585e-41	aurora kinase B-like	F1701265	3.13155	3.7823	3.19778e-26	1.15102e-23	aurora kinase B-like
LOC106570829	F1701419	3.84673	5.65579	1.03674e-61	5.82899e-59	3-hydroxy-3-methylglutaryl-coenzyme A reductase	F1701361	3.03773	4.8884	1.1309e-08	4.49451e-06	3-hydroxy-3-methylglutaryl-coenzyme A reductase	F1701175	3.4539	5.71537	3.62448e-23	2.81103e-21	3-hydroxy-3-methylglutaryl-coenzyme A reductase	F1701265	4.55277	5.67724	5.30461e-51	5.53713e-47	3-hydroxy-3-methylglutaryl-coenzyme A reductase
LOC106567641	F1701419	3.81633	6.01729	1.28982e-44	1.65594e-42	heat shock cognate 70 kDa protein	F1701361	1.51327	4.75208	5.66456e-05	0.00321047	heat shock cognate 70 kDa protein	F1701175	3.2742	5.88666	6.91499e-17	1.88846e-15	heat shock cognate 70 kDa protein	F1701265	2.61503	5.30685	1.68631e-17	1.17348e-15	heat shock cognate 70 kDa protein
LOC106611136	F1701419	3.78743	7.26551	1.59936e-60	8.55005e-58	ornithine decarboxylase 1	F1701361	1.48015	6.516	0.00393529	0.0477441	ornithine decarboxylase 1	F1701175	2.23123	7.22795	4.58907e-06	1.77388e-05	ornithine decarboxylase 1	F1701265	3.99718	6.85354	5.76819e-28	2.5441e-25	ornithine decarboxylase 1
LOC106607066	F1701419	3.77237	5.62562	4.96641e-56	1.7995e-53	importin subunit alpha-1-like	F1701361	1.6101	4.16487	3.39908e-05	0.00231742	importin subunit alpha-1-like	F1701175	3.70485	5.70449	2.34915e-35	1.02736e-32	importin subunit alpha-1-like	F1701265	3.15154	5.66778	9.49731e-27	3.67171e-24	importin subunit alpha-1-like
LOC106562054	F1701419	3.76368	4.73927	2.01861e-80	5.98425e-77	7-dehydrocholesterol reductase	F1701361	2.88283	4.09178	5.22995e-16	4.26097e-12	7-dehydrocholesterol reductase	F1701175	3.89544	5.13495	1.44609e-31	4.1022e-29	7-dehydrocholesterol reductase	F1701265	3.42702	4.96463	4.07357e-36	6.3782e-33	7-dehydrocholesterol reductase
LOC106607495	F1701419	3.71647	2.63324	9.2011e-40	7.44536e-38	uncharacterized LOC106607495	F1701361	1.8304	1.46228	0.000334635	0.0108898	uncharacterized LOC106607495	F1701175	3.83544	2.66465	8.24158e-30	1.80216e-27	uncharacterized LOC106607495	F1701265	3.25859	2.30308	1.25047e-20	1.50032e-18	uncharacterized LOC106607495
LOC106566950	F1701419	3.71547	6.26554	3.58944e-21	5.16785e-20	angiopoietin-related protein 7-like	F1701361	3.55753	6.11655	2.82623e-08	1.01213e-05	angiopoietin-related protein 7-like	F1701175	2.05138	5.30484	0.000379322	0.00100396	angiopoietin-related protein 7-like	F1701265	2.63256	5.4078	2.65587e-12	6.31979e-11	angiopoietin-related protein 7-like
LOC106563492	F1701419	3.71381	3.20351	5.60247e-15	4.27661e-14	dual specificity protein phosphatase 4	F1701361	2.34892	2.0138	0.000831597	0.0191761	dual specificity protein phosphatase 4	F1701175	2.06027	1.46092	3.66151e-05	0.000119253	dual specificity protein phosphatase 4	F1701265	1.91237	1.10956	3.79276e-06	2.08041e-05	dual specificity protein phosphatase 4
LOC106611713	F1701419	3.70176	6.6191	1.16893e-19	1.44335e-18	cytochrome b-245 heavy chain-like	F1701361	1.83732	5.16251	3.56173e-05	0.00238343	cytochrome b-245 heavy chain-like	F1701175	2.33777	5.15565	1.09174e-13	1.6951e-12	cytochrome b-245 heavy chain-like	F1701265	2.33793	5.71774	1.67045e-11	3.38578e-10	cytochrome b-245 heavy chain-like
gadl1	F1701419	3.69675	5.44445	1.91402e-07	6.11805e-07	glutamate decarboxylase like 1	F1701361	2.8753	4.197	3.72448e-05	0.00246201	glutamate decarboxylase like 1	F1701175	1.78877	3.54154	1.42801e-05	5.02012e-05	glutamate decarboxylase like 1	F1701265	3.69354	4.81345	6.50716e-15	2.69896e-13	glutamate decarboxylase like 1
LOC106570825	F1701419	3.66789	6.24819	2.79991e-68	2.60872e-65	uncharacterized LOC106570825	F1701361	1.37847	4.62234	0.00278132	0.0390662	uncharacterized LOC106570825	F1701175	2.81936	5.72581	4.42551e-23	3.36595e-21	uncharacterized LOC106570825	F1701265	1.28272	5.1202	0.00235104	0.0061113	uncharacterized LOC106570825
si:dkey-34e4.1	F1701419	3.64089	2.85096	1.88668e-15	1.51613e-14	carboxyl-terminal PDZ ligand of neuronal nitric oxide synthase protein	F1701361	2.58883	1.07718	5.60186e-05	0.00318602	carboxyl-terminal PDZ ligand of neuronal nitric oxide synthase protein	F1701175	2.73867	1.9088	2.2952e-16	5.72855e-15	carboxyl-terminal PDZ ligand of neuronal nitric oxide synthase protein	F1701265	2.16171	1.58897	5.81602e-07	3.93537e-06	carboxyl-terminal PDZ ligand of neuronal nitric oxide synthase protein
LOC106607664	F1701419	3.63986	5.87458	3.3946e-72	4.81296e-69	ribonucleoside-diphosphate reductase subunit M2	F1701361	1.7336	5.13092	0.000197092	0.0075654	ribonucleoside-diphosphate reductase subunit M2	F1701175	3.56853	6.00653	7.0107e-31	1.8244e-28	ribonucleoside-diphosphate reductase subunit M2	F1701265	3.01623	5.92049	7.57393e-30	4.39218e-27	ribonucleoside-diphosphate reductase subunit M2
gpr84	F1701419	3.63352	3.10918	3.33519e-20	4.34347e-19	G protein-coupled receptor 84	F1701361	1.6876	1.86786	0.00368552	0.0460261	G protein-coupled receptor 84	F1701175	2.0176	1.85383	6.63805e-05	0.000205061	G protein-coupled receptor 84	F1701265	3.13755	2.62282	1.53413e-05	7.15645e-05	G protein-coupled receptor 84
LOC106596922	F1701419	3.62751	5.54982	8.11138e-22	1.2548e-20	protein PML	F1701361	1.66059	4.12952	0.00014764	0.00614488	protein PML	F1701175	2.81368	4.799	4.43931e-15	8.80257e-14	protein PML	F1701265	3.41129	5.90295	1.29617e-15	6.23496e-14	protein PML
stard4	F1701419	3.61002	4.66647	3.79701e-54	1.19058e-51	StAR related lipid transfer domain containing 4	F1701361	1.86538	4.01305	5.6698e-08	1.79391e-05	StAR related lipid transfer domain containing 4	F1701175	3.62707	4.94672	3.03406e-40	2.72961e-37	StAR related lipid transfer domain containing 4	F1701265	3.63155	4.83899	9.47461e-46	4.94496e-42	StAR related lipid transfer domain containing 4
LOC106588568	F1701419	3.60783	4.88846	8.75505e-70	8.65158e-67	lanosterol 14-alpha demethylase	F1701361	2.58023	4.34399	8.43414e-14	2.11431e-10	lanosterol 14-alpha demethylase	F1701175	3.83126	5.1768	4.39156e-50	1.2571e-46	lanosterol 14-alpha demethylase	F1701265	3.34043	5.05869	3.75994e-38	7.8495e-35	lanosterol 14-alpha demethylase
LOC106587907	F1701419	3.60565	4.82825	2.12079e-06	5.92876e-06	uncharacterized LOC106587907	F1701361	4.09068	3.43924	9.38124e-11	8.99192e-08	uncharacterized LOC106587907	F1701175	4.18499	5.31002	1.99696e-14	3.53657e-13	uncharacterized LOC106587907	F1701265	3.78718	6.61238	7.13127e-11	1.24479e-09	uncharacterized LOC106587907
mep50	F1701419	3.59871	5.9039	7.3083e-72	9.93016e-69	Methylosome protein 50	F1701361	1.61036	4.8621	1.93109e-05	0.00160952	Methylosome protein 50	F1701175	3.29228	5.87652	6.23749e-26	7.67211e-24	Methylosome protein 50	F1701265	3.09089	5.58801	9.96693e-24	2.32921e-21	Methylosome protein 50
LOC100195405	F1701419	3.58818	2.74082	3.53417e-29	1.10498e-27	cyclin E2	F1701361	1.47836	1.80498	0.001002	0.0215966	cyclin E2	F1701175	3.82487	2.87837	1.99507e-24	1.90366e-22	cyclin E2	F1701265	3.41749	2.58398	5.26844e-21	6.84569e-19	cyclin E2
LOC106569169	F1701419	3.58359	6.61865	3.15644e-72	4.67871e-69	cadherin-4-like	F1701361	2.15191	5.47184	0.000111807	0.00513195	cadherin-4-like	F1701175	3.03273	6.41325	5.06334e-28	8.51281e-26	cadherin-4-like	F1701265	3.17395	6.38063	2.58493e-33	2.89097e-30	cadherin-4-like
LOC106605546	F1701419	3.5697	4.1625	3.57972e-34	1.76871e-32	squalene monooxygenase	F1701361	3.09155	3.81725	3.8183e-15	2.07391e-11	squalene monooxygenase	F1701175	3.79027	4.41496	3.69316e-47	6.46057e-44	squalene monooxygenase	F1701265	3.50096	4.33104	2.55854e-31	1.95416e-28	squalene monooxygenase
LOC106566708	F1701419	3.54263	4.70939	1.22294e-50	2.64106e-48	G2/mitotic-specific cyclin-B1	F1701361	1.3041	3.48429	0.00137484	0.0262938	G2/mitotic-specific cyclin-B1	F1701175	3.62505	5.22375	3.20423e-29	6.30592e-27	G2/mitotic-specific cyclin-B1	F1701265	3.05802	4.83283	1.98701e-26	7.23525e-24	G2/mitotic-specific cyclin-B1
LOC106570209	F1701419	3.51535	4.77908	3.16758e-64	2.24554e-61	lanosterol 14-alpha demethylase	F1701361	2.55488	4.10472	3.09913e-15	2.01995e-11	lanosterol 14-alpha demethylase	F1701175	3.66881	4.86801	6.62463e-48	1.39064e-44	lanosterol 14-alpha demethylase	F1701265	3.51504	4.89945	2.74345e-37	5.36944e-34	lanosterol 14-alpha demethylase
upp1	F1701419	3.49903	2.31081	2.11782e-28	6.16076e-27	uridine phosphorylase 1	F1701361	1.81536	1.6172	1.72822e-05	0.00147824	uridine phosphorylase 1	F1701175	2.68645	2.07105	4.30452e-18	1.4543e-16	uridine phosphorylase 1	F1701265	3.13593	2.01229	2.79271e-14	1.02405e-12	uridine phosphorylase 1
LOC106600827	F1701419	3.47788	3.73225	2.92455e-49	5.54475e-47	uncharacterized LOC106600827	F1701361	1.36572	2.51639	0.00200188	0.0324512	uncharacterized LOC106600827	F1701175	3.41051	3.67433	6.62024e-35	2.74287e-32	uncharacterized LOC106600827	F1701265	2.63778	3.52627	1.01612e-18	8.83887e-17	uncharacterized LOC106600827
ptgs2b	F1701419	3.47771	4.57651	1.88197e-16	1.67269e-15	prostaglandin-endoperoxide synthase 2b	F1701361	1.43999	2.70471	0.00409496	0.0487853	prostaglandin-endoperoxide synthase 2b	F1701175	1.87297	3.3045	0.000491218	0.00127064	prostaglandin-endoperoxide synthase 2b	F1701265	1.4575	3.28782	0.00789577	0.0176309	prostaglandin-endoperoxide synthase 2b
LOC106576235	F1701419	3.47701	4.14453	2.10088e-45	2.94032e-43	protein ADM2-like	F1701361	1.89997	3.17029	0.00121029	0.0242423	protein ADM2-like	F1701175	2.70417	3.7995	8.9134e-15	1.67962e-13	protein ADM2-like	F1701265	2.47162	3.36476	9.98121e-16	4.89908e-14	protein ADM2-like
LOC106588891	F1701419	3.47373	7.32791	8.72913e-45	1.15246e-42	ras-related protein Rab-25	F1701361	2.04033	6.48799	2.73542e-09	1.46139e-06	ras-related protein Rab-25	F1701175	2.7167	7.28941	1.22984e-15	2.68181e-14	ras-related protein Rab-25	F1701265	2.8205	7.40686	3.60253e-16	1.94171e-14	ras-related protein Rab-25
LOC106562005	F1701419	3.44221	4.42735	3.19089e-63	2.16781e-60	SHC SH2-domain binding protein 1	F1701361	1.40884	3.4531	0.000278565	0.00956603	SHC SH2-domain binding protein 1	F1701175	3.15772	4.3087	1.86785e-29	3.89502e-27	SHC SH2-domain binding protein 1	F1701265	2.81463	4.29674	3.82574e-25	1.13022e-22	SHC SH2-domain binding protein 1
ccnb1	F1701419	3.437	5.25288	2.27395e-50	4.84662e-48	cyclin B1	F1701361	1.50252	4.12492	0.000756066	0.0181131	cyclin B1	F1701175	3.73889	5.54811	2.78478e-35	1.2012e-32	cyclin B1	F1701265	2.93033	5.4256	1.33877e-19	1.36558e-17	cyclin B1
LOC106613996	F1701419	3.43637	2.3527	2.14459e-22	3.51433e-21	sphingosine 1-phosphate receptor 4-like	F1701361	1.69464	1.44487	0.00110941	0.0230138	sphingosine 1-phosphate receptor 4-like	F1701175	2.6956	1.6876	2.34203e-14	4.10909e-13	sphingosine 1-phosphate receptor 4-like	F1701265	1.86358	2.37499	0.00362553	0.00891239	sphingosine 1-phosphate receptor 4-like
s26a2	F1701419	3.42498	2.04809	1.32871e-29	4.33294e-28	Sulfate transporter	F1701361	1.83955	1.29046	5.57294e-06	0.00063281	Sulfate transporter	F1701175	3.21668	2.41646	1.72219e-21	1.00609e-19	Sulfate transporter	F1701265	2.5153	2.03864	1.1592e-09	1.51758e-08	Sulfate transporter
LOC106601395	F1701419	3.40769	5.39286	8.95222e-62	5.12161e-59	importin subunit alpha-1	F1701361	1.28757	4.29368	0.00179575	0.0303854	importin subunit alpha-1	F1701175	3.52401	5.65244	8.58212e-37	4.5039e-34	importin subunit alpha-1	F1701265	2.76331	5.62346	4.11146e-21	5.54958e-19	importin subunit alpha-1
LOC106583179	F1701419	3.38641	2.14461	6.73881e-17	6.25363e-16	prostacyclin synthase-like	F1701361	2.35023	1.76415	2.58871e-05	0.00197204	prostacyclin synthase-like	F1701175	2.01074	1.12623	0.000366492	0.000972534	prostacyclin synthase-like	F1701265	2.61228	1.52377	1.7482e-06	1.04475e-05	prostacyclin synthase-like
ccnf	F1701419	3.37578	4.02995	2.48546e-57	1.05494e-54	cyclin F	F1701361	1.51958	3.1858	0.000426459	0.0127037	cyclin F	F1701175	3.65056	4.31429	6.8291e-38	3.98213e-35	cyclin F	F1701265	3.18201	4.19517	1.76166e-26	6.49016e-24	cyclin F
LOC106576192	F1701419	3.36615	3.0959	2.91836e-21	4.24099e-20	6-phosphofructo-2-kinase/fructose-2,6-bisphosphatase 3-like	F1701361	1.30659	1.47413	0.00247588	0.0365207	6-phosphofructo-2-kinase/fructose-2,6-bisphosphatase 3-like	F1701175	2.87414	2.28281	8.61532e-17	2.32676e-15	6-phosphofructo-2-kinase/fructose-2,6-bisphosphatase 3-like	F1701265	2.57898	3.29566	5.48739e-06	2.8745e-05	6-phosphofructo-2-kinase/fructose-2,6-bisphosphatase 3-like
1433b	F1701419	3.31889	9.4598	1.61331e-57	7.20685e-55	14-3-3 protein beta/alpha	F1701361	1.63005	8.63136	2.78404e-06	0.000382823	14-3-3 protein beta/alpha	F1701175	2.76652	9.33249	1.11897e-22	7.95351e-21	14-3-3 protein beta/alpha	F1701265	2.89816	9.47576	8.79496e-25	2.50377e-22	14-3-3 protein beta/alpha
LOC106605924	F1701419	3.30847	4.34737	6.91851e-55	2.25613e-52	farnesyl pyrophosphate synthase	F1701361	2.23423	3.5813	1.33401e-11	1.61015e-08	farnesyl pyrophosphate synthase	F1701175	3.03471	4.18447	7.31533e-32	2.21486e-29	farnesyl pyrophosphate synthase	F1701265	3.19807	4.29586	1.50234e-32	1.3837e-29	farnesyl pyrophosphate synthase
LOC106564958	F1701419	3.30019	11.9577	5.95865e-19	6.79649e-18	keratin, type I cytoskeletal 13	F1701361	2.69995	10.22	4.87978e-06	0.000574086	keratin, type I cytoskeletal 13	F1701175	3.96715	11.7238	6.96237e-20	3.19413e-18	keratin, type I cytoskeletal 13	F1701265	2.88996	12.2609	2.3717e-16	1.32153e-14	keratin, type I cytoskeletal 13
fpps	F1701419	3.28523	4.63098	4.75456e-58	2.15342e-55	Farnesyl pyrophosphate synthetase	F1701361	2.14883	4.10908	2.20841e-11	2.39899e-08	Farnesyl pyrophosphate synthetase	F1701175	3.04627	4.4741	1.38072e-33	5.05535e-31	Farnesyl pyrophosphate synthetase	F1701265	3.34543	4.75995	4.48718e-33	4.84538e-30	Farnesyl pyrophosphate synthetase
LOC106568881	F1701419	3.28228	5.1889	5.44212e-54	1.64322e-51	epidermal retinol dehydrogenase 2-like	F1701361	1.82847	3.98989	1.55182e-08	5.88048e-06	epidermal retinol dehydrogenase 2-like	F1701175	2.00048	4.47954	8.73735e-15	1.6506e-13	epidermal retinol dehydrogenase 2-like	F1701265	3.09888	4.82438	3.43593e-20	3.87037e-18	epidermal retinol dehydrogenase 2-like
LOC106588175	F1701419	3.27813	7.19072	9.04257e-50	1.80907e-47	protein S100-A1	F1701361	1.51977	5.94413	0.00107276	0.0225575	protein S100-A1	F1701175	2.44358	6.99672	3.66055e-18	1.2519e-16	protein S100-A1	F1701265	2.04771	7.6129	2.2942e-07	1.7175e-06	protein S100-A1
crfb12	F1701419	3.274	4.45319	1.62132e-36	9.86404e-35	cytokine receptor family member B12	F1701361	1.44063	3.90459	0.000357593	0.0114027	cytokine receptor family member B12	F1701175	1.41404	4.00727	6.29536e-06	2.36578e-05	cytokine receptor family member B12	F1701265	2.64672	4.41999	4.57317e-17	2.94063e-15	cytokine receptor family member B12
LOC106590825	F1701419	3.26994	2.50656	4.51161e-23	7.86336e-22	methylsterol monooxygenase 1	F1701361	2.64108	1.75864	2.30083e-10	1.82882e-07	methylsterol monooxygenase 1	F1701175	3.547	2.64908	4.6028e-19	1.82306e-17	methylsterol monooxygenase 1	F1701265	3.22749	2.60389	4.93643e-19	4.5735e-17	methylsterol monooxygenase 1
LOC106600720	F1701419	3.26879	6.5236	4.75825e-46	7.15054e-44	lysophospholipase D GDPD3-like	F1701361	1.74584	4.92495	6.3043e-07	0.000122436	lysophospholipase D GDPD3-like	F1701175	3.40912	5.86351	1.11066e-27	1.74863e-25	lysophospholipase D GDPD3-like	F1701265	3.00908	6.01178	1.68818e-28	8.26022e-26	lysophospholipase D GDPD3-like
tmprss13b	F1701419	3.26407	5.20319	3.35821e-27	8.70519e-26	transmembrane serine protease 13b	F1701361	1.7749	4.08919	9.56334e-07	0.000169002	transmembrane serine protease 13b	F1701175	2.51013	4.69788	3.36798e-20	1.63155e-18	transmembrane serine protease 13b	F1701265	2.40756	5.10758	9.98804e-13	2.59996e-11	transmembrane serine protease 13b
LOC106576762	F1701419	3.26167	9.99981	3.79781e-51	8.54114e-49	tumor-associated calcium signal transducer 2	F1701361	1.49304	9.03326	0.000126233	0.00552931	tumor-associated calcium signal transducer 2	F1701175	2.53079	9.75984	3.51728e-17	1.01421e-15	tumor-associated calcium signal transducer 2	F1701265	3.13954	10.2267	5.69764e-24	1.40489e-21	tumor-associated calcium signal transducer 2
eif4eb	F1701419	3.26035	4.21404	1.2952e-40	1.16675e-38	eukaryotic translation initiation factor 4eb	F1701361	1.47442	4.01599	0.00311868	0.041894	eukaryotic translation initiation factor 4eb	F1701175	2.27425	4.0291	8.32701e-16	1.85826e-14	eukaryotic translation initiation factor 4eb	F1701265	2.48651	3.92953	4.86145e-19	4.51739e-17	eukaryotic translation initiation factor 4eb
LOC106584748	F1701419	3.25562	4.21535	4.05932e-41	3.8706e-39	protein regulator of cytokinesis 1	F1701361	1.29018	3.34946	0.000623111	0.0159769	protein regulator of cytokinesis 1	F1701175	3.42702	4.4821	1.12301e-39	8.41937e-37	protein regulator of cytokinesis 1	F1701265	3.04366	4.52869	1.12277e-27	4.75129e-25	protein regulator of cytokinesis 1
LOC123743521	F1701419	3.24646	3.33509	2.46129e-39	1.88853e-37	cytosolic 5'-nucleotidase 1A-like	F1701361	2.21005	2.47996	1.58e-07	3.94674e-05	cytosolic 5'-nucleotidase 1A-like	F1701175	1.96398	3.81698	8.8528e-13	1.16781e-11	cytosolic 5'-nucleotidase 1A-like	F1701265	2.49552	3.11936	3.66508e-10	5.33824e-09	cytosolic 5'-nucleotidase 1A-like
LOC106577138	F1701419	3.24164	2.3825	5.37631e-12	2.94856e-11	early growth response protein 2b	F1701361	4.52346	2.7287	6.11404e-06	0.000682365	early growth response protein 2b	F1701175	3.30645	1.93732	4.38167e-05	0.000140385	early growth response protein 2b	F1701265	3.22788	1.31153	1.2982e-08	1.2977e-07	early growth response protein 2b
mkrn2os.1	F1701419	3.21117	2.47896	2.86491e-25	6.20349e-24	MKRN2 opposite strand, tandem duplicate 1	F1701361	1.25951	2.07607	0.00105703	0.022383	MKRN2 opposite strand, tandem duplicate 1	F1701175	2.56611	2.38431	1.96385e-11	2.05373e-10	MKRN2 opposite strand, tandem duplicate 1	F1701265	2.91197	2.19361	3.49848e-15	1.55177e-13	MKRN2 opposite strand, tandem duplicate 1
il1r2	F1701419	3.20519	4.21157	3.34793e-21	4.84151e-20	interleukin-1 receptor type II	F1701361	1.72631	3.11924	2.29224e-05	0.00181522	interleukin-1 receptor type II	F1701175	2.0775	3.45799	5.21198e-10	4.24947e-09	interleukin-1 receptor type II	F1701265	2.97586	4.20111	2.31443e-08	2.185e-07	interleukin-1 receptor type II
cep55l	F1701419	3.20511	3.50824	8.77214e-34	4.15181e-32	centrosomal protein 55 like	F1701361	1.38999	2.69154	0.00037348	0.0117169	centrosomal protein 55 like	F1701175	2.80271	3.4411	4.43946e-24	4.01694e-22	centrosomal protein 55 like	F1701265	2.41572	3.39957	1.07922e-15	5.26413e-14	centrosomal protein 55 like
erg19	F1701419	3.19629	3.36227	5.50059e-45	7.38166e-43	Diphosphomevalonate decarboxylase	F1701361	2.07055	2.58279	1.22682e-07	3.3042e-05	Diphosphomevalonate decarboxylase	F1701175	3.07184	3.36983	5.58574e-29	1.07246e-26	Diphosphomevalonate decarboxylase	F1701265	2.81993	3.21141	2.70034e-19	2.60189e-17	Diphosphomevalonate decarboxylase
cdc20	F1701419	3.19322	6.18215	1.356e-54	4.37814e-52	cell division cycle 20 homolog	F1701361	1.64975	5.26416	5.69085e-06	0.000643145	cell division cycle 20 homolog	F1701175	3.13221	6.12593	2.24846e-28	3.97751e-26	cell division cycle 20 homolog	F1701265	2.59774	6.02168	7.81231e-23	1.50087e-20	cell division cycle 20 homolog
LOC106600954	F1701419	3.19167	3.19163	3.42777e-32	1.40074e-30	ferritin, middle subunit-like	F1701361	1.57015	2.3919	0.000754529	0.0180937	ferritin, middle subunit-like	F1701175	3.2099	3.69214	7.42589e-17	2.02272e-15	ferritin, middle subunit-like	F1701265	2.87141	2.88908	1.13499e-10	1.88452e-09	ferritin, middle subunit-like
ftr82	F1701419	3.19162	4.34873	1.37682e-21	2.08732e-20	finTRIM family, member 82	F1701361	1.58271	3.58448	0.000249935	0.00891151	finTRIM family, member 82	F1701175	1.66462	4.41002	1.22694e-06	5.2974e-06	finTRIM family, member 82	F1701265	2.91275	4.47708	5.64388e-28	2.52483e-25	finTRIM family, member 82
LOC106586211	F1701419	3.18844	6.28983	9.51409e-45	1.246e-42	D-3-phosphoglycerate dehydrogenase	F1701361	1.969	5.72481	3.74896e-06	0.000472307	D-3-phosphoglycerate dehydrogenase	F1701175	4.12074	7.23116	2.54171e-47	4.70785e-44	D-3-phosphoglycerate dehydrogenase	F1701265	4.39567	7.27621	3.27492e-24	8.61798e-22	D-3-phosphoglycerate dehydrogenase
LOC106589940	F1701419	3.18739	4.59197	7.49323e-42	7.56514e-40	kinesin-like protein KIF20B	F1701361	1.31298	3.37603	0.00068264	0.0169433	kinesin-like protein KIF20B	F1701175	3.00964	4.27411	2.33676e-33	8.17555e-31	kinesin-like protein KIF20B	F1701265	2.52014	4.19436	5.22064e-14	1.79851e-12	kinesin-like protein KIF20B
LOC106601042	F1701419	3.16904	8.11003	2.14641e-57	9.45872e-55	DELTA-stichotoxin-Hcr4a-like	F1701361	2.00819	7.83581	4.51709e-07	9.49726e-05	DELTA-stichotoxin-Hcr4a-like	F1701175	2.73123	7.91315	2.20636e-14	3.88556e-13	DELTA-stichotoxin-Hcr4a-like	F1701265	2.45101	8.44703	1.41721e-14	5.4454e-13	DELTA-stichotoxin-Hcr4a-like
LOC106579093	F1701419	3.16544	5.05789	1.69931e-49	3.31823e-47	squalene monooxygenase	F1701361	2.43468	4.31528	3.00003e-14	1.20273e-10	squalene monooxygenase	F1701175	3.62144	4.98554	1.1845e-50	3.72976e-47	squalene monooxygenase	F1701265	3.34066	5.16964	3.05474e-21	4.25289e-19	squalene monooxygenase
LOC106588853	F1701419	3.14312	2.64937	3.36147e-28	9.58196e-27	protein PALS2-like	F1701361	1.37319	1.58005	0.00309443	0.0416885	protein PALS2-like	F1701175	2.17833	2.33401	9.13814e-10	7.13645e-09	protein PALS2-like	F1701265	2.57083	2.05327	3.5237e-11	6.69161e-10	protein PALS2-like
LOC106576442	F1701419	3.13815	3.85263	1.67054e-30	5.9407e-29	zinc-binding protein A33	F1701361	2.38447	2.85885	4.89393e-08	1.59488e-05	zinc-binding protein A33	F1701175	2.08148	3.0832	3.42726e-12	4.08624e-11	zinc-binding protein A33	F1701265	2.63701	3.42387	6.55658e-17	4.04172e-15	zinc-binding protein A33
LOC106565211	F1701419	3.13017	3.52445	4.31045e-19	4.98453e-18	rac GTPase-activating protein 1-like	F1701361	1.45617	2.57355	0.000811566	0.018905	rac GTPase-activating protein 1-like	F1701175	3.68537	3.64398	1.84401e-42	2.23324e-39	rac GTPase-activating protein 1-like	F1701265	2.76101	3.52124	8.40635e-21	1.04049e-18	rac GTPase-activating protein 1-like
LOC106612829	F1701419	3.12638	3.45216	7.18975e-22	1.11647e-20	phosphoserine phosphatase-like	F1701361	2.29011	3.82269	3.68267e-05	0.00244429	phosphoserine phosphatase-like	F1701175	2.71792	4.15117	2.57759e-18	9.01814e-17	phosphoserine phosphatase-like	F1701265	2.86173	2.93219	9.8025e-09	1.01948e-07	phosphoserine phosphatase-like
LOC106609479	F1701419	3.10835	2.9757	4.34505e-37	2.77828e-35	small nuclear ribonucleoprotein F	F1701361	1.593	2.44188	0.000208831	0.00786089	small nuclear ribonucleoprotein F	F1701175	2.84455	2.95312	1.09827e-26	1.50961e-24	small nuclear ribonucleoprotein F	F1701265	2.37579	2.93959	7.74009e-09	8.23305e-08	small nuclear ribonucleoprotein F
exo1	F1701419	3.10125	2.2715	3.81068e-15	2.95099e-14	exonuclease 1	F1701361	1.38818	1.51231	0.00147575	0.0271713	exonuclease 1	F1701175	2.93023	2.44377	9.77159e-18	3.14931e-16	exonuclease 1	F1701265	2.60985	2.08398	1.87472e-11	3.76085e-10	exonuclease 1
LOC106589825	F1701419	3.06836	7.45827	8.36205e-38	5.7167e-36	hexokinase-1-like	F1701361	1.52661	6.45476	3.86115e-05	0.0025066	hexokinase-1-like	F1701175	1.92358	6.68085	1.21357e-14	2.22816e-13	hexokinase-1-like	F1701265	2.01475	6.58822	7.79317e-13	2.07696e-11	hexokinase-1-like
LOC106562599	F1701419	3.06643	3.8004	9.631e-36	5.50029e-34	chondroitin sulfate synthase 1	F1701361	1.54205	3.17368	0.00148848	0.0272978	chondroitin sulfate synthase 1	F1701175	1.90211	2.89532	3.5027e-08	2.02335e-07	chondroitin sulfate synthase 1	F1701265	2.09434	3.095	5.81895e-10	8.12609e-09	chondroitin sulfate synthase 1
LOC106577945	F1701419	3.05946	3.3722	2.58654e-06	7.14745e-06	sterile alpha motif domain-containing protein 9-like	F1701361	2.39266	2.49517	2.43988e-05	0.00189769	sterile alpha motif domain-containing protein 9-like	F1701175	2.29387	3.95387	8.06351e-05	0.000244703	sterile alpha motif domain-containing protein 9-like	F1701265	4.09398	4.31092	9.65206e-14	3.12622e-12	sterile alpha motif domain-containing protein 9-like
LOC106571348	F1701419	3.05836	5.48332	2.75063e-11	1.39673e-10	elongation of very long chain fatty acids protein 7-like	F1701361	2.25204	4.25686	7.96928e-06	0.000824479	elongation of very long chain fatty acids protein 7-like	F1701175	1.75016	4.00971	4.87049e-08	2.74253e-07	elongation of very long chain fatty acids protein 7-like	F1701265	2.93535	5.12766	6.82312e-12	1.50046e-10	elongation of very long chain fatty acids protein 7-like
dhfr	F1701419	3.0445	3.1834	2.99708e-35	1.6441e-33	dihydrofolate reductase	F1701361	1.73074	2.73974	0.000461781	0.0133004	dihydrofolate reductase	F1701175	2.81429	3.2599	3.59401e-22	2.37748e-20	dihydrofolate reductase	F1701265	2.53097	3.03146	2.7704e-14	1.01706e-12	dihydrofolate reductase
LOC106578009	F1701419	3.04236	6.21675	2.6731e-21	3.91246e-20	urokinase plasminogen activator surface receptor-like	F1701361	2.56334	7.53627	1.57122e-10	1.37895e-07	urokinase plasminogen activator surface receptor-like	F1701175	2.89848	7.44151	9.32395e-08	4.98037e-07	urokinase plasminogen activator surface receptor-like	F1701265	3.74367	8.28176	1.95282e-08	1.877e-07	urokinase plasminogen activator surface receptor-like
LOC106570220	F1701419	3.03922	5.13654	9.56019e-26	2.17708e-24	CMP-N-acetylneuraminate-beta-galactosamide-alpha-2,3-sialyltransferase 1-like	F1701361	1.26689	4.13846	0.00292831	0.0402321	CMP-N-acetylneuraminate-beta-galactosamide-alpha-2,3-sialyltransferase 1-like	F1701175	1.96111	4.15385	3.39332e-16	8.13156e-15	CMP-N-acetylneuraminate-beta-galactosamide-alpha-2,3-sialyltransferase 1-like	F1701265	2.11698	4.84577	3.09902e-12	7.2639e-11	CMP-N-acetylneuraminate-beta-galactosamide-alpha-2,3-sialyltransferase 1-like
LOC123742556	F1701419	3.03136	2.77784	2.81698e-07	8.80155e-07	mucin-2-like	F1701361	3.63392	1.05615	1.23762e-05	0.00115899	mucin-2-like	F1701175	2.58874	2.79826	1.14846e-13	1.77442e-12	mucin-2-like	F1701265	3.07578	2.7974	4.42985e-05	0.000184298	mucin-2-like
LOC106577478	F1701419	3.02693	4.69764	6.17706e-55	2.03469e-52	mitochondrial import receptor subunit TOM40 homolog	F1701361	1.2626	4.07618	0.000573047	0.0151583	mitochondrial import receptor subunit TOM40 homolog	F1701175	2.85491	4.90685	5.65156e-26	6.97868e-24	mitochondrial import receptor subunit TOM40 homolog	F1701265	2.62198	4.60846	8.27441e-19	7.34032e-17	mitochondrial import receptor subunit TOM40 homolog
LOC106608205	F1701419	3.01637	6.03168	3.00479e-40	2.56509e-38	cytosolic 5'-nucleotidase 1A-like	F1701361	2.03171	5.14052	3.84649e-10	2.84894e-07	cytosolic 5'-nucleotidase 1A-like	F1701175	1.95392	6.57223	3.92008e-12	4.61843e-11	cytosolic 5'-nucleotidase 1A-like	F1701265	2.3357	5.97367	6.50215e-11	1.14972e-09	cytosolic 5'-nucleotidase 1A-like
paf	F1701419	3.01058	3.03961	1.13777e-28	3.39768e-27	PCNA-associated factor	F1701361	1.69857	2.35864	0.00022568	0.00830949	PCNA-associated factor	F1701175	3.38353	3.19052	3.95532e-22	2.57446e-20	PCNA-associated factor	F1701265	2.38677	2.80837	1.89455e-13	5.81645e-12	PCNA-associated factor
LOC106560341	F1701419	3.01032	3.00047	4.83424e-26	1.13577e-24	4-hydroxyphenylpyruvate dioxygenase-like protein	F1701361	1.81262	2.45322	0.000181745	0.00714462	4-hydroxyphenylpyruvate dioxygenase-like protein	F1701175	2.22107	2.6217	2.96834e-10	2.52001e-09	4-hydroxyphenylpyruvate dioxygenase-like protein	F1701265	2.46752	2.17479	1.73114e-13	5.38339e-12	4-hydroxyphenylpyruvate dioxygenase-like protein
LOC106564313	F1701419	3.00902	4.99503	7.43706e-38	5.11651e-36	phosphoglycerate mutase 1	F1701361	1.61447	4.66649	1.6505e-05	0.00143819	phosphoglycerate mutase 1	F1701175	2.34262	4.92195	3.61934e-24	3.33233e-22	phosphoglycerate mutase 1	F1701265	2.49599	5.10099	9.04913e-12	1.93826e-10	phosphoglycerate mutase 1
LOC106612508	F1701419	3.0026	7.86763	9.4089e-12	5.02168e-11	uncharacterized LOC106612508	F1701361	1.8466	6.72453	4.89723e-06	0.000574086	uncharacterized LOC106612508	F1701175	3.12871	7.77369	8.33111e-12	9.27289e-11	uncharacterized LOC106612508	F1701265	2.74361	8.07207	1.16562e-08	1.18396e-07	uncharacterized LOC106612508
LOC106601040	F1701419	2.99446	8.53643	1.96523e-46	3.05172e-44	bryoporin	F1701361	1.69882	8.01003	2.08115e-06	0.000304137	bryoporin	F1701175	2.33614	8.34862	1.60531e-09	1.19981e-08	bryoporin	F1701265	2.14557	8.67589	7.56091e-15	3.09908e-13	bryoporin
pgd	F1701419	2.99067	8.02247	1.69524e-51	3.9771e-49	phosphogluconate dehydrogenase	F1701361	1.43172	7.29195	1.57901e-05	0.00139076	phosphogluconate dehydrogenase	F1701175	2.90591	8.08259	6.7236e-29	1.27538e-26	phosphogluconate dehydrogenase	F1701265	2.38691	8.45783	1.95453e-10	3.0542e-09	phosphogluconate dehydrogenase
LOC106600816	F1701419	2.9861	9.88072	9.82675e-15	7.28959e-14	keratin, type I cytoskeletal 13	F1701361	2.79019	10.6543	4.7641e-12	6.75032e-09	keratin, type I cytoskeletal 13	F1701175	4.06863	10.953	2.47502e-19	1.02007e-17	keratin, type I cytoskeletal 13	F1701265	3.17178	9.64122	3.02313e-07	2.2011e-06	keratin, type I cytoskeletal 13
si:ch211-284o19.8	F1701419	2.97005	2.56994	4.48932e-12	2.48931e-11	protein lifeguard 1	F1701361	1.81341	1.61399	0.000511704	0.0140102	protein lifeguard 1	F1701175	2.42375	2.0021	3.41045e-13	4.85001e-12	protein lifeguard 1	F1701265	1.77379	2.6903	0.00272732	0.00694867	protein lifeguard 1
manf	F1701419	2.96845	6.43314	7.79039e-46	1.14435e-43	mesencephalic astrocyte-derived neurotrophic factor	F1701361	1.71381	6.07759	2.80804e-05	0.00207039	mesencephalic astrocyte-derived neurotrophic factor	F1701175	2.14278	6.29696	8.90822e-13	1.17414e-11	mesencephalic astrocyte-derived neurotrophic factor	F1701265	2.84285	6.19908	5.39518e-17	3.38577e-15	mesencephalic astrocyte-derived neurotrophic factor
LOC106607826	F1701419	2.96361	5.05068	2.69228e-55	8.9587e-53	cyclin-dependent kinase 1-like	F1701361	1.29832	4.09497	0.00202336	0.0325973	cyclin-dependent kinase 1-like	F1701175	2.74503	4.83163	8.12827e-28	1.31253e-25	cyclin-dependent kinase 1-like	F1701265	2.13219	4.92823	7.52162e-13	2.01144e-11	cyclin-dependent kinase 1-like
LOC106578597	F1701419	2.95697	3.75922	0.0023742	0.00427962	uroplakin-1a-like	F1701361	3.09334	2.55533	4.4266e-12	6.75032e-09	uroplakin-1a-like	F1701175	2.75132	2.55497	0.000136938	0.000396168	uroplakin-1a-like	F1701265	3.34561	3.91845	4.79477e-14	1.67017e-12	uroplakin-1a-like
eppk1	F1701419	2.95212	4.81191	3.15372e-21	4.56876e-20	epiplakin 1	F1701361	1.82411	4.08982	0.000265961	0.00927937	epiplakin 1	F1701175	2.22154	3.931	1.92105e-11	2.01566e-10	epiplakin 1	F1701265	1.43982	4.14698	6.93113e-06	3.52637e-05	epiplakin 1
LOC106580659	F1701419	2.94688	7.16613	9.82538e-43	1.07159e-40	ras-related protein Rab-11A	F1701361	1.55841	6.48881	1.26197e-06	0.000206738	ras-related protein Rab-11A	F1701175	2.62845	7.04609	1.91028e-21	1.10775e-19	ras-related protein Rab-11A	F1701265	2.69828	7.24757	9.65427e-18	7.08018e-16	ras-related protein Rab-11A
LOC106587546	F1701419	2.92919	4.18565	5.83257e-52	1.43008e-49	transmembrane protein 41B	F1701361	1.25715	3.64228	0.000972963	0.0212235	transmembrane protein 41B	F1701175	2.04558	4.18806	8.08376e-15	1.53431e-13	transmembrane protein 41B	F1701265	2.85869	4.24308	3.6738e-19	3.43418e-17	transmembrane protein 41B
LOC106600151	F1701419	2.91977	2.95956	9.56012e-27	2.37257e-25	condensin complex subunit 3-like	F1701361	1.32189	2.0204	0.000301509	0.0101581	condensin complex subunit 3-like	F1701175	2.83291	3.01536	3.7193e-14	6.3373e-13	condensin complex subunit 3-like	F1701265	2.75361	2.74387	1.62388e-15	7.68154e-14	condensin complex subunit 3-like
il4i1	F1701419	2.90122	3.85323	1.46912e-32	6.17373e-31	interleukin 4 induced 1	F1701361	1.55796	3.03991	0.000574372	0.0151631	interleukin 4 induced 1	F1701175	2.27394	3.93628	1.75866e-16	4.47658e-15	interleukin 4 induced 1	F1701265	2.09526	4.36857	2.22916e-09	2.73428e-08	interleukin 4 induced 1
LOC106612015	F1701419	2.90084	3.90164	2.27628e-31	8.76381e-30	long-chain-fatty-acid--CoA ligase 1	F1701361	1.30421	2.96363	0.000464454	0.0133475	long-chain-fatty-acid--CoA ligase 1	F1701175	1.80748	3.44027	1.22739e-10	1.11926e-09	long-chain-fatty-acid--CoA ligase 1	F1701265	1.656	3.2421	1.61276e-06	9.72531e-06	long-chain-fatty-acid--CoA ligase 1
LOC106612199	F1701419	2.89495	3.65976	3.64284e-35	1.97988e-33	sterol-4-alpha-carboxylate 3-dehydrogenase, decarboxylating	F1701361	1.5903	3.20203	1.60226e-06	0.000248647	sterol-4-alpha-carboxylate 3-dehydrogenase, decarboxylating	F1701175	2.84866	3.69475	7.23511e-24	6.25877e-22	sterol-4-alpha-carboxylate 3-dehydrogenase, decarboxylating	F1701265	2.69941	3.51444	9.09173e-19	7.975e-17	sterol-4-alpha-carboxylate 3-dehydrogenase, decarboxylating
si:ch211-63o20.7	F1701419	2.89319	3.07545	1.97709e-29	6.32708e-28	serine/threonine kinase 35	F1701361	1.30572	2.26029	0.001277	0.0251457	serine/threonine kinase 35	F1701175	3.13663	3.30948	9.33293e-23	6.74026e-21	serine/threonine kinase 35	F1701265	2.37793	3.22693	5.15134e-15	2.19177e-13	serine/threonine kinase 35
LOC106586335	F1701419	2.88104	6.74104	6.88889e-47	1.11764e-44	isocitrate dehydrogenase [NADP] cytoplasmic	F1701361	1.45956	6.12756	3.44263e-06	0.000443446	isocitrate dehydrogenase [NADP] cytoplasmic	F1701175	2.68971	7.01372	1.73186e-23	1.43349e-21	isocitrate dehydrogenase [NADP] cytoplasmic	F1701265	2.87131	7.02581	3.16964e-25	9.54396e-23	isocitrate dehydrogenase [NADP] cytoplasmic
LOC106588251	F1701419	2.86606	2.92359	3.0485e-15	2.39143e-14	sphingosine kinase 1-like	F1701361	2.3161	2.49455	2.18338e-09	1.24832e-06	sphingosine kinase 1-like	F1701175	1.68062	2.21633	0.000399394	0.00105354	sphingosine kinase 1-like	F1701265	2.52885	2.28939	1.551e-11	3.17655e-10	sphingosine kinase 1-like
LOC106603392	F1701419	2.86604	3.79276	1.26681e-26	3.11075e-25	lysophosphatidic acid receptor 6-like	F1701361	2.34337	3.24321	4.93917e-10	3.42474e-07	lysophosphatidic acid receptor 6-like	F1701175	2.35143	3.64207	2.26097e-12	2.77991e-11	lysophosphatidic acid receptor 6-like	F1701265	3.22032	3.72687	1.22452e-21	1.84356e-19	lysophosphatidic acid receptor 6-like
LOC106590292	F1701419	2.85973	9.01216	1.0102e-45	1.47065e-43	leukocyte elastase inhibitor	F1701361	1.26438	8.10125	8.67711e-05	0.00432713	leukocyte elastase inhibitor	F1701175	2.04563	8.95121	4.02885e-15	8.05974e-14	leukocyte elastase inhibitor	F1701265	2.12089	8.56256	4.42637e-14	1.55508e-12	leukocyte elastase inhibitor
gins4	F1701419	2.85884	4.32978	4.3787e-34	2.14077e-32	GINS complex subunit 4 (Sld5 homolog)	F1701361	1.69338	3.99198	0.000447349	0.0131103	GINS complex subunit 4 (Sld5 homolog)	F1701175	2.90823	4.43872	2.88508e-25	3.1326e-23	GINS complex subunit 4 (Sld5 homolog)	F1701265	2.04937	4.17395	1.14584e-10	1.90053e-09	GINS complex subunit 4 (Sld5 homolog)
LOC106564857	F1701419	2.83354	6.26227	4.99858e-42	5.22448e-40	malate dehydrogenase, cytoplasmic	F1701361	1.25441	6.01654	1.27046e-05	0.00118351	malate dehydrogenase, cytoplasmic	F1701175	2.67413	6.60657	5.34485e-17	1.48805e-15	malate dehydrogenase, cytoplasmic	F1701265	2.591	6.66134	3.3182e-19	3.12981e-17	malate dehydrogenase, cytoplasmic
fdft1	F1701419	2.82958	5.20808	4.8008e-57	1.9092e-54	farnesyl-diphosphate farnesyltransferase 1	F1701361	1.81	4.57271	2.1738e-10	1.77105e-07	farnesyl-diphosphate farnesyltransferase 1	F1701175	3.22971	5.51374	1.0584e-28	1.972e-26	farnesyl-diphosphate farnesyltransferase 1	F1701265	2.65876	5.55341	5.17526e-27	2.05143e-24	farnesyl-diphosphate farnesyltransferase 1
ube2t	F1701419	2.82782	4.45909	3.85186e-30	1.32639e-28	ubiquitin-conjugating enzyme E2T (putative)	F1701361	1.38876	3.86186	0.00221524	0.0342407	ubiquitin-conjugating enzyme E2T (putative)	F1701175	2.91357	4.30455	3.68971e-30	8.41896e-28	ubiquitin-conjugating enzyme E2T (putative)	F1701265	2.06936	4.40328	6.4748e-09	7.05619e-08	ubiquitin-conjugating enzyme E2T (putative)
LOC106613909	F1701419	2.82686	6.66579	7.13008e-36	4.10798e-34	disintegrin and metalloproteinase domain-containing protein 9	F1701361	1.38192	5.95472	3.35833e-05	0.00230013	disintegrin and metalloproteinase domain-containing protein 9	F1701175	2.25419	6.47017	2.18476e-18	7.77331e-17	disintegrin and metalloproteinase domain-containing protein 9	F1701265	2.25663	6.51274	3.66767e-12	8.47625e-11	disintegrin and metalloproteinase domain-containing protein 9
LOC106587299	F1701419	2.81784	3.04826	3.04622e-22	4.92499e-21	SHC SH2 domain-binding protein 1	F1701361	1.64842	2.19025	0.000957906	0.0209745	SHC SH2 domain-binding protein 1	F1701175	2.51805	2.73438	2.416e-17	7.17014e-16	SHC SH2 domain-binding protein 1	F1701265	2.06338	2.92361	5.2674e-07	3.60071e-06	SHC SH2 domain-binding protein 1
mvda	F1701419	2.81455	4.5165	6.89425e-62	4.01467e-59	mevalonate (diphospho) decarboxylase a	F1701361	1.53866	3.68892	4.95188e-08	1.59779e-05	mevalonate (diphospho) decarboxylase a	F1701175	2.66428	4.43668	4.43851e-35	1.86346e-32	mevalonate (diphospho) decarboxylase a	F1701265	2.58885	4.3985	1.23081e-24	3.41088e-22	mevalonate (diphospho) decarboxylase a
fosl1a	F1701419	2.80956	4.19718	0.000936954	0.0017992	FOS like 1, AP-1 transcription factor subunit a	F1701361	2.87978	2.48122	0.000889492	0.0201583	FOS like 1, AP-1 transcription factor subunit a	F1701175	2.38953	3.00784	0.00332599	0.00717174	FOS like 1, AP-1 transcription factor subunit a	F1701265	2.77654	1.52722	3.70011e-09	4.3042e-08	FOS like 1, AP-1 transcription factor subunit a
birc5a	F1701419	2.80873	4.54055	2.08983e-52	5.32418e-50	baculoviral IAP repeat containing 5a	F1701361	1.54208	3.98474	0.001451	0.0269099	baculoviral IAP repeat containing 5a	F1701175	2.99941	4.5581	5.12089e-32	1.61247e-29	baculoviral IAP repeat containing 5a	F1701265	1.86771	4.53683	7.46258e-09	7.96492e-08	baculoviral IAP repeat containing 5a
opa3	F1701419	2.79728	1.9931	7.13254e-22	1.10917e-20	outer mitochondrial membrane lipid metabolism regulator OPA3	F1701361	1.37286	1.63222	0.000930872	0.0206509	outer mitochondrial membrane lipid metabolism regulator OPA3	F1701175	2.30079	1.92271	4.3381e-14	7.28913e-13	outer mitochondrial membrane lipid metabolism regulator OPA3	F1701265	2.27674	1.50895	4.37399e-08	3.85293e-07	outer mitochondrial membrane lipid metabolism regulator OPA3
LOC106607886	F1701419	2.79445	4.25917	1.42037e-38	1.02701e-36	uncharacterized LOC106607886	F1701361	1.55426	3.5647	0.00172529	0.0296861	uncharacterized LOC106607886	F1701175	2.88342	4.12446	2.2351e-31	6.0153e-29	uncharacterized LOC106607886	F1701265	2.10186	4.20744	7.19603e-10	9.86619e-09	uncharacterized LOC106607886
LOC106562554	F1701419	2.78559	2.73605	2.27131e-10	1.03707e-09	uncharacterized LOC106562554	F1701361	1.81462	2.32294	3.77762e-05	0.00248203	uncharacterized LOC106562554	F1701175	2.48167	3.49017	9.4746e-20	4.19011e-18	uncharacterized LOC106562554	F1701265	3.60357	2.99907	1.92107e-13	5.88057e-12	uncharacterized LOC106562554
LOC106603795	F1701419	2.78303	3.51058	1.21769e-20	1.65385e-19	sphingolipid delta(4)-desaturase/C4-monooxygenase DES2	F1701361	1.39929	2.8154	0.000134808	0.0057882	sphingolipid delta(4)-desaturase/C4-monooxygenase DES2	F1701175	1.68184	3.38463	8.56355e-08	4.60309e-07	sphingolipid delta(4)-desaturase/C4-monooxygenase DES2	F1701265	2.37387	3.67401	3.89595e-13	1.10842e-11	sphingolipid delta(4)-desaturase/C4-monooxygenase DES2
LOC106562003	F1701419	2.76974	2.4547	8.4247e-14	5.63201e-13	histamine H3 receptor	F1701361	2.66509	1.1264	7.49999e-08	2.24236e-05	histamine H3 receptor	F1701175	2.89217	2.0539	1.17717e-19	5.13392e-18	histamine H3 receptor	F1701265	3.01097	2.35889	8.04433e-08	6.64665e-07	histamine H3 receptor
rir2	F1701419	2.76967	6.74422	2.20257e-40	1.90519e-38	Ribonucleoside-diphosphate reductase subunit M2	F1701361	1.55912	6.14278	0.000342359	0.0110906	Ribonucleoside-diphosphate reductase subunit M2	F1701175	3.05902	6.96798	6.40544e-25	6.65658e-23	Ribonucleoside-diphosphate reductase subunit M2	F1701265	2.11228	6.64153	1.71862e-15	8.05667e-14	Ribonucleoside-diphosphate reductase subunit M2
LOC106586251	F1701419	2.76682	6.14312	4.22409e-16	3.62303e-15	cytochrome c	F1701361	2.12572	5.69073	6.31806e-06	0.000700337	cytochrome c	F1701175	1.69145	5.7336	1.0366e-06	4.52395e-06	cytochrome c	F1701265	2.7897	5.58136	4.01654e-14	1.43418e-12	cytochrome c
LOC106573334	F1701419	2.76346	4.28849	3.1565e-43	3.58653e-41	PCNA-associated factor	F1701361	1.71523	3.9195	0.000193821	0.00749281	PCNA-associated factor	F1701175	3.02766	4.53846	1.23179e-23	1.03708e-21	PCNA-associated factor	F1701265	1.7929	4.29593	3.15237e-07	2.28458e-06	PCNA-associated factor
vsig10l	F1701419	2.75179	5.62935	1.29737e-19	1.5917e-18	V-set and immunoglobulin domain containing 10 like	F1701361	1.48469	4.74753	0.000106286	0.00493595	V-set and immunoglobulin domain containing 10 like	F1701175	1.38837	5.35359	1.17904e-05	4.20878e-05	V-set and immunoglobulin domain containing 10 like	F1701265	2.36028	5.78973	5.7562e-12	1.28662e-10	V-set and immunoglobulin domain containing 10 like
LOC106562296	F1701419	2.74932	2.12918	1.94102e-22	3.19519e-21	centromere protein N-B	F1701361	1.62609	1.46825	0.00276112	0.0389195	centromere protein N-B	F1701175	3.07196	2.22314	1.84096e-23	1.49789e-21	centromere protein N-B	F1701265	2.05944	2.0777	3.31223e-06	1.83808e-05	centromere protein N-B
rdh12	F1701419	2.73491	5.46442	9.71524e-33	4.18469e-31	retinol dehydrogenase 12 (all-trans and 9-cis)	F1701361	1.40109	4.93722	5.43446e-05	0.00312862	retinol dehydrogenase 12 (all-trans and 9-cis)	F1701175	1.92339	5.27893	2.70701e-14	4.70669e-13	retinol dehydrogenase 12 (all-trans and 9-cis)	F1701265	2.47791	5.30149	2.11019e-21	3.03122e-19	retinol dehydrogenase 12 (all-trans and 9-cis)
mthfd2	F1701419	2.7345	5.7044	1.14014e-40	1.03157e-38	methylenetetrahydrofolate dehydrogenase (NADP+ dependent) 2, methenyltetrahydrofolate cyclohydrolase	F1701361	1.36314	5.10846	6.57106e-05	0.00356907	methylenetetrahydrofolate dehydrogenase (NADP+ dependent) 2, methenyltetrahydrofolate cyclohydrolase	F1701175	2.10713	5.56465	3.05153e-18	1.05243e-16	methylenetetrahydrofolate dehydrogenase (NADP+ dependent) 2, methenyltetrahydrofolate cyclohydrolase	F1701265	3.23631	5.53364	4.66479e-30	2.86427e-27	methylenetetrahydrofolate dehydrogenase (NADP+ dependent) 2, methenyltetrahydrofolate cyclohydrolase
spc25	F1701419	2.72082	3.07348	1.38449e-29	4.50581e-28	SPC25 component of NDC80 kinetochore complex	F1701361	1.62108	2.59921	0.000847569	0.0194517	SPC25 component of NDC80 kinetochore complex	F1701175	2.48724	3.0333	2.19998e-20	1.10837e-18	SPC25 component of NDC80 kinetochore complex	F1701265	1.66027	3.00922	2.63474e-06	1.49916e-05	SPC25 component of NDC80 kinetochore complex
LOC106577215	F1701419	2.71948	5.32214	7.50466e-52	1.78633e-49	inorganic pyrophosphatase 1	F1701361	1.34669	4.6398	0.000104574	0.00488949	inorganic pyrophosphatase 1	F1701175	2.30935	5.21716	4.31877e-20	2.04625e-18	inorganic pyrophosphatase 1	F1701265	2.33098	5.13426	1.00188e-19	1.0493e-17	inorganic pyrophosphatase 1
mal	F1701419	2.71909	9.29665	6.50329e-30	2.19764e-28	mal, T-cell differentiation protein	F1701361	2.73427	8.64781	3.32154e-14	1.20273e-10	mal, T-cell differentiation protein	F1701175	2.48803	9.27331	4.47324e-18	1.50807e-16	mal, T-cell differentiation protein	F1701265	2.3464	9.64878	3.93923e-14	1.40819e-12	mal, T-cell differentiation protein
sc5d	F1701419	2.71618	5.16179	8.39516e-48	1.47982e-45	sterol-C5-desaturase	F1701361	1.96282	4.78142	4.41824e-13	8.99912e-10	sterol-C5-desaturase	F1701175	2.84812	5.32316	2.18815e-36	1.06001e-33	sterol-C5-desaturase	F1701265	2.47154	5.16233	2.374e-21	3.37917e-19	sterol-C5-desaturase
tubd1	F1701419	2.70725	2.63155	1.88218e-31	7.2809e-30	tubulin, delta 1	F1701361	1.46608	1.94675	0.000175015	0.00695555	tubulin, delta 1	F1701175	3.05631	2.92142	2.11547e-25	2.37301e-23	tubulin, delta 1	F1701265	2.04097	2.65888	7.00129e-11	1.22552e-09	tubulin, delta 1
LOC106564727	F1701419	2.69574	7.97521	3.30341e-26	7.82311e-25	calpain-9-like	F1701361	1.42896	7.01866	6.98864e-06	0.000744291	calpain-9-like	F1701175	2.18413	7.95067	9.00495e-12	9.97004e-11	calpain-9-like	F1701265	2.75434	8.12314	2.45627e-19	2.38876e-17	calpain-9-like
LOC106583655	F1701419	2.69538	5.095	5.55434e-29	1.70874e-27	uncharacterized LOC106583655	F1701361	1.30309	4.33764	0.00011812	0.00530224	uncharacterized LOC106583655	F1701175	2.52181	5.2616	5.12762e-12	5.92112e-11	uncharacterized LOC106583655	F1701265	2.49489	5.63144	4.53489e-11	8.37324e-10	uncharacterized LOC106583655
LOC106601890	F1701419	2.69111	1.71618	3.98802e-14	2.76857e-13	adenylate cyclase type 9-like	F1701361	2.56402	1.85003	1.94414e-06	0.000293322	adenylate cyclase type 9-like	F1701175	2.09645	1.55353	2.10947e-06	8.68957e-06	adenylate cyclase type 9-like	F1701265	2.18509	1.86151	6.17308e-08	5.23507e-07	adenylate cyclase type 9-like
LOC106585939	F1701419	2.68857	5.06969	1.88086e-26	4.5467e-25	endothelial lipase-like	F1701361	1.41009	4.34763	0.000391103	0.0120849	endothelial lipase-like	F1701175	1.59843	4.72403	4.03278e-05	0.000130053	endothelial lipase-like	F1701265	1.95787	4.48364	2.31761e-10	3.54029e-09	endothelial lipase-like
tigara	F1701419	2.68708	1.63572	2.98438e-17	2.8759e-16	TP53 induced glycolysis regulatory phosphatase a	F1701361	1.82237	1.36775	3.17918e-05	0.00223289	TP53 induced glycolysis regulatory phosphatase a	F1701175	2.85804	1.93864	8.02509e-21	4.30484e-19	TP53 induced glycolysis regulatory phosphatase a	F1701265	2.37694	1.40624	3.71414e-07	2.63857e-06	TP53 induced glycolysis regulatory phosphatase a
LOC106611545	F1701419	2.67129	4.8192	7.934e-39	5.86685e-37	cyclin-A2-like	F1701361	1.34904	4.02364	0.00107737	0.0226051	cyclin-A2-like	F1701175	2.71496	4.78926	1.06843e-28	1.9765e-26	cyclin-A2-like	F1701265	1.96837	4.54582	1.14896e-10	1.90469e-09	cyclin-A2-like
LOC106570108	F1701419	2.67046	4.57708	6.79194e-34	3.26193e-32	cyclin-dependent kinases regulatory subunit 1	F1701361	1.71808	3.96099	0.000129158	0.00560338	cyclin-dependent kinases regulatory subunit 1	F1701175	3.06482	4.58517	4.40166e-39	3.07999e-36	cyclin-dependent kinases regulatory subunit 1	F1701265	2.35684	4.62014	5.67688e-18	4.32534e-16	cyclin-dependent kinases regulatory subunit 1
cenpu	F1701419	2.67014	3.68509	4.64071e-32	1.8846e-30	centromere protein U	F1701361	1.27114	3.06067	0.00226416	0.0346579	centromere protein U	F1701175	2.51515	3.72096	2.93194e-20	1.43355e-18	centromere protein U	F1701265	1.82623	3.40463	1.44327e-09	1.84324e-08	centromere protein U
LOC106594092	F1701419	2.66438	2.69697	0.00173416	0.00319173	acidic amino acid decarboxylase GADL1	F1701361	2.53512	2.69725	0.000892512	0.0201846	acidic amino acid decarboxylase GADL1	F1701175	1.71219	1.30987	0.000184309	0.000519284	acidic amino acid decarboxylase GADL1	F1701265	4.3716	1.93204	1.23369e-14	4.82311e-13	acidic amino acid decarboxylase GADL1
vwa10.2	F1701419	2.66071	3.90171	1.41049e-21	2.13242e-20	von Willebrand factor A domain containing 10, tandem duplicate 2	F1701361	1.54255	3.96692	0.00041438	0.0124923	von Willebrand factor A domain containing 10, tandem duplicate 2	F1701175	2.70857	4.4614	6.69273e-14	1.08517e-12	von Willebrand factor A domain containing 10, tandem duplicate 2	F1701265	1.92814	3.74647	4.39433e-08	3.86649e-07	von Willebrand factor A domain containing 10, tandem duplicate 2
LOC106564946	F1701419	2.65431	3.59676	1.13733e-32	4.84181e-31	transcription factor Sp6	F1701361	1.33543	2.38201	0.0002998	0.0101141	transcription factor Sp6	F1701175	1.99158	2.95021	2.20085e-10	1.91491e-09	transcription factor Sp6	F1701265	1.58731	3.06387	4.93427e-05	0.000202671	transcription factor Sp6
galnt3	F1701419	2.65368	5.76284	1.77462e-20	2.37466e-19	UDP-N-acetyl-alpha-D-galactosamine:polypeptide N-acetylgalactosaminyltransferase 3 (GalNAc-T3)	F1701361	2.03893	5.07912	2.44311e-07	5.68703e-05	UDP-N-acetyl-alpha-D-galactosamine:polypeptide N-acetylgalactosaminyltransferase 3 (GalNAc-T3)	F1701175	1.55117	4.97887	7.25992e-08	3.94615e-07	UDP-N-acetyl-alpha-D-galactosamine:polypeptide N-acetylgalactosaminyltransferase 3 (GalNAc-T3)	F1701265	1.86406	5.32191	2.55414e-12	6.1009e-11	UDP-N-acetyl-alpha-D-galactosamine:polypeptide N-acetylgalactosaminyltransferase 3 (GalNAc-T3)
svopl	F1701419	2.65124	3.37999	3.66256e-19	4.25797e-18	SVOP-like	F1701361	1.61601	2.77867	2.67271e-05	0.00201157	SVOP-like	F1701175	2.13146	3.18604	2.11263e-17	6.3939e-16	SVOP-like	F1701265	2.49	3.37096	3.09257e-18	2.48317e-16	SVOP-like
LOC106592246	F1701419	2.64977	1.71618	4.22237e-17	3.99106e-16	acyl-coenzyme A thioesterase THEM4	F1701361	1.60287	1.70003	0.00319252	0.042483	acyl-coenzyme A thioesterase THEM4	F1701175	1.40686	1.08007	0.000161154	0.000459347	acyl-coenzyme A thioesterase THEM4	F1701265	2.38853	1.27931	1.45998e-09	1.86153e-08	acyl-coenzyme A thioesterase THEM4
LOC106562243	F1701419	2.64546	6.14665	6.6717e-46	9.88927e-44	aspartate aminotransferase, mitochondrial	F1701361	1.27054	5.61651	0.000118688	0.00532041	aspartate aminotransferase, mitochondrial	F1701175	2.94142	6.45761	1.58268e-33	5.72822e-31	aspartate aminotransferase, mitochondrial	F1701265	2.71009	6.1352	5.12306e-21	6.71249e-19	aspartate aminotransferase, mitochondrial
LOC106602973	F1701419	2.64531	6.40069	2.03884e-41	1.98468e-39	GTP cyclohydrolase 1	F1701361	2.2503	5.93516	2.96554e-08	1.04636e-05	GTP cyclohydrolase 1	F1701175	2.50557	6.30278	3.42621e-25	3.66954e-23	GTP cyclohydrolase 1	F1701265	1.96399	6.4275	1.18037e-10	1.95263e-09	GTP cyclohydrolase 1
si:ch211-157c3.4	F1701419	2.64288	7.11082	4.25571e-18	4.44803e-17	Lipopolysaccharide-induced tumor necrosis factor-alpha factor homolog-like	F1701361	1.70879	6.17472	1.79432e-07	4.33148e-05	Lipopolysaccharide-induced tumor necrosis factor-alpha factor homolog-like	F1701175	1.52888	6.6027	4.51129e-08	2.55259e-07	Lipopolysaccharide-induced tumor necrosis factor-alpha factor homolog-like	F1701265	2.0454	6.08562	2.25469e-09	2.76253e-08	Lipopolysaccharide-induced tumor necrosis factor-alpha factor homolog-like
LOC106577590	F1701419	2.63951	5.80203	2.06006e-45	2.89563e-43	histone H2A.Z	F1701361	1.69531	5.3699	2.07215e-05	0.00168838	histone H2A.Z	F1701175	2.7355	5.9197	6.44942e-25	6.65834e-23	histone H2A.Z	F1701265	1.93674	5.78047	8.84604e-11	1.51126e-09	histone H2A.Z
acat2	F1701419	2.63881	4.6847	2.61133e-44	3.27521e-42	acetyl-CoA acetyltransferase 2	F1701361	1.75394	4.49441	1.4499e-10	1.31252e-07	acetyl-CoA acetyltransferase 2	F1701175	3.07711	5.15623	4.12082e-28	6.97615e-26	acetyl-CoA acetyltransferase 2	F1701265	2.65787	5.06235	2.91815e-19	2.76914e-17	acetyl-CoA acetyltransferase 2
LOC106586205	F1701419	2.63705	4.58975	6.64899e-35	3.50847e-33	retinol dehydrogenase 7	F1701361	1.90499	4.25282	1.00422e-09	6.29356e-07	retinol dehydrogenase 7	F1701175	2.27339	4.61815	2.80462e-24	2.60507e-22	retinol dehydrogenase 7	F1701265	2.10622	4.56782	3.73482e-12	8.59971e-11	retinol dehydrogenase 7
ftr83	F1701419	2.62989	6.05264	3.39714e-19	3.97064e-18	finTRIM family, member 83	F1701361	1.27378	5.32075	0.000245823	0.00883561	finTRIM family, member 83	F1701175	1.62513	5.60213	7.93007e-10	6.24255e-09	finTRIM family, member 83	F1701265	2.16918	5.94977	1.52029e-10	2.44771e-09	finTRIM family, member 83
cenpn	F1701419	2.62926	2.65734	4.08969e-27	1.0551e-25	centromere protein N	F1701361	1.50499	2.24064	0.00255739	0.0372481	centromere protein N	F1701175	2.67045	2.71462	2.60847e-20	1.29144e-18	centromere protein N	F1701265	1.49086	2.61757	0.000358499	0.00117069	centromere protein N
gmds	F1701419	2.62914	7.30325	4.33688e-32	1.76341e-30	GDP-mannose 4,6-dehydratase	F1701361	1.80587	6.72014	9.13945e-10	5.84011e-07	GDP-mannose 4,6-dehydratase	F1701175	2.65614	7.31067	2.68442e-29	5.34982e-27	GDP-mannose 4,6-dehydratase	F1701265	2.26067	7.41064	2.13771e-16	1.20541e-14	GDP-mannose 4,6-dehydratase
LOC106606930	F1701419	2.61706	1.80941	1.52709e-12	8.93726e-12	protein FAM83F-like	F1701361	1.45122	1.39245	0.000385211	0.0119559	protein FAM83F-like	F1701175	2.5314	1.81595	1.74734e-15	3.70756e-14	protein FAM83F-like	F1701265	2.21567	1.78878	3.18779e-07	2.30811e-06	protein FAM83F-like
dcam	F1701419	2.61352	6.70928	4.24035e-40	3.52768e-38	S-adenosylmethionine decarboxylase proenzyme	F1701361	1.42892	6.10635	4.21829e-05	0.00265899	S-adenosylmethionine decarboxylase proenzyme	F1701175	2.48613	6.73495	6.85857e-25	7.01177e-23	S-adenosylmethionine decarboxylase proenzyme	F1701265	2.39868	6.35379	3.45638e-22	5.91456e-20	S-adenosylmethionine decarboxylase proenzyme
rb11a	F1701419	2.61323	7.84428	7.3599e-31	2.715e-29	Ras-related protein Rab-11A	F1701361	1.32795	7.25224	4.93471e-05	0.00294537	Ras-related protein Rab-11A	F1701175	1.82969	7.54049	2.59433e-10	2.22347e-09	Ras-related protein Rab-11A	F1701265	2.20082	7.74697	6.31252e-13	1.71594e-11	Ras-related protein Rab-11A
LOC106565623	F1701419	2.613	4.22741	9.04595e-40	7.33802e-38	ethanolamine kinase 1-like	F1701361	1.47306	3.62224	1.22613e-05	0.00115822	ethanolamine kinase 1-like	F1701175	1.74585	3.85343	2.89788e-10	2.46285e-09	ethanolamine kinase 1-like	F1701265	2.07969	3.69372	7.13741e-16	3.6225e-14	ethanolamine kinase 1-like
tmem183a	F1701419	2.60428	3.69515	2.57633e-27	6.75897e-26	transmembrane protein 183A	F1701361	1.3896	3.11213	4.59742e-05	0.00281098	transmembrane protein 183A	F1701175	2.49737	3.85536	1.15539e-26	1.57494e-24	transmembrane protein 183A	F1701265	2.35498	3.70819	5.19492e-19	4.74283e-17	transmembrane protein 183A
LOC106599708	F1701419	2.60392	7.59249	4.51895e-24	8.69912e-23	desmocollin-2	F1701361	2.15498	7.29581	1.7131e-06	0.000262105	desmocollin-2	F1701175	1.36484	6.98588	3.82812e-06	1.50206e-05	desmocollin-2	F1701265	1.98745	7.15074	9.1863e-14	2.98722e-12	desmocollin-2
adprm	F1701419	2.60355	2.74603	1.18285e-26	2.91115e-25	ADP-ribose/CDP-alcohol diphosphatase, manganese-dependent	F1701361	1.25399	2.25386	0.00319058	0.042483	ADP-ribose/CDP-alcohol diphosphatase, manganese-dependent	F1701175	1.30464	2.45733	1.4358e-05	5.04469e-05	ADP-ribose/CDP-alcohol diphosphatase, manganese-dependent	F1701265	2.04968	2.49942	9.36666e-11	1.58635e-09	ADP-ribose/CDP-alcohol diphosphatase, manganese-dependent
LOC106577008	F1701419	2.60247	3.30517	2.21987e-27	5.86629e-26	bifunctional 3'-phosphoadenosine 5'-phosphosulfate synthase 2	F1701361	1.72738	3.29189	6.47029e-06	0.00071478	bifunctional 3'-phosphoadenosine 5'-phosphosulfate synthase 2	F1701175	1.94592	3.15421	1.19642e-13	1.8431e-12	bifunctional 3'-phosphoadenosine 5'-phosphosulfate synthase 2	F1701265	1.6903	3.29547	2.16821e-06	1.26462e-05	bifunctional 3'-phosphoadenosine 5'-phosphosulfate synthase 2
LOC106566804	F1701419	2.59243	3.88468	1.05945e-29	3.50035e-28	tyrosine-protein kinase SRK3	F1701361	1.2509	3.21659	0.000498007	0.0138741	tyrosine-protein kinase SRK3	F1701175	1.63571	3.69798	2.75098e-09	1.96736e-08	tyrosine-protein kinase SRK3	F1701265	2.11751	3.74681	1.96145e-12	4.7837e-11	tyrosine-protein kinase SRK3
LOC106562484	F1701419	2.57932	5.14388	8.22265e-40	6.70351e-38	deoxyuridine 5'-triphosphate nucleotidohydrolase, mitochondrial	F1701361	1.43077	4.80361	6.66905e-05	0.00360428	deoxyuridine 5'-triphosphate nucleotidohydrolase, mitochondrial	F1701175	2.62103	5.35056	6.27207e-26	7.68463e-24	deoxyuridine 5'-triphosphate nucleotidohydrolase, mitochondrial	F1701265	2.26486	5.39757	1.44775e-15	6.90051e-14	deoxyuridine 5'-triphosphate nucleotidohydrolase, mitochondrial
idi1	F1701419	2.57546	4.94595	3.87382e-48	6.90303e-46	isopentenyl-diphosphate delta isomerase 1	F1701361	2.27755	4.80727	7.56737e-10	5.03292e-07	isopentenyl-diphosphate delta isomerase 1	F1701175	2.32303	4.82832	2.82682e-25	3.07996e-23	isopentenyl-diphosphate delta isomerase 1	F1701265	1.95409	4.92172	7.36123e-14	2.43933e-12	isopentenyl-diphosphate delta isomerase 1
LOC106607309	F1701419	2.57355	8.86358	2.40512e-36	1.4391e-34	bryoporin-like	F1701361	1.93602	8.41168	1.43214e-08	5.49082e-06	bryoporin-like	F1701175	2.18837	8.82194	1.24048e-16	3.24151e-15	bryoporin-like	F1701265	1.9257	8.92571	6.74076e-11	1.18895e-09	bryoporin-like
cbr1	F1701419	2.57116	6.71009	1.21504e-33	5.67657e-32	carbonyl reductase 1	F1701361	1.60936	6.34635	2.17112e-06	0.000314647	carbonyl reductase 1	F1701175	2.14237	6.65915	1.92806e-13	2.85564e-12	carbonyl reductase 1	F1701265	2.24291	6.76951	1.46665e-17	1.03442e-15	carbonyl reductase 1
cenph	F1701419	2.56846	2.34052	1.96497e-20	2.6197e-19	centromere protein H	F1701361	1.36237	1.76738	0.00420954	0.0494603	centromere protein H	F1701175	2.15932	1.99151	4.84743e-12	5.62195e-11	centromere protein H	F1701265	1.47158	1.97349	0.00339682	0.00842146	centromere protein H
upk3b	F1701419	2.56401	8.63349	1.40416e-31	5.51018e-30	uroplakin 3b	F1701361	1.87385	7.78052	7.63743e-08	2.26269e-05	uroplakin 3b	F1701175	2.06115	8.25339	1.05665e-15	2.31698e-14	uroplakin 3b	F1701265	1.56018	8.31079	1.8835e-08	1.82099e-07	uroplakin 3b
fgfp1	F1701419	2.55598	5.41026	5.2035e-25	1.09829e-23	Fibroblast growth factor-binding protein 1	F1701361	2.7359	5.83278	8.5327e-06	0.000862177	Fibroblast growth factor-binding protein 1	F1701175	2.13528	5.03187	7.06859e-06	2.63123e-05	Fibroblast growth factor-binding protein 1	F1701265	1.67117	4.44707	2.27021e-11	4.49095e-10	Fibroblast growth factor-binding protein 1
ccna2	F1701419	2.5528	4.46386	6.39825e-30	2.16439e-28	cyclin A2	F1701361	1.33825	3.53244	0.00247663	0.0365207	cyclin A2	F1701175	3.02605	4.43295	1.56078e-36	7.84286e-34	cyclin A2	F1701265	2.14903	4.33406	4.92758e-11	8.92981e-10	cyclin A2
LOC123744189	F1701419	2.5451	6.25566	7.71786e-23	1.317e-21	sialic acid synthase-like	F1701361	1.82698	5.31466	3.75364e-06	0.000472307	sialic acid synthase-like	F1701175	2.40366	6.36146	1.27365e-19	5.4938e-18	sialic acid synthase-like	F1701265	2.2507	5.67488	7.30345e-09	7.81639e-08	sialic acid synthase-like
LOC106566560	F1701419	2.54445	6.48908	5.39376e-27	1.3763e-25	tumor protein p53-inducible nuclear protein 2	F1701361	2.03446	5.62262	1.22123e-06	0.000204095	tumor protein p53-inducible nuclear protein 2	F1701175	1.38167	5.76324	5.61052e-08	3.11623e-07	tumor protein p53-inducible nuclear protein 2	F1701265	1.95771	5.99528	6.95039e-09	7.51196e-08	tumor protein p53-inducible nuclear protein 2
LOC106601716	F1701419	2.54362	5.17137	5.98417e-19	6.82321e-18	aldehyde dehydrogenase family 3 member B1-like	F1701361	1.86489	4.96017	8.4702e-09	3.58487e-06	aldehyde dehydrogenase family 3 member B1-like	F1701175	2.81931	5.80842	5.57868e-36	2.66154e-33	aldehyde dehydrogenase family 3 member B1-like	F1701265	2.96179	5.68563	1.42214e-22	2.60435e-20	aldehyde dehydrogenase family 3 member B1-like
LOC106565574	F1701419	2.53574	7.05521	1.89576e-23	3.4383e-22	glutathione peroxidase 2-like	F1701361	2.03045	7.11929	9.13175e-08	2.58778e-05	glutathione peroxidase 2-like	F1701175	3.11559	7.24933	2.48076e-22	1.67988e-20	glutathione peroxidase 2-like	F1701265	2.40706	7.65312	1.31892e-18	1.12234e-16	glutathione peroxidase 2-like
LOC100194597	F1701419	2.53094	8.62623	4.21958e-41	4.01168e-39	adenosylhomocysteinase	F1701361	1.34218	8.32655	5.28975e-06	0.000609144	adenosylhomocysteinase	F1701175	2.3729	8.91804	1.66687e-12	2.10198e-11	adenosylhomocysteinase	F1701265	1.84801	8.99273	3.80771e-11	7.17008e-10	adenosylhomocysteinase
LOC106578554	F1701419	2.50047	5.33306	4.81836e-33	2.11192e-31	V-set domain containing T-cell activation inhibitor 1	F1701361	2.16452	5.3529	6.39812e-08	2.00489e-05	V-set domain containing T-cell activation inhibitor 1	F1701175	2.67814	5.71741	1.31176e-22	9.19926e-21	V-set domain containing T-cell activation inhibitor 1	F1701265	2.0224	5.58467	1.83006e-12	4.48772e-11	V-set domain containing T-cell activation inhibitor 1
LOC106568941	F1701419	2.4993	2.67574	1.86457e-24	3.72115e-23	mitochondrial import inner membrane translocase subunit TIM44	F1701361	1.73166	1.82394	0.000330081	0.0108002	mitochondrial import inner membrane translocase subunit TIM44	F1701175	3.04697	2.25965	1.89893e-18	6.84918e-17	mitochondrial import inner membrane translocase subunit TIM44	F1701265	2.50989	2.04456	1.99665e-10	3.10607e-09	mitochondrial import inner membrane translocase subunit TIM44
gsr	F1701419	2.49567	6.91298	5.0222e-41	4.74707e-39	glutathione reductase	F1701361	1.76677	6.97939	1.39017e-07	3.62434e-05	glutathione reductase	F1701175	2.70977	7.37853	1.03544e-25	1.23033e-23	glutathione reductase	F1701265	2.25571	7.33483	2.21356e-17	1.51019e-15	glutathione reductase
acot7	F1701419	2.4906	3.27705	4.58194e-23	7.97163e-22	acyl-CoA thioesterase 7	F1701361	1.53977	2.83677	2.04843e-06	0.000302065	acyl-CoA thioesterase 7	F1701175	2.17393	3.32412	4.40492e-16	1.0259e-14	acyl-CoA thioesterase 7	F1701265	2.26076	3.11871	6.39168e-14	2.14299e-12	acyl-CoA thioesterase 7
LOC106583744	F1701419	2.48725	5.88045	2.35499e-31	9.04547e-30	protein SSUH2 homolog	F1701361	1.79362	5.66246	1.16462e-07	3.21642e-05	protein SSUH2 homolog	F1701175	1.91407	5.82851	6.90348e-14	1.11704e-12	protein SSUH2 homolog	F1701265	2.36144	5.35622	3.67273e-23	7.56655e-21	protein SSUH2 homolog
LOC106603944	F1701419	2.48139	4.03701	2.34399e-28	6.79445e-27	complement component 1 Q subcomponent-binding protein, mitochondrial	F1701361	1.38811	3.78165	0.000642587	0.0162509	complement component 1 Q subcomponent-binding protein, mitochondrial	F1701175	1.76056	4.12545	6.42691e-08	3.53202e-07	complement component 1 Q subcomponent-binding protein, mitochondrial	F1701265	1.69063	3.45859	2.06507e-07	1.55901e-06	complement component 1 Q subcomponent-binding protein, mitochondrial
LOC106607311	F1701419	2.47826	8.96196	1.04186e-26	2.57387e-25	DELTA-stichotoxin-Hcr4a	F1701361	1.49345	8.88172	4.28362e-06	0.000515126	DELTA-stichotoxin-Hcr4a	F1701175	2.10082	9.25244	7.10907e-13	9.57035e-12	DELTA-stichotoxin-Hcr4a	F1701265	1.95723	9.35095	3.98201e-12	9.12859e-11	DELTA-stichotoxin-Hcr4a
LOC106596374	F1701419	2.47529	5.53648	2.6765e-22	4.34881e-21	aldehyde dehydrogenase family 3 member B1-like	F1701361	1.67549	5.03925	7.63481e-09	3.40837e-06	aldehyde dehydrogenase family 3 member B1-like	F1701175	2.42758	5.99284	2.12656e-24	2.023e-22	aldehyde dehydrogenase family 3 member B1-like	F1701265	2.94476	5.83509	2.48326e-22	4.41837e-20	aldehyde dehydrogenase family 3 member B1-like
LOC106580346	F1701419	2.47517	7.04755	2.06335e-20	2.74279e-19	S-adenosylmethionine synthase	F1701361	1.56577	6.77413	1.93076e-05	0.00160952	S-adenosylmethionine synthase	F1701175	2.5594	7.35783	1.44605e-18	5.30689e-17	S-adenosylmethionine synthase	F1701265	2.67414	6.94724	5.23252e-21	6.82735e-19	S-adenosylmethionine synthase
LOC100196698	F1701419	2.47408	9.89058	6.15592e-25	1.28518e-23	PERP, TP53 apoptosis effector	F1701361	1.34801	9.22447	7.72261e-05	0.00399479	PERP, TP53 apoptosis effector	F1701175	1.78802	9.60797	1.15948e-07	6.07785e-07	PERP, TP53 apoptosis effector	F1701265	1.96983	10.0089	9.94723e-11	1.67332e-09	PERP, TP53 apoptosis effector
nek2	F1701419	2.46685	2.87161	3.67137e-17	3.49353e-16	NIMA-related kinase 2	F1701361	1.50246	2.12362	0.000746435	0.0180056	NIMA-related kinase 2	F1701175	2.76026	2.8368	2.00364e-23	1.60945e-21	NIMA-related kinase 2	F1701265	2.02125	2.8588	3.87853e-10	5.62102e-09	NIMA-related kinase 2
LOC106566721	F1701419	2.45753	6.81756	6.37567e-42	6.49721e-40	prostaglandin E synthase 3	F1701361	1.4248	6.32084	8.97904e-05	0.00439756	prostaglandin E synthase 3	F1701175	2.16715	6.74604	1.69495e-21	9.9623e-20	prostaglandin E synthase 3	F1701265	1.581	6.4538	1.26504e-07	9.98028e-07	prostaglandin E synthase 3
LOC106562604	F1701419	2.4461	4.70138	0.000886324	0.00170973	CUB and zona pellucida-like domain-containing protein 1	F1701361	2.78078	5.21502	1.22676e-10	1.14226e-07	CUB and zona pellucida-like domain-containing protein 1	F1701175	3.19064	5.87237	1.55772e-10	1.39029e-09	CUB and zona pellucida-like domain-containing protein 1	F1701265	4.58576	5.87664	4.60192e-11	8.47701e-10	CUB and zona pellucida-like domain-containing protein 1
LOC106590260	F1701419	2.43584	4.61663	3.35121e-33	1.49702e-31	phosphoenolpyruvate carboxykinase 2 (mitochondrial)	F1701361	1.3414	3.83137	1.51951e-05	0.00136275	phosphoenolpyruvate carboxykinase 2 (mitochondrial)	F1701175	2.95977	5.08618	7.26196e-28	1.18479e-25	phosphoenolpyruvate carboxykinase 2 (mitochondrial)	F1701265	2.94587	5.03674	1.31327e-26	4.95481e-24	phosphoenolpyruvate carboxykinase 2 (mitochondrial)
LOC106565174	F1701419	2.43168	6.65458	1.58161e-28	4.65912e-27	hyaluronidase-2-like	F1701361	1.35877	5.89243	0.000146491	0.00612817	hyaluronidase-2-like	F1701175	1.29444	5.93251	3.10038e-08	1.80682e-07	hyaluronidase-2-like	F1701265	2.21741	6.3345	2.36341e-15	1.0836e-13	hyaluronidase-2-like
pudp	F1701419	2.4299	4.25883	7.49618e-36	4.3113e-34	pseudouridine 5'-phosphatase	F1701361	1.33487	4.07793	5.39814e-05	0.00312469	pseudouridine 5'-phosphatase	F1701175	2.75778	4.48333	3.39538e-30	7.91953e-28	pseudouridine 5'-phosphatase	F1701265	2.35931	4.50625	3.8016e-15	1.66876e-13	pseudouridine 5'-phosphatase
gins1	F1701419	2.41737	3.25178	1.18415e-26	2.91216e-25	GINS complex subunit 1 (Psf1 homolog)	F1701361	1.41111	2.95633	0.00257309	0.0373184	GINS complex subunit 1 (Psf1 homolog)	F1701175	2.64424	3.27376	2.69537e-18	9.36774e-17	GINS complex subunit 1 (Psf1 homolog)	F1701265	2.0415	3.14722	1.22751e-11	2.57809e-10	GINS complex subunit 1 (Psf1 homolog)
LOC106609807	F1701419	2.41436	5.68554	8.7186e-28	2.41353e-26	brain-specific angiogenesis inhibitor 1-associated protein 2-like protein 1	F1701361	1.47415	5.03438	2.74877e-07	6.26432e-05	brain-specific angiogenesis inhibitor 1-associated protein 2-like protein 1	F1701175	1.5165	5.57307	2.29597e-08	1.36561e-07	brain-specific angiogenesis inhibitor 1-associated protein 2-like protein 1	F1701265	1.96007	5.84996	9.14631e-14	2.97731e-12	brain-specific angiogenesis inhibitor 1-associated protein 2-like protein 1
aldh4a1	F1701419	2.40415	3.79143	1.11801e-17	1.12283e-16	aldehyde dehydrogenase 4 family, member A1	F1701361	1.41008	3.1315	0.000109436	0.00504441	aldehyde dehydrogenase 4 family, member A1	F1701175	2.55422	4.00829	1.42985e-21	8.49495e-20	aldehyde dehydrogenase 4 family, member A1	F1701265	2.41185	3.61636	2.22899e-12	5.38172e-11	aldehyde dehydrogenase 4 family, member A1
LOC106570892	F1701419	2.39975	6.86697	8.35962e-19	9.40998e-18	annexin A3-like	F1701361	1.89928	6.92734	8.27227e-09	3.55655e-06	annexin A3-like	F1701175	1.8356	6.72271	5.10821e-16	1.17578e-14	annexin A3-like	F1701265	2.05935	6.47951	5.85771e-09	6.44987e-08	annexin A3-like
armc1l	F1701419	2.37469	3.57311	2.52531e-27	6.63047e-26	armadillo repeat containing 1, like	F1701361	1.55608	3.00715	0.000662526	0.0165576	armadillo repeat containing 1, like	F1701175	2.70575	3.53373	5.85401e-28	9.65085e-26	armadillo repeat containing 1, like	F1701265	2.2846	3.29488	5.06636e-09	5.70284e-08	armadillo repeat containing 1, like
LOC106606944	F1701419	2.36437	2.70521	2.62684e-24	5.17278e-23	uncharacterized LOC106606944	F1701361	1.35104	2.27487	0.000134061	0.00577742	uncharacterized LOC106606944	F1701175	2.08354	2.62024	1.44357e-10	1.29575e-09	uncharacterized LOC106606944	F1701265	1.61687	2.70046	2.03283e-05	9.18454e-05	uncharacterized LOC106606944
pitx1	F1701419	2.3633	1.63993	1.24188e-16	1.12275e-15	paired-like homeodomain 1	F1701361	2.60661	1.95087	2.36486e-09	1.32876e-06	paired-like homeodomain 1	F1701175	2.332	2.78023	6.41245e-10	5.13518e-09	paired-like homeodomain 1	F1701265	2.26476	2.03965	3.93741e-09	4.5431e-08	paired-like homeodomain 1
LOC106579494	F1701419	2.36109	2.7468	3.70542e-09	1.46839e-08	C-C motif chemokine 20	F1701361	3.23279	2.35005	2.69303e-09	1.46139e-06	C-C motif chemokine 20	F1701175	1.92595	2.03945	1.88221e-07	9.45096e-07	C-C motif chemokine 20	F1701265	1.97434	2.4051	3.16874e-05	0.000136604	C-C motif chemokine 20
ercc6l	F1701419	2.35753	4.46929	2.0469e-29	6.53766e-28	excision repair cross-complementation group 6-like	F1701361	1.32632	3.95945	0.00192852	0.031692	excision repair cross-complementation group 6-like	F1701175	2.33249	4.22666	4.90861e-23	3.68884e-21	excision repair cross-complementation group 6-like	F1701265	1.56414	4.03166	3.19944e-06	1.7837e-05	excision repair cross-complementation group 6-like
nansa	F1701419	2.35661	6.70442	6.8602e-42	6.9692e-40	N-acetylneuraminic acid synthase a	F1701361	1.36466	6.24273	3.82186e-05	0.00249101	N-acetylneuraminic acid synthase a	F1701175	1.90283	6.67547	4.48792e-11	4.42302e-10	N-acetylneuraminic acid synthase a	F1701265	1.70805	6.71286	6.16575e-10	8.58135e-09	N-acetylneuraminic acid synthase a
LOC106611950	F1701419	2.35251	8.2217	1.96046e-24	3.90296e-23	gastrotropin	F1701361	1.72936	8.17434	5.70342e-06	0.000643145	gastrotropin	F1701175	1.82556	8.14676	1.95345e-12	2.43124e-11	gastrotropin	F1701265	1.91487	8.42908	1.68496e-08	1.64857e-07	gastrotropin
LOC106581869	F1701419	2.32049	5.99131	9.80096e-27	2.42864e-25	gap junction gamma-1 protein-like	F1701361	1.3605	5.72132	6.6705e-06	0.00072704	gap junction gamma-1 protein-like	F1701175	1.53791	5.7965	2.23456e-08	1.33236e-07	gap junction gamma-1 protein-like	F1701265	2.00362	5.96867	1.6431e-11	3.34333e-10	gap junction gamma-1 protein-like
psat1	F1701419	2.31395	6.68139	2.05284e-32	8.54956e-31	phosphoserine aminotransferase 1	F1701361	1.54244	6.22795	1.60387e-07	3.95974e-05	phosphoserine aminotransferase 1	F1701175	2.46009	6.91364	3.57058e-29	6.98326e-27	phosphoserine aminotransferase 1	F1701265	2.74526	6.85954	1.64835e-15	7.77382e-14	phosphoserine aminotransferase 1
LOC106562360	F1701419	2.30949	2.29411	6.64936e-16	5.60444e-15	transmembrane protein 41B-like	F1701361	1.25409	1.74949	0.00403844	0.04835	transmembrane protein 41B-like	F1701175	1.60243	2.12635	1.00625e-07	5.33953e-07	transmembrane protein 41B-like	F1701265	2.42538	1.97332	7.65527e-09	8.15946e-08	transmembrane protein 41B-like
slc25a29	F1701419	2.29843	1.37787	8.05714e-09	3.06371e-08	solute carrier family 25 member 29	F1701361	2.67761	1.04491	1.4911e-06	0.000238203	solute carrier family 25 member 29	F1701175	2.77331	1.68504	9.4607e-17	2.54832e-15	solute carrier family 25 member 29	F1701265	2.25913	1.394	8.06273e-08	6.65659e-07	solute carrier family 25 member 29
zgc:110540	F1701419	2.28936	2.43811	7.40402e-19	8.36318e-18	deoxynucleoside kinase	F1701361	1.38114	1.88895	0.00223233	0.0344127	deoxynucleoside kinase	F1701175	2.6835	2.59831	2.89832e-20	1.41932e-18	deoxynucleoside kinase	F1701265	1.75852	2.07445	1.51491e-06	9.20667e-06	deoxynucleoside kinase
cdkn3	F1701419	2.28512	2.58105	1.22554e-17	1.2278e-16	cyclin-dependent kinase inhibitor 3	F1701361	1.41288	2.12147	0.00202352	0.0325973	cyclin-dependent kinase inhibitor 3	F1701175	2.49535	2.66718	3.68202e-16	8.7238e-15	cyclin-dependent kinase inhibitor 3	F1701265	1.9998	2.78255	2.38874e-08	2.24635e-07	cyclin-dependent kinase inhibitor 3
LOC106591504	F1701419	2.28379	3.65084	9.42909e-22	1.45244e-20	rho GTPase-activating protein 19-like	F1701361	1.31191	2.97562	0.00306649	0.0414319	rho GTPase-activating protein 19-like	F1701175	2.75214	3.8007	1.2352e-36	6.37606e-34	rho GTPase-activating protein 19-like	F1701265	1.75508	3.58054	3.27714e-06	1.82021e-05	rho GTPase-activating protein 19-like
LOC106605928	F1701419	2.27339	1.40625	8.98896e-11	4.30062e-10	uncharacterized LOC106605928	F1701361	2.31468	1.60267	1.5384e-05	0.00136774	uncharacterized LOC106605928	F1701175	3.03708	1.45604	6.69132e-13	9.04664e-12	uncharacterized LOC106605928	F1701265	1.72765	1.35132	7.87969e-05	0.000307595	uncharacterized LOC106605928
LOC106562041	F1701419	2.27259	4.42403	1.9275e-21	2.85967e-20	guanine nucleotide-binding protein subunit alpha-14-like	F1701361	2.25249	3.98191	3.5181e-13	8.18938e-10	guanine nucleotide-binding protein subunit alpha-14-like	F1701175	1.62175	4.1876	2.42771e-12	2.96639e-11	guanine nucleotide-binding protein subunit alpha-14-like	F1701265	2.24285	4.22968	9.64237e-19	8.43438e-17	guanine nucleotide-binding protein subunit alpha-14-like
sat1a.2	F1701419	2.26862	5.91963	8.2864e-17	7.61825e-16	spermidine/spermine N1-acetyltransferase 1a, duplicate 2	F1701361	2.02222	4.88931	2.41656e-05	0.00188405	spermidine/spermine N1-acetyltransferase 1a, duplicate 2	F1701175	2.03419	5.13395	1.66486e-19	7.04612e-18	spermidine/spermine N1-acetyltransferase 1a, duplicate 2	F1701265	2.05762	5.76981	3.30598e-06	1.83526e-05	spermidine/spermine N1-acetyltransferase 1a, duplicate 2
LOC106562547	F1701419	2.26459	2.96557	6.26812e-25	1.30609e-23	deoxyuridine 5'-triphosphate nucleotidohydrolase-like	F1701361	1.6304	2.72019	0.000155953	0.00641715	deoxyuridine 5'-triphosphate nucleotidohydrolase-like	F1701175	2.44514	3.15061	5.92685e-20	2.75258e-18	deoxyuridine 5'-triphosphate nucleotidohydrolase-like	F1701265	1.67356	3.19162	3.7505e-06	2.05975e-05	deoxyuridine 5'-triphosphate nucleotidohydrolase-like
h3f3d	F1701419	2.26088	6.67954	6.55083e-32	2.63406e-30	H3 histone, family 3D	F1701361	1.47554	6.32327	2.07233e-05	0.00168838	H3 histone, family 3D	F1701175	2.05133	6.68037	2.2974e-16	5.72855e-15	H3 histone, family 3D	F1701265	1.82211	6.62722	4.91256e-11	8.91292e-10	H3 histone, family 3D
LOC106563120	F1701419	2.25922	2.38455	4.08207e-20	5.25944e-19	small nuclear ribonucleoprotein Sm D3	F1701361	1.38757	2.00765	0.00143945	0.0268211	small nuclear ribonucleoprotein Sm D3	F1701175	2.20693	2.49559	3.09052e-14	5.34693e-13	small nuclear ribonucleoprotein Sm D3	F1701265	1.8335	2.03685	3.94556e-06	2.15591e-05	small nuclear ribonucleoprotein Sm D3
LOC106612499	F1701419	2.23467	2.17647	1.6597e-16	1.48201e-15	transcription factor E2F2	F1701361	1.61343	1.74909	6.79268e-06	0.000733267	transcription factor E2F2	F1701175	2.14567	2.41111	1.84932e-10	1.63022e-09	transcription factor E2F2	F1701265	1.62132	2.27464	8.36085e-07	5.43872e-06	transcription factor E2F2
LOC106609527	F1701419	2.23244	5.3635	2.87133e-35	1.58166e-33	mitochondrial import receptor subunit TOM22 homolog	F1701361	1.26209	5.17718	0.000362415	0.0114965	mitochondrial import receptor subunit TOM22 homolog	F1701175	1.47804	5.28209	3.39655e-08	1.96492e-07	mitochondrial import receptor subunit TOM22 homolog	F1701265	1.83069	4.96665	1.27595e-12	3.25377e-11	mitochondrial import receptor subunit TOM22 homolog
LOC106585666	F1701419	2.22542	2.50162	5.08625e-17	4.7744e-16	mevalonate kinase	F1701361	1.72194	2.28551	1.02709e-07	2.88552e-05	mevalonate kinase	F1701175	2.56595	2.74586	6.4109e-22	3.97375e-20	mevalonate kinase	F1701265	1.90861	2.4533	5.26711e-09	5.8907e-08	mevalonate kinase
pgm3	F1701419	2.20531	5.94861	7.54426e-35	3.95374e-33	phosphoglucomutase 3	F1701361	1.40067	5.61809	1.8785e-05	0.0015778	phosphoglucomutase 3	F1701175	1.87806	5.77018	1.6949e-18	6.15561e-17	phosphoglucomutase 3	F1701265	1.72452	5.80747	2.47888e-10	3.7555e-09	phosphoglucomutase 3
LOC106560925	F1701419	2.20201	6.36687	2.34685e-22	3.83229e-21	fatty acid 2-hydroxylase	F1701361	1.50442	5.8093	1.19893e-05	0.00113581	fatty acid 2-hydroxylase	F1701175	1.59719	6.16039	5.43391e-10	4.41214e-09	fatty acid 2-hydroxylase	F1701265	1.65272	6.20399	3.62743e-11	6.86362e-10	fatty acid 2-hydroxylase
LOC106573862	F1701419	2.19496	5.76682	2.01436e-22	3.31091e-21	cystathionine gamma-lyase	F1701361	1.38369	5.16074	1.51342e-07	3.8476e-05	cystathionine gamma-lyase	F1701175	2.11513	5.80725	3.77886e-22	2.47893e-20	cystathionine gamma-lyase	F1701265	1.97951	5.79653	8.8024e-17	5.342e-15	cystathionine gamma-lyase
LOC106589464	F1701419	2.19358	4.29649	4.48354e-30	1.53419e-28	cytochrome b-245 chaperone 1 homolog	F1701361	1.47095	3.99697	8.43994e-06	0.000862177	cytochrome b-245 chaperone 1 homolog	F1701175	2.12579	4.09971	1.95733e-25	2.20905e-23	cytochrome b-245 chaperone 1 homolog	F1701265	1.77607	4.11291	3.67438e-10	5.34681e-09	cytochrome b-245 chaperone 1 homolog
LOC106587180	F1701419	2.17074	5.16338	1.04221e-33	4.91843e-32	cytochrome b5-like	F1701361	1.68536	5.26869	2.0096e-06	0.000300277	cytochrome b5-like	F1701175	1.71856	5.22686	4.68475e-10	3.8532e-09	cytochrome b5-like	F1701265	2.0792	5.19772	3.36723e-13	9.70947e-12	cytochrome b5-like
LOC106562705	F1701419	2.17043	3.46219	4.33431e-21	6.14263e-20	stAR-related lipid transfer protein 5	F1701361	1.82936	3.22349	2.46167e-05	0.00190797	stAR-related lipid transfer protein 5	F1701175	2.30967	3.51701	5.66948e-22	3.56328e-20	stAR-related lipid transfer protein 5	F1701265	1.83391	3.19261	1.58731e-11	3.24455e-10	stAR-related lipid transfer protein 5
LOC106583266	F1701419	2.15939	6.5404	1.61696e-30	5.75645e-29	HIG1 domain family member 1A, mitochondrial	F1701361	1.65462	6.06222	4.15098e-06	0.000511927	HIG1 domain family member 1A, mitochondrial	F1701175	1.94549	6.37663	6.63055e-17	1.81235e-15	HIG1 domain family member 1A, mitochondrial	F1701265	1.73368	6.72179	5.23449e-08	4.53188e-07	HIG1 domain family member 1A, mitochondrial
LOC106574331	F1701419	2.15033	5.51709	5.67569e-31	2.12253e-29	muscleblind-like protein 2a	F1701361	1.63053	4.98434	1.41331e-05	0.00129015	muscleblind-like protein 2a	F1701175	1.29873	4.98014	6.08117e-06	2.29295e-05	muscleblind-like protein 2a	F1701265	1.64171	4.8099	7.15933e-10	9.82017e-09	muscleblind-like protein 2a
hsd17b7	F1701419	2.14483	2.18886	8.464e-18	8.60652e-17	hydroxysteroid (17-beta) dehydrogenase 7	F1701361	1.74966	2.10205	1.34338e-07	3.58748e-05	hydroxysteroid (17-beta) dehydrogenase 7	F1701175	2.46594	2.56616	2.5767e-18	9.01814e-17	hydroxysteroid (17-beta) dehydrogenase 7	F1701265	2.64901	2.37076	1.83013e-14	6.92154e-13	hydroxysteroid (17-beta) dehydrogenase 7
LOC106583691	F1701419	2.14117	8.31537	1.84967e-11	9.57426e-11	protein-glutamine gamma-glutamyltransferase 2	F1701361	1.33684	6.41702	6.58418e-05	0.00357025	protein-glutamine gamma-glutamyltransferase 2	F1701175	1.51215	7.49564	2.9684e-07	1.43666e-06	protein-glutamine gamma-glutamyltransferase 2	F1701265	1.92173	6.94395	1.72781e-11	3.49299e-10	protein-glutamine gamma-glutamyltransferase 2
LOC106584447	F1701419	2.13911	4.38839	1.12036e-32	4.7758e-31	MICOS complex subunit MIC13	F1701361	1.43244	4.21884	8.50949e-05	0.00427297	MICOS complex subunit MIC13	F1701175	1.55196	4.3276	1.04438e-08	6.65564e-08	MICOS complex subunit MIC13	F1701265	1.84842	4.27396	5.67344e-11	1.01638e-09	MICOS complex subunit MIC13
acer1	F1701419	2.12693	3.95404	2.28622e-09	9.26133e-09	alkaline ceramidase 1	F1701361	1.66717	3.97405	1.01864e-06	0.000174717	alkaline ceramidase 1	F1701175	2.20279	4.13795	2.77778e-14	4.82709e-13	alkaline ceramidase 1	F1701265	2.85595	4.47126	1.38606e-13	4.40653e-12	alkaline ceramidase 1
LOC106577200	F1701419	2.12092	7.93577	1.17594e-28	3.49886e-27	voltage-dependent anion-selective channel protein 2	F1701361	1.33052	7.58446	4.65859e-06	0.000552068	voltage-dependent anion-selective channel protein 2	F1701175	1.96079	8.00857	2.88576e-11	2.92271e-10	voltage-dependent anion-selective channel protein 2	F1701265	1.81162	8.18123	6.29604e-12	1.39533e-10	voltage-dependent anion-selective channel protein 2
cdc2	F1701419	2.11789	5.54925	1.15889e-28	3.45443e-27	Cell division control protein 2 homolog	F1701361	1.28475	5.08343	0.00339729	0.0438821	Cell division control protein 2 homolog	F1701175	2.42111	5.6581	4.73828e-23	3.56935e-21	Cell division control protein 2 homolog	F1701265	1.67523	5.79302	4.91782e-06	2.60754e-05	Cell division control protein 2 homolog
tstd1	F1701419	2.11775	5.76365	4.81753e-30	1.64502e-28	thiosulfate sulfurtransferase like domain containing 1	F1701361	1.49401	5.61243	1.62419e-05	0.00142505	thiosulfate sulfurtransferase like domain containing 1	F1701175	2.23924	6.01003	2.54036e-19	1.04563e-17	thiosulfate sulfurtransferase like domain containing 1	F1701265	1.88767	6.20265	8.19648e-11	1.40951e-09	thiosulfate sulfurtransferase like domain containing 1
gmppb	F1701419	2.11733	5.72651	2.27184e-25	4.97212e-24	GDP-mannose pyrophosphorylase B	F1701361	1.27221	5.11472	8.54531e-06	0.000862177	GDP-mannose pyrophosphorylase B	F1701175	1.77348	5.38859	1.26023e-17	3.9682e-16	GDP-mannose pyrophosphorylase B	F1701265	1.71433	5.44101	1.28684e-11	2.68648e-10	GDP-mannose pyrophosphorylase B
knl1	F1701419	2.10795	5.0785	3.43474e-15	2.67383e-14	kinetochore scaffold 1	F1701361	1.32159	4.55122	0.00100138	0.0215966	kinetochore scaffold 1	F1701175	2.19416	4.9318	8.1946e-24	7.03084e-22	kinetochore scaffold 1	F1701265	1.32894	4.77882	4.75332e-05	0.000195933	kinetochore scaffold 1
LOC106608632	F1701419	2.10435	4.82069	5.715e-26	1.32929e-24	histone H2A.Z	F1701361	1.38221	4.14652	0.000499382	0.0138741	histone H2A.Z	F1701175	2.39239	4.894	6.67593e-26	8.08506e-24	histone H2A.Z	F1701265	1.77198	4.5633	3.22575e-05	0.000138813	histone H2A.Z
LOC106584298	F1701419	2.1023	3.79989	4.00154e-10	1.7791e-09	polymeric immunoglobulin receptor	F1701361	1.81313	3.59049	9.13792e-05	0.00442899	polymeric immunoglobulin receptor	F1701175	1.97461	3.50077	1.00039e-10	9.28938e-10	polymeric immunoglobulin receptor	F1701265	1.77834	3.92288	9.09364e-06	4.47747e-05	polymeric immunoglobulin receptor
cenpm	F1701419	2.09408	2.52189	7.60605e-18	7.7656e-17	Centromere protein M	F1701361	1.30818	2.15801	0.00275512	0.0388687	Centromere protein M	F1701175	2.55868	2.86661	9.45071e-20	4.18543e-18	Centromere protein M	F1701265	1.7469	2.61379	1.71575e-06	1.02751e-05	Centromere protein M
gfpt1	F1701419	2.09123	7.05514	2.05639e-32	8.55341e-31	glutamine-fructose-6-phosphate transaminase 1	F1701361	1.55195	6.65034	7.2077e-07	0.000134374	glutamine-fructose-6-phosphate transaminase 1	F1701175	2.06912	7.0849	4.10134e-22	2.64637e-20	glutamine-fructose-6-phosphate transaminase 1	F1701265	1.88048	7.16838	2.87705e-13	8.45168e-12	glutamine-fructose-6-phosphate transaminase 1
LOC106611742	F1701419	2.08699	7.30804	7.64426e-19	8.63155e-18	glycerophosphoinositol inositolphosphodiesterase GDPD2-like	F1701361	1.52169	6.96427	4.7882e-08	1.57619e-05	glycerophosphoinositol inositolphosphodiesterase GDPD2-like	F1701175	2.24317	7.45763	1.19019e-20	6.18426e-19	glycerophosphoinositol inositolphosphodiesterase GDPD2-like	F1701265	1.98338	7.44983	4.29741e-14	1.5206e-12	glycerophosphoinositol inositolphosphodiesterase GDPD2-like
gbg12	F1701419	2.08448	6.09464	4.57981e-24	8.81107e-23	Guanine nucleotide-binding protein GI/GS/GO subunit gamma-12	F1701361	1.4567	5.58574	0.000103476	0.00486605	Guanine nucleotide-binding protein GI/GS/GO subunit gamma-12	F1701175	1.31857	5.74236	1.7811e-07	8.9805e-07	Guanine nucleotide-binding protein GI/GS/GO subunit gamma-12	F1701265	1.48496	5.8139	1.56491e-07	1.2118e-06	Guanine nucleotide-binding protein GI/GS/GO subunit gamma-12
LOC106582951	F1701419	2.07998	5.5341	5.53319e-25	1.16186e-23	rhomboid-related protein 2-like	F1701361	1.3336	5.23678	3.22544e-06	0.000420456	rhomboid-related protein 2-like	F1701175	1.69964	5.40119	1.13986e-13	1.76373e-12	rhomboid-related protein 2-like	F1701265	1.50909	5.39884	3.60588e-09	4.21023e-08	rhomboid-related protein 2-like
LOC106610806	F1701419	2.07632	4.69859	5.71187e-25	1.19707e-23	UDP-glucose 4-epimerase-like	F1701361	1.49126	4.39877	7.50445e-07	0.000136627	UDP-glucose 4-epimerase-like	F1701175	1.87543	4.74486	4.53817e-18	1.52832e-16	UDP-glucose 4-epimerase-like	F1701265	1.7139	4.8349	4.64014e-11	8.53235e-10	UDP-glucose 4-epimerase-like
LOC106584056	F1701419	2.06359	4.95758	1.7819e-28	5.21146e-27	uridine-cytidine kinase 2-A	F1701361	1.33539	4.63792	2.55339e-05	0.00196255	uridine-cytidine kinase 2-A	F1701175	1.40823	4.59452	3.68801e-09	2.57276e-08	uridine-cytidine kinase 2-A	F1701265	1.66713	4.23072	6.85723e-10	9.45966e-09	uridine-cytidine kinase 2-A
LOC106580712	F1701419	2.04578	1.10849	0.00311449	0.0055021	neutrophil cytosol factor 2-like	F1701361	3.1581	1.79023	0.000589029	0.0154308	neutrophil cytosol factor 2-like	F1701175	4.08112	2.21441	3.29621e-14	5.66855e-13	neutrophil cytosol factor 2-like	F1701265	2.60003	1.59958	1.62493e-05	7.53849e-05	neutrophil cytosol factor 2-like
LOC106575315	F1701419	2.04211	2.76938	1.62061e-17	1.59904e-16	ATP-binding cassette sub-family C member 4-like	F1701361	1.52752	1.69779	0.000533246	0.0144575	ATP-binding cassette sub-family C member 4-like	F1701175	1.49255	2.18698	4.22965e-07	1.99376e-06	ATP-binding cassette sub-family C member 4-like	F1701265	1.49403	2.47926	6.79742e-05	0.000269547	ATP-binding cassette sub-family C member 4-like
LOC106586549	F1701419	2.03944	2.6136	6.51316e-18	6.70436e-17	centromere protein K-like	F1701361	1.36981	2.18287	0.00411327	0.0488689	centromere protein K-like	F1701175	1.68297	2.41967	3.36058e-09	2.3599e-08	centromere protein K-like	F1701265	1.41192	2.38739	4.49811e-06	2.41734e-05	centromere protein K-like
dck	F1701419	2.02846	3.80399	9.69544e-18	9.80063e-17	deoxycytidine kinase	F1701361	1.59003	3.69643	0.000129165	0.00560338	deoxycytidine kinase	F1701175	1.87627	3.58019	3.24242e-13	4.63237e-12	deoxycytidine kinase	F1701265	1.68189	3.76099	3.54895e-08	3.20922e-07	deoxycytidine kinase
tanc2b	F1701419	2.00504	3.62763	4.40442e-15	3.38826e-14	tetratricopeptide repeat, ankyrin repeat and coiled-coil containing 2b	F1701361	1.86943	3.35816	4.27987e-05	0.00267197	tetratricopeptide repeat, ankyrin repeat and coiled-coil containing 2b	F1701175	1.44832	3.52589	4.4628e-07	2.09551e-06	tetratricopeptide repeat, ankyrin repeat and coiled-coil containing 2b	F1701265	1.73546	4.34077	2.22566e-09	2.73105e-08	tetratricopeptide repeat, ankyrin repeat and coiled-coil containing 2b
LOC106586124	F1701419	2.0027	6.03234	2.37349e-20	3.1374e-19	anterior gradient protein 3	F1701361	1.69856	5.66553	4.48013e-09	2.2462e-06	anterior gradient protein 3	F1701175	1.94613	6.10847	1.53775e-15	3.29617e-14	anterior gradient protein 3	F1701265	1.63616	6.23203	7.06364e-08	5.91596e-07	anterior gradient protein 3
chac1	F1701419	1.99769	7.23252	7.7437e-13	4.67547e-12	ChaC, cation transport regulator homolog 1 (E. coli)	F1701361	1.35693	6.70945	0.000525205	0.0143229	ChaC, cation transport regulator homolog 1 (E. coli)	F1701175	1.93057	7.27625	9.37631e-12	1.03412e-10	ChaC, cation transport regulator homolog 1 (E. coli)	F1701265	2.42189	7.20875	3.07943e-17	2.03874e-15	ChaC, cation transport regulator homolog 1 (E. coli)
acot13	F1701419	1.98956	2.86915	1.02837e-17	1.03632e-16	acyl-CoA thioesterase 13	F1701361	1.50709	2.76521	7.19282e-05	0.00380531	acyl-CoA thioesterase 13	F1701175	1.68215	3.11128	3.16492e-10	2.67034e-09	acyl-CoA thioesterase 13	F1701265	1.55457	2.88606	5.33268e-06	2.80177e-05	acyl-CoA thioesterase 13
LOC106578183	F1701419	1.97231	6.74124	1.27661e-24	2.59057e-23	UDP-glucose 4-epimerase	F1701361	1.32516	6.2193	4.11888e-06	0.000511927	UDP-glucose 4-epimerase	F1701175	1.92119	6.51479	1.02442e-13	1.60084e-12	UDP-glucose 4-epimerase	F1701265	1.61041	6.83374	2.27869e-07	1.70711e-06	UDP-glucose 4-epimerase
LOC106570373	F1701419	1.97108	2.86791	6.22317e-12	3.39474e-11	ras-related GTP-binding protein C	F1701361	1.43273	2.56771	0.00025678	0.00909021	ras-related GTP-binding protein C	F1701175	1.61201	2.82078	1.95991e-09	1.44427e-08	ras-related GTP-binding protein C	F1701265	1.84013	2.77699	7.93397e-09	8.42496e-08	ras-related GTP-binding protein C
LOC106610722	F1701419	1.97035	9.91288	2.37696e-27	6.25103e-26	14-3-3 protein beta/alpha-1	F1701361	1.25237	9.70627	3.29054e-05	0.00227676	14-3-3 protein beta/alpha-1	F1701175	1.49036	9.9395	3.82509e-10	3.18889e-09	14-3-3 protein beta/alpha-1	F1701265	1.39864	9.82093	5.66152e-08	4.85063e-07	14-3-3 protein beta/alpha-1
LOC106578055	F1701419	1.96632	6.59571	4.83598e-11	2.38866e-10	putative ferric-chelate reductase 1	F1701361	1.67864	5.8625	3.79793e-05	0.00249036	putative ferric-chelate reductase 1	F1701175	2.42916	7.33742	7.06357e-15	1.35208e-13	putative ferric-chelate reductase 1	F1701265	2.32987	6.78015	9.44088e-11	1.59698e-09	putative ferric-chelate reductase 1
LOC100136484	F1701419	1.96446	8.32995	5.48765e-18	5.68644e-17	glutathione S-transferase P	F1701361	2.42677	8.51197	1.58731e-12	2.72257e-09	glutathione S-transferase P	F1701175	2.44452	8.76062	5.72871e-16	1.30809e-14	glutathione S-transferase P	F1701265	1.94512	9.16554	1.42558e-09	1.82286e-08	glutathione S-transferase P
LOC106583660	F1701419	1.96328	1.9162	2.55417e-10	1.15956e-09	CD276 antigen	F1701361	1.76861	1.52665	0.00104564	0.0222502	CD276 antigen	F1701175	1.3379	1.46426	3.29117e-05	0.000108074	CD276 antigen	F1701265	1.99465	1.55737	5.88553e-06	3.05749e-05	CD276 antigen
LOC106572736	F1701419	1.9496	3.5312	2.63399e-14	1.86362e-13	carbohydrate sulfotransferase 11-like	F1701361	1.7908	2.95834	7.86826e-05	0.00405714	carbohydrate sulfotransferase 11-like	F1701175	1.57738	3.1395	3.87649e-08	2.21933e-07	carbohydrate sulfotransferase 11-like	F1701265	1.98312	3.37275	7.82675e-09	8.3224e-08	carbohydrate sulfotransferase 11-like
LOC106609841	F1701419	1.94852	4.35567	3.75286e-05	8.83232e-05	tetraspanin-8-like	F1701361	1.30138	3.33687	1.69497e-05	0.0014613	tetraspanin-8-like	F1701175	1.27757	4.19546	3.85835e-09	2.68135e-08	tetraspanin-8-like	F1701265	2.06631	4.56077	2.252e-11	4.45773e-10	tetraspanin-8-like
LOC106580835	F1701419	1.94553	1.92301	1.08744e-08	4.07086e-08	serine--tRNA ligase, mitochondrial	F1701361	1.35713	1.35983	0.00199722	0.032398	serine--tRNA ligase, mitochondrial	F1701175	2.85658	2.17925	5.22073e-15	1.0179e-13	serine--tRNA ligase, mitochondrial	F1701265	2.94556	2.02497	1.11567e-15	5.43346e-14	serine--tRNA ligase, mitochondrial
npm3	F1701419	1.93085	5.70237	2.28127e-27	6.00907e-26	nucleophosmin/nucleoplasmin, 3	F1701361	1.29713	5.40762	0.000332489	0.0108572	nucleophosmin/nucleoplasmin, 3	F1701175	1.77127	5.68824	7.53471e-14	1.20924e-12	nucleophosmin/nucleoplasmin, 3	F1701265	1.2844	5.32721	2.38543e-05	0.000105942	nucleophosmin/nucleoplasmin, 3
LOC106571077	F1701419	1.92972	3.6523	3.12303e-16	2.71001e-15	oligosaccharyltransferase complex subunit 4 (non-catalytic)	F1701361	1.46752	3.09326	1.52254e-05	0.00136275	oligosaccharyltransferase complex subunit 4 (non-catalytic)	F1701175	1.7807	3.6452	3.35527e-11	3.37327e-10	oligosaccharyltransferase complex subunit 4 (non-catalytic)	F1701265	1.63201	3.83693	3.81643e-06	2.09229e-05	oligosaccharyltransferase complex subunit 4 (non-catalytic)
cdka1	F1701419	1.92341	3.21644	5.09004e-21	7.17623e-20	Cyclin-dependent kinase 2-associated protein 1	F1701361	1.37485	3.00778	0.000248258	0.00889065	Cyclin-dependent kinase 2-associated protein 1	F1701175	1.39218	3.01298	5.23887e-07	2.42484e-06	Cyclin-dependent kinase 2-associated protein 1	F1701265	1.47014	2.99743	1.23275e-06	7.67775e-06	Cyclin-dependent kinase 2-associated protein 1
LOC106563565	F1701419	1.91923	6.3556	1.20641e-26	2.96467e-25	carbonyl reductase [NADPH] 1	F1701361	1.55256	6.4451	2.89551e-06	0.000391543	carbonyl reductase [NADPH] 1	F1701175	1.82236	6.4906	3.76318e-13	5.31606e-12	carbonyl reductase [NADPH] 1	F1701265	1.40423	6.65319	6.55659e-07	4.37782e-06	carbonyl reductase [NADPH] 1
LOC106584335	F1701419	1.87552	3.64489	1.44761e-21	2.18144e-20	glutamate--cysteine ligase regulatory subunit-like	F1701361	1.68428	3.35323	7.03477e-05	0.00373382	glutamate--cysteine ligase regulatory subunit-like	F1701175	1.42948	3.28383	1.52152e-08	9.37015e-08	glutamate--cysteine ligase regulatory subunit-like	F1701265	1.63018	3.04852	1.28688e-07	1.01329e-06	glutamate--cysteine ligase regulatory subunit-like
casp3	F1701419	1.87551	6.05329	1.34356e-24	2.72303e-23	Caspase-3	F1701361	1.65867	5.84241	5.98769e-07	0.000118262	Caspase-3	F1701175	1.88417	5.93698	1.7903e-19	7.52306e-18	Caspase-3	F1701265	1.73052	6.05558	5.70713e-09	6.31292e-08	Caspase-3
LOC106611282	F1701419	1.85646	8.54845	7.62171e-10	3.27635e-09	cysteine-rich protein 1	F1701361	1.58463	8.49513	7.98787e-07	0.000143821	cysteine-rich protein 1	F1701175	1.34658	8.75145	2.59082e-07	1.26736e-06	cysteine-rich protein 1	F1701265	1.84728	9.10319	1.54773e-07	1.20087e-06	cysteine-rich protein 1
LOC106613771	F1701419	1.85348	4.68805	1.92849e-25	4.26939e-24	methyl-CpG-binding domain protein 3	F1701361	1.32908	4.62294	2.4165e-06	0.000342397	methyl-CpG-binding domain protein 3	F1701175	1.66799	4.72939	2.36993e-15	4.89662e-14	methyl-CpG-binding domain protein 3	F1701265	1.54304	4.62196	3.0869e-10	4.57918e-09	methyl-CpG-binding domain protein 3
LOC106611381	F1701419	1.85019	8.1722	9.47429e-10	4.03127e-09	calpain-1 catalytic subunit-like	F1701361	2.55163	9.38247	5.22573e-14	1.54819e-10	calpain-1 catalytic subunit-like	F1701175	2.51573	9.0904	1.1784e-17	3.72171e-16	calpain-1 catalytic subunit-like	F1701265	1.9424	8.47865	8.35447e-08	6.86487e-07	calpain-1 catalytic subunit-like
LOC106571687	F1701419	1.84917	1.21716	3.27043e-07	1.01358e-06	uncharacterized LOC106571687	F1701361	1.54112	1.11368	0.00061879	0.0159161	uncharacterized LOC106571687	F1701175	1.55499	1.28564	5.53572e-07	2.5521e-06	uncharacterized LOC106571687	F1701265	1.39424	1.08719	0.000547437	0.00170391	uncharacterized LOC106571687
scel	F1701419	1.84906	8.98574	1.7998e-15	1.44953e-14	sciellin	F1701361	1.45802	8.29936	1.18069e-07	3.2334e-05	sciellin	F1701175	1.37118	8.73138	3.58433e-09	2.50362e-08	sciellin	F1701265	1.66551	8.81781	7.20315e-10	9.87162e-09	sciellin
zgc:112496	F1701419	1.80009	2.84167	1.36298e-16	1.22781e-15	uncharacterized LOC106579221	F1701361	1.29185	2.72244	0.000269048	0.0093376	uncharacterized LOC106579221	F1701175	1.95436	2.86	2.05359e-15	4.29944e-14	uncharacterized LOC106579221	F1701265	1.30898	3.0318	2.3384e-05	0.000104104	uncharacterized LOC106579221
LOC106570501	F1701419	1.79899	1.73412	5.86653e-09	2.2699e-08	ras-related protein Rab-25-like	F1701361	1.93197	1.00625	0.000124047	0.00549143	ras-related protein Rab-25-like	F1701175	2.11328	1.92045	1.77607e-10	1.57004e-09	ras-related protein Rab-25-like	F1701265	1.96762	1.59205	4.78494e-06	2.54657e-05	ras-related protein Rab-25-like
LOC106568457	F1701419	1.78646	6.08823	8.33549e-18	8.47849e-17	alpha-synuclein	F1701361	1.59709	6.49305	2.17237e-06	0.000314647	alpha-synuclein	F1701175	2.09495	6.80327	3.43788e-14	5.89287e-13	alpha-synuclein	F1701265	2.12325	6.7809	3.76963e-10	5.47016e-09	alpha-synuclein
LOC106590115	F1701419	1.77687	5.50535	3.49284e-10	1.56201e-09	low-density lipoprotein receptor	F1701361	1.69792	4.80491	3.52323e-06	0.000450269	low-density lipoprotein receptor	F1701175	1.47656	4.73581	1.46447e-10	1.31302e-09	low-density lipoprotein receptor	F1701265	1.61151	5.09696	2.17511e-09	2.67112e-08	low-density lipoprotein receptor
slc25a35	F1701419	1.77684	2.37525	5.60358e-13	3.42967e-12	solute carrier family 25 member 35	F1701361	1.48696	2.82826	6.43862e-05	0.00352989	solute carrier family 25 member 35	F1701175	1.39306	2.51356	6.30258e-08	3.47072e-07	solute carrier family 25 member 35	F1701265	1.55478	2.16006	2.57637e-06	1.4693e-05	solute carrier family 25 member 35
LOC106573904	F1701419	1.77447	3.99244	7.81962e-20	9.81894e-19	mpv17-like protein 2	F1701361	1.27725	3.92159	0.000415869	0.0125083	mpv17-like protein 2	F1701175	1.92073	4.28132	3.49922e-15	7.06757e-14	mpv17-like protein 2	F1701265	1.50191	3.93898	5.02085e-07	3.44873e-06	mpv17-like protein 2
LOC106609359	F1701419	1.76344	7.11157	8.98453e-07	2.63452e-06	gelsolin-like	F1701361	1.43801	8.27685	3.36842e-05	0.00230133	gelsolin-like	F1701175	1.77313	8.00386	1.4164e-11	1.51545e-10	gelsolin-like	F1701265	2.02076	7.30767	6.81452e-12	1.49963e-10	gelsolin-like
i14k	F1701419	1.75098	7.27494	9.69261e-09	3.65321e-08	14 kDa transmembrane protein	F1701361	1.87924	6.95347	1.96555e-05	0.00162821	14 kDa transmembrane protein	F1701175	1.85847	7.0009	3.18056e-12	3.81086e-11	14 kDa transmembrane protein	F1701265	1.98473	7.44801	2.7317e-05	0.000119556	14 kDa transmembrane protein
LOC106595594	F1701419	1.73972	2.87892	3.77943e-08	1.3166e-07	UTP--glucose-1-phosphate uridylyltransferase-like	F1701361	1.27165	2.63937	0.00032111	0.0106132	UTP--glucose-1-phosphate uridylyltransferase-like	F1701175	1.35599	2.83808	8.454e-07	3.74718e-06	UTP--glucose-1-phosphate uridylyltransferase-like	F1701265	1.48995	2.55639	3.00893e-05	0.000130397	UTP--glucose-1-phosphate uridylyltransferase-like
LOC106611534	F1701419	1.73814	7.2183	2.38877e-10	1.08765e-09	glutathione S-transferase P	F1701361	1.9618	7.31957	9.31118e-06	0.000922316	glutathione S-transferase P	F1701175	2.32786	8.13296	7.46359e-15	1.42432e-13	glutathione S-transferase P	F1701265	2.01769	7.81002	2.64823e-07	1.95634e-06	glutathione S-transferase P
LOC106579942	F1701419	1.73619	6.20229	1.6888e-19	2.04651e-18	cytochrome c oxidase subunit 6A, mitochondrial	F1701361	1.27377	6.05691	7.27129e-05	0.00384058	cytochrome c oxidase subunit 6A, mitochondrial	F1701175	1.79323	6.2972	3.03409e-12	3.64369e-11	cytochrome c oxidase subunit 6A, mitochondrial	F1701265	1.40918	6.30564	3.00452e-05	0.000130227	cytochrome c oxidase subunit 6A, mitochondrial
LOC100136454	F1701419	1.72518	6.75398	4.50842e-25	9.59032e-24	superoxide dismutase 1, soluble	F1701361	1.25624	6.43614	1.63744e-05	0.00143063	superoxide dismutase 1, soluble	F1701175	1.84724	6.95636	2.95242e-14	5.11645e-13	superoxide dismutase 1, soluble	F1701265	1.90706	6.96094	4.20916e-12	9.61414e-11	superoxide dismutase 1, soluble
LOC106581734	F1701419	1.72409	6.75048	1.23676e-12	7.29968e-12	anterior gradient protein 3	F1701361	1.86471	6.53766	1.01296e-11	1.32045e-08	anterior gradient protein 3	F1701175	1.74542	6.89527	1.15597e-10	1.05916e-09	anterior gradient protein 3	F1701265	1.91702	7.21027	4.18123e-08	3.70606e-07	anterior gradient protein 3
LOC106563588	F1701419	1.72167	7.49488	5.16805e-18	5.37062e-17	diamine acetyltransferase 1	F1701361	1.53683	6.86414	0.0001405	0.00596878	diamine acetyltransferase 1	F1701175	1.68528	7.3898	5.70019e-10	4.60815e-09	diamine acetyltransferase 1	F1701265	1.96445	7.51705	4.66666e-08	4.08545e-07	diamine acetyltransferase 1
LOC106593758	F1701419	1.71991	3.15576	3.00213e-12	1.70082e-11	THUMP domain-containing protein 1-like	F1701361	1.30814	3.31671	0.000891795	0.0201824	THUMP domain-containing protein 1-like	F1701175	1.84843	3.42055	1.31394e-12	1.68779e-11	THUMP domain-containing protein 1-like	F1701265	1.7456	3.25434	1.63003e-09	2.05824e-08	THUMP domain-containing protein 1-like
LOC106600193	F1701419	1.69131	5.25573	1.6826e-12	9.8069e-12	14-3-3 protein beta/alpha-A-like	F1701361	1.37019	5.54156	6.69768e-07	0.000127644	14-3-3 protein beta/alpha-A-like	F1701175	1.43561	5.91357	6.37119e-06	2.39142e-05	14-3-3 protein beta/alpha-A-like	F1701265	1.41132	6.11264	3.48645e-06	1.9252e-05	14-3-3 protein beta/alpha-A-like
LOC106612669	F1701419	1.68755	4.10104	8.79747e-19	9.88238e-18	TLC domain-containing protein 3A	F1701361	1.35293	3.59459	3.31398e-06	0.000428568	TLC domain-containing protein 3A	F1701175	1.76972	3.80084	7.38119e-13	9.90281e-12	TLC domain-containing protein 3A	F1701265	1.99148	3.96394	4.65209e-10	6.63389e-09	TLC domain-containing protein 3A
cgasa	F1701419	1.65192	3.06847	1.39937e-05	3.50567e-05	cyclic GMP-AMP synthase a	F1701361	2.42712	2.45553	8.59183e-10	5.59998e-07	cyclic GMP-AMP synthase a	F1701175	1.36232	2.58708	3.62846e-05	0.000118292	cyclic GMP-AMP synthase a	F1701265	2.19174	3.48114	5.44495e-12	1.22185e-10	cyclic GMP-AMP synthase a
LOC106563671	F1701419	1.6083	4.68731	4.12259e-13	2.55245e-12	high mobility group protein B3	F1701361	1.69907	4.73402	2.93158e-06	0.000393158	high mobility group protein B3	F1701175	1.54953	4.8614	7.25463e-14	1.16906e-12	high mobility group protein B3	F1701265	1.44922	5.0089	8.339e-07	5.42676e-06	high mobility group protein B3
apooa	F1701419	1.60314	3.71416	2.98887e-15	2.34577e-14	apolipoprotein O, a	F1701361	1.50938	3.60888	1.6016e-06	0.000248647	apolipoprotein O, a	F1701175	1.42896	3.9563	3.37345e-10	2.83565e-09	apolipoprotein O, a	F1701265	1.68593	3.80041	1.74979e-08	1.70594e-07	apolipoprotein O, a
LOC106598856	F1701419	1.59803	2.69932	1.31663e-11	6.91949e-11	retinol dehydrogenase 12	F1701361	1.51574	2.74298	2.64686e-06	0.000367057	retinol dehydrogenase 12	F1701175	1.8879	3.0603	3.92478e-13	5.52698e-12	retinol dehydrogenase 12	F1701265	2.29206	3.07892	2.10337e-14	7.86516e-13	retinol dehydrogenase 12
LOC106592668	F1701419	1.58637	3.92056	5.57546e-08	1.90164e-07	mid1-interacting protein 1-B	F1701361	1.26881	3.06942	0.000368341	0.011617	mid1-interacting protein 1-B	F1701175	1.45396	3.64744	1.6692e-07	8.46371e-07	mid1-interacting protein 1-B	F1701265	1.34557	3.60999	4.38733e-06	2.36308e-05	mid1-interacting protein 1-B
star5	F1701419	1.56354	3.07053	3.76282e-11	1.88141e-10	StAR-related lipid transfer protein 5	F1701361	1.41208	3.0383	3.10362e-05	0.00221426	StAR-related lipid transfer protein 5	F1701175	1.48395	3.18874	1.44292e-11	1.5412e-10	StAR-related lipid transfer protein 5	F1701265	1.47941	2.99179	9.60557e-07	6.15885e-06	StAR-related lipid transfer protein 5
tk1	F1701419	1.51635	6.13878	3.55943e-14	2.48657e-13	thymidine kinase 1, soluble	F1701361	1.32468	6.21146	0.00093257	0.0206745	thymidine kinase 1, soluble	F1701175	1.80742	6.51852	5.18788e-11	5.08105e-10	thymidine kinase 1, soluble	F1701265	1.8406	6.40538	1.82695e-08	1.77179e-07	thymidine kinase 1, soluble
gsto1	F1701419	1.51444	6.93779	3.95933e-17	3.75331e-16	glutathione S-transferase omega 1	F1701361	1.30612	6.96063	2.25756e-06	0.000322683	glutathione S-transferase omega 1	F1701175	1.54871	7.07637	1.11911e-12	1.45657e-11	glutathione S-transferase omega 1	F1701265	1.36587	7.13486	2.10299e-08	2.00595e-07	glutathione S-transferase omega 1
LOC106608859	F1701419	1.49536	8.28854	3.39297e-16	2.93177e-15	thioredoxin	F1701361	1.39352	8.17533	4.66084e-05	0.00282895	thioredoxin	F1701175	1.66011	8.19314	4.52904e-13	6.29626e-12	thioredoxin	F1701265	1.36155	8.4619	1.01402e-06	6.46197e-06	thioredoxin
LOC106593218	F1701419	1.47463	3.11605	0.000867428	0.00167546	suppressor of cytokine signaling 1-like	F1701361	1.49404	2.38851	3.89961e-05	0.00252053	suppressor of cytokine signaling 1-like	F1701175	2.11974	3.49638	5.38116e-09	3.63922e-08	suppressor of cytokine signaling 1-like	F1701265	3.50674	4.06962	6.04556e-14	2.04225e-12	suppressor of cytokine signaling 1-like
LOC106606418	F1701419	1.45634	2.08782	3.01862e-08	1.06615e-07	metalloproteinase inhibitor 2-like	F1701361	1.70521	1.54682	0.000324477	0.0106929	metalloproteinase inhibitor 2-like	F1701175	2.50499	2.57623	3.80743e-18	1.29749e-16	metalloproteinase inhibitor 2-like	F1701265	2.04457	3.02505	1.93469e-08	1.86186e-07	metalloproteinase inhibitor 2-like
si:ch211-107o10.3	F1701419	1.38118	3.40912	7.03379e-11	3.41581e-10	uncharacterized LOC106561176	F1701361	1.34475	3.39038	1.43403e-05	0.00130177	uncharacterized LOC106561176	F1701175	1.30548	3.66821	8.68584e-08	4.66405e-07	uncharacterized LOC106561176	F1701265	1.66096	3.40714	1.15264e-08	1.17229e-07	uncharacterized LOC106561176
LOC106612644	F1701419	1.3632	3.71042	1.67605e-06	4.74732e-06	putative uncharacterized protein DDB_G0292636	F1701361	1.96158	3.24848	3.36944e-09	1.71573e-06	putative uncharacterized protein DDB_G0292636	F1701175	1.39621	3.1756	7.20857e-07	3.24123e-06	putative uncharacterized protein DDB_G0292636	F1701265	1.26186	3.6256	0.000623194	0.00190896	putative uncharacterized protein DDB_G0292636
LOC106561989	F1701419	1.27089	3.63366	4.82994e-05	0.000111943	fructose-1,6-bisphosphatase 1	F1701361	1.26677	3.31711	1.29359e-06	0.000208697	fructose-1,6-bisphosphatase 1	F1701175	2.09349	3.96399	2.59992e-17	7.67978e-16	fructose-1,6-bisphosphatase 1	F1701265	2.09398	3.68524	1.90139e-12	4.65172e-11	fructose-1,6-bisphosphatase 1
LOC106600845	F1701419	-1.32041	3.19586	2.33146e-05	5.65691e-05	uncharacterized LOC106600845	F1701361	-2.49467	3.33045	3.98211e-10	2.88385e-07	uncharacterized LOC106600845	F1701175	-2.17911	3.34292	2.40471e-18	8.46907e-17	uncharacterized LOC106600845	F1701265	-1.39778	3.45633	7.57106e-05	0.000296657	uncharacterized LOC106600845
tbx15	F1701419	-1.33081	1.82145	0.000154255	0.000333727	T-box transcription factor 15	F1701361	-1.44232	2.39863	0.00151969	0.0276498	T-box transcription factor 15	F1701175	-1.91239	1.93331	2.9421e-07	1.42502e-06	T-box transcription factor 15	F1701265	-1.68933	2.07457	9.05155e-05	0.00034809	T-box transcription factor 15
nog2	F1701419	-1.3514	3.29522	3.04815e-06	8.34173e-06	noggin 2	F1701361	-1.32044	3.29279	0.000397259	0.012202	noggin 2	F1701175	-1.98574	2.87699	1.21944e-07	6.36146e-07	noggin 2	F1701265	-2.08448	2.84232	3.30367e-09	3.88781e-08	noggin 2
LOC106613139	F1701419	-1.38044	1.66549	7.00161e-05	0.000158668	paired box protein Pax-3	F1701361	-1.34088	2.18162	0.000785683	0.0185272	paired box protein Pax-3	F1701175	-1.37693	1.69821	7.40216e-06	2.74534e-05	paired box protein Pax-3	F1701265	-1.41987	1.36288	0.000377199	0.00122531	paired box protein Pax-3
LOC106568903	F1701419	-1.38295	1.67905	0.000413992	0.000839047	ectoderm-neural cortex protein 1	F1701361	-1.36035	1.95193	0.00149955	0.0274083	ectoderm-neural cortex protein 1	F1701175	-1.56743	1.2022	1.16039e-05	4.14927e-05	ectoderm-neural cortex protein 1	F1701265	-2.07058	1.44469	2.88193e-06	1.62579e-05	ectoderm-neural cortex protein 1
heyl	F1701419	-1.41242	3.08213	0.00119474	0.00225766	hes related family bHLH transcription factor with YRPW motif like	F1701361	-1.30396	3.48543	0.000306018	0.010239	hes related family bHLH transcription factor with YRPW motif like	F1701175	-1.43154	3.02768	1.01654e-07	5.38962e-07	hes related family bHLH transcription factor with YRPW motif like	F1701265	-1.52232	3.11537	0.000589754	0.0018163	hes related family bHLH transcription factor with YRPW motif like
pax7a	F1701419	-1.42308	3.37896	6.26787e-08	2.12779e-07	paired box 7a	F1701361	-1.25894	4.29983	0.00027941	0.00958137	paired box 7a	F1701175	-1.61398	3.53615	5.74042e-13	7.83844e-12	paired box 7a	F1701265	-1.39218	3.31485	1.61424e-06	9.73234e-06	paired box 7a
LOC106579812	F1701419	-1.42683	3.32156	6.57064e-08	2.22501e-07	collagen alpha-1(XXVII) chain B-like	F1701361	-1.35727	3.64223	0.000199045	0.00762244	collagen alpha-1(XXVII) chain B-like	F1701175	-2.04037	3.00827	2.57737e-15	5.30779e-14	collagen alpha-1(XXVII) chain B-like	F1701265	-1.70494	2.77592	2.50539e-08	2.34408e-07	collagen alpha-1(XXVII) chain B-like
LOC106603148	F1701419	-1.443	3.5328	1.6415e-06	4.65473e-06	guanine nucleotide-binding protein G(I)/G(S)/G(O) subunit gamma-3	F1701361	-2.08325	3.15179	2.18115e-08	7.9867e-06	guanine nucleotide-binding protein G(I)/G(S)/G(O) subunit gamma-3	F1701175	-2.20028	3.02451	1.0629e-13	1.65277e-12	guanine nucleotide-binding protein G(I)/G(S)/G(O) subunit gamma-3	F1701265	-1.87412	3.62868	3.51721e-09	4.11283e-08	guanine nucleotide-binding protein G(I)/G(S)/G(O) subunit gamma-3
cdon	F1701419	-1.47029	3.32512	3.53776e-08	1.23744e-07	cell adhesion associated, oncogene regulated	F1701361	-1.34407	3.43566	5.45293e-05	0.00312862	cell adhesion associated, oncogene regulated	F1701175	-1.97536	2.91695	7.84122e-11	7.4481e-10	cell adhesion associated, oncogene regulated	F1701265	-1.57884	2.70316	4.26907e-06	2.30931e-05	cell adhesion associated, oncogene regulated
inf2	F1701419	-1.47443	2.07193	5.19955e-08	1.77988e-07	inverted formin 2	F1701361	-1.27775	2.37864	8.97301e-05	0.00439756	inverted formin 2	F1701175	-1.36792	1.74523	0.00016904	0.000480217	inverted formin 2	F1701265	-1.71033	1.57817	1.22946e-05	5.86541e-05	inverted formin 2
LOC123743481	F1701419	-1.50772	1.83796	5.16495e-06	1.37527e-05	uncharacterized protein KIAA0408-like	F1701361	-1.30287	2.14322	0.00153105	0.0277659	uncharacterized protein KIAA0408-like	F1701175	-1.97355	1.76528	3.25448e-09	2.29512e-08	uncharacterized protein KIAA0408-like	F1701265	-1.50918	1.90063	1.35853e-05	6.40718e-05	uncharacterized protein KIAA0408-like
LOC106611783	F1701419	-1.53836	2.49535	2.28381e-06	6.3529e-06	protocadherin-18	F1701361	-1.40379	2.55888	0.000766573	0.0182497	protocadherin-18	F1701175	-1.32042	2.13325	0.000788303	0.00194744	protocadherin-18	F1701265	-1.7904	2.07867	5.11028e-07	3.50567e-06	protocadherin-18
LOC106600066	F1701419	-1.53894	3.27418	7.09813e-08	2.39344e-07	dynein, cytoplasmic 1, intermediate chain 2a-like	F1701361	-1.37438	3.82141	5.44869e-07	0.000109876	dynein, cytoplasmic 1, intermediate chain 2a-like	F1701175	-1.6369	3.29637	2.11565e-11	2.20078e-10	dynein, cytoplasmic 1, intermediate chain 2a-like	F1701265	-1.38265	2.95275	1.13728e-05	5.47569e-05	dynein, cytoplasmic 1, intermediate chain 2a-like
LOC106580579	F1701419	-1.53911	5.87924	3.54732e-08	1.24052e-07	adipocyte enhancer-binding protein 1	F1701361	-1.27919	6.21668	0.000167684	0.00677155	adipocyte enhancer-binding protein 1	F1701175	-2.4055	5.70578	9.74694e-20	4.29247e-18	adipocyte enhancer-binding protein 1	F1701265	-1.32524	5.48583	4.4121e-06	2.37519e-05	adipocyte enhancer-binding protein 1
si:dkey-183j2.10	F1701419	-1.55142	2.69673	5.29252e-06	1.40763e-05	glutamate receptor U1	F1701361	-1.50458	3.19761	0.000115511	0.00522106	glutamate receptor U1	F1701175	-1.84074	1.91388	2.1831e-07	1.08442e-06	glutamate receptor U1	F1701265	-1.3589	1.8556	0.000166118	0.000594308	glutamate receptor U1
LOC106607481	F1701419	-1.59631	3.56866	1.6079e-07	5.1863e-07	uncharacterized LOC106607481	F1701361	-2.06696	3.9882	1.24523e-08	4.88924e-06	uncharacterized LOC106607481	F1701175	-2.16565	3.37635	1.68633e-20	8.60605e-19	uncharacterized LOC106607481	F1701265	-1.55102	4.00069	3.81985e-05	0.00016145	uncharacterized LOC106607481
LOC106603524	F1701419	-1.60816	2.39813	0.000490493	0.000982673	autism susceptibility gene 2 protein	F1701361	-1.37552	2.68794	3.07253e-05	0.00220067	autism susceptibility gene 2 protein	F1701175	-2.68458	2.18115	6.39379e-12	7.2394e-11	autism susceptibility gene 2 protein	F1701265	-2.34308	1.94978	3.8089e-09	4.40946e-08	autism susceptibility gene 2 protein
LOC106605148	F1701419	-1.62592	1.93372	1.4582e-08	5.36947e-08	protein FAM110C-like	F1701361	-1.2816	1.95922	0.000636278	0.0161618	protein FAM110C-like	F1701175	-1.73863	1.62046	3.26418e-07	1.57064e-06	protein FAM110C-like	F1701265	-2.05584	1.57297	4.90729e-08	4.26866e-07	protein FAM110C-like
colgalt2b	F1701419	-1.62948	1.8091	9.3474e-05	0.000208423	collagen beta(1-O)galactosyltransferase 2b	F1701361	-1.47788	2.4099	4.99033e-05	0.00296229	collagen beta(1-O)galactosyltransferase 2b	F1701175	-2.66937	1.9079	1.60999e-15	3.44165e-14	collagen beta(1-O)galactosyltransferase 2b	F1701265	-1.46682	1.85749	2.93965e-05	0.000127783	collagen beta(1-O)galactosyltransferase 2b
p2rx7	F1701419	-1.64247	2.81809	6.35678e-09	2.45203e-08	purinergic receptor P2X, ligand-gated ion channel, 7	F1701361	-1.42112	2.93146	2.74765e-06	0.00037942	purinergic receptor P2X, ligand-gated ion channel, 7	F1701175	-2.18236	2.5394	9.33986e-11	8.74963e-10	purinergic receptor P2X, ligand-gated ion channel, 7	F1701265	-2.0807	2.42647	5.91354e-08	5.04036e-07	purinergic receptor P2X, ligand-gated ion channel, 7
LOC123726879	F1701419	-1.65452	2.13762	4.82716e-05	0.000111887	uncharacterized LOC123726879	F1701361	-1.3647	2.39183	0.000265803	0.00927937	uncharacterized LOC123726879	F1701175	-2.08667	1.95052	6.81554e-12	7.68652e-11	uncharacterized LOC123726879	F1701265	-2.10699	1.4551	4.74655e-07	3.28192e-06	uncharacterized LOC123726879
LOC106586243	F1701419	-1.65773	1.16889	4.07967e-07	1.2513e-06	N-chimaerin-like	F1701361	-1.43404	1.8591	0.000807905	0.0188332	N-chimaerin-like	F1701175	-1.79861	1.15628	4.41138e-07	2.07291e-06	N-chimaerin-like	F1701265	-1.59622	1.48411	0.000207627	0.000721466	N-chimaerin-like
uroc1	F1701419	-1.68144	1.20674	5.94707e-07	1.78445e-06	urocanate hydratase 1	F1701361	-1.31219	1.87063	0.00152032	0.0276498	urocanate hydratase 1	F1701175	-1.76404	1.05477	2.15051e-07	1.07043e-06	urocanate hydratase 1	F1701265	-1.71377	1.16237	3.36502e-05	0.000144172	urocanate hydratase 1
LOC106588478	F1701419	-1.73811	4.60116	1.33796e-16	1.20661e-15	elongation factor 1-alpha	F1701361	-1.80233	5.28772	8.08421e-06	0.000833723	elongation factor 1-alpha	F1701175	-2.34515	4.59944	9.73189e-20	4.29185e-18	elongation factor 1-alpha	F1701265	-1.51669	4.60657	4.87412e-06	2.58744e-05	elongation factor 1-alpha
LOC106564554	F1701419	-1.74785	2.65084	7.28688e-08	2.45455e-07	transcription factor SOX-10-like	F1701361	-1.46493	3.09173	4.74786e-05	0.00284426	transcription factor SOX-10-like	F1701175	-1.69326	2.53496	1.02416e-10	9.48497e-10	transcription factor SOX-10-like	F1701265	-1.29812	2.39111	7.42804e-05	0.000291872	transcription factor SOX-10-like
LOC106611819	F1701419	-1.74916	2.53956	1.86566e-07	5.97049e-07	fibroblast growth factor 18-like	F1701361	-1.43947	2.81074	5.21597e-05	0.00305176	fibroblast growth factor 18-like	F1701175	-2.31117	2.32947	6.62983e-11	6.39976e-10	fibroblast growth factor 18-like	F1701265	-2.63492	1.73634	5.32401e-07	3.63623e-06	fibroblast growth factor 18-like
LOC106613072	F1701419	-1.80309	3.42511	3.4753e-09	1.38106e-08	serpin H1	F1701361	-2.00795	3.84694	8.95629e-05	0.00439756	serpin H1	F1701175	-1.96513	2.99822	5.54974e-06	2.11051e-05	serpin H1	F1701265	-1.52762	2.93254	9.21591e-06	4.53126e-05	serpin H1
LOC106585376	F1701419	-1.80617	2.45061	2.83929e-08	1.00608e-07	ras-related protein Rab-27B-like	F1701361	-1.86114	2.52417	5.60496e-07	0.000112061	ras-related protein Rab-27B-like	F1701175	-2.41623	2.098	3.84994e-13	5.42645e-12	ras-related protein Rab-27B-like	F1701265	-2.0012	2.02436	5.24815e-07	3.58912e-06	ras-related protein Rab-27B-like
pnpla1	F1701419	-1.82911	4.67264	2.17492e-09	8.8313e-09	patatin-like phospholipase domain containing 1	F1701361	-1.64681	5.57806	4.16277e-06	0.000511927	patatin-like phospholipase domain containing 1	F1701175	-1.86442	4.46939	9.67124e-16	2.13704e-14	patatin-like phospholipase domain containing 1	F1701265	-1.30257	4.41922	4.44237e-06	2.39025e-05	patatin-like phospholipase domain containing 1
LOC106590595	F1701419	-1.85629	2.46844	2.55495e-10	1.15976e-09	choline-phosphate cytidylyltransferase B-like	F1701361	-1.52072	2.65075	1.35727e-05	0.00124598	choline-phosphate cytidylyltransferase B-like	F1701175	-2.23699	2.35354	6.2915e-17	1.7317e-15	choline-phosphate cytidylyltransferase B-like	F1701265	-2.14251	1.95348	1.17524e-07	9.33844e-07	choline-phosphate cytidylyltransferase B-like
il4/13a	F1701419	-1.90501	3.73678	0.00051031	0.00101974	interleukin 4/13A	F1701361	-1.78025	4.21516	0.000384264	0.0119453	interleukin 4/13A	F1701175	-1.69487	2.9553	2.38758e-07	1.17561e-06	interleukin 4/13A	F1701265	-2.92336	3.53424	4.12536e-16	2.18588e-14	interleukin 4/13A
LOC106612816	F1701419	-1.93799	1.62045	1.20136e-07	3.93772e-07	polypeptide N-acetylgalactosaminyltransferase 17	F1701361	-1.53297	1.17449	0.000899394	0.0202119	polypeptide N-acetylgalactosaminyltransferase 17	F1701175	-1.48331	1.07578	1.20824e-05	4.30375e-05	polypeptide N-acetylgalactosaminyltransferase 17	F1701265	-1.83495	1.19291	0.000830275	0.00245515	polypeptide N-acetylgalactosaminyltransferase 17
LOC106585897	F1701419	-1.94622	2.03664	9.95518e-08	3.2985e-07	probable phospholipid-transporting ATPase IM	F1701361	-1.31667	2.11582	0.000508906	0.0139838	probable phospholipid-transporting ATPase IM	F1701175	-1.68566	1.95287	2.34344e-05	7.90806e-05	probable phospholipid-transporting ATPase IM	F1701265	-1.41858	1.30058	0.00135208	0.00377263	probable phospholipid-transporting ATPase IM
LOC106561270	F1701419	-1.9908	3.05352	5.09526e-13	3.12735e-12	melanophilin-like	F1701361	-1.43974	3.4346	4.41619e-06	0.000527177	melanophilin-like	F1701175	-2.20808	2.85763	6.53718e-18	2.16676e-16	melanophilin-like	F1701265	-1.93225	2.659	2.36063e-06	1.36264e-05	melanophilin-like
LOC106572214	F1701419	-2.01857	4.9789	6.53124e-18	6.71873e-17	paired box protein Pax-7	F1701361	-1.35416	5.31175	2.08273e-05	0.00169262	paired box protein Pax-7	F1701175	-1.77416	4.53727	1.36031e-17	4.24515e-16	paired box protein Pax-7	F1701265	-1.58355	4.51759	1.74531e-07	1.33727e-06	paired box protein Pax-7
LOC106603538	F1701419	-2.03758	3.9819	1.30216e-13	8.51315e-13	diacylglycerol O-acyltransferase 2-like	F1701361	-1.68429	5.13175	3.13227e-05	0.00221426	diacylglycerol O-acyltransferase 2-like	F1701175	-1.91954	4.26325	4.56141e-15	9.01064e-14	diacylglycerol O-acyltransferase 2-like	F1701265	-1.35963	3.69725	1.86963e-05	8.52806e-05	diacylglycerol O-acyltransferase 2-like
LOC106580885	F1701419	-2.04608	1.47083	5.71366e-07	1.719e-06	delta and Notch-like epidermal growth factor-related receptor	F1701361	-2.5045	1.84846	6.85032e-05	0.00368391	delta and Notch-like epidermal growth factor-related receptor	F1701175	-2.82579	1.70687	1.37128e-18	5.05016e-17	delta and Notch-like epidermal growth factor-related receptor	F1701265	-2.19151	1.34867	5.34263e-07	3.64657e-06	delta and Notch-like epidermal growth factor-related receptor
LOC106583145	F1701419	-2.082	4.10287	1.34673e-14	9.84243e-14	collagen alpha-1(VII) chain	F1701361	-1.27219	3.79406	0.00268845	0.0384609	collagen alpha-1(VII) chain	F1701175	-1.7751	3.91942	0.000126138	0.000367286	collagen alpha-1(VII) chain	F1701265	-2.18144	4.1876	1.08965e-06	6.88922e-06	collagen alpha-1(VII) chain
sema3bl	F1701419	-2.1029	3.53432	1.90685e-14	1.37237e-13	sema domain, immunoglobulin domain (Ig), short basic domain, secreted, (semaphorin) 3bl	F1701361	-1.34666	3.25322	4.25555e-05	0.00267197	sema domain, immunoglobulin domain (Ig), short basic domain, secreted, (semaphorin) 3bl	F1701175	-1.97571	3.31725	1.17497e-12	1.52442e-11	sema domain, immunoglobulin domain (Ig), short basic domain, secreted, (semaphorin) 3bl	F1701265	-1.9439	3.05962	2.00103e-09	2.47677e-08	sema domain, immunoglobulin domain (Ig), short basic domain, secreted, (semaphorin) 3bl
LOC106583102	F1701419	-2.10885	5.5681	2.80985e-08	9.95969e-08	microfibril associated protein 2	F1701361	-1.32693	5.41808	0.000215144	0.00804052	microfibril associated protein 2	F1701175	-1.98462	5.1209	2.34074e-13	3.42019e-12	microfibril associated protein 2	F1701265	-1.50076	5.52008	1.69613e-05	7.83398e-05	microfibril associated protein 2
LOC106608220	F1701419	-2.11074	5.67298	4.28488e-14	2.95975e-13	rho guanine nucleotide exchange factor 33	F1701361	-1.34222	5.93304	3.15118e-06	0.000415764	rho guanine nucleotide exchange factor 33	F1701175	-2.45579	5.54102	1.7962e-30	4.41866e-28	rho guanine nucleotide exchange factor 33	F1701265	-2.13251	5.04078	1.02175e-09	1.35347e-08	rho guanine nucleotide exchange factor 33
LOC106576768	F1701419	-2.11149	3.40545	3.47234e-12	1.95162e-11	rho-related GTP-binding protein RhoQ	F1701361	-1.3411	3.04978	0.00206329	0.0329772	rho-related GTP-binding protein RhoQ	F1701175	-2.31079	2.84669	1.0382e-08	6.61889e-08	rho-related GTP-binding protein RhoQ	F1701265	-1.5142	2.88641	0.000240097	0.000820632	rho-related GTP-binding protein RhoQ
LOC106581317	F1701419	-2.12845	3.15417	4.82577e-14	3.31782e-13	ephrin type-A receptor 4	F1701361	-1.37259	3.54082	3.87453e-07	8.36206e-05	ephrin type-A receptor 4	F1701175	-2.39125	2.98235	2.29477e-13	3.36083e-12	ephrin type-A receptor 4	F1701265	-1.9603	2.56686	1.11232e-07	8.87886e-07	ephrin type-A receptor 4
LOC106587217	F1701419	-2.13443	2.39728	2.5091e-11	1.28086e-10	neuroplastin-like	F1701361	-1.33785	2.39054	6.53318e-05	0.00355499	neuroplastin-like	F1701175	-1.91562	1.93854	2.28347e-08	1.3592e-07	neuroplastin-like	F1701265	-2.2335	1.67873	5.64295e-07	3.82569e-06	neuroplastin-like
LOC106582078	F1701419	-2.13742	3.62936	1.45513e-12	8.52987e-12	gap junction beta-2 protein-like	F1701361	-1.25344	5.09884	0.000536225	0.0145105	gap junction beta-2 protein-like	F1701175	-1.97753	3.55933	3.16724e-15	6.43834e-14	gap junction beta-2 protein-like	F1701265	-1.49789	3.81144	2.06403e-07	1.55872e-06	gap junction beta-2 protein-like
LOC106589408	F1701419	-2.14012	2.70547	3.04969e-09	1.2192e-08	protein tfg-1	F1701361	-1.25761	3.00638	2.91293e-05	0.00211424	protein tfg-1	F1701175	-2.16086	2.3929	1.12456e-14	2.07562e-13	protein tfg-1	F1701265	-2.09563	2.31664	3.23929e-07	2.33891e-06	protein tfg-1
LOC106576809	F1701419	-2.14356	2.47396	1.04883e-12	6.23562e-12	poly(rC)-binding protein 3-like	F1701361	-1.38088	2.90246	0.000150505	0.00624817	poly(rC)-binding protein 3-like	F1701175	-2.2909	2.38115	4.16603e-17	1.18287e-15	poly(rC)-binding protein 3-like	F1701265	-2.30525	2.21104	1.85835e-07	1.41488e-06	poly(rC)-binding protein 3-like
LOC106581666	F1701419	-2.16101	9.52688	3.34063e-12	1.88214e-11	collagen alpha-3(VI) chain	F1701361	-1.33655	9.4823	3.16943e-05	0.00223086	collagen alpha-3(VI) chain	F1701175	-2.17686	9.08627	4.78963e-13	6.62635e-12	collagen alpha-3(VI) chain	F1701265	-1.65138	8.89564	1.00649e-07	8.11069e-07	collagen alpha-3(VI) chain
LOC106566246	F1701419	-2.17132	5.6198	7.1745e-17	6.63717e-16	extracellular matrix protein 2	F1701361	-1.30847	5.75577	1.27279e-06	0.000207395	extracellular matrix protein 2	F1701175	-2.43733	5.27891	3.54089e-17	1.01916e-15	extracellular matrix protein 2	F1701265	-1.83797	4.73474	1.6485e-12	4.09055e-11	extracellular matrix protein 2
LOC106609328	F1701419	-2.18872	2.6254	4.16876e-15	3.21531e-14	transcription factor SOX-5-like	F1701361	-1.34878	2.84868	9.11727e-05	0.00442899	transcription factor SOX-5-like	F1701175	-2.03736	2.57108	4.10826e-14	6.94741e-13	transcription factor SOX-5-like	F1701265	-2.01261	2.05913	1.70219e-05	7.8608e-05	transcription factor SOX-5-like
LOC106582668	F1701419	-2.20464	3.08528	6.76095e-11	3.28772e-10	zinc finger E-box-binding homeobox 2	F1701361	-1.28226	3.00936	0.00102452	0.0219514	zinc finger E-box-binding homeobox 2	F1701175	-1.86834	2.92188	1.96281e-06	8.13867e-06	zinc finger E-box-binding homeobox 2	F1701265	-2.19615	2.70565	2.85664e-08	2.64193e-07	zinc finger E-box-binding homeobox 2
l1cama	F1701419	-2.20663	2.85101	8.75497e-14	5.83247e-13	L1 cell adhesion molecule, paralog a	F1701361	-1.38806	2.55844	5.12263e-05	0.00301535	L1 cell adhesion molecule, paralog a	F1701175	-2.29699	2.76024	1.47201e-17	4.56656e-16	L1 cell adhesion molecule, paralog a	F1701265	-2.01678	2.79654	9.19441e-11	1.56225e-09	L1 cell adhesion molecule, paralog a
LOC106579923	F1701419	-2.2091	3.65485	1.05423e-13	6.96342e-13	ectonucleoside triphosphate diphosphohydrolase 3	F1701361	-1.39372	4.20965	6.29608e-06	0.000700283	ectonucleoside triphosphate diphosphohydrolase 3	F1701175	-2.35566	3.49095	4.02038e-19	1.60245e-17	ectonucleoside triphosphate diphosphohydrolase 3	F1701265	-1.91841	3.61462	1.61893e-09	2.04505e-08	ectonucleoside triphosphate diphosphohydrolase 3
LOC106562354	F1701419	-2.23718	2.63051	5.56793e-08	1.89927e-07	collagen and calcium-binding EGF domain-containing protein 1	F1701361	-1.53662	3.21636	0.000775777	0.0183931	collagen and calcium-binding EGF domain-containing protein 1	F1701175	-1.94972	2.46912	3.86642e-09	2.68577e-08	collagen and calcium-binding EGF domain-containing protein 1	F1701265	-2.36387	1.81937	1.3203e-10	2.15789e-09	collagen and calcium-binding EGF domain-containing protein 1
si:ch211-251b21.1	F1701419	-2.24728	3.68435	2.89918e-11	1.46759e-10	PBP2_iGluR_non_NMDA_like domain-containing protein	F1701361	-1.55988	3.71559	0.000498938	0.0138741	PBP2_iGluR_non_NMDA_like domain-containing protein	F1701175	-2.44004	3.83547	1.86561e-23	1.51403e-21	PBP2_iGluR_non_NMDA_like domain-containing protein	F1701265	-1.82912	2.92019	0.00024798	0.000844993	PBP2_iGluR_non_NMDA_like domain-containing protein
sult1st6	F1701419	-2.2491	2.21983	2.11671e-08	7.63309e-08	sulfotransferase family 1, cytosolic sulfotransferase 6	F1701361	-1.56968	1.35292	0.0002058	0.00778956	sulfotransferase family 1, cytosolic sulfotransferase 6	F1701175	-2.32472	2.32658	4.34323e-15	8.63926e-14	sulfotransferase family 1, cytosolic sulfotransferase 6	F1701265	-1.56578	2.01858	0.000541877	0.00168845	sulfotransferase family 1, cytosolic sulfotransferase 6
LOC106571867	F1701419	-2.26493	1.60113	1.64555e-08	6.02261e-08	prickle-like protein 2	F1701361	-1.52411	1.9332	4.36869e-05	0.00270668	prickle-like protein 2	F1701175	-2.11541	1.36888	9.04967e-11	8.50107e-10	prickle-like protein 2	F1701265	-2.19549	1.42977	2.30958e-07	1.72736e-06	prickle-like protein 2
LOC106567569	F1701419	-2.27633	1.67722	7.33225e-07	2.17645e-06	hepatocyte cell adhesion molecule	F1701361	-1.4695	2.11947	5.43819e-05	0.00312862	hepatocyte cell adhesion molecule	F1701175	-2.1909	1.66787	5.25035e-13	7.21934e-12	hepatocyte cell adhesion molecule	F1701265	-1.87307	1.57622	3.13694e-06	1.75291e-05	hepatocyte cell adhesion molecule
si:dkey-191g9.5	F1701419	-2.29334	2.85936	1.15743e-11	6.11236e-11	rap1 GTPase-GDP dissociation stimulator 1	F1701361	-1.26813	2.56386	0.00163448	0.0288237	rap1 GTPase-GDP dissociation stimulator 1	F1701175	-2.70112	2.48914	9.67889e-21	5.11357e-19	rap1 GTPase-GDP dissociation stimulator 1	F1701265	-2.43255	2.26738	7.21633e-07	4.77153e-06	rap1 GTPase-GDP dissociation stimulator 1
phlda1	F1701419	-2.29637	2.19453	7.9231e-14	5.31849e-13	pleckstrin homology-like domain, family A, member 1	F1701361	-1.34844	2.54864	6.84815e-05	0.00368391	pleckstrin homology-like domain, family A, member 1	F1701175	-2.04653	2.14049	5.1975e-09	3.52485e-08	pleckstrin homology-like domain, family A, member 1	F1701265	-1.87725	1.85374	4.54586e-05	0.000188548	pleckstrin homology-like domain, family A, member 1
LOC106568818	F1701419	-2.30874	2.541	7.13932e-11	3.46345e-10	noelin	F1701361	-2.11519	1.66708	6.98136e-05	0.00371757	noelin	F1701175	-3.05036	1.75865	2.24053e-10	1.94612e-09	noelin	F1701265	-2.00484	1.39028	7.82547e-05	0.000305669	noelin
pcsk2	F1701419	-2.31442	2.01714	2.93864e-08	1.03947e-07	proprotein convertase subtilisin/kexin type 2	F1701361	-2.42767	3.54205	9.13712e-05	0.00442899	proprotein convertase subtilisin/kexin type 2	F1701175	-2.28103	2.29128	2.07617e-10	1.81344e-09	proprotein convertase subtilisin/kexin type 2	F1701265	-1.93837	1.86564	0.000106262	0.000400964	proprotein convertase subtilisin/kexin type 2
LOC123726748	F1701419	-2.33262	1.86329	2.29609e-10	1.04765e-09	uncharacterized LOC123726748	F1701361	-1.35676	2.61845	0.00305063	0.0413033	uncharacterized LOC123726748	F1701175	-2.37752	2.05339	6.45293e-12	7.29849e-11	uncharacterized LOC123726748	F1701265	-1.80544	2.08024	2.01648e-05	9.11855e-05	uncharacterized LOC123726748
si:dkey-251i10.2	F1701419	-2.33989	7.18831	1.16146e-15	9.53315e-15	Reeler domain-containing protein	F1701361	-1.7657	8.03567	7.34319e-06	0.000776972	Reeler domain-containing protein	F1701175	-2.24977	7.24897	9.8352e-18	3.16657e-16	Reeler domain-containing protein	F1701265	-1.6455	7.17715	5.8224e-08	4.96808e-07	Reeler domain-containing protein
LOC106604762	F1701419	-2.34343	4.57373	2.16777e-26	5.20936e-25	tetraspanin-7	F1701361	-1.38101	4.57137	0.00133779	0.0257971	tetraspanin-7	F1701175	-2.58112	4.11266	9.58652e-17	2.5778e-15	tetraspanin-7	F1701265	-2.66871	3.3562	2.56003e-12	6.10803e-11	tetraspanin-7
irx1	F1701419	-2.34365	2.86115	1.50206e-15	1.21786e-14	iroquois homeobox 1	F1701361	-1.26533	2.96494	0.00102296	0.0219447	iroquois homeobox 1	F1701175	-2.22243	2.66873	1.36529e-07	7.04529e-07	iroquois homeobox 1	F1701265	-2.12859	2.23561	3.27144e-09	3.85276e-08	iroquois homeobox 1
LOC106605086	F1701419	-2.34434	5.51269	6.53797e-13	3.97916e-12	GTP cyclohydrolase 1	F1701361	-1.9731	5.09107	0.0042503	0.049664	GTP cyclohydrolase 1	F1701175	-2.58828	5.48723	4.31152e-21	2.39438e-19	GTP cyclohydrolase 1	F1701265	-1.34194	4.84929	0.0260604	0.0496278	GTP cyclohydrolase 1
LOC106581278	F1701419	-2.34555	6.1541	2.3432e-17	2.28436e-16	serpin H1-like	F1701361	-2.4134	7.10045	0.000127407	0.00554506	serpin H1-like	F1701175	-2.27391	5.80535	4.05434e-11	4.02215e-10	serpin H1-like	F1701265	-2.03348	5.67034	1.00648e-10	1.68906e-09	serpin H1-like
LOC106576170	F1701419	-2.34667	4.85067	1.76459e-13	1.13992e-12	cadherin-like and PC-esterase domain-containing protein 1	F1701361	-1.29242	4.79036	6.31171e-07	0.000122436	cadherin-like and PC-esterase domain-containing protein 1	F1701175	-2.40146	4.32886	1.23857e-19	5.3719e-18	cadherin-like and PC-esterase domain-containing protein 1	F1701265	-1.97978	4.08768	1.26243e-09	1.63562e-08	cadherin-like and PC-esterase domain-containing protein 1
LOC106596036	F1701419	-2.3756	2.14595	1.96919e-06	5.52674e-06	protein odd-skipped-related 2	F1701361	-1.54122	2.40498	3.98657e-05	0.00255459	protein odd-skipped-related 2	F1701175	-2.53021	1.90972	4.1784e-15	8.33774e-14	protein odd-skipped-related 2	F1701265	-2.5884	1.67588	1.18643e-10	1.96059e-09	protein odd-skipped-related 2
cdh13	F1701419	-2.38666	1.40538	8.88816e-10	3.79624e-09	cadherin 13, H-cadherin (heart)	F1701361	-2.02572	2.0772	3.01665e-06	0.000401264	cadherin 13, H-cadherin (heart)	F1701175	-2.59819	1.49314	3.51074e-14	6.00142e-13	cadherin 13, H-cadherin (heart)	F1701265	-1.55115	1.06733	0.000204806	0.000712611	cadherin 13, H-cadherin (heart)
ntd5	F1701419	-2.40955	3.9207	3.96895e-09	1.56502e-08	ntl-dependent gene 5	F1701361	-1.29086	4.66256	0.00103762	0.022121	ntl-dependent gene 5	F1701175	-2.80728	3.93924	3.09857e-13	4.44906e-12	ntl-dependent gene 5	F1701265	-1.80089	3.1779	0.00184003	0.00493242	ntl-dependent gene 5
LOC106605607	F1701419	-2.41503	2.39903	6.81683e-12	3.7031e-11	urokinase plasminogen activator surface receptor-like	F1701361	-1.39856	2.3371	0.00017079	0.00683116	urokinase plasminogen activator surface receptor-like	F1701175	-1.46275	2.46931	0.000125338	0.000365294	urokinase plasminogen activator surface receptor-like	F1701265	-1.6784	1.01773	7.9764e-05	0.000310917	urokinase plasminogen activator surface receptor-like
LOC106561484	F1701419	-2.41742	3.73189	1.29802e-28	3.85155e-27	spondin-1	F1701361	-1.42378	4.09687	9.35247e-05	0.00451246	spondin-1	F1701175	-2.60223	3.45925	7.8946e-11	7.49202e-10	spondin-1	F1701265	-3.18939	3.87596	8.76782e-15	3.54486e-13	spondin-1
LOC106586506	F1701419	-2.45787	1.56522	1.72074e-08	6.28227e-08	matrix-remodeling-associated protein 5-like	F1701361	-1.47331	1.36032	0.00297648	0.0405912	matrix-remodeling-associated protein 5-like	F1701175	-2.30395	1.34648	2.71028e-08	1.59606e-07	matrix-remodeling-associated protein 5-like	F1701265	-2.00395	1.26087	3.62724e-06	1.99591e-05	matrix-remodeling-associated protein 5-like
LOC106613563	F1701419	-2.45912	2.51493	7.70532e-13	4.65402e-12	FRAS1-related extracellular matrix protein 1-like	F1701361	-1.38981	3.3176	9.9338e-05	0.00472603	FRAS1-related extracellular matrix protein 1-like	F1701175	-2.90224	2.75434	4.4573e-17	1.26215e-15	FRAS1-related extracellular matrix protein 1-like	F1701265	-1.69553	2.18596	0.000221671	0.000763655	FRAS1-related extracellular matrix protein 1-like
LOC106567192	F1701419	-2.46552	2.87055	2.84071e-21	4.13489e-20	matrix metalloproteinase-19-like	F1701361	-1.56095	2.94969	0.000327678	0.010754	matrix metalloproteinase-19-like	F1701175	-3.29726	3.31769	2.80471e-12	3.38759e-11	matrix metalloproteinase-19-like	F1701265	-2.36436	2.44789	2.2261e-12	5.37888e-11	matrix metalloproteinase-19-like
LOC106599303	F1701419	-2.4659	3.41108	1.87381e-21	2.78509e-20	contactin-associated protein-like 2	F1701361	-1.26973	3.92634	0.000226179	0.00830949	contactin-associated protein-like 2	F1701175	-2.46043	3.03433	7.05958e-14	1.13996e-12	contactin-associated protein-like 2	F1701265	-2.17681	2.98355	6.80485e-09	7.36584e-08	contactin-associated protein-like 2
LOC106560881	F1701419	-2.48388	2.06921	9.78301e-15	7.25879e-14	WAP four-disulfide core domain protein 1	F1701361	-1.44496	1.98606	0.00243294	0.0360703	WAP four-disulfide core domain protein 1	F1701175	-2.27123	1.92723	1.33408e-09	1.00931e-08	WAP four-disulfide core domain protein 1	F1701265	-1.95622	1.43997	0.000126132	0.000466387	WAP four-disulfide core domain protein 1
LOC106569953	F1701419	-2.48748	3.08871	5.86689e-08	1.99665e-07	collagen alpha-1(XI) chain-like	F1701361	-1.87335	4.45628	0.00347125	0.0443626	collagen alpha-1(XI) chain-like	F1701175	-2.88488	3.6449	1.03207e-09	7.99457e-09	collagen alpha-1(XI) chain-like	F1701265	-3.41532	3.60939	1.81975e-12	4.46945e-11	collagen alpha-1(XI) chain-like
LOC106568907	F1701419	-2.50184	1.43724	2.28601e-10	1.0432e-09	olfactomedin-like protein 2B	F1701361	-1.84168	1.6068	4.13483e-05	0.00263699	olfactomedin-like protein 2B	F1701175	-3.64558	1.17061	1.06525e-16	2.81872e-15	olfactomedin-like protein 2B	F1701265	-2.28812	1.08141	2.19524e-05	9.83322e-05	olfactomedin-like protein 2B
LOC106579238	F1701419	-2.51812	3.30599	3.85067e-23	6.75472e-22	protein kinase C and casein kinase substrate in neurons protein 2	F1701361	-1.3816	3.37939	2.58994e-05	0.00197204	protein kinase C and casein kinase substrate in neurons protein 2	F1701175	-2.70014	3.03741	2.85879e-19	1.16002e-17	protein kinase C and casein kinase substrate in neurons protein 2	F1701265	-2.43479	2.82835	1.36788e-09	1.75597e-08	protein kinase C and casein kinase substrate in neurons protein 2
kiss1	F1701419	-2.54165	2.96534	1.98277e-13	1.27255e-12	KiSS-1 metastasis suppressor	F1701361	-1.43881	2.88886	0.00144292	0.0268705	KiSS-1 metastasis suppressor	F1701175	-3.05987	2.39865	4.71489e-16	1.09405e-14	KiSS-1 metastasis suppressor	F1701265	-2.03028	2.31185	5.71436e-05	0.000230689	KiSS-1 metastasis suppressor
LOC106608661	F1701419	-2.55749	4.71521	1.72755e-17	1.70198e-16	carboxypeptidase Z	F1701361	-1.30667	4.47975	5.35585e-06	0.000614584	carboxypeptidase Z	F1701175	-2.42522	4.50186	2.63089e-22	1.77012e-20	carboxypeptidase Z	F1701265	-1.91598	3.96188	2.82332e-10	4.21612e-09	carboxypeptidase Z
cspg5a	F1701419	-2.57578	2.8628	3.20287e-13	2.01283e-12	chondroitin sulfate proteoglycan 5a	F1701361	-1.45909	2.8216	0.000361828	0.0114965	chondroitin sulfate proteoglycan 5a	F1701175	-2.63748	2.45226	9.91265e-13	1.29784e-11	chondroitin sulfate proteoglycan 5a	F1701265	-2.25048	1.99544	5.01461e-06	2.65213e-05	chondroitin sulfate proteoglycan 5a
LOC106574054	F1701419	-2.61533	4.2727	2.13373e-42	2.28884e-40	protein Jumonji-like	F1701361	-1.36637	4.67936	0.000601214	0.0156368	protein Jumonji-like	F1701175	-2.50025	4.08038	2.19059e-24	2.07763e-22	protein Jumonji-like	F1701265	-2.89505	3.82268	3.88058e-23	7.9425e-21	protein Jumonji-like
LOC106561895	F1701419	-2.62802	5.31822	2.68423e-08	9.53829e-08	collagen alpha-1(X) chain-like	F1701361	-3.33327	8.54736	0.00306112	0.0413937	collagen alpha-1(X) chain-like	F1701175	-3.06766	5.91993	2.9174e-06	1.17262e-05	collagen alpha-1(X) chain-like	F1701265	-3.02545	6.1069	2.6679e-06	1.51493e-05	collagen alpha-1(X) chain-like
LOC106563255	F1701419	-2.63919	4.06183	9.69274e-30	3.21546e-28	endothelial differentiation-related factor 1 homolog	F1701361	-1.55445	4.70799	0.000172072	0.00686371	endothelial differentiation-related factor 1 homolog	F1701175	-1.99772	4.03033	3.42777e-17	9.91125e-16	endothelial differentiation-related factor 1 homolog	F1701265	-2.12478	4.21891	1.68786e-12	4.17498e-11	endothelial differentiation-related factor 1 homolog
LOC106583712	F1701419	-2.65972	5.15677	3.9342e-11	1.96259e-10	collagen alpha-1(II) chain	F1701361	-1.67181	5.98636	1.94286e-07	4.5881e-05	collagen alpha-1(II) chain	F1701175	-2.66483	5.33004	2.95559e-23	2.30932e-21	collagen alpha-1(II) chain	F1701265	-1.59617	4.615	0.000304248	0.00101281	collagen alpha-1(II) chain
LOC123730377	F1701419	-2.67162	2.60376	3.4566e-13	2.16104e-12	inactive carboxypeptidase-like protein X2	F1701361	-1.45463	3.374	4.20763e-06	0.000515126	inactive carboxypeptidase-like protein X2	F1701175	-2.4165	2.97281	4.79725e-18	1.6104e-16	inactive carboxypeptidase-like protein X2	F1701265	-2.30406	3.40587	2.11826e-10	3.27151e-09	inactive carboxypeptidase-like protein X2
LOC106611047	F1701419	-2.71778	2.57507	3.75313e-24	7.28274e-23	transforming growth factor beta-3 proprotein	F1701361	-1.42108	3.04572	0.000153385	0.00634348	transforming growth factor beta-3 proprotein	F1701175	-2.68185	2.3078	1.51241e-18	5.53109e-17	transforming growth factor beta-3 proprotein	F1701265	-2.85146	2.32048	3.69463e-14	1.32833e-12	transforming growth factor beta-3 proprotein
fhl2a	F1701419	-2.72609	2.99089	3.99995e-08	1.38968e-07	four and a half LIM domains 2a	F1701361	-1.76435	2.83123	3.82168e-05	0.00249101	four and a half LIM domains 2a	F1701175	-3.96513	2.66789	2.61036e-19	1.07304e-17	four and a half LIM domains 2a	F1701265	-1.86032	2.28467	0.00995537	0.0215388	four and a half LIM domains 2a
LOC106561064	F1701419	-2.73292	3.99129	6.65568e-22	1.03848e-20	protein inscuteable homolog	F1701361	-1.29861	4.07143	0.00370891	0.0460907	protein inscuteable homolog	F1701175	-2.98217	3.59266	1.33052e-13	2.02785e-12	protein inscuteable homolog	F1701265	-2.65581	3.52215	4.56717e-14	1.59621e-12	protein inscuteable homolog
LOC106582759	F1701419	-2.73651	5.06862	2.29649e-15	1.82699e-14	semaphorin-3F-like	F1701361	-1.5912	5.34256	7.63734e-05	0.00397593	semaphorin-3F-like	F1701175	-2.95569	5.03383	1.955e-31	5.35295e-29	semaphorin-3F-like	F1701265	-2.5551	4.92239	2.82584e-15	1.27877e-13	semaphorin-3F-like
LOC106567948	F1701419	-2.76612	5.00961	1.65081e-12	9.62849e-12	diacylglycerol O-acyltransferase 2	F1701361	-1.90313	5.00468	7.48431e-07	0.000136627	diacylglycerol O-acyltransferase 2	F1701175	-2.6251	4.10641	1.38578e-12	1.77092e-11	diacylglycerol O-acyltransferase 2	F1701265	-1.82859	4.40129	2.17055e-05	9.73095e-05	diacylglycerol O-acyltransferase 2
adamts2a	F1701419	-2.76847	3.1437	1.62355e-14	1.17941e-13	ADAM metallopeptidase with thrombospondin type 1 motif, 2a	F1701361	-1.2885	3.11658	0.000481962	0.0136443	ADAM metallopeptidase with thrombospondin type 1 motif, 2a	F1701175	-2.34482	2.85921	1.6222e-07	8.24665e-07	ADAM metallopeptidase with thrombospondin type 1 motif, 2a	F1701265	-2.65113	2.58112	4.96163e-07	3.41705e-06	ADAM metallopeptidase with thrombospondin type 1 motif, 2a
LOC106560776	F1701419	-2.81216	2.58677	1.05293e-17	1.05943e-16	adaptor related protein complex 3 subunit beta 2	F1701361	-1.32507	2.43608	0.00295322	0.0404381	adaptor related protein complex 3 subunit beta 2	F1701175	-3.04448	2.08541	4.35918e-08	2.4715e-07	adaptor related protein complex 3 subunit beta 2	F1701265	-2.43734	1.8507	3.19172e-08	2.91481e-07	adaptor related protein complex 3 subunit beta 2
LOC106588859	F1701419	-2.84305	3.1067	5.05252e-11	2.48924e-10	TLR4 interactor with leucine rich repeats-like	F1701361	-1.42833	2.91468	0.000127364	0.00554506	TLR4 interactor with leucine rich repeats-like	F1701175	-3.1654	2.52593	8.40881e-13	1.11818e-11	TLR4 interactor with leucine rich repeats-like	F1701265	-2.81556	2.28569	6.05181e-08	5.14421e-07	TLR4 interactor with leucine rich repeats-like
bgnb	F1701419	-2.84898	2.39211	3.00369e-11	1.51579e-10	biglycan b	F1701361	-2.23024	4.39907	0.00179119	0.0303394	biglycan b	F1701175	-2.22476	2.64158	2.71195e-07	1.32209e-06	biglycan b	F1701265	-2.83863	2.96927	1.61351e-07	1.24512e-06	biglycan b
LOC106591788	F1701419	-2.86768	1.30535	1.98086e-11	1.02192e-10	cartilage acidic protein 1-like	F1701361	-1.5219	1.57033	0.00113368	0.0232329	cartilage acidic protein 1-like	F1701175	-2.18085	2.06917	3.85516e-08	2.20832e-07	cartilage acidic protein 1-like	F1701265	-1.6876	1.63849	7.94575e-05	0.000309826	cartilage acidic protein 1-like
LOC106576709	F1701419	-2.88485	3.85943	4.00481e-15	3.09471e-14	synuclein	F1701361	-1.33802	4.19235	3.57933e-06	0.000455652	synuclein	F1701175	-3.03384	3.50617	4.58056e-23	3.46713e-21	synuclein	F1701265	-2.91059	3.70504	1.08563e-11	2.30016e-10	synuclein
LOC106602387	F1701419	-2.92236	2.48386	1.44712e-17	1.43349e-16	scrapie-responsive protein 1	F1701361	-1.29224	2.68923	0.000447804	0.0131118	scrapie-responsive protein 1	F1701175	-2.60382	2.37554	8.26929e-19	3.15234e-17	scrapie-responsive protein 1	F1701265	-2.25169	1.7874	1.67365e-06	1.00596e-05	scrapie-responsive protein 1
LOC123725147	F1701419	-2.9247	3.79245	1.36067e-20	1.83961e-19	growth arrest-specific protein 1-like	F1701361	-1.35399	3.73438	0.00034184	0.0110848	growth arrest-specific protein 1-like	F1701175	-2.8568	3.21087	6.6761e-15	1.28416e-13	growth arrest-specific protein 1-like	F1701265	-2.6691	2.76306	2.68218e-08	2.49236e-07	growth arrest-specific protein 1-like
LOC106585121	F1701419	-2.93116	3.63616	5.82678e-22	9.14835e-21	electrogenic sodium bicarbonate cotransporter 4-like	F1701361	-1.29144	3.85527	4.33142e-05	0.00269396	electrogenic sodium bicarbonate cotransporter 4-like	F1701175	-2.62811	3.16745	1.90506e-26	2.53108e-24	electrogenic sodium bicarbonate cotransporter 4-like	F1701265	-2.47208	2.9228	2.13616e-07	1.60918e-06	electrogenic sodium bicarbonate cotransporter 4-like
LOC106570673	F1701419	-2.98238	3.15735	2.79055e-19	3.29114e-18	CCN family member 2-like	F1701361	-1.29422	3.12861	0.000434763	0.0128804	CCN family member 2-like	F1701175	-3.05286	2.92391	1.80681e-16	4.58813e-15	CCN family member 2-like	F1701265	-2.91875	2.39993	4.09067e-18	3.1945e-16	CCN family member 2-like
LOC100136494	F1701419	-3.01023	6.29626	1.97625e-19	2.37718e-18	decorin	F1701361	-1.35487	6.47487	5.70658e-05	0.00322868	decorin	F1701175	-2.65297	5.72776	7.18181e-20	3.27266e-18	decorin	F1701265	-1.69603	5.43391	1.8686e-05	8.52493e-05	decorin
LOC106575483	F1701419	-3.06514	2.84996	7.08719e-16	5.9596e-15	paralemmin-1-like	F1701361	-1.29644	2.60625	0.000745997	0.0180056	paralemmin-1-like	F1701175	-2.44903	2.45114	0.000471303	0.00122365	paralemmin-1-like	F1701265	-3.13249	1.67004	7.12634e-14	2.37153e-12	paralemmin-1-like
pgs2	F1701419	-3.07088	8.22785	2.04884e-20	2.72616e-19	Decorin	F1701361	-1.29194	8.1837	8.37573e-05	0.00422534	Decorin	F1701175	-2.53247	7.72622	1.27274e-17	4.00359e-16	Decorin	F1701265	-2.13046	7.86973	1.47041e-06	8.96705e-06	Decorin
cef10	F1701419	-3.07525	5.97432	1.88973e-22	3.11706e-21	CEF-10	F1701361	-1.5803	6.0658	1.84637e-06	0.000279867	CEF-10	F1701175	-3.51393	5.4054	2.14517e-18	7.65842e-17	CEF-10	F1701265	-1.89004	4.43434	1.72064e-07	1.31966e-06	CEF-10
smtna	F1701419	-3.08002	2.16603	6.05439e-17	5.65065e-16	smoothelin a	F1701361	-1.52765	2.31937	2.97416e-05	0.00215363	smoothelin a	F1701175	-3.39207	2.04479	2.64732e-19	1.0854e-17	smoothelin a	F1701265	-3.2364	1.42541	7.03787e-09	7.57617e-08	smoothelin a
LOC106565240	F1701419	-3.08218	3.67327	1.28867e-11	6.77796e-11	carbohydrate sulfotransferase 11-like	F1701361	-1.78137	3.44451	6.79514e-06	0.000733267	carbohydrate sulfotransferase 11-like	F1701175	-2.82242	3.18857	8.70946e-20	3.91217e-18	carbohydrate sulfotransferase 11-like	F1701265	-2.14921	3.21404	1.63835e-06	9.86065e-06	carbohydrate sulfotransferase 11-like
LOC106581123	F1701419	-3.09706	2.33214	2.84397e-14	2.00523e-13	SH3 domain-binding glutamic acid-rich-like protein	F1701361	-1.29697	2.2591	0.000449452	0.0131223	SH3 domain-binding glutamic acid-rich-like protein	F1701175	-2.96806	2.17353	1.7479e-18	6.33349e-17	SH3 domain-binding glutamic acid-rich-like protein	F1701265	-3.33644	1.45765	8.99755e-11	1.53463e-09	SH3 domain-binding glutamic acid-rich-like protein
podn	F1701419	-3.12006	4.40716	3.96261e-25	8.4735e-24	podocan	F1701361	-1.31247	4.42325	0.000391225	0.0120849	podocan	F1701175	-2.53204	3.87276	1.33853e-10	1.20836e-09	podocan	F1701265	-2.80377	3.6598	3.54062e-11	6.71967e-10	podocan
LOC106562962	F1701419	-3.14238	9.16508	3.10445e-21	4.50138e-20	collagen alpha-1(V) chain	F1701361	-1.30947	8.99806	0.000161974	0.00661475	collagen alpha-1(V) chain	F1701175	-3.29951	8.76513	1.47652e-24	1.43054e-22	collagen alpha-1(V) chain	F1701265	-2.58592	8.51711	3.92764e-16	2.0953e-14	collagen alpha-1(V) chain
LOC106567841	F1701419	-3.16691	2.11256	1.34068e-16	1.20872e-15	UDP-glucuronosyltransferase-like	F1701361	-1.82932	1.95031	4.52017e-06	0.000537619	UDP-glucuronosyltransferase-like	F1701175	-2.9298	1.66539	5.20551e-13	7.16394e-12	UDP-glucuronosyltransferase-like	F1701265	-3.08257	1.21939	2.72576e-13	8.04496e-12	UDP-glucuronosyltransferase-like
LOC106565877	F1701419	-3.18517	4.57669	3.18968e-29	9.99189e-28	uncharacterized LOC106565877	F1701361	-1.8684	4.45242	3.98918e-08	1.34024e-05	uncharacterized LOC106565877	F1701175	-3.38697	4.26185	5.84756e-19	2.28447e-17	uncharacterized LOC106565877	F1701265	-2.81547	4.20389	5.12085e-17	3.23305e-15	uncharacterized LOC106565877
LOC106610313	F1701419	-3.19269	1.83139	4.885e-16	4.15818e-15	nephronectin	F1701361	-1.27337	2.61356	0.00139567	0.0264592	nephronectin	F1701175	-3.30512	2.19422	3.74984e-17	1.07635e-15	nephronectin	F1701265	-2.84626	1.2582	1.58681e-08	1.56163e-07	nephronectin
LOC106608782	F1701419	-3.22317	2.67577	1.67093e-16	1.49163e-15	B-cell CLL/lymphoma 6 member B protein-like	F1701361	-1.29807	2.38358	0.00175743	0.0300429	B-cell CLL/lymphoma 6 member B protein-like	F1701175	-2.40305	1.83672	5.11744e-11	5.01518e-10	B-cell CLL/lymphoma 6 member B protein-like	F1701265	-1.70151	1.48751	0.000689406	0.00208527	B-cell CLL/lymphoma 6 member B protein-like
LOC106609304	F1701419	-3.25672	3.00649	5.66226e-26	1.31796e-24	cadherin-like and PC-esterase domain-containing protein 1	F1701361	-1.42945	2.78184	1.5263e-05	0.00136275	cadherin-like and PC-esterase domain-containing protein 1	F1701175	-2.8797	2.34648	1.42601e-18	5.23947e-17	cadherin-like and PC-esterase domain-containing protein 1	F1701265	-2.58332	2.08715	1.33461e-09	1.72201e-08	cadherin-like and PC-esterase domain-containing protein 1
LOC106584911	F1701419	-3.27524	6.5576	6.68835e-21	9.31286e-20	inactive carboxypeptidase-like protein X2	F1701361	-1.61859	6.78719	3.79023e-07	8.28469e-05	inactive carboxypeptidase-like protein X2	F1701175	-2.98862	6.26921	1.23882e-17	3.9047e-16	inactive carboxypeptidase-like protein X2	F1701265	-2.36739	5.58612	2.29423e-05	0.000102356	inactive carboxypeptidase-like protein X2
LOC106570598	F1701419	-3.32418	4.11239	7.69055e-23	1.31303e-21	fatty acid-binding protein, heart	F1701361	-1.47533	4.14096	0.000114628	0.00519749	fatty acid-binding protein, heart	F1701175	-3.58431	4.25824	3.14905e-15	6.40551e-14	fatty acid-binding protein, heart	F1701265	-3.10936	4.02288	1.44038e-07	1.12258e-06	fatty acid-binding protein, heart
LOC106590529	F1701419	-3.33596	9.13372	4.94466e-14	3.39536e-13	lipocalin-like	F1701361	-2.18217	9.66921	9.9548e-07	0.000172562	lipocalin-like	F1701175	-2.82676	8.90018	3.65372e-15	7.36544e-14	lipocalin-like	F1701265	-2.91477	9.73078	5.38887e-13	1.48289e-11	lipocalin-like
LOC106583605	F1701419	-3.36746	4.63846	1.00869e-25	2.29222e-24	keratin, type II cytoskeletal 8	F1701361	-1.39371	4.68827	2.39512e-05	0.00187181	keratin, type II cytoskeletal 8	F1701175	-3.06211	4.55217	4.82633e-18	1.61844e-16	keratin, type II cytoskeletal 8	F1701265	-2.77275	4.25047	1.63117e-15	7.70436e-14	keratin, type II cytoskeletal 8
ntn2	F1701419	-3.38597	2.85481	6.61792e-18	6.8036e-17	netrin 2	F1701361	-1.58424	2.99941	3.20981e-06	0.000420098	netrin 2	F1701175	-3.13413	2.62831	5.60801e-17	1.55445e-15	netrin 2	F1701265	-2.41923	2.08578	3.61439e-06	1.98989e-05	netrin 2
LOC106588347	F1701419	-3.4139	3.01043	2.56001e-19	3.0335e-18	protein AF1q-like	F1701361	-1.72391	2.673	0.000170594	0.00683116	protein AF1q-like	F1701175	-3.0589	1.97715	1.61443e-09	1.20548e-08	protein AF1q-like	F1701265	-3.43706	2.26335	4.02858e-11	7.5199e-10	protein AF1q-like
LOC106602284	F1701419	-3.42917	3.25685	2.98418e-33	1.34971e-31	nephronectin	F1701361	-1.35918	3.56228	6.64759e-06	0.00072704	nephronectin	F1701175	-3.24638	3.10525	4.30791e-23	3.29618e-21	nephronectin	F1701265	-3.6642	2.34921	3.89487e-21	5.30295e-19	nephronectin
mamdc2a	F1701419	-3.43849	4.02788	4.09483e-18	4.28813e-17	MAM domain containing 2a	F1701361	-1.72331	4.06623	2.86335e-06	0.000390434	MAM domain containing 2a	F1701175	-3.71728	3.36675	3.27416e-25	3.51866e-23	MAM domain containing 2a	F1701265	-3.08741	3.46142	3.7507e-16	2.01464e-14	MAM domain containing 2a
si:ch211-234p6.5	F1701419	-3.45675	1.80888	1.10211e-20	1.5025e-19	pleckstrin homology domain-containing family A member 4	F1701361	-1.59258	1.92337	4.21471e-05	0.00265899	pleckstrin homology domain-containing family A member 4	F1701175	-3.56801	1.9308	5.29144e-12	6.09648e-11	pleckstrin homology domain-containing family A member 4	F1701265	-4.06108	1.46352	2.14321e-08	2.03806e-07	pleckstrin homology domain-containing family A member 4
pedf	F1701419	-3.48351	6.80287	1.43402e-23	2.62716e-22	Pigment epithelium-derived factor	F1701361	-1.34997	6.84379	7.0279e-05	0.00373382	Pigment epithelium-derived factor	F1701175	-2.67282	6.3581	4.24799e-15	8.46052e-14	Pigment epithelium-derived factor	F1701265	-2.97448	6.26477	1.50948e-21	2.25093e-19	Pigment epithelium-derived factor
LOC106576462	F1701419	-3.53568	2.33165	2.17618e-11	1.11738e-10	keratocan-like	F1701361	-1.49615	2.68789	4.48242e-05	0.00276139	keratocan-like	F1701175	-2.98666	1.8205	1.2286e-13	1.8849e-12	keratocan-like	F1701265	-2.33246	1.73847	1.81152e-07	1.38394e-06	keratocan-like
LOC106600490	F1701419	-3.54971	5.91189	3.07065e-22	4.96204e-21	myelin protein P0	F1701361	-1.55552	6.10531	2.99059e-06	0.000399427	myelin protein P0	F1701175	-3.374	5.67676	2.40721e-18	8.46907e-17	myelin protein P0	F1701265	-3.74245	5.57916	6.91671e-13	1.85761e-11	myelin protein P0
LOC123726733	F1701419	-3.56158	1.99304	3.37036e-22	5.4195e-21	uncharacterized LOC123726733	F1701361	-1.46676	1.46784	0.000456592	0.0132383	uncharacterized LOC123726733	F1701175	-3.24663	1.56642	1.42803e-15	3.07985e-14	uncharacterized LOC123726733	F1701265	-3.70042	1.58754	2.97392e-16	1.62527e-14	uncharacterized LOC123726733
LOC106571900	F1701419	-3.57496	2.86861	1.43924e-30	5.1632e-29	fibulin-2-like	F1701361	-1.52577	3.13382	3.24251e-05	0.00226138	fibulin-2-like	F1701175	-3.74816	2.56974	2.25126e-21	1.29593e-19	fibulin-2-like	F1701265	-2.98397	2.21078	1.30983e-12	3.32392e-11	fibulin-2-like
LOC106574850	F1701419	-3.66046	1.73742	8.93e-21	1.22614e-19	long-chain specific acyl-CoA dehydrogenase, mitochondrial-like	F1701361	-1.41667	2.42336	2.83862e-05	0.00208821	long-chain specific acyl-CoA dehydrogenase, mitochondrial-like	F1701175	-2.80731	1.59358	4.45451e-10	3.6805e-09	long-chain specific acyl-CoA dehydrogenase, mitochondrial-like	F1701265	-3.05611	1.67923	1.27338e-10	2.09213e-09	long-chain specific acyl-CoA dehydrogenase, mitochondrial-like
LOC106597885	F1701419	-3.67437	4.68557	3.76703e-17	3.57829e-16	ectonucleotide pyrophosphatase/phosphodiesterase family member 2-like	F1701361	-1.75653	5.8947	0.000948352	0.0208456	ectonucleotide pyrophosphatase/phosphodiesterase family member 2-like	F1701175	-2.7178	4.45683	6.31785e-17	1.73744e-15	ectonucleotide pyrophosphatase/phosphodiesterase family member 2-like	F1701265	-3.07016	4.01512	1.86058e-08	1.80106e-07	ectonucleotide pyrophosphatase/phosphodiesterase family member 2-like
LOC123743420	F1701419	-3.68144	1.44108	3.28209e-20	4.28116e-19	uncharacterized LOC123743420	F1701361	-1.39836	1.38164	0.000864289	0.0197105	uncharacterized LOC123743420	F1701175	-3.42249	1.25941	3.61244e-13	5.11919e-12	uncharacterized LOC123743420	F1701265	-4.07516	1.24221	5.47863e-11	9.83735e-10	uncharacterized LOC123743420
LOC106569776	F1701419	-3.73234	3.01591	6.06574e-23	1.04603e-21	uncharacterized LOC106569776	F1701361	-1.39637	2.90824	0.00251542	0.0368592	uncharacterized LOC106569776	F1701175	-4.02196	2.85294	3.33185e-16	8.00254e-15	uncharacterized LOC106569776	F1701265	-4.46443	2.80426	9.02813e-14	2.94496e-12	uncharacterized LOC106569776
LOC106562591	F1701419	-3.77015	3.33661	1.386e-17	1.37965e-16	A disintegrin and metalloproteinase with thrombospondin motifs 17-like	F1701361	-1.8012	3.58398	1.96851e-05	0.00162821	A disintegrin and metalloproteinase with thrombospondin motifs 17-like	F1701175	-3.40055	2.85306	5.08823e-22	3.2237e-20	A disintegrin and metalloproteinase with thrombospondin motifs 17-like	F1701265	-2.88322	2.55141	7.99438e-08	6.60985e-07	A disintegrin and metalloproteinase with thrombospondin motifs 17-like
LOC106586061	F1701419	-3.77119	9.37727	2.70666e-37	1.75476e-35	collagen alpha-3(VI) chain	F1701361	-1.43558	9.02005	5.45175e-05	0.00312862	collagen alpha-3(VI) chain	F1701175	-3.16107	8.80438	5.91284e-24	5.22987e-22	collagen alpha-3(VI) chain	F1701265	-2.97855	8.60673	5.393e-21	6.94987e-19	collagen alpha-3(VI) chain
LOC106563762	F1701419	-3.82016	5.96402	1.21438e-45	1.74454e-43	A disintegrin and metalloproteinase with thrombospondin motifs 2-like	F1701361	-1.51109	5.94017	1.54028e-05	0.00136774	A disintegrin and metalloproteinase with thrombospondin motifs 2-like	F1701175	-3.83682	5.56298	1.56367e-21	9.23765e-20	A disintegrin and metalloproteinase with thrombospondin motifs 2-like	F1701265	-3.29255	4.99248	1.54657e-18	1.3019e-16	A disintegrin and metalloproteinase with thrombospondin motifs 2-like
lum	F1701419	-3.84242	9.56732	9.00432e-29	2.71127e-27	lumican	F1701361	-1.30683	9.50921	0.0013173	0.025641	lumican	F1701175	-3.31913	9.03129	1.13989e-17	3.61458e-16	lumican	F1701265	-2.72329	8.86065	4.74849e-13	1.3206e-11	lumican
LOC123743790	F1701419	-3.89053	1.58427	0.000894476	0.00172444	zinc finger protein 250-like	F1701361	2.3125	1.58514	1.43194e-05	0.00130177	zinc finger protein 250-like	F1701175	-1.8893	2.3346	5.04816e-05	0.000159755	zinc finger protein 250-like	F1701265	-2.74358	1.65934	0.0122288	0.0257963	zinc finger protein 250-like
dpt	F1701419	-3.95485	6.28864	8.20558e-34	3.89496e-32	dermatopontin	F1701361	-1.53619	6.01856	6.605e-08	2.03066e-05	dermatopontin	F1701175	-3.84632	5.78387	4.68158e-25	4.96342e-23	dermatopontin	F1701265	-3.80138	5.25349	6.15739e-28	2.67804e-25	dermatopontin
LOC106573377	F1701419	-3.95503	5.82279	4.18627e-40	3.50036e-38	leucine-rich repeat-containing protein 17	F1701361	-1.26935	5.67493	0.000399032	0.0122449	leucine-rich repeat-containing protein 17	F1701175	-3.33694	5.50842	4.78308e-18	1.60736e-16	leucine-rich repeat-containing protein 17	F1701265	-3.13054	4.85558	2.46655e-15	1.12595e-13	leucine-rich repeat-containing protein 17
camk1a	F1701419	-3.96634	3.01424	5.66645e-12	3.1056e-11	calcium/calmodulin-dependent protein kinase Ia	F1701361	-1.58449	2.23433	0.000834297	0.0192148	calcium/calmodulin-dependent protein kinase Ia	F1701175	-3.49289	2.23544	6.60248e-09	4.39347e-08	calcium/calmodulin-dependent protein kinase Ia	F1701265	-3.19639	1.77173	2.43097e-08	2.2799e-07	calcium/calmodulin-dependent protein kinase Ia
LOC106587514	F1701419	-3.96738	2.16943	6.18434e-21	8.6332e-20	synaptotagmin-7-like	F1701361	-1.61534	2.60358	4.27605e-06	0.000515126	synaptotagmin-7-like	F1701175	-3.73609	1.56312	1.67208e-17	5.13662e-16	synaptotagmin-7-like	F1701265	-3.97782	1.63119	6.15059e-16	3.14715e-14	synaptotagmin-7-like
ecm2	F1701419	-4.04463	2.52944	4.43036e-24	8.53865e-23	extracellular matrix protein 2, female organ and adipocyte specific	F1701361	-1.43317	2.15227	0.000410098	0.0124207	extracellular matrix protein 2, female organ and adipocyte specific	F1701175	-3.62542	2.06191	2.22253e-12	2.73692e-11	extracellular matrix protein 2, female organ and adipocyte specific	F1701265	-3.1907	2.1457	1.73465e-12	4.27384e-11	extracellular matrix protein 2, female organ and adipocyte specific
LOC106583520	F1701419	-4.04938	5.17596	2.36088e-20	3.122e-19	prolargin-like	F1701361	-1.31576	4.74227	0.00113423	0.0232329	prolargin-like	F1701175	-3.77539	4.39319	8.7651e-25	8.81774e-23	prolargin-like	F1701265	-3.53847	4.53592	2.01137e-13	6.13899e-12	prolargin-like
LOC106590538	F1701419	-4.0497	6.66752	7.91615e-15	5.95217e-14	lipocalin	F1701361	-2.63313	6.78193	2.85831e-06	0.000390434	lipocalin	F1701175	-2.81897	5.89254	7.81446e-07	3.4848e-06	lipocalin	F1701265	-4.19827	6.89005	2.28231e-20	2.64706e-18	lipocalin
LOC106586705	F1701419	-4.05185	7.26819	8.27018e-17	7.60549e-16	target of Nesh-SH3	F1701361	-1.45394	6.92615	2.306e-05	0.00181522	target of Nesh-SH3	F1701175	-3.45321	6.49964	7.94823e-13	1.06183e-11	target of Nesh-SH3	F1701265	-3.71277	6.27208	6.21209e-11	1.10529e-09	target of Nesh-SH3
mpz	F1701419	-4.12974	3.71274	2.75309e-19	3.25048e-18	myelin protein zero	F1701361	-1.78881	3.95513	7.16011e-06	0.000760068	myelin protein zero	F1701175	-4.22056	3.58479	2.37065e-18	8.36851e-17	myelin protein zero	F1701265	-4.22238	3.35988	2.37018e-10	3.60653e-09	myelin protein zero
LOC106592099	F1701419	-4.14671	1.60694	9.95584e-17	9.09157e-16	collagen alpha-1(XI) chain-like	F1701361	-1.35982	2.21558	0.00347714	0.0444205	collagen alpha-1(XI) chain-like	F1701175	-3.79104	2.06713	1.6836e-13	2.51965e-12	collagen alpha-1(XI) chain-like	F1701265	-3.54885	1.96546	1.73692e-12	4.27608e-11	collagen alpha-1(XI) chain-like
ccdc80l2	F1701419	-4.18088	3.56762	3.2376e-25	6.98731e-24	coiled-coil domain containing 80 like 2	F1701361	-1.37222	3.4917	0.0011977	0.024064	coiled-coil domain containing 80 like 2	F1701175	-3.4961	3.01475	7.92989e-19	3.0303e-17	coiled-coil domain containing 80 like 2	F1701265	-3.21748	2.77331	3.94192e-09	4.54649e-08	coiled-coil domain containing 80 like 2
LOC106612255	F1701419	-4.18116	11.346	2.90857e-29	9.14642e-28	SPARC	F1701361	-1.27829	11.1181	0.000208216	0.00785453	SPARC	F1701175	-3.58474	10.7916	2.21244e-29	4.48577e-27	SPARC	F1701265	-3.17519	10.6441	8.4531e-26	2.70111e-23	SPARC
LOC106566570	F1701419	-4.20091	4.74631	5.72112e-28	1.60005e-26	EMILIN-3	F1701361	-1.30597	4.23552	0.00330652	0.0432756	EMILIN-3	F1701175	-4.06035	4.17561	5.57125e-17	1.54562e-15	EMILIN-3	F1701265	-4.18059	4.00374	5.65295e-14	1.93256e-12	EMILIN-3
fa70b	F1701419	-4.35485	3.6781	2.42944e-19	2.89033e-18	FAM70B	F1701361	-1.47497	3.56907	5.46988e-05	0.00313283	FAM70B	F1701175	-4.24134	3.41297	3.15144e-29	6.24105e-27	FAM70B	F1701265	-3.57608	2.66567	6.62776e-12	1.46264e-10	FAM70B
LOC106604192	F1701419	-4.40207	10.8314	6.65065e-31	2.46172e-29	SPARC	F1701361	-1.47924	10.6441	5.87289e-05	0.00329632	SPARC	F1701175	-3.79819	10.2199	2.93359e-30	6.94533e-28	SPARC	F1701265	-3.21134	10.1129	1.24837e-22	2.29958e-20	SPARC
LOC106569453	F1701419	-4.46173	2.23179	8.2144e-39	6.06044e-37	ephrin type-A receptor 3-like	F1701361	-1.42763	2.54563	0.000168669	0.00679451	ephrin type-A receptor 3-like	F1701175	-4.11909	2.19575	1.75507e-25	2.00231e-23	ephrin type-A receptor 3-like	F1701265	-2.95741	1.37882	2.75057e-05	0.000120265	ephrin type-A receptor 3-like
LOC106580485	F1701419	-4.4706	1.61432	7.46483e-15	5.62189e-14	uncharacterized LOC106580485	F1701361	-2.01978	1.07858	0.00190899	0.0315317	uncharacterized LOC106580485	F1701175	-4.43154	2.0771	1.21603e-08	7.65652e-08	uncharacterized LOC106580485	F1701265	-3.78292	1.62245	1.88407e-10	2.95441e-09	uncharacterized LOC106580485
LOC106562681	F1701419	-4.48221	6.70792	8.70735e-30	2.90631e-28	zymogen granule membrane protein 16	F1701361	-2.05303	7.35299	0.00165076	0.0289384	zymogen granule membrane protein 16	F1701175	-2.84052	6.27424	4.11544e-06	1.60519e-05	zymogen granule membrane protein 16	F1701265	-3.75219	7.39665	1.81756e-08	1.76432e-07	zymogen granule membrane protein 16
LOC106583687	F1701419	-4.49127	4.17541	5.41808e-44	6.64224e-42	protein APCDD1-like	F1701361	-1.25598	3.92017	0.000988121	0.0213966	protein APCDD1-like	F1701175	-4.10512	3.67796	9.82231e-17	2.63221e-15	protein APCDD1-like	F1701265	-3.63009	3.4645	2.43102e-18	1.98766e-16	protein APCDD1-like
LOC106588939	F1701419	-4.5085	13.0733	1.82236e-22	3.01049e-21	collagen alpha-2(I) chain	F1701361	-1.70907	12.8819	4.59203e-05	0.00281098	collagen alpha-2(I) chain	F1701175	-3.81379	12.4307	2.58454e-25	2.84131e-23	collagen alpha-2(I) chain	F1701265	-3.05246	12.2987	4.00005e-16	2.1303e-14	collagen alpha-2(I) chain
LOC106580734	F1701419	-4.59129	3.92956	8.51153e-51	1.86283e-48	latent-transforming growth factor beta-binding protein 4	F1701361	-1.36279	3.56665	0.000191433	0.00743578	latent-transforming growth factor beta-binding protein 4	F1701175	-4.19989	2.99211	6.54938e-20	3.01501e-18	latent-transforming growth factor beta-binding protein 4	F1701265	-2.91772	2.63501	1.01655e-08	1.05199e-07	latent-transforming growth factor beta-binding protein 4
LOC106611717	F1701419	-4.70826	1.7038	4.66777e-32	1.89323e-30	dystrophin-related protein 2-like	F1701361	-1.55543	1.74733	0.000236375	0.00857821	dystrophin-related protein 2-like	F1701175	-4.32822	1.59668	2.27488e-17	6.80908e-16	dystrophin-related protein 2-like	F1701265	-3.91501	1.28886	9.22156e-10	1.23302e-08	dystrophin-related protein 2-like
LOC106600852	F1701419	-4.72668	13.1804	1.34646e-28	3.98801e-27	collagen alpha-1(I) chain	F1701361	-1.66107	12.8939	0.000103636	0.00486657	collagen alpha-1(I) chain	F1701175	-4.01101	12.4927	2.3831e-26	3.1397e-24	collagen alpha-1(I) chain	F1701265	-3.18859	12.3823	5.13088e-16	2.66807e-14	collagen alpha-1(I) chain
LOC106610502	F1701419	-4.76584	12.6591	2.40905e-26	5.7499e-25	collagen alpha-1(I) chain	F1701361	-1.83884	12.51	3.12948e-07	7.08241e-05	collagen alpha-1(I) chain	F1701175	-4.06851	12.0333	3.8549e-27	5.51741e-25	collagen alpha-1(I) chain	F1701265	-3.41242	11.8477	3.34028e-19	3.14116e-17	collagen alpha-1(I) chain
LOC106578314	F1701419	-4.77072	3.52684	2.80828e-33	1.27192e-31	angiotensin-converting enzyme-like	F1701361	-2.08237	3.79196	1.35401e-07	3.58748e-05	angiotensin-converting enzyme-like	F1701175	-3.90673	3.04146	2.00282e-19	8.36402e-18	angiotensin-converting enzyme-like	F1701265	-3.89243	2.54147	2.65146e-17	1.78177e-15	angiotensin-converting enzyme-like
LOC106565878	F1701419	-4.79292	3.15736	1.36771e-34	6.99074e-33	plexin-A2-like	F1701361	-1.43732	3.02163	0.00335772	0.0436378	plexin-A2-like	F1701175	-4.40893	2.95506	1.13035e-17	3.59884e-16	plexin-A2-like	F1701265	-3.64263	2.28968	4.4776e-10	6.40841e-09	plexin-A2-like
col2a1b	F1701419	-4.80566	3.87451	3.16057e-32	1.29643e-30	collagen, type II, alpha 1b	F1701361	-1.67303	3.82604	4.85833e-05	0.00290511	collagen, type II, alpha 1b	F1701175	-5.15714	3.43817	8.77954e-16	1.95193e-14	collagen, type II, alpha 1b	F1701265	-4.19994	2.90321	4.14493e-14	1.47498e-12	collagen, type II, alpha 1b
LOC106590888	F1701419	-4.82948	3.87587	1.49183e-45	2.11515e-43	3-oxo-5-alpha-steroid 4-dehydrogenase 2-like	F1701361	-1.5634	3.34523	0.000828756	0.0191277	3-oxo-5-alpha-steroid 4-dehydrogenase 2-like	F1701175	-4.25236	3.00579	1.38695e-19	5.95802e-18	3-oxo-5-alpha-steroid 4-dehydrogenase 2-like	F1701265	-3.31452	2.41203	5.68488e-11	1.01785e-09	3-oxo-5-alpha-steroid 4-dehydrogenase 2-like
LOC106579293	F1701419	-4.83674	4.16945	1.41513e-56	5.42909e-54	chondroadherin-like	F1701361	-1.26403	4.72066	0.00228582	0.0348259	chondroadherin-like	F1701175	-3.92174	4.20545	2.03377e-27	3.09369e-25	chondroadherin-like	F1701265	-4.40817	4.01874	9.81392e-23	1.8293e-20	chondroadherin-like
LOC106571401	F1701419	-4.85223	3.64847	1.14197e-40	1.03157e-38	E3 ubiquitin-protein ligase TRIM9-like	F1701361	-1.3322	2.44976	0.00323713	0.0428144	E3 ubiquitin-protein ligase TRIM9-like	F1701175	-3.61686	2.19256	1.12869e-13	1.74902e-12	E3 ubiquitin-protein ligase TRIM9-like	F1701265	-3.95555	2.05285	2.2018e-11	4.36665e-10	E3 ubiquitin-protein ligase TRIM9-like
LOC106573374	F1701419	-4.88186	2.62724	6.63397e-31	2.45834e-29	mucin-5AC-like	F1701361	-2.30012	3.38511	1.78932e-08	6.62637e-06	mucin-5AC-like	F1701175	-3.1116	2.40928	1.43491e-19	6.12229e-18	mucin-5AC-like	F1701265	-2.60356	2.15431	2.49286e-05	0.000110338	mucin-5AC-like
mbpa	F1701419	-4.88762	2.04514	6.05282e-30	2.05179e-28	myelin basic protein a	F1701361	-1.33286	1.8675	0.00222641	0.0343544	myelin basic protein a	F1701175	-4.39919	1.68351	2.32933e-15	4.82538e-14	myelin basic protein a	F1701265	-4.75834	1.69906	7.06763e-10	9.70289e-09	myelin basic protein a
LOC106566689	F1701419	-4.963	7.04296	6.77109e-37	4.26265e-35	MAM domain-containing protein 2-like	F1701361	-1.46581	7.41496	1.53047e-06	0.0002433	MAM domain-containing protein 2-like	F1701175	-3.65275	6.97562	2.10867e-37	1.18567e-34	MAM domain-containing protein 2-like	F1701265	-2.97717	6.48415	4.16694e-21	5.57639e-19	MAM domain-containing protein 2-like
LOC106592979	F1701419	-5.01616	1.16194	3.18939e-20	4.16357e-19	ectonucleoside triphosphate diphosphohydrolase 5 (inactive)	F1701361	-3.33164	3.22217	0.000515966	0.0140827	ectonucleoside triphosphate diphosphohydrolase 5 (inactive)	F1701175	-3.03545	1.51573	2.28675e-05	7.73335e-05	ectonucleoside triphosphate diphosphohydrolase 5 (inactive)	F1701265	-4.14327	1.74765	5.64117e-09	6.251e-08	ectonucleoside triphosphate diphosphohydrolase 5 (inactive)
col1a1b	F1701419	-5.02585	13.5738	4.70733e-26	1.10675e-24	collagen, type I, alpha 1b	F1701361	-1.75551	13.3035	8.26768e-05	0.00419013	collagen, type I, alpha 1b	F1701175	-4.14266	12.9344	6.67111e-27	9.29468e-25	collagen, type I, alpha 1b	F1701265	-3.35024	12.751	3.65285e-18	2.88861e-16	collagen, type I, alpha 1b
LOC106576454	F1701419	-5.07107	9.80503	2.97061e-40	2.54256e-38	lumican	F1701361	-1.46026	9.5384	0.00133367	0.0257483	lumican	F1701175	-4.53014	9.29885	1.69285e-22	1.16895e-20	lumican	F1701265	-3.98604	8.88843	4.0547e-18	3.17432e-16	lumican
col1a1a	F1701419	-5.09064	12.68	5.05782e-31	1.90018e-29	collagen, type I, alpha 1a	F1701361	-1.82711	12.3913	1.31087e-05	0.0012171	collagen, type I, alpha 1a	F1701175	-4.1863	11.9451	7.78095e-26	9.3514e-24	collagen, type I, alpha 1a	F1701265	-3.35694	11.7474	5.8672e-18	4.4595e-16	collagen, type I, alpha 1a
LOC106570545	F1701419	-5.09673	7.61583	1.12151e-39	9.03026e-38	collagen alpha-1(XVI) chain	F1701361	-1.48587	7.54316	3.78863e-07	8.28469e-05	collagen alpha-1(XVI) chain	F1701175	-4.3721	7.03146	1.82579e-30	4.45662e-28	collagen alpha-1(XVI) chain	F1701265	-3.97831	6.7841	5.24778e-22	8.51472e-20	collagen alpha-1(XVI) chain
LOC106570460	F1701419	-5.09874	12.798	9.04649e-26	2.06298e-24	collagen alpha-2(I) chain	F1701361	-1.75266	12.5317	2.09911e-05	0.00169747	collagen alpha-2(I) chain	F1701175	-4.12677	12.1279	2.76354e-25	3.02147e-23	collagen alpha-2(I) chain	F1701265	-3.4085	11.9986	8.78434e-15	3.54486e-13	collagen alpha-2(I) chain
ncana	F1701419	-5.21238	2.63384	1.22335e-29	4.00536e-28	neurocan a	F1701361	-2.06161	2.67885	8.54348e-06	0.000862177	neurocan a	F1701175	-5.60366	2.50914	1.38162e-38	8.70086e-36	neurocan a	F1701265	-5.1256	1.99427	5.3747e-24	1.33578e-21	neurocan a
LOC106573072	F1701419	-5.21858	2.04806	4.72641e-34	2.30386e-32	shaker-related potassium channel tsha2-like	F1701361	-1.77597	1.61497	0.000789952	0.0185702	shaker-related potassium channel tsha2-like	F1701175	-4.02311	1.64282	4.28018e-13	5.97669e-12	shaker-related potassium channel tsha2-like	F1701265	-3.09269	1.30096	1.36129e-05	6.41809e-05	shaker-related potassium channel tsha2-like
LOC106589269	F1701419	-5.2223	2.66372	7.60165e-32	3.04533e-30	chondroadherin-like	F1701361	-1.44138	2.88645	0.000237239	0.00859391	chondroadherin-like	F1701175	-3.26561	2.23335	2.59648e-17	7.6768e-16	chondroadherin-like	F1701265	-4.18988	1.67843	7.80651e-16	3.91764e-14	chondroadherin-like
syt12	F1701419	-5.23493	2.31684	2.50221e-38	1.77385e-36	synaptotagmin XII	F1701361	-2.07991	2.54468	0.00131927	0.025641	synaptotagmin XII	F1701175	-4.41227	2.02435	3.67601e-26	4.7245e-24	synaptotagmin XII	F1701265	-4.95353	1.76964	2.82743e-19	2.69942e-17	synaptotagmin XII
LOC106566248	F1701419	-5.39521	5.57266	6.29614e-38	4.34075e-36	mimecan-like	F1701361	-1.4338	5.50182	0.000379751	0.0118541	mimecan-like	F1701175	-5.11037	5.45333	8.4397e-21	4.51187e-19	mimecan-like	F1701265	-3.73461	4.34292	1.04104e-08	1.07555e-07	mimecan-like
LOC106607946	F1701419	-5.45561	5.86043	8.05814e-32	3.22029e-30	serine protease 23-like	F1701361	-1.47292	5.30891	0.000875401	0.0199221	serine protease 23-like	F1701175	-5.35045	5.19506	9.48085e-29	1.77698e-26	serine protease 23-like	F1701265	-4.96847	4.77147	4.05479e-40	1.15433e-36	serine protease 23-like
col10a1a	F1701419	-6.04828	4.9287	2.54226e-35	1.40514e-33	collagen, type X, alpha 1a	F1701361	-3.2466	7.91411	0.00330648	0.0432756	collagen, type X, alpha 1a	F1701175	-5.52205	5.20301	6.88594e-16	1.5543e-14	collagen, type X, alpha 1a	F1701265	-5.92461	5.65006	2.00641e-16	1.13413e-14	collagen, type X, alpha 1a
ccdc3b	F1701419	-6.1092	2.87149	1.91898e-43	2.21907e-41	coiled-coil domain containing 3b	F1701361	-1.72123	3.49848	5.30584e-07	0.000108917	coiled-coil domain containing 3b	F1701175	-4.52573	2.92564	1.84514e-46	2.90499e-43	coiled-coil domain containing 3b	F1701265	-3.87925	1.92576	6.4917e-13	1.75505e-11	coiled-coil domain containing 3b
LOC106607958	F1701419	-6.26689	6.54289	1.53859e-50	3.30089e-48	fibronectin type III domain-containing protein 1	F1701361	-1.30237	5.99155	0.00364494	0.0458806	fibronectin type III domain-containing protein 1	F1701175	-5.47946	5.73404	5.0236e-25	5.30816e-23	fibronectin type III domain-containing protein 1	F1701265	-5.5449	5.44314	7.45247e-16	3.752e-14	fibronectin type III domain-containing protein 1
ogna	F1701419	-6.29573	6.14383	9.45121e-44	1.12895e-41	osteoglycin, paralog a	F1701361	-1.52992	5.68493	0.0018988	0.0314582	osteoglycin, paralog a	F1701175	-5.29346	5.55329	2.76882e-28	4.79036e-26	osteoglycin, paralog a	F1701265	-4.07105	5.10177	1.78158e-15	8.33935e-14	osteoglycin, paralog a
entpd5a	F1701419	-7.29692	3.15932	2.30976e-57	1.00429e-54	ectonucleoside triphosphate diphosphohydrolase 5a	F1701361	-2.77881	5.03682	0.000790355	0.0185702	ectonucleoside triphosphate diphosphohydrolase 5a	F1701175	-6.07806	3.76896	2.62851e-14	4.57779e-13	ectonucleoside triphosphate diphosphohydrolase 5a	F1701265	-5.85541	3.50222	4.25898e-15	1.84979e-13	ectonucleoside triphosphate diphosphohydrolase 5a

## Sheet: SK_T20AvsT20C_all_fams_common
SYMBOL		logFC	logCPM	PValue	FDR	GENENAME		logFC	logCPM	PValue	FDR	GENENAME		logFC	logCPM	PValue	FDR	GENENAME		logFC	logCPM	PValue	FDR	GENENAME
LOC123729718	F1701419	12.7705	7.99245	5.5017e-102	1.77843e-97	protein-glutamine gamma-glutamyltransferase E-like	F1701361	9.42186	6.25286	8.25007e-22	3.44946e-19	protein-glutamine gamma-glutamyltransferase E-like	F1701175	9.09737	8.45853	9.82813e-17	7.20474e-15	protein-glutamine gamma-glutamyltransferase E-like	F1701292	11.3448	7.65547	1.4448e-126	4.6181e-122	protein-glutamine gamma-glutamyltransferase E-like
asal	F1701419	9.58552	10.5712	1.35752e-11	5.15044e-10	Mannose-specific lectin	F1701361	8.38096	9.91589	2.01429e-11	1.04036e-09	Mannose-specific lectin	F1701175	4.60012	7.10113	0.000854515	0.00233916	Mannose-specific lectin	F1701292	6.50132	8.0906	5.70355e-34	1.17618e-31	Mannose-specific lectin
LOC106581733	F1701419	9.54224	9.53722	7.14791e-21	2.59614e-18	uncharacterized LOC106581733	F1701361	7.30827	8.1797	7.84769e-12	4.41172e-10	uncharacterized LOC106581733	F1701175	6.4073	8.30846	3.79277e-11	6.78748e-10	uncharacterized LOC106581733	F1701292	8.99231	7.90624	6.29687e-31	9.0257e-29	uncharacterized LOC106581733
LOC123724000	F1701419	9.05464	9.81467	2.59461e-10	6.92002e-09	uncharacterized LOC123724000	F1701361	5.86654	8.41328	1.16334e-07	2.04282e-06	uncharacterized LOC123724000	F1701175	2.84481	6.31985	0.00802124	0.0168358	uncharacterized LOC123724000	F1701292	1.69155	5.41509	0.0105794	0.0187794	uncharacterized LOC123724000
lepb2	F1701419	8.85415	3.77497	8.05363e-15	7.63442e-13	leptin B2	F1701361	3.9946	1.98224	2.38029e-13	1.89868e-11	leptin B2	F1701175	4.61669	3.61032	7.46315e-06	3.48433e-05	leptin B2	F1701292	6.99967	4.78824	3.12253e-14	4.55539e-13	leptin B2
LOC106597223	F1701419	8.46835	9.19299	1.9985e-63	2.15338e-59	protein-glutamine gamma-glutamyltransferase 2-like	F1701361	7.83451	7.94861	2.01369e-17	3.76291e-15	protein-glutamine gamma-glutamyltransferase 2-like	F1701175	8.18929	9.60138	2.14461e-30	2.07715e-27	protein-glutamine gamma-glutamyltransferase 2-like	F1701292	9.68815	8.74116	4.22026e-68	1.92709e-64	protein-glutamine gamma-glutamyltransferase 2-like
sb:cb1058	F1701419	7.54667	4.49353	1.53088e-12	7.6485e-11	uncharacterized LOC106578097	F1701361	5.14744	2.01151	3.17642e-10	1.17531e-08	uncharacterized LOC106578097	F1701175	6.95092	3.75748	6.41151e-32	8.53853e-29	uncharacterized LOC106578097	F1701292	8.87685	4.56443	3.12249e-29	3.83874e-27	uncharacterized LOC106578097
tmsb	F1701419	7.22713	3.50242	9.83553e-24	6.23399e-21	thymosin, beta	F1701361	4.98696	2.22406	4.56906e-10	1.61725e-08	thymosin, beta	F1701175	6.02729	2.79179	3.32912e-17	2.687e-15	thymosin, beta	F1701292	6.96687	3.54303	8.00623e-34	1.6095e-31	thymosin, beta
LOC106577171	F1701419	7.17997	5.23856	2.79495e-21	1.10179e-18	myelin and lymphocyte protein-like	F1701361	4.63532	4.46772	5.50814e-08	1.07304e-06	myelin and lymphocyte protein-like	F1701175	6.97856	5.84557	5.83494e-25	2.3312e-22	myelin and lymphocyte protein-like	F1701292	7.20979	5.99156	3.49372e-46	2.37603e-43	myelin and lymphocyte protein-like
LOC106577163	F1701419	7.08992	4.26436	4.36588e-19	1.11124e-16	myelin and lymphocyte protein-like	F1701361	2.84719	2.00929	0.0128815	0.0338313	myelin and lymphocyte protein-like	F1701175	7.01193	3.36737	4.38269e-09	4.68808e-08	myelin and lymphocyte protein-like	F1701292	6.61344	4.45939	1.13793e-46	8.08288e-44	myelin and lymphocyte protein-like
LOC106560287	F1701419	7.02257	4.49409	4.35553e-11	1.43959e-09	proteoglycan 4-like	F1701361	4.8362	3.39561	6.01811e-05	0.000403164	proteoglycan 4-like	F1701175	3.5835	2.20625	2.84891e-06	1.48301e-05	proteoglycan 4-like	F1701292	3.86717	2.41392	3.66009e-12	3.74132e-11	proteoglycan 4-like
LOC100136453	F1701419	6.91399	12.0048	1.06102e-39	2.85813e-36	cathelicidin	F1701361	5.48119	10.9841	1.66006e-36	2.77637e-32	cathelicidin	F1701175	6.87958	12.3363	1.64566e-18	1.80751e-16	cathelicidin	F1701292	7.18176	12.7609	1.28289e-64	4.10062e-61	cathelicidin
si:ch73-49p17.1	F1701419	6.59698	6.56505	9.90285e-42	3.55677e-38	protein LBH	F1701361	4.65124	5.68325	2.93857e-11	1.45188e-09	protein LBH	F1701175	6.1265	6.43854	2.70432e-45	8.64353e-42	protein LBH	F1701292	6.98054	6.90836	4.67608e-76	3.73665e-72	protein LBH
LOC106582581	F1701419	6.37711	4.86831	1.85011e-05	0.000117012	collagen alpha-2(VI) chain	F1701361	3.83176	5.19893	0.000150441	0.000856819	collagen alpha-2(VI) chain	F1701175	4.8429	3.14704	3.35628e-07	2.20682e-06	collagen alpha-2(VI) chain	F1701292	1.74447	2.40186	0.00903945	0.0162988	collagen alpha-2(VI) chain
tbb2a	F1701419	6.2373	4.09364	4.88244e-14	3.67034e-12	Tubulin beta-2A chain	F1701361	2.98402	1.51121	7.35002e-08	1.37654e-06	Tubulin beta-2A chain	F1701175	6.56197	3.83624	8.3856e-22	1.74039e-19	Tubulin beta-2A chain	F1701292	6.15219	4.73328	2.08619e-43	1.07553e-40	Tubulin beta-2A chain
LOC106565226	F1701419	5.8358	13.7341	3.65091e-31	5.90078e-28	keratin, type II cytoskeletal 8	F1701361	5.23113	13.68	2.62728e-32	1.0985e-28	keratin, type II cytoskeletal 8	F1701175	5.96481	13.9019	3.73576e-22	8.29183e-20	keratin, type II cytoskeletal 8	F1701292	6.82964	14.1716	2.15505e-54	2.99496e-51	keratin, type II cytoskeletal 8
LOC106612111	F1701419	5.82574	4.0651	5.41311e-16	6.88893e-14	DNA damage-inducible transcript 4-like protein	F1701361	4.96315	3.17442	2.73891e-11	1.36941e-09	DNA damage-inducible transcript 4-like protein	F1701175	5.64697	3.51504	6.53235e-33	9.49032e-30	DNA damage-inducible transcript 4-like protein	F1701292	7.27281	4.68885	1.67595e-70	8.92837e-67	DNA damage-inducible transcript 4-like protein
LOC123727338	F1701419	5.5605	7.02672	1.99654e-31	3.39674e-28	membrane cofactor protein-like	F1701361	2.5109	6.35684	4.69602e-06	4.68607e-05	membrane cofactor protein-like	F1701175	4.4716	6.84186	1.07198e-23	3.29447e-21	membrane cofactor protein-like	F1701292	5.21436	7.67762	1.1286e-38	4.0313e-36	membrane cofactor protein-like
LOC106568806	F1701419	5.51115	2.42059	2.10119e-21	8.38532e-19	V-type proton ATPase subunit d 1	F1701361	2.64935	1.29963	0.000488777	0.00229172	V-type proton ATPase subunit d 1	F1701175	3.70511	2.53348	4.30975e-07	2.76492e-06	V-type proton ATPase subunit d 1	F1701292	4.5399	2.23915	7.0665e-18	1.86518e-16	V-type proton ATPase subunit d 1
LOC106607322	F1701419	5.49595	10.3755	3.06133e-16	4.2471e-14	uncharacterized LOC106607322	F1701361	4.54034	8.97681	2.9546e-14	2.86459e-12	uncharacterized LOC106607322	F1701175	4.11595	10.5227	3.96334e-06	1.98459e-05	uncharacterized LOC106607322	F1701292	4.15073	9.21971	3.69738e-22	1.79337e-20	uncharacterized LOC106607322
ddt4l	F1701419	5.47281	7.11032	2.12953e-12	1.0183e-10	DNA-damage-inducible transcript 4-like protein	F1701361	4.41808	6.66342	4.52113e-14	4.20076e-12	DNA-damage-inducible transcript 4-like protein	F1701175	4.27621	5.40518	2.05894e-21	4.07859e-19	DNA-damage-inducible transcript 4-like protein	F1701292	6.17262	7.08599	5.26093e-22	2.49127e-20	DNA-damage-inducible transcript 4-like protein
casp3b	F1701419	5.43278	6.17185	1.1232e-40	3.63076e-37	caspase 3, apoptosis-related cysteine peptidase b	F1701361	3.76388	5.18101	4.41431e-12	2.71868e-10	caspase 3, apoptosis-related cysteine peptidase b	F1701175	4.18304	5.9571	1.9613e-17	1.67612e-15	caspase 3, apoptosis-related cysteine peptidase b	F1701292	5.72179	6.38753	7.74419e-50	7.98501e-47	caspase 3, apoptosis-related cysteine peptidase b
LOC106581977	F1701419	5.30505	3.41502	1.25602e-14	1.14369e-12	beta-galactoside alpha-2,6-sialyltransferase 2-like	F1701361	3.23982	1.21797	1.85901e-05	0.00014962	beta-galactoside alpha-2,6-sialyltransferase 2-like	F1701175	5.73901	2.89673	4.79244e-22	1.04201e-19	beta-galactoside alpha-2,6-sialyltransferase 2-like	F1701292	6.78257	3.81533	1.58947e-29	2.00023e-27	beta-galactoside alpha-2,6-sialyltransferase 2-like
cdd	F1701419	5.2842	6.93025	1.21848e-20	4.28122e-18	Cytidine deaminase	F1701361	3.11207	5.38129	6.17282e-11	2.78643e-09	Cytidine deaminase	F1701175	4.08077	6.37076	3.25203e-20	5.30313e-18	Cytidine deaminase	F1701292	4.7559	7.13709	4.78371e-30	6.39776e-28	Cytidine deaminase
mslna	F1701419	5.19737	8.4562	7.25955e-31	1.11745e-27	mesothelin a	F1701361	4.33042	8.7962	1.78357e-25	1.6124e-22	mesothelin a	F1701175	5.07418	8.89012	4.13427e-23	1.11042e-20	mesothelin a	F1701292	5.69037	9.07411	1.5128e-36	4.24167e-34	mesothelin a
LOC106578597	F1701419	5.17986	5.15059	2.92354e-11	1.01617e-09	uroplakin-1a-like	F1701361	2.36501	4.41142	1.70105e-06	2.00206e-05	uroplakin-1a-like	F1701175	3.11866	4.64801	2.30058e-06	1.229e-05	uroplakin-1a-like	F1701292	3.60029	5.12566	2.17278e-27	2.19781e-25	uroplakin-1a-like
LOC106586818	F1701419	5.15413	2.92452	4.31023e-12	1.88536e-10	NGFI-A-binding protein 1	F1701361	3.31891	1.00522	1.43534e-06	1.74015e-05	NGFI-A-binding protein 1	F1701175	3.5311	1.83124	1.64814e-12	4.2075e-11	NGFI-A-binding protein 1	F1701292	5.08115	3.07458	8.29329e-40	3.19382e-37	NGFI-A-binding protein 1
LOC106600814	F1701419	5.1376	10.9696	3.02661e-10	7.94116e-09	keratin, type I cytoskeletal 13-like	F1701361	7.82297	12.0438	1.95388e-14	1.96854e-12	keratin, type I cytoskeletal 13-like	F1701175	7.43337	12.007	2.38255e-11	4.49799e-10	keratin, type I cytoskeletal 13-like	F1701292	8.67155	11.9456	8.64746e-25	5.91879e-23	keratin, type I cytoskeletal 13-like
LOC106572094	F1701419	5.13064	2.05972	1.74067e-11	6.43054e-10	tyrosine-protein phosphatase non-receptor type 7-like	F1701361	3.60288	1.14875	0.000178757	0.000989778	tyrosine-protein phosphatase non-receptor type 7-like	F1701175	3.28836	1.50292	1.84181e-10	2.74315e-09	tyrosine-protein phosphatase non-receptor type 7-like	F1701292	5.14861	1.92727	1.08699e-24	7.31467e-23	tyrosine-protein phosphatase non-receptor type 7-like
LOC106565947	F1701419	5.05105	2.48542	3.44667e-12	1.55172e-10	uncharacterized LOC106565947	F1701361	3.80155	1.70038	2.16516e-07	3.47683e-06	uncharacterized LOC106565947	F1701175	5.64387	2.19604	4.99098e-20	7.8197e-18	uncharacterized LOC106565947	F1701292	5.68323	3.082	7.05627e-59	1.32675e-55	uncharacterized LOC106565947
LOC106586211	F1701419	5.02983	7.39765	2.01207e-12	9.66423e-11	D-3-phosphoglycerate dehydrogenase	F1701361	4.62433	7.1668	2.34564e-35	2.61531e-31	D-3-phosphoglycerate dehydrogenase	F1701175	4.43396	6.74092	2.7228e-42	7.25218e-39	D-3-phosphoglycerate dehydrogenase	F1701292	5.19031	7.11731	1.27473e-24	8.50633e-23	D-3-phosphoglycerate dehydrogenase
LOC106577847	F1701419	5.01419	10.6667	1.7233e-11	6.38096e-10	cytosolic phospholipase A2 gamma	F1701361	4.00253	8.16956	4.01351e-13	3.03043e-11	cytosolic phospholipase A2 gamma	F1701175	5.02446	10.5262	2.44408e-13	7.74974e-12	cytosolic phospholipase A2 gamma	F1701292	6.16766	9.19452	8.20825e-44	4.37281e-41	cytosolic phospholipase A2 gamma
LOC106599341	F1701419	4.95848	8.16255	7.29867e-28	7.61063e-25	carbonic anhydrase	F1701361	4.30656	7.54139	1.70429e-12	1.16104e-10	carbonic anhydrase	F1701175	4.63506	7.98106	5.78194e-24	1.94529e-21	carbonic anhydrase	F1701292	5.91902	8.46138	9.86894e-63	2.42654e-59	carbonic anhydrase
LOC106606196	F1701419	4.89189	2.72508	1.97942e-07	2.273e-06	monocarboxylate transporter 4	F1701361	2.64571	1.07658	0.00206845	0.00754581	monocarboxylate transporter 4	F1701175	4.10294	1.97597	2.87513e-14	1.17513e-12	monocarboxylate transporter 4	F1701292	4.98927	2.32976	2.16529e-21	9.32766e-20	monocarboxylate transporter 4
LOC106573635	F1701419	4.87672	5.08154	1.16896e-24	8.99685e-22	large neutral amino acids transporter small subunit 1	F1701361	4.69444	5.1039	1.68017e-32	8.02858e-29	large neutral amino acids transporter small subunit 1	F1701175	5.39397	5.43209	4.1312e-53	2.64083e-49	large neutral amino acids transporter small subunit 1	F1701292	5.88862	5.298	1.58894e-62	3.62777e-59	large neutral amino acids transporter small subunit 1
ebp	F1701419	4.76871	4.36915	6.82478e-27	6.68518e-24	EBP cholestenol delta-isomerase	F1701361	3.77008	3.73573	1.49882e-22	7.37268e-20	EBP cholestenol delta-isomerase	F1701175	4.55352	3.9327	1.06024e-19	1.53337e-17	EBP cholestenol delta-isomerase	F1701292	4.66358	3.74388	5.7397e-38	1.91108e-35	EBP cholestenol delta-isomerase
LOC106567641	F1701419	4.76745	7.04495	3.99791e-36	8.61549e-33	heat shock cognate 70 kDa protein	F1701361	3.6706	6.2697	1.83835e-12	1.24982e-10	heat shock cognate 70 kDa protein	F1701175	5.01743	7.16521	3.47382e-44	1.00937e-40	heat shock cognate 70 kDa protein	F1701292	5.20965	7.18093	6.94917e-48	5.84535e-45	heat shock cognate 70 kDa protein
LOC106578095	F1701419	4.74882	1.56802	3.34188e-14	2.66732e-12	mucin-3A-like	F1701361	4.2044	1.14531	2.88513e-10	1.08189e-08	mucin-3A-like	F1701175	5.12244	1.25534	1.40117e-14	6.18567e-13	mucin-3A-like	F1701292	4.33734	1.41785	1.08924e-25	8.59664e-24	mucin-3A-like
LOC106600816	F1701419	4.72251	11.901	3.83702e-12	1.7032e-10	keratin, type I cytoskeletal 13	F1701361	4.02952	11.8922	1.03412e-22	5.24098e-20	keratin, type I cytoskeletal 13	F1701175	4.45093	11.2533	1.50536e-11	2.9959e-10	keratin, type I cytoskeletal 13	F1701292	5.16967	11.474	9.15028e-27	8.30908e-25	keratin, type I cytoskeletal 13
LOC106599711	F1701419	4.70629	7.26819	6.24703e-37	1.44239e-33	desmoglein-2-like	F1701361	3.60148	6.98536	2.15475e-22	1.00103e-19	desmoglein-2-like	F1701175	4.75684	7.71101	3.74079e-26	2.06143e-23	desmoglein-2-like	F1701292	4.87867	7.60508	8.27154e-63	2.20326e-59	desmoglein-2-like
LOC106575381	F1701419	4.70041	3.46814	3.76489e-13	2.26803e-11	cytokine receptor-like factor 1	F1701361	3.70217	1.97712	9.76254e-12	5.37123e-10	cytokine receptor-like factor 1	F1701175	4.71097	3.49109	5.45011e-22	1.16131e-19	cytokine receptor-like factor 1	F1701292	5.75272	4.27238	1.37677e-52	1.76029e-49	cytokine receptor-like factor 1
LOC106563402	F1701419	4.63982	7.74337	1.89834e-09	3.88378e-08	uncharacterized LOC106563402	F1701361	2.40914	6.14014	0.00127753	0.00506362	uncharacterized LOC106563402	F1701175	4.61477	7.42203	7.80745e-18	7.38289e-16	uncharacterized LOC106563402	F1701292	5.73778	9.00576	2.8156e-27	2.75223e-25	uncharacterized LOC106563402
si:ch211-198m17.1	F1701419	4.59598	3.58106	6.69401e-10	1.57485e-08	flocculation protein FLO11	F1701361	2.23159	1.79786	0.00187062	0.00694763	flocculation protein FLO11	F1701175	5.26393	3.85068	1.19001e-23	3.6224e-21	flocculation protein FLO11	F1701292	6.1322	4.55256	1.71072e-37	5.30887e-35	flocculation protein FLO11
LOC106572756	F1701419	4.58954	10.9935	7.78326e-12	3.16869e-10	keratin, type I cytoskeletal 18	F1701361	2.74948	9.30689	0.000762783	0.0033024	keratin, type I cytoskeletal 18	F1701175	3.70459	9.6445	1.00253e-14	4.63048e-13	keratin, type I cytoskeletal 18	F1701292	3.66495	10.0024	2.84625e-27	2.77371e-25	keratin, type I cytoskeletal 18
LOC106560267	F1701419	4.53458	3.73341	3.67338e-19	9.8134e-17	ras-like protein family member 11B	F1701361	2.99835	2.75616	1.02812e-14	1.12753e-12	ras-like protein family member 11B	F1701175	4.11061	3.17356	2.11523e-22	4.93483e-20	ras-like protein family member 11B	F1701292	4.83974	4.24599	8.98815e-49	8.44992e-46	ras-like protein family member 11B
ppa5	F1701419	4.50781	2.84096	3.82882e-08	5.41885e-07	Tartrate-resistant acid phosphatase type 5	F1701361	2.71608	1.9786	0.00027312	0.00140894	Tartrate-resistant acid phosphatase type 5	F1701175	3.85008	3.66437	5.03587e-05	0.000190774	Tartrate-resistant acid phosphatase type 5	F1701292	3.50436	2.64748	3.55049e-09	2.1854e-08	Tartrate-resistant acid phosphatase type 5
LOC106577138	F1701419	4.48965	3.15298	1.2488e-13	8.40988e-12	early growth response protein 2b	F1701361	4.43456	2.81443	1.18596e-22	5.92077e-20	early growth response protein 2b	F1701175	6.3556	3.5627	1.20217e-18	1.36254e-16	early growth response protein 2b	F1701292	5.41227	3.03314	6.92663e-38	2.2825e-35	early growth response protein 2b
LOC106587778	F1701419	4.48447	9.19882	1.26294e-12	6.38884e-11	cell surface glycoprotein 1	F1701361	4.38079	8.79115	9.88752e-25	7.87447e-22	cell surface glycoprotein 1	F1701175	5.16594	9.49385	8.57065e-20	1.27412e-17	cell surface glycoprotein 1	F1701292	5.44511	9.43098	2.09913e-40	8.94623e-38	cell surface glycoprotein 1
LOC106606998	F1701419	4.47129	4.05668	6.51633e-22	2.88549e-19	cyclic GMP-AMP synthase	F1701361	3.73216	4.13626	2.78258e-07	4.31901e-06	cyclic GMP-AMP synthase	F1701175	4.3338	3.5821	1.73644e-24	6.45349e-22	cyclic GMP-AMP synthase	F1701292	5.85277	5.86029	1.1185e-13	1.48269e-12	cyclic GMP-AMP synthase
LOC106564958	F1701419	4.46606	11.8813	4.11976e-29	5.32685e-26	keratin, type I cytoskeletal 13	F1701361	3.14288	11.5019	1.95639e-10	7.69089e-09	keratin, type I cytoskeletal 13	F1701175	3.88205	12.1723	7.03405e-15	3.3406e-13	keratin, type I cytoskeletal 13	F1701292	4.18259	12.458	5.17355e-37	1.51713e-34	keratin, type I cytoskeletal 13
LOC106581219	F1701419	4.39427	2.53597	3.09732e-14	2.50302e-12	collagenase 3	F1701361	2.37909	2.12549	0.00217239	0.00785819	collagenase 3	F1701175	3.88739	3.46237	3.83112e-06	1.92835e-05	collagenase 3	F1701292	4.52564	3.34487	7.64056e-24	4.58426e-22	collagenase 3
LOC106570043	F1701419	4.38569	4.18005	6.52578e-21	2.39711e-18	PR domain zinc finger protein 1-like	F1701361	3.38009	4.10475	1.77185e-07	2.9282e-06	PR domain zinc finger protein 1-like	F1701175	3.98546	4.1518	1.4104e-22	3.4151e-20	PR domain zinc finger protein 1-like	F1701292	5.21724	5.00134	8.93137e-32	1.37914e-29	PR domain zinc finger protein 1-like
aurka	F1701419	4.37241	4.5707	6.79164e-22	2.96675e-19	aurora kinase A	F1701361	4.13981	4.47576	8.25737e-34	5.52402e-30	aurora kinase A	F1701175	3.98492	4.46395	1.86511e-21	3.74922e-19	aurora kinase A	F1701292	4.62276	4.64122	8.19374e-32	1.27758e-29	aurora kinase A
LOC106583179	F1701419	4.35436	2.69426	2.65102e-12	1.23124e-10	prostacyclin synthase-like	F1701361	4.60476	3.0282	2.67481e-23	1.42015e-20	prostacyclin synthase-like	F1701175	5.11335	3.24289	1.57711e-13	5.22359e-12	prostacyclin synthase-like	F1701292	4.98323	2.48517	1.13002e-14	1.76973e-13	prostacyclin synthase-like
LOC106587816	F1701419	4.31328	5.53794	2.01666e-24	1.51601e-21	lactadherin-like	F1701361	2.87475	4.85212	1.1149e-07	1.97208e-06	lactadherin-like	F1701175	4.37119	5.57636	8.18183e-32	1.04603e-28	lactadherin-like	F1701292	4.36737	6.07804	9.2686e-55	1.41077e-51	lactadherin-like
LOC106600778	F1701419	4.30375	7.08374	4.23924e-10	1.05423e-08	cell wall protein IFF6	F1701361	7.84608	8.9025	5.1306e-14	4.71466e-12	cell wall protein IFF6	F1701175	5.73958	7.00851	4.63352e-07	2.95013e-06	cell wall protein IFF6	F1701292	7.15487	6.57551	5.38125e-10	3.83173e-09	cell wall protein IFF6
LOC106561394	F1701419	4.29988	2.43256	5.82163e-13	3.27576e-11	protein mono-ADP-ribosyltransferase PARP12-like	F1701361	4.50425	2.44269	2.48176e-08	5.40446e-07	protein mono-ADP-ribosyltransferase PARP12-like	F1701175	3.20059	1.42131	6.51003e-11	1.08939e-09	protein mono-ADP-ribosyltransferase PARP12-like	F1701292	3.20092	3.08232	0.000413207	0.00099516	protein mono-ADP-ribosyltransferase PARP12-like
ct054	F1701419	4.29917	3.40183	7.07923e-09	1.23762e-07	CT054 protein	F1701361	3.20578	2.87493	2.92689e-17	5.29198e-15	CT054 protein	F1701175	3.22218	2.34496	9.69492e-17	7.13984e-15	CT054 protein	F1701292	3.59752	2.9218	2.93097e-13	3.59776e-12	CT054 protein
LOC106604584	F1701419	4.29422	2.60802	4.64007e-11	1.51659e-09	stonustoxin subunit beta-like	F1701361	3.4856	2.37821	9.76534e-07	1.25342e-05	stonustoxin subunit beta-like	F1701175	3.64869	2.94822	4.03903e-14	1.58012e-12	stonustoxin subunit beta-like	F1701292	5.38327	3.10502	2.22446e-33	4.25765e-31	stonustoxin subunit beta-like
mfsd6b	F1701419	4.26644	3.39131	1.00264e-22	5.31318e-20	major facilitator superfamily domain containing 6b	F1701361	3.36049	3.08638	1.28125e-15	1.76512e-13	major facilitator superfamily domain containing 6b	F1701175	5.04635	3.9033	9.82475e-24	3.04872e-21	major facilitator superfamily domain containing 6b	F1701292	4.95052	3.6885	4.66009e-40	1.91356e-37	major facilitator superfamily domain containing 6b
cdo1	F1701419	4.21578	3.31345	2.04176e-08	3.1088e-07	cysteine dioxygenase type 1	F1701361	5.93992	5.93297	7.19507e-06	6.69451e-05	cysteine dioxygenase type 1	F1701175	2.91616	2.38677	2.00073e-05	8.38541e-05	cysteine dioxygenase type 1	F1701292	6.07454	5.85371	7.93161e-24	4.7322e-22	cysteine dioxygenase type 1
LOC106612236	F1701419	4.21415	2.96421	4.47007e-15	4.57263e-13	homeobox protein EMX1-like	F1701361	5.69689	1.20612	8.22585e-10	2.73505e-08	homeobox protein EMX1-like	F1701175	5.0212	2.90362	3.76695e-11	6.75209e-10	homeobox protein EMX1-like	F1701292	5.19799	3.21721	1.28976e-24	8.58875e-23	homeobox protein EMX1-like
LOC106592455	F1701419	4.2103	5.3916	3.46735e-16	4.68962e-14	polo-like kinase 1 (Drosophila)	F1701361	4.37352	5.19516	2.64326e-29	5.8943e-26	polo-like kinase 1 (Drosophila)	F1701175	3.86511	5.16858	7.30365e-20	1.10113e-17	polo-like kinase 1 (Drosophila)	F1701292	4.24291	5.05675	6.26978e-30	8.31565e-28	polo-like kinase 1 (Drosophila)
LOC106563790	F1701419	4.20559	2.91602	1.20812e-13	8.20433e-12	uncharacterized LOC106563790	F1701361	7.42545	3.6406	1.58814e-39	5.31216e-35	uncharacterized LOC106563790	F1701175	3.12227	5.0751	1.0474e-05	4.71376e-05	uncharacterized LOC106563790	F1701292	5.0275	5.64914	4.58745e-41	2.03657e-38	uncharacterized LOC106563790
parpbp	F1701419	4.15207	2.60633	3.18249e-16	4.35906e-14	PARP1 binding protein	F1701361	4.0073	2.64555	1.83232e-16	2.98972e-14	PARP1 binding protein	F1701175	4.60327	2.88899	4.52978e-18	4.5103e-16	PARP1 binding protein	F1701292	4.45124	2.79445	1.02347e-27	1.08685e-25	PARP1 binding protein
LOC106587139	F1701419	4.13288	3.04809	2.33826e-16	3.3743e-14	7-dehydrocholesterol reductase	F1701361	3.40924	2.9846	2.21336e-13	1.77117e-11	7-dehydrocholesterol reductase	F1701175	3.87874	3.08165	6.07133e-19	7.57089e-17	7-dehydrocholesterol reductase	F1701292	3.80701	2.88694	1.68911e-19	5.54319e-18	7-dehydrocholesterol reductase
igfbp1a	F1701419	4.09995	3.06521	2.36001e-13	1.49583e-11	insulin-like growth factor binding protein 1a	F1701361	3.55241	2.87198	7.20529e-08	1.35475e-06	insulin-like growth factor binding protein 1a	F1701175	4.68746	2.5236	4.41264e-18	4.4074e-16	insulin-like growth factor binding protein 1a	F1701292	4.76702	3.18729	9.73938e-39	3.53761e-36	insulin-like growth factor binding protein 1a
LOC106563492	F1701419	4.06982	3.51759	3.23984e-10	8.41863e-09	dual specificity protein phosphatase 4	F1701361	1.82837	2.44141	0.000114159	0.000682972	dual specificity protein phosphatase 4	F1701175	3.80521	3.40421	7.51307e-11	1.2378e-09	dual specificity protein phosphatase 4	F1701292	4.7493	3.97326	2.10042e-20	7.96417e-19	dual specificity protein phosphatase 4
LOC106601989	F1701419	4.06846	5.47562	5.54217e-15	5.49542e-13	monocarboxylate transporter 4	F1701361	2.77101	4.56286	1.7732e-09	5.37732e-08	monocarboxylate transporter 4	F1701175	3.55312	5.26491	3.84888e-18	3.89298e-16	monocarboxylate transporter 4	F1701292	4.04602	5.20752	1.93371e-48	1.71692e-45	monocarboxylate transporter 4
LOC106596213	F1701419	4.05254	3.40534	5.93014e-10	1.41784e-08	macrophage mannose receptor 1-like	F1701361	3.36238	3.60229	1.22534e-06	1.51863e-05	macrophage mannose receptor 1-like	F1701175	2.7224	2.13049	4.48435e-05	0.000172291	macrophage mannose receptor 1-like	F1701292	4.3295	3.43616	1.64463e-15	2.95996e-14	macrophage mannose receptor 1-like
LOC106588492	F1701419	4.02723	4.89774	9.42244e-12	3.75562e-10	PR domain zinc finger protein 1	F1701361	3.10861	4.76958	1.68339e-13	1.37002e-11	PR domain zinc finger protein 1	F1701175	5.35506	5.97715	2.50805e-16	1.69835e-14	PR domain zinc finger protein 1	F1701292	4.64462	6.00681	7.83724e-18	2.05e-16	PR domain zinc finger protein 1
LOC106570209	F1701419	4.0024	5.0318	2.30303e-20	7.83638e-18	lanosterol 14-alpha demethylase	F1701361	2.96261	4.60703	4.24339e-21	1.49408e-18	lanosterol 14-alpha demethylase	F1701175	3.4531	4.45404	9.02177e-18	8.45613e-16	lanosterol 14-alpha demethylase	F1701292	3.48608	4.77159	2.64435e-27	2.59276e-25	lanosterol 14-alpha demethylase
LOC106603135	F1701419	3.97674	5.36335	4.66698e-24	3.20979e-21	delta(14)-sterol reductase TM7SF2	F1701361	3.13468	4.88744	3.90728e-25	3.18767e-22	delta(14)-sterol reductase TM7SF2	F1701175	3.77649	5.07868	1.18741e-28	9.25659e-26	delta(14)-sterol reductase TM7SF2	F1701292	3.88187	4.97322	2.39722e-33	4.50734e-31	delta(14)-sterol reductase TM7SF2
LOC100136449	F1701419	3.97203	3.66798	1.85638e-14	1.63057e-12	interleukin-1 beta	F1701361	1.9325	2.18236	1.13154e-05	9.78259e-05	interleukin-1 beta	F1701175	3.78518	3.4915	2.22311e-19	3.06271e-17	interleukin-1 beta	F1701292	5.07186	4.51525	7.96216e-32	1.25371e-29	interleukin-1 beta
si:dkey-34e4.1	F1701419	3.96389	2.86629	4.13922e-23	2.34737e-20	carboxyl-terminal PDZ ligand of neuronal nitric oxide synthase protein	F1701361	4.07329	2.42135	1.40997e-14	1.48308e-12	carboxyl-terminal PDZ ligand of neuronal nitric oxide synthase protein	F1701175	4.1869	2.73831	2.57651e-33	4.11753e-30	carboxyl-terminal PDZ ligand of neuronal nitric oxide synthase protein	F1701292	4.40854	3.11981	1.54474e-46	1.07339e-43	carboxyl-terminal PDZ ligand of neuronal nitric oxide synthase protein
epgn	F1701419	3.9587	6.24353	1.75755e-11	6.48547e-10	Epigen	F1701361	2.94909	5.24373	3.0788e-06	3.2818e-05	Epigen	F1701175	3.41475	5.58111	2.58384e-23	7.44005e-21	Epigen	F1701292	4.11406	5.98142	5.05081e-22	2.39887e-20	Epigen
LOC106573105	F1701419	3.94609	4.25925	4.52319e-20	1.49196e-17	aurora kinase B-like	F1701361	3.75771	4.01471	2.96504e-26	3.19928e-23	aurora kinase B-like	F1701175	3.74857	4.0806	3.35585e-18	3.44313e-16	aurora kinase B-like	F1701292	4.41303	4.12836	2.1748e-37	6.6205e-35	aurora kinase B-like
LOC106570829	F1701419	3.94455	5.45299	2.04796e-15	2.2594e-13	3-hydroxy-3-methylglutaryl-coenzyme A reductase	F1701361	3.66957	5.28106	2.58834e-10	9.83834e-09	3-hydroxy-3-methylglutaryl-coenzyme A reductase	F1701175	3.71902	5.08557	1.65666e-12	4.2183e-11	3-hydroxy-3-methylglutaryl-coenzyme A reductase	F1701292	4.42535	5.04377	5.38103e-21	2.19387e-19	3-hydroxy-3-methylglutaryl-coenzyme A reductase
LOC106574458	F1701419	3.94116	4.49712	3.38977e-13	2.05966e-11	nuclear receptor subfamily 4, group A, member 3	F1701361	3.73367	4.0822	2.48675e-10	9.4818e-09	nuclear receptor subfamily 4, group A, member 3	F1701175	5.05228	4.7818	1.01016e-28	8.07171e-26	nuclear receptor subfamily 4, group A, member 3	F1701292	5.904	5.23027	1.35044e-36	3.81995e-34	nuclear receptor subfamily 4, group A, member 3
LOC106583508	F1701419	3.93225	1.83633	4.08409e-12	1.79861e-10	bora aurora kinase A activator	F1701361	3.57546	1.71994	4.2098e-15	5.04708e-13	bora aurora kinase A activator	F1701175	4.05094	1.60151	2.4138e-13	7.66849e-12	bora aurora kinase A activator	F1701292	3.47864	1.29879	8.67743e-15	1.38821e-13	bora aurora kinase A activator
cdc6	F1701419	3.92242	2.98467	2.07607e-11	7.54035e-10	cell division cycle 6 homolog (S. cerevisiae)	F1701361	3.82098	2.40091	3.59958e-18	7.76789e-16	cell division cycle 6 homolog (S. cerevisiae)	F1701175	4.32314	3.06859	6.99705e-19	8.43924e-17	cell division cycle 6 homolog (S. cerevisiae)	F1701292	3.90294	2.46612	1.20343e-15	2.20187e-14	cell division cycle 6 homolog (S. cerevisiae)
LOC106579596	F1701419	3.91035	3.64179	2.6962e-12	1.24939e-10	cytochrome c oxidase subunit 4 isoform 1, mitochondrial	F1701361	2.72983	3.8693	5.7304e-05	0.00038699	cytochrome c oxidase subunit 4 isoform 1, mitochondrial	F1701175	3.41252	3.54319	1.90877e-08	1.71419e-07	cytochrome c oxidase subunit 4 isoform 1, mitochondrial	F1701292	3.74446	3.91007	9.79276e-30	1.26216e-27	cytochrome c oxidase subunit 4 isoform 1, mitochondrial
LOC106577994	F1701419	3.9027	9.95834	3.7388e-20	1.24595e-17	putative ferric-chelate reductase 1	F1701361	3.51628	9.70104	1.99305e-17	3.74525e-15	putative ferric-chelate reductase 1	F1701175	3.88366	9.86312	5.79442e-17	4.46268e-15	putative ferric-chelate reductase 1	F1701292	5.33107	10.096	2.13144e-47	1.66169e-44	putative ferric-chelate reductase 1
LOC106593340	F1701419	3.90257	2.75834	6.40501e-18	1.29539e-15	asparagine--tRNA ligase, cytoplasmic-like	F1701361	1.91582	2.27016	4.28391e-06	4.33956e-05	asparagine--tRNA ligase, cytoplasmic-like	F1701175	2.79798	2.92925	2.46522e-09	2.77735e-08	asparagine--tRNA ligase, cytoplasmic-like	F1701292	3.52832	1.9365	7.02503e-18	1.85577e-16	asparagine--tRNA ligase, cytoplasmic-like
ccnf	F1701419	3.90161	4.45004	4.9041e-18	1.02274e-15	cyclin F	F1701361	3.73462	4.41339	1.31879e-26	1.73905e-23	cyclin F	F1701175	3.46845	4.29812	4.09602e-16	2.58729e-14	cyclin F	F1701292	4.20013	4.50283	4.76468e-34	1.0086e-31	cyclin F
LOC106566708	F1701419	3.89938	4.76001	1.43773e-16	2.15161e-14	G2/mitotic-specific cyclin-B1	F1701361	3.6066	4.58392	1.54748e-25	1.43782e-22	G2/mitotic-specific cyclin-B1	F1701175	3.41331	4.66569	6.63403e-18	6.29189e-16	G2/mitotic-specific cyclin-B1	F1701292	3.97501	4.61832	1.25728e-35	2.97687e-33	G2/mitotic-specific cyclin-B1
LOC106566950	F1701419	3.89869	7.29049	5.28035e-11	1.69838e-09	angiopoietin-related protein 7-like	F1701361	2.81281	6.91996	1.27893e-11	6.88874e-10	angiopoietin-related protein 7-like	F1701175	2.86446	7.44376	1.11944e-06	6.4788e-06	angiopoietin-related protein 7-like	F1701292	2.19904	7.00569	1.73592e-05	5.47424e-05	angiopoietin-related protein 7-like
LOC106579373	F1701419	3.89573	4.73536	6.35529e-05	0.000337498	sodium- and chloride-dependent transporter XTRP3-like	F1701361	3.24651	3.42055	0.000229619	0.00121933	sodium- and chloride-dependent transporter XTRP3-like	F1701175	2.90033	5.30942	0.00552563	0.0121524	sodium- and chloride-dependent transporter XTRP3-like	F1701292	3.12004	5.35976	4.41614e-05	0.000128876	sodium- and chloride-dependent transporter XTRP3-like
LOC106572390	F1701419	3.89436	3.02378	3.36417e-11	1.14736e-09	tumor necrosis factor receptor superfamily member 9-like	F1701361	2.00588	2.81903	1.49331e-07	2.53423e-06	tumor necrosis factor receptor superfamily member 9-like	F1701175	3.50779	3.47279	1.18171e-12	3.13443e-11	tumor necrosis factor receptor superfamily member 9-like	F1701292	4.55425	4.66493	4.89107e-65	1.73709e-61	tumor necrosis factor receptor superfamily member 9-like
vwa10.2	F1701419	3.88685	4.69482	4.32137e-06	3.33155e-05	von Willebrand factor A domain containing 10, tandem duplicate 2	F1701361	2.64893	4.27703	4.41204e-07	6.3942e-06	von Willebrand factor A domain containing 10, tandem duplicate 2	F1701175	2.36682	3.6899	2.64077e-05	0.000107796	von Willebrand factor A domain containing 10, tandem duplicate 2	F1701292	2.05958	2.93186	1.89381e-05	5.93292e-05	von Willebrand factor A domain containing 10, tandem duplicate 2
LOC106571348	F1701419	3.876	6.6605	7.46237e-11	2.30834e-09	elongation of very long chain fatty acids protein 7-like	F1701361	2.36183	5.82639	7.65993e-08	1.42899e-06	elongation of very long chain fatty acids protein 7-like	F1701175	3.96763	6.50443	3.22515e-18	3.34682e-16	elongation of very long chain fatty acids protein 7-like	F1701292	5.71983	7.40191	8.02976e-36	1.98964e-33	elongation of very long chain fatty acids protein 7-like
cdca3	F1701419	3.8635	4.99642	4.45289e-16	5.85121e-14	cell division cycle associated 3	F1701361	3.87142	4.79926	6.6057e-28	1.16292e-24	cell division cycle associated 3	F1701175	3.60056	4.73417	4.69562e-19	5.95562e-17	cell division cycle associated 3	F1701292	4.12025	4.63492	5.25595e-42	2.47061e-39	cell division cycle associated 3
LOC106577820	F1701419	3.85915	4.57055	1.48813e-06	1.32153e-05	cytosolic phospholipase A2 gamma-like	F1701361	2.15497	2.94009	1.95448e-05	0.000155841	cytosolic phospholipase A2 gamma-like	F1701175	4.32329	4.58147	4.66341e-16	2.92258e-14	cytosolic phospholipase A2 gamma-like	F1701292	2.62528	1.44493	3.09468e-06	1.11407e-05	cytosolic phospholipase A2 gamma-like
mmp9	F1701419	3.85597	6.82049	2.50134e-08	3.70389e-07	matrix metalloproteinase 9	F1701361	1.2829	4.68357	0.00668066	0.0198192	matrix metalloproteinase 9	F1701175	3.73649	6.28097	2.53194e-13	7.97299e-12	matrix metalloproteinase 9	F1701292	4.97368	7.23626	7.41474e-17	1.66319e-15	matrix metalloproteinase 9
tpx2	F1701419	3.8513	5.28966	1.21989e-16	1.84266e-14	TPX2 microtubule nucleation factor	F1701361	3.77663	5.01175	2.75255e-26	3.06901e-23	TPX2 microtubule nucleation factor	F1701175	3.69035	5.1365	1.66345e-19	2.34217e-17	TPX2 microtubule nucleation factor	F1701292	4.09616	5.14233	1.07783e-27	1.12587e-25	TPX2 microtubule nucleation factor
tgm2	F1701419	3.84881	6.00946	4.38389e-06	3.37082e-05	transglutaminase 2, C polypeptide	F1701361	2.64385	4.88609	0.00209615	0.00763271	transglutaminase 2, C polypeptide	F1701175	2.13275	4.51805	4.32629e-07	2.77497e-06	transglutaminase 2, C polypeptide	F1701292	2.08942	4.0571	4.58936e-08	2.31562e-07	transglutaminase 2, C polypeptide
LOC106607066	F1701419	3.83357	5.61254	2.9905e-22	1.44281e-19	importin subunit alpha-1-like	F1701361	3.92624	5.63504	2.20978e-27	3.51976e-24	importin subunit alpha-1-like	F1701175	3.46686	5.47982	5.82019e-14	2.18853e-12	importin subunit alpha-1-like	F1701292	4.16607	5.72189	1.38215e-35	3.24846e-33	importin subunit alpha-1-like
LOC106589585	F1701419	3.81397	5.03019	9.1985e-13	4.80358e-11	disks large-associated protein 5	F1701361	3.59279	4.89572	1.50774e-26	1.73905e-23	disks large-associated protein 5	F1701175	3.40543	4.77966	7.86519e-17	5.85984e-15	disks large-associated protein 5	F1701292	3.55595	4.64623	1.27045e-19	4.24777e-18	disks large-associated protein 5
LOC106570297	F1701419	3.80897	6.55522	3.28545e-12	1.49161e-10	asparagine synthetase [glutamine-hydrolyzing]	F1701361	3.68279	6.65375	1.85626e-23	1.00145e-20	asparagine synthetase [glutamine-hydrolyzing]	F1701175	3.77877	6.3426	9.89187e-23	2.47003e-20	asparagine synthetase [glutamine-hydrolyzing]	F1701292	4.16562	6.37694	6.22697e-18	1.65452e-16	asparagine synthetase [glutamine-hydrolyzing]
lss	F1701419	3.80357	4.4139	1.12631e-15	1.32393e-13	lanosterol synthase (2,3-oxidosqualene-lanosterol cyclase)	F1701361	3.41526	4.31269	5.01367e-17	8.82643e-15	lanosterol synthase (2,3-oxidosqualene-lanosterol cyclase)	F1701175	3.46442	3.94539	4.39403e-19	5.66298e-17	lanosterol synthase (2,3-oxidosqualene-lanosterol cyclase)	F1701292	3.66617	3.92176	1.42259e-26	1.25612e-24	lanosterol synthase (2,3-oxidosqualene-lanosterol cyclase)
igfbp-6a2	F1701419	3.78967	4.80171	1.60199e-13	1.05899e-11	insulin-like growth factor binding protein 6 paralog A2	F1701361	2.09106	3.76835	0.000839223	0.00357686	insulin-like growth factor binding protein 6 paralog A2	F1701175	4.11206	4.63532	5.03846e-13	1.46934e-11	insulin-like growth factor binding protein 6 paralog A2	F1701292	4.80313	5.25296	2.25989e-23	1.27399e-21	insulin-like growth factor binding protein 6 paralog A2
LOC106570104	F1701419	3.77351	5.3486	7.77944e-06	5.54081e-05	protein S100-A1	F1701361	5.81679	7.08887	9.53537e-11	4.12612e-09	protein S100-A1	F1701175	3.91638	4.50114	2.34526e-05	9.69217e-05	protein S100-A1	F1701292	6.10064	3.9321	4.20171e-07	1.77673e-06	protein S100-A1
atad3	F1701419	3.75827	4.97793	3.95152e-18	8.34856e-16	ATPase family AAA domain-containing protein 3	F1701361	3.68426	4.82518	3.52833e-27	5.3645e-24	ATPase family AAA domain-containing protein 3	F1701175	3.87749	5.11398	4.15267e-20	6.65348e-18	ATPase family AAA domain-containing protein 3	F1701292	4.43933	5.21435	8.83584e-21	3.49907e-19	ATPase family AAA domain-containing protein 3
eppk1	F1701419	3.75457	5.05641	2.81531e-17	4.96979e-15	epiplakin 1	F1701361	2.32343	4.35843	5.4359e-09	1.43622e-07	epiplakin 1	F1701175	3.01008	4.32998	2.18696e-25	9.44589e-23	epiplakin 1	F1701292	3.43926	4.9347	5.61274e-27	5.20016e-25	epiplakin 1
LOC106579029	F1701419	3.74838	3.60029	8.86682e-05	0.000448826	delta-1-pyrroline-5-carboxylate synthase	F1701361	3.92566	3.51357	9.44085e-14	8.13884e-12	delta-1-pyrroline-5-carboxylate synthase	F1701175	2.87997	2.37983	1.22934e-05	5.42633e-05	delta-1-pyrroline-5-carboxylate synthase	F1701292	2.39134	2.63676	0.00103006	0.00228581	delta-1-pyrroline-5-carboxylate synthase
LOC106612829	F1701419	3.72677	5.17224	8.59869e-12	3.44854e-10	phosphoserine phosphatase-like	F1701361	3.11826	4.73221	2.45786e-13	1.94357e-11	phosphoserine phosphatase-like	F1701175	3.45445	5.14685	3.42553e-12	8.04241e-11	phosphoserine phosphatase-like	F1701292	2.05237	3.93469	2.09974e-06	7.81237e-06	phosphoserine phosphatase-like
gadl1	F1701419	3.72295	7.36137	0.000505395	0.00198384	glutamate decarboxylase like 1	F1701361	1.7445	4.80862	0.00724	0.0211577	glutamate decarboxylase like 1	F1701175	4.70036	7.49944	6.40825e-08	5.06104e-07	glutamate decarboxylase like 1	F1701292	5.41713	8.20614	1.34303e-12	1.47826e-11	glutamate decarboxylase like 1
LOC106594932	F1701419	3.71753	1.57293	6.66596e-14	4.89721e-12	piggyBac transposable element-derived protein 4-like	F1701361	2.9599	1.17123	2.1896e-07	3.50935e-06	piggyBac transposable element-derived protein 4-like	F1701175	4.01145	1.01172	2.37554e-10	3.4481e-09	piggyBac transposable element-derived protein 4-like	F1701292	3.88418	1.35106	1.3664e-19	4.5401e-18	piggyBac transposable element-derived protein 4-like
LOC106565574	F1701419	3.70509	8.06616	7.77311e-23	4.33217e-20	glutathione peroxidase 2-like	F1701361	1.78086	8.14542	3.34116e-05	0.000245246	glutathione peroxidase 2-like	F1701175	3.23843	7.68919	1.43388e-16	1.02527e-14	glutathione peroxidase 2-like	F1701292	2.84034	7.69321	7.33425e-16	1.39211e-14	glutathione peroxidase 2-like
ncapg	F1701419	3.70235	4.06438	1.86286e-12	9.02803e-11	non-SMC condensin I complex, subunit G	F1701361	3.48551	3.96675	7.03277e-22	3.01589e-19	non-SMC condensin I complex, subunit G	F1701175	3.13503	3.52496	2.77947e-14	1.14334e-12	non-SMC condensin I complex, subunit G	F1701292	3.67542	3.83166	3.36073e-23	1.84892e-21	non-SMC condensin I complex, subunit G
LOC106562699	F1701419	3.69727	3.0449	4.81013e-14	3.62442e-12	kinesin-like protein KIF23	F1701361	3.78303	3.20338	2.79396e-21	1.0049e-18	kinesin-like protein KIF23	F1701175	2.78266	2.74152	3.01432e-09	3.33947e-08	kinesin-like protein KIF23	F1701292	3.42036	2.86031	8.31143e-29	9.73137e-27	kinesin-like protein KIF23
LOC106596922	F1701419	3.68955	5.04983	1.94388e-21	7.95392e-19	protein PML	F1701361	3.81196	5.35437	3.20059e-05	0.000236676	protein PML	F1701175	2.52571	3.85395	2.0538e-15	1.08861e-13	protein PML	F1701292	5.58842	7.52845	5.50476e-17	1.27043e-15	protein PML
LOC106580346	F1701419	3.68793	8.61706	2.43044e-08	3.61048e-07	S-adenosylmethionine synthase	F1701361	3.37739	8.47042	1.86144e-17	3.53768e-15	S-adenosylmethionine synthase	F1701175	3.5189	8.38141	1.44821e-10	2.22961e-09	S-adenosylmethionine synthase	F1701292	4.75118	9.25581	2.9425e-13	3.60913e-12	S-adenosylmethionine synthase
tnfaip6	F1701419	3.68302	2.1768	1.17434e-07	1.45442e-06	tumor necrosis factor, alpha-induced protein 6	F1701361	2.26598	1.9067	0.000498117	0.00232936	tumor necrosis factor, alpha-induced protein 6	F1701175	2.94354	2.30925	1.02946e-07	7.69674e-07	tumor necrosis factor, alpha-induced protein 6	F1701292	3.84438	3.28856	5.53936e-14	7.76238e-13	tumor necrosis factor, alpha-induced protein 6
LOC106601288	F1701419	3.68028	2.14775	1.77868e-09	3.67233e-08	ribonucleoprotein PTB-binding 1-like	F1701361	3.79137	2.3402	8.71375e-16	1.26176e-13	ribonucleoprotein PTB-binding 1-like	F1701175	2.81088	2.04696	2.01458e-11	3.8836e-10	ribonucleoprotein PTB-binding 1-like	F1701292	3.48014	1.76722	4.25876e-13	5.08126e-12	ribonucleoprotein PTB-binding 1-like
tgm5l	F1701419	3.6799	8.94934	2.44429e-10	6.56789e-09	transglutaminase 5, like	F1701361	2.24434	8.05736	6.01053e-08	1.1581e-06	transglutaminase 5, like	F1701175	2.97793	8.65987	1.75227e-09	2.03733e-08	transglutaminase 5, like	F1701292	3.10832	8.56023	1.95114e-33	3.77977e-31	transglutaminase 5, like
LOC106568012	F1701419	3.67933	5.95422	5.50392e-21	2.04499e-18	caspase-3	F1701361	2.63979	5.52056	1.10862e-13	9.41169e-12	caspase-3	F1701175	3.64307	5.85355	1.8782e-26	1.07198e-23	caspase-3	F1701292	4.52921	6.78093	1.26611e-59	2.698e-56	caspase-3
LOC100195405	F1701419	3.66202	3.21968	2.80338e-12	1.29087e-10	cyclin E2	F1701361	2.9627	2.90534	3.38016e-12	2.1373e-10	cyclin E2	F1701175	3.70215	3.08365	2.87549e-15	1.47997e-13	cyclin E2	F1701292	3.68045	2.8968	2.77927e-24	1.77836e-22	cyclin E2
LOC106583431	F1701419	3.64875	3.59405	6.37895e-08	8.5169e-07	interferon-induced protein 44	F1701361	4.56737	5.26197	6.12987e-05	0.000409585	interferon-induced protein 44	F1701175	3.23094	3.05174	0.00031495	0.000974486	interferon-induced protein 44	F1701292	3.98252	4.91195	7.01254e-06	2.37975e-05	interferon-induced protein 44
LOC106595673	F1701419	3.63387	2.15233	1.21498e-05	8.14987e-05	complement factor H	F1701361	3.07231	2.11749	5.77092e-06	5.55966e-05	complement factor H	F1701175	4.1181	1.69228	1.03946e-11	2.14068e-10	complement factor H	F1701292	3.82132	2.28383	1.3812e-12	1.51714e-11	complement factor H
LOC106600827	F1701419	3.63141	3.73037	3.14501e-16	4.34454e-14	uncharacterized LOC106600827	F1701361	3.09529	3.43541	4.621e-20	1.33248e-17	uncharacterized LOC106600827	F1701175	2.91202	3.47977	7.91988e-10	1.0043e-08	uncharacterized LOC106600827	F1701292	3.14797	3.5091	7.47207e-24	4.50636e-22	uncharacterized LOC106600827
LOC106604401	F1701419	3.62771	5.16086	4.33602e-18	9.10142e-16	SH2 domain-containing protein 4A-like	F1701361	1.46787	4.98947	0.000659054	0.00293343	SH2 domain-containing protein 4A-like	F1701175	4.0987	5.73781	3.02996e-16	1.98858e-14	SH2 domain-containing protein 4A-like	F1701292	4.50618	5.81444	9.38297e-26	7.47923e-24	SH2 domain-containing protein 4A-like
ccnb1	F1701419	3.6248	5.19092	1.1827e-14	1.09231e-12	cyclin B1	F1701361	3.51053	5.03079	4.12713e-24	2.70683e-21	cyclin B1	F1701175	3.22543	4.84632	1.92204e-14	8.21286e-13	cyclin B1	F1701292	3.73597	4.85832	1.92799e-32	3.24349e-30	cyclin B1
fosl1a	F1701419	3.62013	4.24972	1.16526e-05	7.86042e-05	FOS like 1, AP-1 transcription factor subunit a	F1701361	3.39658	3.54817	3.06135e-10	1.13777e-08	FOS like 1, AP-1 transcription factor subunit a	F1701175	5.07807	5.00282	3.33587e-13	1.01932e-11	FOS like 1, AP-1 transcription factor subunit a	F1701292	6.60267	4.7886	1.06474e-35	2.57131e-33	FOS like 1, AP-1 transcription factor subunit a
LOC123744736	F1701419	3.60421	2.97512	1.59298e-12	7.91179e-11	uncharacterized LOC123744736	F1701361	3.1394	2.20261	2.79559e-09	8.00597e-08	uncharacterized LOC123744736	F1701175	3.44949	2.89712	1.02021e-10	1.62984e-09	uncharacterized LOC123744736	F1701292	2.07435	1.56933	8.02989e-06	2.69467e-05	uncharacterized LOC123744736
LOC100136430	F1701419	3.58843	7.00477	4.05755e-19	1.04928e-16	60 kDa heat shock protein, mitochondrial	F1701361	3.2973	6.53836	4.8374e-19	1.2258e-16	60 kDa heat shock protein, mitochondrial	F1701175	3.91704	7.10852	5.26105e-18	5.15808e-16	60 kDa heat shock protein, mitochondrial	F1701292	4.07423	6.96153	5.87843e-23	3.15265e-21	60 kDa heat shock protein, mitochondrial
LOC106564305	F1701419	3.58809	6.49749	3.14375e-22	1.47278e-19	lipopolysaccharide-induced tumor necrosis factor-alpha factor homolog	F1701361	3.78453	6.43486	1.46342e-14	1.52968e-12	lipopolysaccharide-induced tumor necrosis factor-alpha factor homolog	F1701175	3.91087	7.41474	5.74102e-11	9.80729e-10	lipopolysaccharide-induced tumor necrosis factor-alpha factor homolog	F1701292	5.05445	7.17089	8.00018e-40	3.11851e-37	lipopolysaccharide-induced tumor necrosis factor-alpha factor homolog
LOC106568399	F1701419	3.58597	4.35402	9.46949e-17	1.4646e-14	integrin alpha-2-like	F1701361	2.56824	4.71135	3.17137e-12	2.02056e-10	integrin alpha-2-like	F1701175	3.96616	4.92924	1.04961e-19	1.53186e-17	integrin alpha-2-like	F1701292	4.44968	5.105	7.34598e-36	1.83443e-33	integrin alpha-2-like
cdc45	F1701419	3.58446	3.05681	1.27024e-11	4.87074e-10	CDC45 cell division cycle 45 homolog (S. cerevisiae)	F1701361	2.56075	2.73682	1.09737e-12	7.67903e-11	CDC45 cell division cycle 45 homolog (S. cerevisiae)	F1701175	3.57895	3.0404	1.69289e-16	1.18919e-14	CDC45 cell division cycle 45 homolog (S. cerevisiae)	F1701292	2.96544	2.82436	3.58844e-15	6.07848e-14	CDC45 cell division cycle 45 homolog (S. cerevisiae)
LOC106609239	F1701419	3.57179	7.54841	8.95263e-22	3.80781e-19	aldo-keto reductase family 1 member B1	F1701361	1.75999	6.50161	1.56382e-07	2.6445e-06	aldo-keto reductase family 1 member B1	F1701175	3.28699	7.19811	8.58154e-26	4.09378e-23	aldo-keto reductase family 1 member B1	F1701292	4.07238	7.86429	3.86017e-44	2.20333e-41	aldo-keto reductase family 1 member B1
LOC106564750	F1701419	3.5673	1.77267	9.54206e-10	2.14497e-08	cell division control protein 6 homolog	F1701361	3.82376	1.12688	2.8377e-09	8.10575e-08	cell division control protein 6 homolog	F1701175	3.82443	2.01931	2.38565e-11	4.50118e-10	cell division control protein 6 homolog	F1701292	3.25105	1.31247	2.49486e-10	1.88524e-09	cell division control protein 6 homolog
LOC106569169	F1701419	3.5598	6.543	1.83462e-12	8.90453e-11	cadherin-4-like	F1701361	2.61452	6.01893	5.92004e-07	8.24051e-06	cadherin-4-like	F1701175	3.23196	6.5714	4.81242e-11	8.37769e-10	cadherin-4-like	F1701292	2.8997	6.23244	3.4189e-28	3.76834e-26	cadherin-4-like
borea	F1701419	3.55767	5.44265	2.25214e-14	1.9158e-12	Borealin	F1701361	3.15074	5.26345	3.5468e-24	2.42116e-21	Borealin	F1701175	2.84883	4.99917	1.67837e-12	4.26763e-11	Borealin	F1701292	3.40364	5.1405	1.06293e-21	4.77855e-20	Borealin
LOC106607664	F1701419	3.55578	6.59319	2.10799e-20	7.32696e-18	ribonucleoside-diphosphate reductase subunit M2	F1701361	2.77173	6.30539	7.82972e-15	8.78847e-13	ribonucleoside-diphosphate reductase subunit M2	F1701175	3.24845	6.43392	1.2441e-13	4.22124e-12	ribonucleoside-diphosphate reductase subunit M2	F1701292	3.63897	6.50733	3.10645e-23	1.7179e-21	ribonucleoside-diphosphate reductase subunit M2
ptgs2b	F1701419	3.55301	4.15272	3.13677e-18	6.8051e-16	prostaglandin-endoperoxide synthase 2b	F1701361	2.2675	3.54495	6.51968e-10	2.22116e-08	prostaglandin-endoperoxide synthase 2b	F1701175	3.73758	4.68206	5.28797e-16	3.24403e-14	prostaglandin-endoperoxide synthase 2b	F1701292	4.66769	5.09381	1.46498e-27	1.51054e-25	prostaglandin-endoperoxide synthase 2b
LOC106583477	F1701419	3.55105	7.68907	6.01473e-13	3.3696e-11	laminin subunit beta-3	F1701361	2.15306	6.25193	6.26973e-07	8.65523e-06	laminin subunit beta-3	F1701175	4.54149	8.56818	2.0909e-18	2.28086e-16	laminin subunit beta-3	F1701292	5.91712	9.32787	7.31098e-36	1.83443e-33	laminin subunit beta-3
LOC106607495	F1701419	3.54878	2.67543	1.24574e-12	6.31166e-11	uncharacterized LOC106607495	F1701361	3.90931	2.48036	8.31846e-21	2.75489e-18	uncharacterized LOC106607495	F1701175	3.05126	2.36441	1.24282e-08	1.18364e-07	uncharacterized LOC106607495	F1701292	3.67708	2.26003	6.72684e-23	3.57171e-21	uncharacterized LOC106607495
LOC106590979	F1701419	3.54504	3.82759	2.59387e-11	9.16358e-10	serine/threonine-protein kinase PLK1	F1701361	3.42641	3.68174	1.81637e-18	4.13305e-16	serine/threonine-protein kinase PLK1	F1701175	2.79058	3.45876	9.94235e-13	2.69303e-11	serine/threonine-protein kinase PLK1	F1701292	3.42132	3.23609	6.35078e-20	2.22828e-18	serine/threonine-protein kinase PLK1
LOC106577821	F1701419	3.53938	4.52421	3.87273e-09	7.24875e-08	cytosolic phospholipase A2 gamma-like	F1701361	1.89891	3.07898	1.64983e-06	1.95069e-05	cytosolic phospholipase A2 gamma-like	F1701175	3.18854	4.65517	3.86239e-09	4.17201e-08	cytosolic phospholipase A2 gamma-like	F1701292	4.33909	4.32629	3.74941e-25	2.72377e-23	cytosolic phospholipase A2 gamma-like
LOC106584748	F1701419	3.52752	4.78659	4.4042e-14	3.34978e-12	protein regulator of cytokinesis 1	F1701361	3.24449	4.71532	3.03467e-24	2.15972e-21	protein regulator of cytokinesis 1	F1701175	3.05655	4.58059	4.14207e-15	2.05573e-13	protein regulator of cytokinesis 1	F1701292	3.6768	4.45573	4.58417e-37	1.36942e-34	protein regulator of cytokinesis 1
LOC106586236	F1701419	3.52729	4.759	5.34848e-11	1.71688e-09	cell division cycle-associated protein 7	F1701361	3.28505	4.39921	6.86828e-16	1.03485e-13	cell division cycle-associated protein 7	F1701175	3.52894	4.76933	2.57066e-17	2.1622e-15	cell division cycle-associated protein 7	F1701292	3.09893	4.03951	4.29157e-18	1.17344e-16	cell division cycle-associated protein 7
LOC106576235	F1701419	3.52654	4.315	2.32732e-19	6.65758e-17	protein ADM2-like	F1701361	3.06512	4.66276	3.6386e-11	1.76644e-09	protein ADM2-like	F1701175	3.22523	4.32027	1.64974e-20	2.85021e-18	protein ADM2-like	F1701292	3.29922	4.33288	2.6351e-20	9.87437e-19	protein ADM2-like
LOC106611136	F1701419	3.52426	7.74666	1.46442e-12	7.33914e-11	ornithine decarboxylase 1	F1701361	3.2607	7.40266	4.85826e-13	3.60319e-11	ornithine decarboxylase 1	F1701175	3.11262	7.63602	6.5554e-10	8.5311e-09	ornithine decarboxylase 1	F1701292	3.67233	7.33074	2.82481e-14	4.14375e-13	ornithine decarboxylase 1
depdc4	F1701419	3.50984	3.48193	2.72157e-14	2.24425e-12	DEP domain containing 4	F1701361	2.98886	3.55916	7.02931e-15	8.05217e-13	DEP domain containing 4	F1701175	3.11098	3.32435	5.74708e-11	9.81241e-10	DEP domain containing 4	F1701292	3.64637	3.40127	3.74141e-22	1.81197e-20	DEP domain containing 4
dhcr24	F1701419	3.50558	4.57472	2.08706e-12	9.99469e-11	24-dehydrocholesterol reductase	F1701361	3.2938	4.48219	1.30725e-21	5.2055e-19	24-dehydrocholesterol reductase	F1701175	3.88704	4.48696	1.08621e-26	6.31224e-24	24-dehydrocholesterol reductase	F1701292	3.76131	4.38189	4.5112e-20	1.62933e-18	24-dehydrocholesterol reductase
fancd2	F1701419	3.50333	3.9162	8.1671e-11	2.49058e-09	FA complementation group D2	F1701361	3.02182	3.66825	7.73052e-16	1.14415e-13	FA complementation group D2	F1701175	3.33514	3.75119	4.18846e-16	2.64047e-14	FA complementation group D2	F1701292	3.38668	3.64846	3.0503e-18	8.52271e-17	FA complementation group D2
LOC106588251	F1701419	3.48474	3.33613	1.3966e-22	7.15804e-20	sphingosine kinase 1-like	F1701361	3.70477	3.46825	7.24112e-19	1.79414e-16	sphingosine kinase 1-like	F1701175	3.5934	3.29793	1.24149e-20	2.19229e-18	sphingosine kinase 1-like	F1701292	4.51727	3.71048	2.36106e-47	1.79688e-44	sphingosine kinase 1-like
LOC106601395	F1701419	3.47827	5.62024	4.70837e-14	3.56436e-12	importin subunit alpha-1	F1701361	3.52432	5.50581	9.01358e-26	8.86751e-23	importin subunit alpha-1	F1701175	3.01323	5.33749	4.38792e-14	1.70409e-12	importin subunit alpha-1	F1701292	3.39483	5.33028	1.4068e-29	1.77735e-27	importin subunit alpha-1
racgap1	F1701419	3.47168	5.26701	2.48768e-16	3.57397e-14	Rac GTPase activating protein 1	F1701361	3.17788	5.12148	1.04211e-24	8.10644e-22	Rac GTPase activating protein 1	F1701175	3.15128	5.11951	1.99854e-14	8.50563e-13	Rac GTPase activating protein 1	F1701292	3.64726	5.20223	3.31394e-25	2.42395e-23	Rac GTPase activating protein 1
LOC106610569	F1701419	3.44888	1.68686	2.32469e-10	6.27783e-09	maternal embryonic leucine zipper kinase	F1701361	3.7488	1.52898	3.86986e-14	3.68783e-12	maternal embryonic leucine zipper kinase	F1701175	3.09572	1.2878	1.2789e-10	1.99591e-09	maternal embryonic leucine zipper kinase	F1701292	3.2575	1.41105	4.37208e-12	4.41267e-11	maternal embryonic leucine zipper kinase
LOC106588568	F1701419	3.44497	5.00471	5.01647e-19	1.25704e-16	lanosterol 14-alpha demethylase	F1701361	3.08757	4.8625	6.77138e-19	1.69027e-16	lanosterol 14-alpha demethylase	F1701175	3.17773	4.59028	2.53344e-16	1.71192e-14	lanosterol 14-alpha demethylase	F1701292	3.19067	4.61092	4.70387e-22	2.2441e-20	lanosterol 14-alpha demethylase
LOC106605546	F1701419	3.44396	4.34296	6.64797e-18	1.3117e-15	squalene monooxygenase	F1701361	3.01772	4.21486	8.86483e-16	1.2781e-13	squalene monooxygenase	F1701175	3.39746	3.93507	1.38896e-15	7.69392e-14	squalene monooxygenase	F1701292	3.44583	4.04155	5.26543e-25	3.76519e-23	squalene monooxygenase
LOC123729555	F1701419	3.442	1.85783	3.01272e-11	1.0438e-09	uncharacterized LOC123729555	F1701361	1.42478	1.18467	0.00256231	0.00902842	uncharacterized LOC123729555	F1701175	3.24655	1.85785	4.70636e-13	1.38768e-11	uncharacterized LOC123729555	F1701292	4.2705	2.89404	5.49998e-25	3.9154e-23	uncharacterized LOC123729555
LOC106563802	F1701419	3.44184	5.49735	3.2946e-25	2.73072e-22	leukemia inhibitory factor receptor	F1701361	2.85229	5.48267	4.37421e-06	4.41233e-05	leukemia inhibitory factor receptor	F1701175	2.45039	4.97313	3.49341e-11	6.33303e-10	leukemia inhibitory factor receptor	F1701292	3.93028	5.65889	3.79052e-36	1.00132e-33	leukemia inhibitory factor receptor
nr4a3	F1701419	3.44155	5.50829	1.0643e-11	4.19554e-10	nuclear receptor subfamily 4, group A, member 3	F1701361	3.4932	5.3758	2.1458e-14	2.14895e-12	nuclear receptor subfamily 4, group A, member 3	F1701175	4.67943	6.10421	7.8765e-24	2.51749e-21	nuclear receptor subfamily 4, group A, member 3	F1701292	5.75097	6.60785	1.28031e-36	3.65391e-34	nuclear receptor subfamily 4, group A, member 3
esco2	F1701419	3.43949	4.08911	1.10794e-11	4.33584e-10	establishment of sister chromatid cohesion N-acetyltransferase 2	F1701361	3.04701	3.81415	1.73016e-19	4.70506e-17	establishment of sister chromatid cohesion N-acetyltransferase 2	F1701175	3.24222	3.95555	1.97902e-15	1.05775e-13	establishment of sister chromatid cohesion N-acetyltransferase 2	F1701292	3.35458	3.85863	1.60464e-21	7.018e-20	establishment of sister chromatid cohesion N-acetyltransferase 2
LOC106588679	F1701419	3.42814	5.8274	6.90617e-17	1.11621e-14	anillin	F1701361	3.56706	5.99208	5.23332e-32	1.75049e-28	anillin	F1701175	3.02315	5.84532	2.47189e-12	6.00354e-11	anillin	F1701292	3.48729	5.9281	6.82012e-34	1.38852e-31	anillin
LOC106604686	F1701419	3.4162	3.63417	4.46435e-09	8.25572e-08	cystine/glutamate transporter	F1701361	2.51599	3.95789	1.02696e-06	1.30761e-05	cystine/glutamate transporter	F1701175	3.2648	2.9897	1.32679e-09	1.58235e-08	cystine/glutamate transporter	F1701292	3.54441	2.80506	1.4358e-14	2.21281e-13	cystine/glutamate transporter
LOC106561604	F1701419	3.40439	5.36969	5.94573e-16	7.44945e-14	aurora kinase B	F1701361	3.40649	5.16335	2.51315e-30	7.00519e-27	aurora kinase B	F1701175	2.99788	5.22832	5.91284e-14	2.22076e-12	aurora kinase B	F1701292	3.47329	5.16879	1.10687e-25	8.68646e-24	aurora kinase B
LOC106564957	F1701419	3.39674	9.05795	7.0912e-18	1.38923e-15	keratin, type I cytoskeletal 13-like	F1701361	1.97523	8.64934	2.4848e-09	7.22731e-08	keratin, type I cytoskeletal 13-like	F1701175	3.55631	9.48576	7.51026e-13	2.10195e-11	keratin, type I cytoskeletal 13-like	F1701292	3.92985	9.41308	1.54591e-24	1.02094e-22	keratin, type I cytoskeletal 13-like
LOC106585259	F1701419	3.39219	3.85129	2.15446e-17	3.89066e-15	ankyrin-1	F1701361	1.61179	3.69603	8.25958e-07	1.09156e-05	ankyrin-1	F1701175	2.7988	4.38875	2.61436e-13	8.20641e-12	ankyrin-1	F1701292	3.13725	4.39575	3.15423e-26	2.63242e-24	ankyrin-1
ska3	F1701419	3.38607	3.05067	1.09559e-12	5.6393e-11	spindle and kinetochore associated complex subunit 3	F1701361	3.12439	3.04373	2.1163e-18	4.75087e-16	spindle and kinetochore associated complex subunit 3	F1701175	2.80016	2.87357	7.23963e-10	9.30784e-09	spindle and kinetochore associated complex subunit 3	F1701292	3.41339	2.94789	1.34222e-22	6.89753e-21	spindle and kinetochore associated complex subunit 3
hmgcs1	F1701419	3.38496	5.95058	2.92383e-24	2.10029e-21	3-hydroxy-3-methylglutaryl-CoA synthase 1 (soluble)	F1701361	3.12251	6.08199	2.48852e-15	3.21384e-13	3-hydroxy-3-methylglutaryl-CoA synthase 1 (soluble)	F1701175	3.26505	5.74407	4.20721e-18	4.21538e-16	3-hydroxy-3-methylglutaryl-CoA synthase 1 (soluble)	F1701292	3.46147	5.6532	6.73825e-25	4.69241e-23	3-hydroxy-3-methylglutaryl-CoA synthase 1 (soluble)
espl1	F1701419	3.38349	4.07915	8.39139e-13	4.45405e-11	extra spindle pole bodies like 1, separase	F1701361	3.41529	4.14174	2.60729e-25	2.18028e-22	extra spindle pole bodies like 1, separase	F1701175	3.45039	4.03861	4.66352e-17	3.69566e-15	extra spindle pole bodies like 1, separase	F1701292	3.8787	4.08643	9.47681e-28	1.0131e-25	extra spindle pole bodies like 1, separase
mthfd2	F1701419	3.38072	6.6985	6.07262e-13	3.39615e-11	methylenetetrahydrofolate dehydrogenase (NADP+ dependent) 2, methenyltetrahydrofolate cyclohydrolase	F1701361	2.99743	6.49034	8.80521e-18	1.76363e-15	methylenetetrahydrofolate dehydrogenase (NADP+ dependent) 2, methenyltetrahydrofolate cyclohydrolase	F1701175	2.86415	6.26015	2.7212e-18	2.87997e-16	methylenetetrahydrofolate dehydrogenase (NADP+ dependent) 2, methenyltetrahydrofolate cyclohydrolase	F1701292	3.66873	6.56146	1.03494e-22	5.38774e-21	methylenetetrahydrofolate dehydrogenase (NADP+ dependent) 2, methenyltetrahydrofolate cyclohydrolase
stard4	F1701419	3.37496	5.08212	8.52992e-15	8.06227e-13	StAR related lipid transfer domain containing 4	F1701361	3.12814	5.04285	8.73158e-21	2.86336e-18	StAR related lipid transfer domain containing 4	F1701175	3.3059	4.89707	2.60769e-27	1.7364e-24	StAR related lipid transfer domain containing 4	F1701292	3.46074	4.72331	1.42902e-30	1.98597e-28	StAR related lipid transfer domain containing 4
LOC106574503	F1701419	3.37457	2.04833	1.52212e-08	2.41308e-07	outer dense fiber protein 3-like protein 2	F1701361	2.10212	1.34618	4.41998e-05	0.00030975	outer dense fiber protein 3-like protein 2	F1701175	2.96957	2.32568	2.27208e-09	2.57793e-08	outer dense fiber protein 3-like protein 2	F1701292	4.01717	2.55442	7.92428e-26	6.33229e-24	outer dense fiber protein 3-like protein 2
pask	F1701419	3.36618	3.92811	7.61103e-13	4.10729e-11	PAS domain containing serine/threonine kinase	F1701361	3.20255	3.90248	2.61314e-21	9.50076e-19	PAS domain containing serine/threonine kinase	F1701175	3.26712	3.96589	4.71329e-16	2.94806e-14	PAS domain containing serine/threonine kinase	F1701292	3.77539	3.86959	6.73012e-25	4.69241e-23	PAS domain containing serine/threonine kinase
incenp	F1701419	3.3644	6.42808	4.30003e-13	2.52266e-11	inner centromere protein	F1701361	3.53986	6.28051	8.6501e-30	2.22567e-26	inner centromere protein	F1701175	3.48835	6.30993	3.64245e-21	6.7686e-19	inner centromere protein	F1701292	3.56437	6.27457	1.40466e-26	1.24373e-24	inner centromere protein
LOC106590825	F1701419	3.36237	2.92557	7.62954e-15	7.31825e-13	methylsterol monooxygenase 1	F1701361	2.85592	2.33181	1.33294e-09	4.1911e-08	methylsterol monooxygenase 1	F1701175	3.39534	2.46828	5.20663e-15	2.54846e-13	methylsterol monooxygenase 1	F1701292	3.3869	2.41884	5.46366e-22	2.57962e-20	methylsterol monooxygenase 1
LOC106568170	F1701419	3.36236	1.77741	2.97495e-14	2.4223e-12	S-phase kinase-associated protein 2-like	F1701361	3.11633	1.79952	8.49026e-12	4.7253e-10	S-phase kinase-associated protein 2-like	F1701175	3.63831	1.64922	4.10975e-15	2.04286e-13	S-phase kinase-associated protein 2-like	F1701292	3.69088	1.70697	1.77767e-23	1.00926e-21	S-phase kinase-associated protein 2-like
LOC106587689	F1701419	3.36152	3.60648	2.70463e-13	1.69105e-11	protein regulator of cytokinesis 1	F1701361	3.41513	3.59511	5.1093e-21	1.76187e-18	protein regulator of cytokinesis 1	F1701175	3.39308	3.55664	1.09189e-14	4.99269e-13	protein regulator of cytokinesis 1	F1701292	3.51571	3.56129	8.50507e-27	7.74519e-25	protein regulator of cytokinesis 1
egr3	F1701419	3.35715	3.45613	5.31517e-08	7.24414e-07	early growth response 3	F1701361	2.20857	2.80986	2.06017e-06	2.35431e-05	early growth response 3	F1701175	3.94393	4.01882	3.29977e-12	7.77782e-11	early growth response 3	F1701292	4.47746	3.98216	6.7956e-44	3.74508e-41	early growth response 3
orc1	F1701419	3.35565	3.80665	3.2276e-14	2.58888e-12	origin recognition complex, subunit 1	F1701361	3.0923	3.74957	3.47189e-19	9.07276e-17	origin recognition complex, subunit 1	F1701175	3.68978	3.89314	7.58368e-20	1.13798e-17	origin recognition complex, subunit 1	F1701292	3.45479	3.46544	3.13367e-21	1.32318e-19	origin recognition complex, subunit 1
si:dkey-220k22.3	F1701419	3.35496	1.53213	5.91664e-08	7.96898e-07	uncharacterized LOC106570668	F1701361	1.50775	1.26794	0.00516559	0.0160637	uncharacterized LOC106570668	F1701175	3.09888	1.56854	1.42636e-08	1.33264e-07	uncharacterized LOC106570668	F1701292	3.53971	2.23385	2.22735e-15	3.90966e-14	uncharacterized LOC106570668
cenpi	F1701419	3.35341	3.3434	4.85113e-13	2.80023e-11	centromere protein I	F1701361	3.00965	3.22614	2.56735e-19	6.87002e-17	centromere protein I	F1701175	2.90579	3.21361	4.17465e-12	9.56488e-11	centromere protein I	F1701292	3.14311	3.17652	9.80482e-23	5.11258e-21	centromere protein I
erg19	F1701419	3.34567	3.38673	8.77155e-17	1.38312e-14	Diphosphomevalonate decarboxylase	F1701361	2.39395	3.03358	4.89295e-11	2.28263e-09	Diphosphomevalonate decarboxylase	F1701175	2.95807	2.97928	9.56973e-15	4.44536e-13	Diphosphomevalonate decarboxylase	F1701292	2.7989	3.03412	2.83026e-15	4.87427e-14	Diphosphomevalonate decarboxylase
loxe3	F1701419	3.34556	6.245	2.51883e-08	3.72296e-07	Epidermis-type lipoxygenase 3	F1701361	3.64377	6.18283	0.00174187	0.00654969	Epidermis-type lipoxygenase 3	F1701175	2.9486	5.76195	6.49939e-08	5.12669e-07	Epidermis-type lipoxygenase 3	F1701292	2.18636	5.06706	2.06232e-08	1.1111e-07	Epidermis-type lipoxygenase 3
ncapg2	F1701419	3.3319	4.13517	5.02444e-13	2.87736e-11	non-SMC condensin II complex, subunit G2	F1701361	3.4696	3.98206	4.79508e-26	4.86032e-23	non-SMC condensin II complex, subunit G2	F1701175	3.37208	3.90422	6.86438e-17	5.16233e-15	non-SMC condensin II complex, subunit G2	F1701292	3.61795	4.04493	1.85398e-22	9.34712e-21	non-SMC condensin II complex, subunit G2
tgm1l1	F1701419	3.33011	6.69529	3.19081e-08	4.59843e-07	transglutaminase 1 like 1	F1701361	1.61267	5.68521	1.03116e-07	1.83953e-06	transglutaminase 1 like 1	F1701175	2.84679	6.24551	9.30892e-16	5.40967e-14	transglutaminase 1 like 1	F1701292	3.46698	6.94008	8.27923e-35	1.86364e-32	transglutaminase 1 like 1
LOC106603392	F1701419	3.32267	3.60285	1.92407e-19	5.75884e-17	lysophosphatidic acid receptor 6-like	F1701361	3.09347	3.49833	6.03053e-17	1.0561e-14	lysophosphatidic acid receptor 6-like	F1701175	3.61953	3.65904	1.11207e-18	1.28318e-16	lysophosphatidic acid receptor 6-like	F1701292	4.29549	3.61201	5.04492e-52	5.75913e-49	lysophosphatidic acid receptor 6-like
LOC106570296	F1701419	3.31946	5.70154	3.34205e-15	3.54203e-13	anillin	F1701361	3.72938	5.88856	7.59433e-35	6.35057e-31	anillin	F1701175	3.24533	5.62563	9.07198e-15	4.24537e-13	anillin	F1701292	3.55663	5.5279	8.89645e-30	1.15128e-27	anillin
LOC106583655	F1701419	3.30414	5.16366	3.84109e-12	1.7032e-10	uncharacterized LOC106583655	F1701361	2.83395	5.12927	7.97129e-16	1.17147e-13	uncharacterized LOC106583655	F1701175	2.14813	4.5374	7.47619e-12	1.61565e-10	uncharacterized LOC106583655	F1701292	2.87983	5.02321	2.73974e-18	7.69536e-17	uncharacterized LOC106583655
LOC106607826	F1701419	3.30282	5.31582	3.8779e-17	6.70337e-15	cyclin-dependent kinase 1-like	F1701361	2.931	5.17892	8.55932e-24	4.93805e-21	cyclin-dependent kinase 1-like	F1701175	2.66134	4.91315	3.53092e-10	4.89186e-09	cyclin-dependent kinase 1-like	F1701292	3.17719	5.21823	1.30052e-24	8.64234e-23	cyclin-dependent kinase 1-like
LOC106561922	F1701419	3.29614	4.5807	1.23787e-13	8.37114e-12	transcription factor E2F8	F1701361	3.24439	4.4656	5.74062e-28	1.06677e-24	transcription factor E2F8	F1701175	3.61004	4.65333	2.56101e-18	2.73267e-16	transcription factor E2F8	F1701292	3.33403	4.3162	2.90794e-20	1.08006e-18	transcription factor E2F8
LOC106589985	F1701419	3.29601	3.06938	3.5971e-06	2.84224e-05	calpain-2 catalytic subunit-like	F1701361	4.92483	4.7904	3.51344e-14	3.36737e-12	calpain-2 catalytic subunit-like	F1701175	4.51596	3.80477	6.86408e-08	5.3772e-07	calpain-2 catalytic subunit-like	F1701292	5.19155	3.66075	9.51114e-12	9.02923e-11	calpain-2 catalytic subunit-like
LOC106599389	F1701419	3.29571	5.2689	9.42598e-17	1.4646e-14	kinesin-like protein KIF2C	F1701361	3.27486	5.27195	1.46325e-26	1.73905e-23	kinesin-like protein KIF2C	F1701175	2.84312	5.15328	2.77526e-12	6.66918e-11	kinesin-like protein KIF2C	F1701292	3.3046	5.15795	4.54105e-26	3.73473e-24	kinesin-like protein KIF2C
mms22l	F1701419	3.29568	3.93018	1.08123e-13	7.48414e-12	MMS22-like, DNA repair protein	F1701361	2.90269	3.67242	5.89039e-15	6.86508e-13	MMS22-like, DNA repair protein	F1701175	3.48007	3.91149	1.48521e-17	1.30413e-15	MMS22-like, DNA repair protein	F1701292	3.35015	3.65715	4.40112e-20	1.59137e-18	MMS22-like, DNA repair protein
LOC106587076	F1701419	3.29558	3.34709	1.40219e-08	2.24942e-07	transcription factor E2F8	F1701361	3.23106	3.34731	1.937e-22	9.12544e-20	transcription factor E2F8	F1701175	3.41337	3.08138	1.25782e-14	5.62273e-13	transcription factor E2F8	F1701292	3.3179	2.88892	4.27945e-20	1.55089e-18	transcription factor E2F8
LOC106580963	F1701419	3.29372	6.1588	3.95344e-13	2.35784e-11	structural maintenance of chromosomes protein 4	F1701361	3.06872	6.15865	1.53255e-17	2.96314e-15	structural maintenance of chromosomes protein 4	F1701175	2.87498	5.97556	5.69462e-18	5.54913e-16	structural maintenance of chromosomes protein 4	F1701292	3.21251	6.14255	3.8984e-27	3.72098e-25	structural maintenance of chromosomes protein 4
LOC106601890	F1701419	3.29335	2.59262	2.07419e-15	2.28055e-13	adenylate cyclase type 9-like	F1701361	2.65959	3.05676	5.77279e-13	4.25318e-11	adenylate cyclase type 9-like	F1701175	3.21238	2.72635	2.03329e-15	1.08133e-13	adenylate cyclase type 9-like	F1701292	3.22709	2.80967	3.45044e-30	4.63403e-28	adenylate cyclase type 9-like
LOC106560912	F1701419	3.28434	5.15788	1.89242e-15	2.10215e-13	anillin	F1701361	3.21955	5.16587	4.3259e-24	2.78263e-21	anillin	F1701175	2.9979	5.12055	5.92423e-13	1.69517e-11	anillin	F1701292	3.40603	5.10546	6.46496e-24	3.91375e-22	anillin
LOC106578009	F1701419	3.28377	7.78645	1.53027e-07	1.83008e-06	urokinase plasminogen activator surface receptor-like	F1701361	5.69127	9.7659	7.36012e-33	4.10314e-29	urokinase plasminogen activator surface receptor-like	F1701175	4.53151	8.80615	1.75958e-14	7.5795e-13	urokinase plasminogen activator surface receptor-like	F1701292	5.54297	10.1009	5.10443e-15	8.46956e-14	urokinase plasminogen activator surface receptor-like
LOC106602330	F1701419	3.28306	3.32476	3.40333e-11	1.15925e-09	sperm-associated antigen 5-like	F1701361	3.02238	3.26153	4.52835e-20	1.31712e-17	sperm-associated antigen 5-like	F1701175	2.68918	3.18143	2.06789e-11	3.97199e-10	sperm-associated antigen 5-like	F1701292	3.16215	2.92737	2.96908e-25	2.18169e-23	sperm-associated antigen 5-like
LOC123728745	F1701419	3.28084	3.50603	4.32163e-08	6.0271e-07	cytosolic phospholipase A2 gamma-like	F1701361	2.14427	1.94558	3.89632e-06	3.99534e-05	cytosolic phospholipase A2 gamma-like	F1701175	3.69067	3.42134	9.81441e-16	5.66565e-14	cytosolic phospholipase A2 gamma-like	F1701292	4.70888	3.0707	4.59211e-18	1.24497e-16	cytosolic phospholipase A2 gamma-like
LOC106599105	F1701419	3.27149	5.98547	1.99122e-06	1.70286e-05	arginase-2, mitochondrial	F1701361	1.73156	4.89793	2.10939e-09	6.27731e-08	arginase-2, mitochondrial	F1701175	3.60531	6.02019	6.18703e-12	1.36098e-10	arginase-2, mitochondrial	F1701292	4.84354	6.85657	1.57379e-31	2.40692e-29	arginase-2, mitochondrial
bub1	F1701419	3.27022	4.15613	3.91631e-12	1.7318e-10	BUB1 mitotic checkpoint serine/threonine kinase	F1701361	3.60495	4.14161	4.81664e-24	3.03985e-21	BUB1 mitotic checkpoint serine/threonine kinase	F1701175	3.39823	4.13403	4.25667e-19	5.53056e-17	BUB1 mitotic checkpoint serine/threonine kinase	F1701292	3.42892	3.93831	9.65953e-24	5.64455e-22	BUB1 mitotic checkpoint serine/threonine kinase
LOC106560278	F1701419	3.2587	2.31798	7.0797e-13	3.89203e-11	uncharacterized LOC106560278	F1701361	3.43122	2.66424	7.59829e-17	1.31008e-14	uncharacterized LOC106560278	F1701175	3.34458	2.44314	1.77411e-12	4.48963e-11	uncharacterized LOC106560278	F1701292	3.61729	2.25746	2.51506e-18	7.11429e-17	uncharacterized LOC106560278
LOC106613229	F1701419	3.25595	4.99992	3.49941e-13	2.1223e-11	nuclear mitotic apparatus protein 1	F1701361	3.84162	5.1091	4.81026e-32	1.75049e-28	nuclear mitotic apparatus protein 1	F1701175	3.15938	4.89918	1.08185e-14	4.95389e-13	nuclear mitotic apparatus protein 1	F1701292	3.72299	4.81977	8.40066e-30	1.09154e-27	nuclear mitotic apparatus protein 1
LOC106585098	F1701419	3.2545	3.6967	3.14966e-09	6.08637e-08	cell division cycle-associated protein 2	F1701361	3.34729	3.94099	3.67999e-24	2.46184e-21	cell division cycle-associated protein 2	F1701175	3.12696	3.76534	2.41263e-14	1.008e-12	cell division cycle-associated protein 2	F1701292	3.29471	3.51138	1.04171e-20	4.07055e-19	cell division cycle-associated protein 2
LOC106607002	F1701419	3.24554	5.31046	2.55489e-11	9.06551e-10	DNA replication licensing factor mcm5	F1701361	2.69184	4.90426	8.4924e-15	9.40603e-13	DNA replication licensing factor mcm5	F1701175	3.80921	5.39644	4.42138e-20	6.96139e-18	DNA replication licensing factor mcm5	F1701292	2.99198	4.77487	4.15081e-14	5.92632e-13	DNA replication licensing factor mcm5
LOC106580755	F1701419	3.2454	7.11747	7.91937e-16	9.77075e-14	cytochrome P450 2M1	F1701361	3.08342	6.6607	2.87831e-11	1.42632e-09	cytochrome P450 2M1	F1701175	3.09864	7.4161	4.54326e-09	4.84523e-08	cytochrome P450 2M1	F1701292	3.32914	6.39382	2.3828e-18	6.76409e-17	cytochrome P450 2M1
zwilch	F1701419	3.23631	3.12304	3.60745e-15	3.76164e-13	zwilch kinetochore protein	F1701361	2.16709	3.07262	4.27519e-12	2.65307e-10	zwilch kinetochore protein	F1701175	2.54476	2.86763	6.73587e-09	6.86518e-08	zwilch kinetochore protein	F1701292	3.18558	2.93339	2.31497e-17	5.66148e-16	zwilch kinetochore protein
fgfp1	F1701419	3.23376	7.05148	3.44657e-14	2.72397e-12	Fibroblast growth factor-binding protein 1	F1701361	2.62761	6.72656	8.86196e-11	3.89518e-09	Fibroblast growth factor-binding protein 1	F1701175	3.28974	6.73243	5.53794e-11	9.49591e-10	Fibroblast growth factor-binding protein 1	F1701292	3.31339	7.1159	1.09377e-19	3.72323e-18	Fibroblast growth factor-binding protein 1
LOC106562054	F1701419	3.23044	4.53115	2.44465e-12	1.14693e-10	7-dehydrocholesterol reductase	F1701361	3.37298	4.08785	9.11224e-19	2.17711e-16	7-dehydrocholesterol reductase	F1701175	2.98528	3.7258	3.12858e-17	2.55743e-15	7-dehydrocholesterol reductase	F1701292	2.98097	3.97621	4.14127e-18	1.13526e-16	7-dehydrocholesterol reductase
gtse1	F1701419	3.22163	3.60191	3.45293e-10	8.86545e-09	G-2 and S-phase expressed 1	F1701361	3.02637	3.33485	6.01771e-14	5.39642e-12	G-2 and S-phase expressed 1	F1701175	3.21736	3.53666	2.88763e-15	1.48383e-13	G-2 and S-phase expressed 1	F1701292	4.0401	3.50792	6.61507e-31	9.43946e-29	G-2 and S-phase expressed 1
LOC106561666	F1701419	3.2178	4.17662	1.25723e-13	8.44908e-12	neuroepithelial cell-transforming gene 1 protein-like	F1701361	2.89131	4.22888	2.53616e-18	5.65548e-16	neuroepithelial cell-transforming gene 1 protein-like	F1701175	3.06788	4.13097	2.77172e-17	2.28324e-15	neuroepithelial cell-transforming gene 1 protein-like	F1701292	3.15826	3.98014	1.78044e-21	7.73232e-20	neuroepithelial cell-transforming gene 1 protein-like
kif23	F1701419	3.21262	3.80866	1.80793e-14	1.60113e-12	kinesin family member 23	F1701361	2.90461	4.10974	5.95718e-21	2.03328e-18	kinesin family member 23	F1701175	2.8081	3.67372	1.53584e-15	8.39121e-14	kinesin family member 23	F1701292	3.76494	3.70619	2.08558e-24	1.36059e-22	kinesin family member 23
sycc	F1701419	3.21197	5.71668	3.18696e-10	8.29457e-09	Cysteinyl-tRNA synthetase, cytoplasmic	F1701361	3.82349	6.58129	6.71328e-11	3.00606e-09	Cysteinyl-tRNA synthetase, cytoplasmic	F1701175	2.93261	5.39302	4.42866e-19	5.68469e-17	Cysteinyl-tRNA synthetase, cytoplasmic	F1701292	4.04458	6.44532	2.54236e-25	1.88111e-23	Cysteinyl-tRNA synthetase, cytoplasmic
LOC106567924	F1701419	3.21163	5.41884	8.28668e-08	1.0689e-06	collagenase 3	F1701361	1.69572	3.78938	7.03548e-07	9.5546e-06	collagenase 3	F1701175	5.06837	6.35831	5.05643e-11	8.76429e-10	collagenase 3	F1701292	5.30694	6.89629	6.77883e-32	1.08884e-29	collagenase 3
pole2	F1701419	3.21156	3.68344	8.35263e-14	6.01333e-12	polymerase (DNA directed), epsilon 2	F1701361	2.77361	3.40652	8.13624e-14	7.12432e-12	polymerase (DNA directed), epsilon 2	F1701175	3.28638	3.50785	7.04264e-14	2.57843e-12	polymerase (DNA directed), epsilon 2	F1701292	3.08717	3.32583	3.38715e-17	8.06756e-16	polymerase (DNA directed), epsilon 2
cdca5	F1701419	3.20746	2.66839	1.24146e-11	4.78309e-10	cell division cycle associated 5	F1701361	2.58171	2.43291	4.71224e-12	2.87627e-10	cell division cycle associated 5	F1701175	2.59129	2.39969	6.64122e-09	6.78601e-08	cell division cycle associated 5	F1701292	3.21822	2.43571	6.61406e-22	3.07732e-20	cell division cycle associated 5
tipin	F1701419	3.20528	2.43468	2.37842e-09	4.75757e-08	timeless interacting protein	F1701361	2.71786	1.97715	1.39417e-10	5.75013e-09	timeless interacting protein	F1701175	3.54255	2.25618	1.49251e-13	4.97951e-12	timeless interacting protein	F1701292	3.56281	2.19016	8.25665e-17	1.83402e-15	timeless interacting protein
LOC106583903	F1701419	3.20334	3.64267	2.91705e-18	6.50302e-16	uncharacterized LOC106583903	F1701361	2.94973	3.19593	3.89398e-12	2.43457e-10	uncharacterized LOC106583903	F1701175	3.73364	4.03723	9.82156e-16	5.66565e-14	uncharacterized LOC106583903	F1701292	3.38294	3.94836	1.0987e-26	9.94868e-25	uncharacterized LOC106583903
LOC106587728	F1701419	3.20232	2.76319	4.60922e-11	1.50913e-09	kinesin-like protein KIF23	F1701361	3.08706	2.78367	4.22668e-16	6.51512e-14	kinesin-like protein KIF23	F1701175	2.60174	2.4212	1.40159e-06	7.91563e-06	kinesin-like protein KIF23	F1701292	3.32783	2.36257	1.1983e-18	3.52368e-17	kinesin-like protein KIF23
aldoaa	F1701419	3.19441	8.83976	9.16811e-16	1.10996e-13	aldolase a, fructose-bisphosphate, a	F1701361	2.65548	8.55062	4.60487e-12	2.82103e-10	aldolase a, fructose-bisphosphate, a	F1701175	3.684	9.10498	3.06517e-22	6.89922e-20	aldolase a, fructose-bisphosphate, a	F1701292	3.9905	9.26677	2.23208e-32	3.69669e-30	aldolase a, fructose-bisphosphate, a
LOC106565211	F1701419	3.19059	3.23758	1.87398e-14	1.63279e-12	rac GTPase-activating protein 1-like	F1701361	3.03226	3.49155	7.78594e-19	1.90096e-16	rac GTPase-activating protein 1-like	F1701175	2.97014	3.29763	2.10073e-12	5.20896e-11	rac GTPase-activating protein 1-like	F1701292	3.36451	3.17092	2.15259e-22	1.07677e-20	rac GTPase-activating protein 1-like
LOC106606944	F1701419	3.18988	3.32686	9.70897e-14	6.85246e-12	uncharacterized LOC106606944	F1701361	2.76656	3.08606	2.07013e-12	1.37662e-10	uncharacterized LOC106606944	F1701175	3.27661	3.31706	2.07733e-16	1.41871e-14	uncharacterized LOC106606944	F1701292	3.5594	3.70651	8.91806e-25	6.07797e-23	uncharacterized LOC106606944
tbb2c	F1701419	3.18789	6.96925	3.76435e-19	9.97398e-17	Tubulin beta-2C chain	F1701361	2.57611	6.59924	1.56533e-14	1.62101e-12	Tubulin beta-2C chain	F1701175	3.15304	6.7875	8.9428e-14	3.16183e-12	Tubulin beta-2C chain	F1701292	3.46596	6.90816	1.82012e-24	1.19709e-22	Tubulin beta-2C chain
LOC106570078	F1701419	3.18512	4.62552	2.28515e-09	4.59089e-08	lymphotoxin-alpha	F1701361	2.3126	3.90181	6.84711e-10	2.3151e-08	lymphotoxin-alpha	F1701175	2.75638	3.76956	7.61745e-15	3.60161e-13	lymphotoxin-alpha	F1701292	3.49808	4.3537	2.81909e-45	1.80219e-42	lymphotoxin-alpha
rtkn2	F1701419	3.18434	3.96796	2.98494e-14	2.42432e-12	rhotekin 2	F1701361	3.14812	3.80063	1.54127e-20	4.90989e-18	rhotekin 2	F1701175	3.38726	4.0073	2.67082e-16	1.79338e-14	rhotekin 2	F1701292	3.39028	4.12668	1.03815e-27	1.09276e-25	rhotekin 2
prim2	F1701419	3.17761	4.64179	1.1146e-18	2.64923e-16	DNA primase subunit 2	F1701361	2.50651	4.27361	1.04164e-14	1.13863e-12	DNA primase subunit 2	F1701175	2.64565	4.18277	2.71452e-14	1.11806e-12	DNA primase subunit 2	F1701292	2.9624	4.25175	5.0043e-17	1.16333e-15	DNA primase subunit 2
iqgap3	F1701419	3.17546	5.1784	3.56333e-11	1.20865e-09	IQ motif containing GTPase activating protein 3	F1701361	3.28628	5.34952	1.93001e-24	1.4346e-21	IQ motif containing GTPase activating protein 3	F1701175	2.6855	5.09124	1.28608e-11	2.59015e-10	IQ motif containing GTPase activating protein 3	F1701292	3.04314	5.01874	1.32982e-18	3.89608e-17	IQ motif containing GTPase activating protein 3
LOC106585119	F1701419	3.17415	4.78825	1.64708e-10	4.65402e-09	condensin complex subunit 2	F1701361	3.10303	4.62645	9.52208e-24	5.39837e-21	condensin complex subunit 2	F1701175	3.09488	4.54223	2.41548e-13	7.66849e-12	condensin complex subunit 2	F1701292	3.22579	4.51842	4.66578e-21	1.92933e-19	condensin complex subunit 2
LOC106600151	F1701419	3.16969	3.54288	4.08623e-09	7.60871e-08	condensin complex subunit 3-like	F1701361	3.4179	3.25242	1.46391e-18	3.37699e-16	condensin complex subunit 3-like	F1701175	2.90453	2.98802	1.55055e-11	3.07819e-10	condensin complex subunit 3-like	F1701292	3.40043	3.13193	1.09303e-23	6.32928e-22	condensin complex subunit 3-like
LOC106586200	F1701419	3.16951	3.17665	2.60361e-07	2.90312e-06	polypeptide N-acetylgalactosaminyltransferase 3	F1701361	2.27148	2.60699	1.94412e-05	0.000155237	polypeptide N-acetylgalactosaminyltransferase 3	F1701175	4.22778	3.34726	2.65821e-22	6.06869e-20	polypeptide N-acetylgalactosaminyltransferase 3	F1701292	4.76459	3.78137	1.70618e-48	1.55819e-45	polypeptide N-acetylgalactosaminyltransferase 3
si:ch1073-126c3.2	F1701419	3.16882	2.97453	0.000164855	0.000765103	uncharacterized LOC106608805	F1701361	2.46416	2.83688	0.000996672	0.00413363	uncharacterized LOC106608805	F1701175	3.55402	2.88964	2.7115e-06	1.42146e-05	uncharacterized LOC106608805	F1701292	4.16058	3.94309	2.66117e-08	1.40668e-07	uncharacterized LOC106608805
LOC106577945	F1701419	3.16374	2.18959	4.69227e-07	4.8305e-06	sterile alpha motif domain-containing protein 9-like	F1701361	3.64238	4.02737	0.000160631	0.000905451	sterile alpha motif domain-containing protein 9-like	F1701175	1.79574	1.70721	0.00491921	0.0109681	sterile alpha motif domain-containing protein 9-like	F1701292	5.0314	4.71398	3.66363e-10	2.68588e-09	sterile alpha motif domain-containing protein 9-like
LOC106577137	F1701419	3.1623	6.09485	6.61241e-15	6.39959e-13	kinesin-like protein KIF11-B	F1701361	2.98377	6.21339	6.41493e-21	2.14573e-18	kinesin-like protein KIF11-B	F1701175	3.00526	6.0003	3.85167e-14	1.51984e-12	kinesin-like protein KIF11-B	F1701292	3.1137	5.84779	1.01613e-27	1.08266e-25	kinesin-like protein KIF11-B
LOC106604248	F1701419	3.15576	3.64681	1.43403e-11	5.3964e-10	sterol-4-alpha-carboxylate 3-dehydrogenase, decarboxylating-like	F1701361	2.68559	3.50488	7.9643e-14	6.99207e-12	sterol-4-alpha-carboxylate 3-dehydrogenase, decarboxylating-like	F1701175	2.72863	2.96395	4.08345e-08	3.39441e-07	sterol-4-alpha-carboxylate 3-dehydrogenase, decarboxylating-like	F1701292	2.9716	2.96334	1.24151e-16	2.67591e-15	sterol-4-alpha-carboxylate 3-dehydrogenase, decarboxylating-like
LOC106599708	F1701419	3.15406	8.47496	4.18229e-13	2.46252e-11	desmocollin-2	F1701361	2.85093	8.332	4.6929e-18	9.8108e-16	desmocollin-2	F1701175	3.13882	8.62869	2.99294e-15	1.52812e-13	desmocollin-2	F1701292	3.89605	8.77016	2.2148e-48	1.91334e-45	desmocollin-2
LOC106583660	F1701419	3.154	2.99354	1.36116e-10	3.92854e-09	CD276 antigen	F1701361	1.3867	2.49447	0.00159822	0.00608801	CD276 antigen	F1701175	2.83631	3.1869	3.17842e-16	2.07324e-14	CD276 antigen	F1701292	3.22901	3.46284	5.83171e-30	7.76686e-28	CD276 antigen
LOC106578554	F1701419	3.15373	5.80221	3.04967e-25	2.59422e-22	V-set domain containing T-cell activation inhibitor 1	F1701361	2.44067	5.64823	4.23428e-12	2.63257e-10	V-set domain containing T-cell activation inhibitor 1	F1701175	2.61568	5.38618	2.88286e-11	5.33689e-10	V-set domain containing T-cell activation inhibitor 1	F1701292	2.94884	5.46591	3.67953e-24	2.3152e-22	V-set domain containing T-cell activation inhibitor 1
LOC106583386	F1701419	3.14529	4.86412	1.37202e-10	3.9493e-09	cell division cycle-associated protein 3-like	F1701361	3.41517	4.83762	1.72451e-20	5.44181e-18	cell division cycle-associated protein 3-like	F1701175	2.68188	4.53973	6.67066e-12	1.45933e-10	cell division cycle-associated protein 3-like	F1701292	3.47337	4.40224	3.61805e-29	4.41402e-27	cell division cycle-associated protein 3-like
hmmr	F1701419	3.14377	3.74607	5.94573e-13	3.33673e-11	hyaluronan-mediated motility receptor (RHAMM)	F1701361	2.64628	3.8598	1.8112e-17	3.48178e-15	hyaluronan-mediated motility receptor (RHAMM)	F1701175	2.55942	3.4823	8.95438e-14	3.16243e-12	hyaluronan-mediated motility receptor (RHAMM)	F1701292	2.921	3.47098	3.26408e-18	9.07244e-17	hyaluronan-mediated motility receptor (RHAMM)
eme1	F1701419	3.14243	2.51424	1.02397e-14	9.51144e-13	essential meiotic structure-specific endonuclease 1	F1701361	2.11365	2.44987	6.45085e-09	1.67267e-07	essential meiotic structure-specific endonuclease 1	F1701175	2.91769	2.48672	1.14046e-11	2.32768e-10	essential meiotic structure-specific endonuclease 1	F1701292	3.07464	2.30295	3.45248e-21	1.44823e-19	essential meiotic structure-specific endonuclease 1
birc5a	F1701419	3.13951	4.93525	7.14581e-12	2.94628e-10	baculoviral IAP repeat containing 5a	F1701361	2.47633	4.84257	7.5894e-16	1.12826e-13	baculoviral IAP repeat containing 5a	F1701175	2.25734	4.49294	1.03352e-06	6.03948e-06	baculoviral IAP repeat containing 5a	F1701292	2.81531	4.82503	4.00814e-18	1.10255e-16	baculoviral IAP repeat containing 5a
LOC106570037	F1701419	3.13879	3.41404	2.55327e-14	2.13267e-12	claspin	F1701361	3.13293	3.62853	3.34302e-17	6.01186e-15	claspin	F1701175	3.15862	3.4937	1.68492e-16	1.1862e-14	claspin	F1701292	3.41245	3.4384	4.39084e-22	2.11051e-20	claspin
ccne2	F1701419	3.13791	3.54796	2.64826e-10	7.04568e-09	cyclin E2	F1701361	2.36915	3.24271	2.04334e-10	8.02202e-09	cyclin E2	F1701175	2.7023	3.40604	5.98864e-10	7.88989e-09	cyclin E2	F1701292	3.093	3.204	4.02136e-17	9.51434e-16	cyclin E2
ube2t	F1701419	3.12708	4.59481	4.85072e-16	6.29717e-14	ubiquitin-conjugating enzyme E2T (putative)	F1701361	1.97152	4.19703	1.6066e-09	4.92118e-08	ubiquitin-conjugating enzyme E2T (putative)	F1701175	2.03426	3.76361	1.93629e-05	8.14313e-05	ubiquitin-conjugating enzyme E2T (putative)	F1701292	2.8886	4.33936	8.75052e-20	2.99787e-18	ubiquitin-conjugating enzyme E2T (putative)
LOC106581758	F1701419	3.12279	3.62146	4.21069e-10	1.04943e-08	cell division cycle-associated protein 7-like	F1701361	2.58032	3.47962	3.44845e-11	1.68636e-09	cell division cycle-associated protein 7-like	F1701175	3.03129	3.55412	5.12667e-17	3.98682e-15	cell division cycle-associated protein 7-like	F1701292	2.03621	2.76172	3.90817e-11	3.34819e-10	cell division cycle-associated protein 7-like
LOC106588468	F1701419	3.11965	4.18273	4.03412e-13	2.39271e-11	claspin-like	F1701361	2.82276	3.95731	2.29291e-14	2.2691e-12	claspin-like	F1701175	3.05014	3.93834	8.74303e-13	2.409e-11	claspin-like	F1701292	3.29542	3.77786	1.26064e-19	4.21938e-18	claspin-like
prc1b	F1701419	3.11878	3.1744	5.9411e-11	1.88836e-09	protein regulator of cytokinesis 1b	F1701361	3.2463	3.30939	3.39831e-16	5.28697e-14	protein regulator of cytokinesis 1b	F1701175	2.89808	3.04012	2.26125e-12	5.55099e-11	protein regulator of cytokinesis 1b	F1701292	3.01148	2.91431	3.79273e-17	8.98005e-16	protein regulator of cytokinesis 1b
LOC106603080	F1701419	3.11833	3.62716	1.26636e-19	3.89859e-17	uncharacterized LOC106603080	F1701361	1.75351	3.26495	2.63025e-07	4.10351e-06	uncharacterized LOC106603080	F1701175	4.01337	4.01291	6.36302e-33	9.49032e-30	uncharacterized LOC106603080	F1701292	3.52547	3.95507	2.05492e-33	3.95684e-31	uncharacterized LOC106603080
LOC106606415	F1701419	3.11428	4.06526	1.16173e-19	3.64592e-17	glycogen synthase 1 (muscle)	F1701361	2.30684	4.05046	2.9984e-09	8.49945e-08	glycogen synthase 1 (muscle)	F1701175	3.40578	4.44801	5.21294e-22	1.12578e-19	glycogen synthase 1 (muscle)	F1701292	3.53435	4.45999	8.3621e-32	1.29751e-29	glycogen synthase 1 (muscle)
LOC106603038	F1701419	3.1077	5.2254	3.36168e-14	2.67651e-12	kinesin-like protein KIF20A	F1701361	3.50945	5.2214	2.07165e-25	1.77679e-22	kinesin-like protein KIF20A	F1701175	3.37798	5.28315	5.51596e-16	3.37096e-14	kinesin-like protein KIF20A	F1701292	3.53081	5.29125	5.05656e-23	2.74877e-21	kinesin-like protein KIF20A
mcm3	F1701419	3.10416	6.36856	2.45068e-11	8.74374e-10	minichromosome maintenance complex component 3	F1701361	2.79695	6.22647	2.22127e-15	2.89102e-13	minichromosome maintenance complex component 3	F1701175	3.05971	6.20662	5.05695e-16	3.12631e-14	minichromosome maintenance complex component 3	F1701292	2.90435	5.95771	1.2958e-15	2.35737e-14	minichromosome maintenance complex component 3
LOC106573109	F1701419	3.10381	5.53598	2.51875e-08	3.72296e-07	sodium-dependent neutral amino acid transporter B(0)AT2-like	F1701361	3.31971	5.54988	3.70411e-21	1.31807e-18	sodium-dependent neutral amino acid transporter B(0)AT2-like	F1701175	3.4243	5.80205	1.68329e-11	3.31493e-10	sodium-dependent neutral amino acid transporter B(0)AT2-like	F1701292	4.32597	6.33674	3.61234e-13	4.36541e-12	sodium-dependent neutral amino acid transporter B(0)AT2-like
LOC106587962	F1701419	3.10305	3.93382	6.47395e-07	6.36854e-06	transcription factor Sp6-like	F1701361	2.38136	3.07192	6.40642e-11	2.87635e-09	transcription factor Sp6-like	F1701175	3.54216	3.90884	2.74411e-16	1.83488e-14	transcription factor Sp6-like	F1701292	4.3833	4.68825	1.03589e-28	1.19968e-26	transcription factor Sp6-like
chac1	F1701419	3.1029	7.89713	3.729e-09	7.02037e-08	ChaC, cation transport regulator homolog 1 (E. coli)	F1701361	2.15849	7.48751	5.09151e-11	2.36208e-09	ChaC, cation transport regulator homolog 1 (E. coli)	F1701175	2.26062	6.94322	3.00772e-15	1.53322e-13	ChaC, cation transport regulator homolog 1 (E. coli)	F1701292	3.33838	7.73889	1.22388e-13	1.60723e-12	ChaC, cation transport regulator homolog 1 (E. coli)
aspm	F1701419	3.10078	4.89104	4.64202e-13	2.69396e-11	assembly factor for spindle microtubules	F1701361	3.5005	5.29751	1.67153e-31	5.08282e-28	assembly factor for spindle microtubules	F1701175	2.66897	4.79864	5.27785e-15	2.57937e-13	assembly factor for spindle microtubules	F1701292	2.94528	4.56473	2.63931e-23	1.4723e-21	assembly factor for spindle microtubules
ccna2	F1701419	3.10008	4.90941	7.56983e-17	1.20539e-14	cyclin A2	F1701361	2.69751	4.85914	2.32527e-21	8.64198e-19	cyclin A2	F1701175	2.62552	4.64378	3.56261e-11	6.42848e-10	cyclin A2	F1701292	2.91689	4.65029	4.25932e-23	2.33125e-21	cyclin A2
upp1	F1701419	3.09977	2.77058	1.68925e-17	3.08502e-15	uridine phosphorylase 1	F1701361	2.56732	2.46783	5.43109e-09	1.43608e-07	uridine phosphorylase 1	F1701175	2.8461	2.64191	7.78238e-17	5.81169e-15	uridine phosphorylase 1	F1701292	2.90043	2.94616	3.20911e-27	3.08964e-25	uridine phosphorylase 1
si:ch211-63o20.7	F1701419	3.09891	3.38439	3.86323e-13	2.32117e-11	serine/threonine kinase 35	F1701361	2.99166	3.25213	1.01198e-19	2.84451e-17	serine/threonine kinase 35	F1701175	2.87705	3.26615	1.97429e-13	6.40631e-12	serine/threonine kinase 35	F1701292	3.55743	3.35592	4.4634e-36	1.1599e-33	serine/threonine kinase 35
LOC106594784	F1701419	3.09448	4.04506	1.04254e-12	5.37484e-11	structural maintenance of chromosomes protein 2-like	F1701361	2.47101	4.01108	2.35533e-15	3.05362e-13	structural maintenance of chromosomes protein 2-like	F1701175	2.35326	3.77426	5.12393e-10	6.88693e-09	structural maintenance of chromosomes protein 2-like	F1701292	2.8225	3.91508	7.61669e-21	3.04325e-19	structural maintenance of chromosomes protein 2-like
LOC106588411	F1701419	3.09203	2.68042	8.11404e-13	4.34249e-11	transcription factor 19	F1701361	2.89829	2.57764	3.80622e-13	2.88694e-11	transcription factor 19	F1701175	3.50752	2.82746	1.22865e-16	8.86461e-15	transcription factor 19	F1701292	2.95208	2.33731	4.5534e-18	1.23553e-16	transcription factor 19
LOC106609295	F1701419	3.09094	4.402	1.32347e-14	1.19835e-12	condensin-2 complex subunit H2-like	F1701361	2.82872	4.3871	4.51057e-18	9.48893e-16	condensin-2 complex subunit H2-like	F1701175	2.69733	4.23546	1.24164e-14	5.58098e-13	condensin-2 complex subunit H2-like	F1701292	3.11755	4.2799	4.67997e-22	2.23603e-20	condensin-2 complex subunit H2-like
LOC106563463	F1701419	3.08854	3.7047	3.56951e-13	2.16076e-11	sororin-B-like	F1701361	2.53925	3.33435	7.01662e-16	1.05246e-13	sororin-B-like	F1701175	2.5133	3.37877	6.59209e-08	5.19213e-07	sororin-B-like	F1701292	3.05569	3.38938	2.53015e-19	8.0793e-18	sororin-B-like
LOC106577502	F1701419	3.0877	3.19263	7.69131e-11	2.36108e-09	mitotic spindle assembly checkpoint protein MAD2A-like	F1701361	3.1757	3.43988	2.3706e-21	8.71364e-19	mitotic spindle assembly checkpoint protein MAD2A-like	F1701175	2.75042	3.10757	5.52831e-10	7.35619e-09	mitotic spindle assembly checkpoint protein MAD2A-like	F1701292	3.18048	2.98224	1.4444e-21	6.38573e-20	mitotic spindle assembly checkpoint protein MAD2A-like
mat2aa	F1701419	3.08753	5.05037	7.73297e-18	1.49682e-15	methionine adenosyltransferase 2Aa	F1701361	2.63194	4.71913	1.14581e-14	1.23236e-12	methionine adenosyltransferase 2Aa	F1701175	3.03757	5.05228	1.70672e-17	1.47832e-15	methionine adenosyltransferase 2Aa	F1701292	3.58907	5.24377	1.32086e-16	2.82786e-15	methionine adenosyltransferase 2Aa
LOC106568002	F1701419	3.08053	4.91511	1.62385e-11	6.06132e-10	arginine--tRNA ligase, cytoplasmic	F1701361	2.86135	4.48354	7.87307e-15	8.80757e-13	arginine--tRNA ligase, cytoplasmic	F1701175	3.35184	4.77432	6.47817e-26	3.28659e-23	arginine--tRNA ligase, cytoplasmic	F1701292	3.30957	4.5776	1.82373e-16	3.83006e-15	arginine--tRNA ligase, cytoplasmic
LOC106574730	F1701419	3.07898	2.97461	4.30146e-11	1.42464e-09	DNA replication fork stabilization factor DONSON	F1701361	2.55579	2.83002	8.28658e-13	5.93529e-11	DNA replication fork stabilization factor DONSON	F1701175	3.19896	3.0124	2.71104e-15	1.40211e-13	DNA replication fork stabilization factor DONSON	F1701292	3.14315	2.6101	1.68314e-17	4.17055e-16	DNA replication fork stabilization factor DONSON
ybx2a	F1701419	3.0765	5.8336	1.95808e-13	1.26337e-11	Y-box-binding protein 2-A	F1701361	2.63847	5.62753	1.45594e-16	2.42287e-14	Y-box-binding protein 2-A	F1701175	2.91293	5.83652	8.06032e-14	2.89465e-12	Y-box-binding protein 2-A	F1701292	3.11342	5.53049	1.87461e-15	3.3363e-14	Y-box-binding protein 2-A
cep55l	F1701419	3.07601	4.00591	1.27145e-16	1.91161e-14	centrosomal protein 55 like	F1701361	2.68055	3.87307	7.85977e-19	1.90508e-16	centrosomal protein 55 like	F1701175	2.68304	3.78556	3.29717e-12	7.77744e-11	centrosomal protein 55 like	F1701292	3.00263	3.94629	4.50265e-19	1.39731e-17	centrosomal protein 55 like
LOC106573334	F1701419	3.06996	5.05048	1.06781e-13	7.40704e-12	PCNA-associated factor	F1701361	2.34265	4.94258	1.36618e-10	5.64439e-09	PCNA-associated factor	F1701175	2.20639	4.49814	7.61522e-06	3.54807e-05	PCNA-associated factor	F1701292	2.71312	4.69223	4.60789e-13	5.4591e-12	PCNA-associated factor
LOC106601042	F1701419	3.06838	8.39513	3.036e-22	1.44322e-19	DELTA-stichotoxin-Hcr4a-like	F1701361	1.74585	8.14799	8.69074e-08	1.59373e-06	DELTA-stichotoxin-Hcr4a-like	F1701175	2.65474	7.5833	2.699e-16	1.8085e-14	DELTA-stichotoxin-Hcr4a-like	F1701292	3.04603	8.50282	2.37904e-20	8.96742e-19	DELTA-stichotoxin-Hcr4a-like
LOC106564727	F1701419	3.06582	8.38126	2.54874e-16	3.61351e-14	calpain-9-like	F1701361	2.22607	7.94481	6.5578e-12	3.81481e-10	calpain-9-like	F1701175	3.42331	8.68284	2.56493e-18	2.73267e-16	calpain-9-like	F1701292	4.16792	8.59703	4.77506e-37	1.41324e-34	calpain-9-like
mars1	F1701419	3.06178	5.62335	5.19575e-15	5.21592e-13	methionyl-tRNA synthetase 1	F1701361	2.68733	5.39788	3.95381e-17	7.03462e-15	methionyl-tRNA synthetase 1	F1701175	3.25265	5.72225	7.12902e-26	3.50551e-23	methionyl-tRNA synthetase 1	F1701292	3.60671	5.80641	5.40258e-21	2.19985e-19	methionyl-tRNA synthetase 1
LOC106582297	F1701419	3.05985	2.8018	6.50654e-14	4.79098e-12	BRCA1-associated RING domain protein 1-like	F1701361	2.31136	2.60251	1.24137e-09	3.93578e-08	BRCA1-associated RING domain protein 1-like	F1701175	2.57257	2.57451	6.11598e-10	8.03255e-09	BRCA1-associated RING domain protein 1-like	F1701292	2.31548	2.26244	1.62299e-10	1.2558e-09	BRCA1-associated RING domain protein 1-like
LOC106586691	F1701419	3.05568	5.8776	5.07841e-12	2.16856e-10	cystathionine beta-synthase-like	F1701361	2.46996	6.132	1.56472e-18	3.58481e-16	cystathionine beta-synthase-like	F1701175	2.88738	5.87364	1.09209e-17	9.91632e-16	cystathionine beta-synthase-like	F1701292	2.57431	5.73812	3.25712e-12	3.35084e-11	cystathionine beta-synthase-like
yars1	F1701419	3.05479	6.48419	1.88381e-13	1.22032e-11	tyrosyl-tRNA synthetase 1	F1701361	2.46433	6.17858	3.49035e-15	4.30379e-13	tyrosyl-tRNA synthetase 1	F1701175	2.84212	6.29276	1.16733e-18	1.33729e-16	tyrosyl-tRNA synthetase 1	F1701292	3.24944	6.40467	6.2318e-19	1.91348e-17	tyrosyl-tRNA synthetase 1
LOC100195150	F1701419	3.04901	5.35041	1.57751e-10	4.47306e-09	Targeting protein for Xklp2	F1701361	3.07077	5.37634	1.34975e-21	5.31151e-19	Targeting protein for Xklp2	F1701175	2.6545	5.04536	2.23196e-12	5.48752e-11	Targeting protein for Xklp2	F1701292	2.78846	4.90791	2.69688e-17	6.53053e-16	Targeting protein for Xklp2
mcm7	F1701419	3.04815	6.71387	7.33227e-10	1.70392e-08	minichromosome maintenance complex component 7	F1701361	2.86661	6.50252	1.05865e-14	1.1497e-12	minichromosome maintenance complex component 7	F1701175	3.02146	6.26662	5.71409e-15	2.77138e-13	minichromosome maintenance complex component 7	F1701292	2.92927	6.16199	6.70483e-17	1.51672e-15	minichromosome maintenance complex component 7
LOC106570689	F1701419	3.04738	5.52949	9.83292e-07	9.21302e-06	MARCKS-related protein 1-B	F1701361	1.57582	4.76429	0.0125103	0.03309	MARCKS-related protein 1-B	F1701175	2.04245	4.91579	0.0103087	0.0209558	MARCKS-related protein 1-B	F1701292	3.56201	6.07809	9.13997e-15	1.45348e-13	MARCKS-related protein 1-B
hs90a	F1701419	3.04622	7.2202	1.59486e-09	3.33467e-08	Heat shock protein HSP 90-alpha	F1701361	1.85036	6.5304	0.000472159	0.00222503	Heat shock protein HSP 90-alpha	F1701175	3.29874	7.29484	1.96012e-13	6.36681e-12	Heat shock protein HSP 90-alpha	F1701292	3.63116	7.75149	9.13513e-13	1.03325e-11	Heat shock protein HSP 90-alpha
sgo1	F1701419	3.04465	2.60816	4.90497e-10	1.20312e-08	shugoshin 1	F1701361	3.55941	2.71046	2.37345e-16	3.73531e-14	shugoshin 1	F1701175	2.69279	2.28668	3.26808e-09	3.59073e-08	shugoshin 1	F1701292	2.84683	2.37832	4.62964e-18	1.25302e-16	shugoshin 1
LOC106569971	F1701419	3.03867	2.66618	5.48929e-09	9.89633e-08	transcription factor 19	F1701361	2.64622	2.60518	7.66174e-12	4.32901e-10	transcription factor 19	F1701175	2.91565	2.66392	2.26229e-13	7.25249e-12	transcription factor 19	F1701292	2.53001	2.27641	2.42592e-10	1.83662e-09	transcription factor 19
ackr4b	F1701419	3.03774	3.24876	3.38089e-06	2.69114e-05	atypical chemokine receptor 4b	F1701361	2.15056	2.64233	1.68884e-06	1.98908e-05	atypical chemokine receptor 4b	F1701175	2.77327	3.05708	3.48939e-10	4.83853e-09	atypical chemokine receptor 4b	F1701292	3.75975	3.02081	1.76441e-42	8.67655e-40	atypical chemokine receptor 4b
top2a	F1701419	3.03593	6.70594	4.08586e-11	1.3588e-09	DNA topoisomerase II alpha	F1701361	2.95346	6.681	2.06372e-16	3.33351e-14	DNA topoisomerase II alpha	F1701175	2.8936	6.58302	1.73258e-15	9.35417e-14	DNA topoisomerase II alpha	F1701292	3.15083	6.58485	1.13943e-19	3.85405e-18	DNA topoisomerase II alpha
LOC106602957	F1701419	3.03096	6.22826	5.06106e-09	9.20514e-08	cationic amino acid transporter 3	F1701361	2.6252	6.10018	3.76922e-20	1.11572e-17	cationic amino acid transporter 3	F1701175	2.9847	5.93417	6.71788e-24	2.19099e-21	cationic amino acid transporter 3	F1701292	3.45066	6.14799	2.26659e-14	3.37759e-13	cationic amino acid transporter 3
LOC106583316	F1701419	3.03077	7.16152	1.81835e-14	1.60596e-12	sodium/potassium-transporting ATPase subunit alpha-3	F1701361	2.42511	7.29913	2.45398e-11	1.23993e-09	sodium/potassium-transporting ATPase subunit alpha-3	F1701175	3.40302	7.43056	6.34446e-15	3.04744e-13	sodium/potassium-transporting ATPase subunit alpha-3	F1701292	3.81697	7.74218	2.44941e-28	2.72797e-26	sodium/potassium-transporting ATPase subunit alpha-3
LOC106569200	F1701419	3.02853	3.99289	2.49777e-08	3.7003e-07	elongation of very long chain fatty acids protein 1-like	F1701361	1.421	3.39391	6.99717e-05	0.000457491	elongation of very long chain fatty acids protein 1-like	F1701175	2.30873	3.62807	9.64232e-08	7.27029e-07	elongation of very long chain fatty acids protein 1-like	F1701292	3.90911	3.9719	2.35192e-24	1.52253e-22	elongation of very long chain fatty acids protein 1-like
LOC106560379	F1701419	3.02121	6.90295	4.6126e-11	1.50913e-09	GDP-L-fucose synthase	F1701361	3.57361	7.66306	7.62627e-10	2.54836e-08	GDP-L-fucose synthase	F1701175	3.6249	7.2895	1.98612e-05	8.33204e-05	GDP-L-fucose synthase	F1701292	4.41924	7.51755	2.1409e-17	5.25992e-16	GDP-L-fucose synthase
LOC106576442	F1701419	3.01998	3.8867	1.86579e-14	1.63057e-12	zinc-binding protein A33	F1701361	1.9712	3.5605	1.70066e-05	0.000138542	zinc-binding protein A33	F1701175	3.24874	3.70977	2.61259e-13	8.20641e-12	zinc-binding protein A33	F1701292	3.81803	4.08032	1.37861e-15	2.50232e-14	zinc-binding protein A33
crlf1a	F1701419	3.01514	2.06323	1.96414e-06	1.68232e-05	cytokine receptor-like factor 1a	F1701361	1.7102	1.12383	0.000249579	0.00130767	cytokine receptor-like factor 1a	F1701175	3.21321	2.20511	5.10362e-12	1.14552e-10	cytokine receptor-like factor 1a	F1701292	3.83023	2.68586	1.99054e-22	1.00198e-20	cytokine receptor-like factor 1a
LOC106612827	F1701419	3.01436	7.11814	3.66742e-17	6.37362e-15	T-complex protein 1 subunit zeta	F1701361	2.12741	6.57804	1.87698e-11	9.79456e-10	T-complex protein 1 subunit zeta	F1701175	3.21376	7.16574	1.18712e-18	1.3551e-16	T-complex protein 1 subunit zeta	F1701292	2.67994	6.67658	1.2133e-19	4.08662e-18	T-complex protein 1 subunit zeta
LOC106612204	F1701419	3.01252	5.41278	5.21147e-12	2.21368e-10	tryptophan--tRNA ligase, cytoplasmic	F1701361	2.39921	5.04892	7.24179e-15	8.23914e-13	tryptophan--tRNA ligase, cytoplasmic	F1701175	2.69938	5.06229	3.32485e-23	9.08282e-21	tryptophan--tRNA ligase, cytoplasmic	F1701292	3.433	5.44909	1.12398e-17	2.86499e-16	tryptophan--tRNA ligase, cytoplasmic
orc5	F1701419	3.00568	3.73508	1.92899e-10	5.32036e-09	origin recognition complex, subunit 5	F1701361	2.2928	3.29633	1.5032e-10	6.13176e-09	origin recognition complex, subunit 5	F1701175	2.89948	3.60647	2.00688e-11	3.87108e-10	origin recognition complex, subunit 5	F1701292	2.78172	3.4742	2.45132e-12	2.58764e-11	origin recognition complex, subunit 5
neil3	F1701419	2.999	1.79785	1.48513e-07	1.78398e-06	nei-like DNA glycosylase 3	F1701361	2.89107	1.74852	6.90394e-10	2.33027e-08	nei-like DNA glycosylase 3	F1701175	3.34226	1.63989	4.17728e-13	1.25131e-11	nei-like DNA glycosylase 3	F1701292	2.92057	1.63074	1.12309e-12	1.24951e-11	nei-like DNA glycosylase 3
cip2a	F1701419	2.9944	3.95549	9.91689e-16	1.18727e-13	cellular inhibitor of PP2A	F1701361	2.82417	3.82436	1.4111e-18	3.27777e-16	cellular inhibitor of PP2A	F1701175	3.20167	3.79617	1.37521e-14	6.09845e-13	cellular inhibitor of PP2A	F1701292	3.16956	3.89902	4.24357e-24	2.63894e-22	cellular inhibitor of PP2A
LOC106583121	F1701419	2.99208	2.49128	2.94279e-13	1.81885e-11	ethanolamine kinase 1-like	F1701361	1.55237	1.78527	4.31173e-05	0.000303436	ethanolamine kinase 1-like	F1701175	2.91917	2.44165	6.02177e-13	1.7181e-11	ethanolamine kinase 1-like	F1701292	3.10544	2.21756	8.95605e-25	6.09087e-23	ethanolamine kinase 1-like
LOC106569808	F1701419	2.99174	2.31552	1.24728e-06	1.13381e-05	1-phosphatidylinositol 4,5-bisphosphate phosphodiesterase delta-1-like	F1701361	2.52896	1.3227	2.19041e-06	2.47775e-05	1-phosphatidylinositol 4,5-bisphosphate phosphodiesterase delta-1-like	F1701175	3.1093	2.15413	8.51791e-10	1.07143e-08	1-phosphatidylinositol 4,5-bisphosphate phosphodiesterase delta-1-like	F1701292	3.44648	2.07716	2.28788e-19	7.36455e-18	1-phosphatidylinositol 4,5-bisphosphate phosphodiesterase delta-1-like
LOC106582836	F1701419	2.98878	3.02164	2.69784e-12	1.24939e-10	myb-related protein B	F1701361	2.11183	2.76239	3.53673e-09	9.77688e-08	myb-related protein B	F1701175	3.33591	2.97559	1.70116e-14	7.35757e-13	myb-related protein B	F1701292	3.05363	2.84654	5.69388e-21	2.31257e-19	myb-related protein B
LOC106605928	F1701419	2.98528	1.6612	4.13928e-14	3.1782e-12	uncharacterized LOC106605928	F1701361	2.19449	1.16094	3.38839e-06	3.54476e-05	uncharacterized LOC106605928	F1701175	3.14947	1.66279	1.55029e-13	5.15314e-12	uncharacterized LOC106605928	F1701292	3.4955	1.70843	1.24913e-13	1.63502e-12	uncharacterized LOC106605928
LOC106609503	F1701419	2.98294	2.88726	1.35012e-10	3.90712e-09	forkhead box protein M1-like	F1701361	2.64228	2.82116	2.02173e-12	1.3552e-10	forkhead box protein M1-like	F1701175	2.8507	2.67457	6.37613e-14	2.36146e-12	forkhead box protein M1-like	F1701292	2.69209	2.69392	4.49683e-18	1.22329e-16	forkhead box protein M1-like
LOC106580001	F1701419	2.98013	8.40108	2.97776e-17	5.20303e-15	tubulin beta-1 chain	F1701361	2.7136	8.06474	2.06727e-12	1.37662e-10	tubulin beta-1 chain	F1701175	3.21324	8.39796	5.18145e-18	5.09568e-16	tubulin beta-1 chain	F1701292	3.47686	8.41911	7.60181e-25	5.24804e-23	tubulin beta-1 chain
LOC106562005	F1701419	2.9794	4.11992	5.98316e-11	1.89986e-09	SHC SH2-domain binding protein 1	F1701361	3.11609	4.14346	1.18882e-25	1.13614e-22	SHC SH2-domain binding protein 1	F1701175	2.73235	3.94604	1.01807e-12	2.74595e-11	SHC SH2-domain binding protein 1	F1701292	2.44656	3.90098	1.86605e-20	7.11772e-19	SHC SH2-domain binding protein 1
LOC106601868	F1701419	2.97307	3.89896	7.53531e-14	5.48601e-12	cyclin-F	F1701361	2.7651	3.9541	4.70656e-20	1.34555e-17	cyclin-F	F1701175	2.6649	3.8432	9.15454e-14	3.22599e-12	cyclin-F	F1701292	2.89975	3.73582	1.02392e-24	6.91936e-23	cyclin-F
LOC106607864	F1701419	2.96807	4.64473	1.39345e-12	7.01608e-11	kinesin-like protein KIF11	F1701361	3.36973	4.66162	5.93615e-29	1.24099e-25	kinesin-like protein KIF11	F1701175	2.98715	4.52937	5.10528e-14	1.94952e-12	kinesin-like protein KIF11	F1701292	3.15917	4.33087	9.3459e-23	4.89725e-21	kinesin-like protein KIF11
slc7a5	F1701419	2.9664	5.73728	2.54369e-12	1.18822e-10	solute carrier family 7 member 5	F1701361	2.56336	5.59765	2.66501e-15	3.42853e-13	solute carrier family 7 member 5	F1701175	3.12802	5.56987	1.21303e-25	5.53869e-23	solute carrier family 7 member 5	F1701292	3.40347	5.83627	1.07641e-18	3.18874e-17	solute carrier family 7 member 5
LOC106570042	F1701419	2.96605	6.98506	6.22235e-11	1.96615e-09	uncharacterized LOC106570042	F1701361	3.49829	7.44842	4.98891e-07	7.13137e-06	uncharacterized LOC106570042	F1701175	4.62174	8.11426	3.12511e-12	7.40985e-11	uncharacterized LOC106570042	F1701292	4.82917	7.9151	1.32963e-32	2.29731e-30	uncharacterized LOC106570042
LOC106595307	F1701419	2.9647	1.48946	2.96409e-07	3.25788e-06	TIMELESS-interacting protein-like	F1701361	2.40301	1.2705	1.1084e-07	1.96268e-06	TIMELESS-interacting protein-like	F1701175	3.02111	1.29477	1.62904e-09	1.90583e-08	TIMELESS-interacting protein-like	F1701292	3.18148	1.38906	4.76261e-14	6.73296e-13	TIMELESS-interacting protein-like
LOC123729671	F1701419	2.96434	6.10681	7.70461e-11	2.36292e-09	uncharacterized LOC123729671	F1701361	1.98927	6.75408	0.00521023	0.016185	uncharacterized LOC123729671	F1701175	2.11848	6.3371	1.18924e-07	8.72197e-07	uncharacterized LOC123729671	F1701292	1.74243	8.45605	0.0278171	0.0448362	uncharacterized LOC123729671
hsp90b1	F1701419	2.9602	4.06421	5.13215e-18	1.06344e-15	heat shock protein 90, beta (grp94), member 1	F1701361	2.31547	4.10073	9.77954e-09	2.41236e-07	heat shock protein 90, beta (grp94), member 1	F1701175	2.86394	3.88736	7.981e-12	1.70173e-10	heat shock protein 90, beta (grp94), member 1	F1701292	2.89795	3.63844	1.11598e-17	2.84686e-16	heat shock protein 90, beta (grp94), member 1
eno1b	F1701419	2.95862	8.05512	2.0219e-18	4.57048e-16	enolase 1b, (alpha)	F1701361	2.46744	7.96071	1.25803e-14	1.33799e-12	enolase 1b, (alpha)	F1701175	3.24121	8.13453	3.30469e-18	3.40724e-16	enolase 1b, (alpha)	F1701292	3.39001	8.32428	1.69325e-30	2.34299e-28	enolase 1b, (alpha)
LOC106609235	F1701419	2.95858	5.49744	8.90119e-23	4.87679e-20	suppressor APC domain-containing protein 1	F1701361	2.09029	4.7135	2.36875e-10	9.0967e-09	suppressor APC domain-containing protein 1	F1701175	3.09408	5.48308	1.9718e-19	2.75209e-17	suppressor APC domain-containing protein 1	F1701292	3.94266	6.13961	1.37946e-59	2.75582e-56	suppressor APC domain-containing protein 1
LOC106604250	F1701419	2.95672	2.7052	4.86371e-12	2.09906e-10	uncharacterized LOC106604250	F1701361	2.90652	2.51722	3.75581e-12	2.357e-10	uncharacterized LOC106604250	F1701175	3.11415	2.64085	9.93552e-14	3.45548e-12	uncharacterized LOC106604250	F1701292	3.19326	2.73527	2.08778e-25	1.57391e-23	uncharacterized LOC106604250
LOC106566560	F1701419	2.95557	6.65469	1.98062e-09	4.02665e-08	tumor protein p53-inducible nuclear protein 2	F1701361	1.86333	6.13642	8.12095e-06	7.38547e-05	tumor protein p53-inducible nuclear protein 2	F1701175	2.4008	6.25821	6.67427e-09	6.81761e-08	tumor protein p53-inducible nuclear protein 2	F1701292	3.11733	6.45637	9.67665e-22	4.39353e-20	tumor protein p53-inducible nuclear protein 2
tyms	F1701419	2.95344	5.37949	3.54415e-10	9.07802e-09	thymidylate synthetase	F1701361	2.47637	5.19503	2.494e-17	4.60493e-15	thymidylate synthetase	F1701175	2.40258	4.9785	2.69754e-11	5.04498e-10	thymidylate synthetase	F1701292	2.60677	4.91245	6.30697e-14	8.73845e-13	thymidylate synthetase
pif1	F1701419	2.95201	1.368	1.26392e-07	1.55229e-06	PIF1 5'-to-3' DNA helicase homolog (S. cerevisiae)	F1701361	3.80397	1.64721	5.32374e-16	8.09427e-14	PIF1 5'-to-3' DNA helicase homolog (S. cerevisiae)	F1701175	2.7408	1.24687	1.28765e-07	9.34937e-07	PIF1 5'-to-3' DNA helicase homolog (S. cerevisiae)	F1701292	2.67657	1.00811	1.98182e-10	1.51547e-09	PIF1 5'-to-3' DNA helicase homolog (S. cerevisiae)
nccrp1	F1701419	2.95101	7.17366	8.59582e-26	7.71833e-23	P1, F-box associated domain containing	F1701361	1.65334	6.4843	3.55319e-07	5.32247e-06	P1, F-box associated domain containing	F1701175	2.76503	6.94413	7.57399e-17	5.66932e-15	P1, F-box associated domain containing	F1701292	3.36634	7.36254	5.0598e-34	1.06402e-31	P1, F-box associated domain containing
LOC106588891	F1701419	2.9508	7.23324	3.31091e-20	1.11485e-17	ras-related protein Rab-25	F1701361	2.74526	6.9211	2.97429e-20	8.96281e-18	ras-related protein Rab-25	F1701175	3.25721	7.15847	2.10847e-21	4.13442e-19	ras-related protein Rab-25	F1701292	3.38538	7.09002	4.85374e-27	4.5497e-25	ras-related protein Rab-25
LOC123743208	F1701419	2.94943	1.06425	4.38998e-09	8.13006e-08	pachytene checkpoint protein 2 homolog	F1701361	1.97791	1.01787	2.10553e-05	0.00016544	pachytene checkpoint protein 2 homolog	F1701175	2.46892	1.18014	5.31163e-05	0.000200248	pachytene checkpoint protein 2 homolog	F1701292	2.40857	1.1378	2.00304e-08	1.08114e-07	pachytene checkpoint protein 2 homolog
cdc20	F1701419	2.94763	6.20405	3.03394e-18	6.67157e-16	cell division cycle 20 homolog	F1701361	2.9253	6.10459	6.45545e-24	3.92597e-21	cell division cycle 20 homolog	F1701175	2.80475	5.95831	1.75078e-16	1.21914e-14	cell division cycle 20 homolog	F1701292	3.27848	5.94876	2.63981e-36	7.09066e-34	cell division cycle 20 homolog
gins3	F1701419	2.94755	2.86707	4.18971e-09	7.78795e-08	GINS complex subunit 3	F1701361	2.26645	2.80998	7.90822e-10	2.63731e-08	GINS complex subunit 3	F1701175	2.2064	2.55059	1.95853e-06	1.06696e-05	GINS complex subunit 3	F1701292	2.59526	2.68174	2.5594e-15	4.4413e-14	GINS complex subunit 3
LOC106610986	F1701419	2.94404	3.13056	1.7592e-09	3.6406e-08	transforming acidic coiled-coil-containing protein 3-like	F1701361	3.1484	3.03777	6.18387e-21	2.08934e-18	transforming acidic coiled-coil-containing protein 3-like	F1701175	2.52137	2.38655	1.78192e-08	1.61205e-07	transforming acidic coiled-coil-containing protein 3-like	F1701292	2.33304	2.45409	2.22302e-13	2.78109e-12	transforming acidic coiled-coil-containing protein 3-like
ftr82	F1701419	2.93976	5.18908	2.28261e-16	3.30877e-14	finTRIM family, member 82	F1701361	2.8601	4.78405	4.89225e-21	1.70459e-18	finTRIM family, member 82	F1701175	3.0752	5.6142	5.61065e-18	5.48402e-16	finTRIM family, member 82	F1701292	4.6157	5.85299	6.81187e-55	1.08867e-51	finTRIM family, member 82
LOC106569070	F1701419	2.93507	2.74849	5.46016e-11	1.74925e-09	centromere protein L	F1701361	2.91085	2.48733	9.13138e-14	7.89239e-12	centromere protein L	F1701175	2.3434	2.4187	5.72752e-09	5.96491e-08	centromere protein L	F1701292	2.98472	2.61677	2.22119e-15	3.901e-14	centromere protein L
kif4	F1701419	2.9339	4.43618	8.59078e-12	3.44854e-10	kinesin family member 4	F1701361	2.89168	4.46826	8.16324e-23	4.2008e-20	kinesin family member 4	F1701175	2.49423	4.21728	8.12004e-10	1.02461e-08	kinesin family member 4	F1701292	2.80026	4.16719	9.05455e-18	2.34158e-16	kinesin family member 4
haus8	F1701419	2.92993	3.2761	2.74446e-13	1.70934e-11	HAUS augmin like complex subunit 8	F1701361	2.22319	3.29512	6.43267e-12	3.75509e-10	HAUS augmin like complex subunit 8	F1701175	2.72198	3.19701	7.85272e-10	9.9757e-09	HAUS augmin like complex subunit 8	F1701292	2.92002	3.16065	2.07525e-21	8.96394e-20	HAUS augmin like complex subunit 8
LOC106562243	F1701419	2.92751	6.51209	6.65486e-18	1.3117e-15	aspartate aminotransferase, mitochondrial	F1701361	2.54208	6.4905	1.25967e-17	2.47851e-15	aspartate aminotransferase, mitochondrial	F1701175	2.84349	6.57085	2.84956e-16	1.89351e-14	aspartate aminotransferase, mitochondrial	F1701292	2.83773	6.34656	4.73304e-21	1.95461e-19	aspartate aminotransferase, mitochondrial
LOC106589940	F1701419	2.92568	4.04134	9.15502e-12	3.66257e-10	kinesin-like protein KIF20B	F1701361	3.33054	4.21875	5.67461e-27	8.25261e-24	kinesin-like protein KIF20B	F1701175	2.61404	3.76365	8.81271e-12	1.85432e-10	kinesin-like protein KIF20B	F1701292	3.05773	3.79264	5.81266e-21	2.35483e-19	kinesin-like protein KIF20B
LOC106605924	F1701419	2.92559	4.13922	9.2857e-18	1.76565e-15	farnesyl pyrophosphate synthase	F1701361	2.17356	3.67215	2.35843e-10	9.06748e-09	farnesyl pyrophosphate synthase	F1701175	2.5489	3.70689	7.81176e-15	3.67716e-13	farnesyl pyrophosphate synthase	F1701292	2.7075	3.69963	5.3711e-17	1.24227e-15	farnesyl pyrophosphate synthase
ankle1	F1701419	2.92489	2.18745	1.03128e-09	2.29745e-08	ankyrin repeat and LEM domain containing 1	F1701361	2.64895	2.14947	2.05876e-11	1.05781e-09	ankyrin repeat and LEM domain containing 1	F1701175	2.78977	2.20726	4.8946e-13	1.42999e-11	ankyrin repeat and LEM domain containing 1	F1701292	2.69693	1.62066	3.69753e-13	4.45823e-12	ankyrin repeat and LEM domain containing 1
LOC106608345	F1701419	2.92351	3.10562	1.68474e-07	1.98178e-06	L-threonine 3-dehydrogenase, mitochondrial	F1701361	3.02643	2.92228	7.59972e-19	1.86914e-16	L-threonine 3-dehydrogenase, mitochondrial	F1701175	2.87182	3.17047	3.09589e-13	9.52366e-12	L-threonine 3-dehydrogenase, mitochondrial	F1701292	3.31998	2.79511	2.80489e-15	4.841e-14	L-threonine 3-dehydrogenase, mitochondrial
LOC106568669	F1701419	2.92305	6.75558	3.50815e-15	3.68185e-13	ATP-binding cassette sub-family F member 2-like	F1701361	2.50502	6.23528	1.88537e-12	1.27401e-10	ATP-binding cassette sub-family F member 2-like	F1701175	3.48631	7.11522	8.13482e-17	6.04663e-15	ATP-binding cassette sub-family F member 2-like	F1701292	3.77816	7.1764	3.41044e-21	1.43247e-19	ATP-binding cassette sub-family F member 2-like
mki67	F1701419	2.92256	7.13603	9.24693e-12	3.69021e-10	marker of proliferation Ki-67	F1701361	3.02717	7.39083	1.44897e-26	1.73905e-23	marker of proliferation Ki-67	F1701175	2.66452	7.03802	6.56947e-14	2.41626e-12	marker of proliferation Ki-67	F1701292	2.86572	6.92751	7.72158e-20	2.67403e-18	marker of proliferation Ki-67
tigara	F1701419	2.91968	2.14936	4.5212e-11	1.48658e-09	TP53 induced glycolysis regulatory phosphatase a	F1701361	2.57094	2.49868	1.21997e-07	2.12869e-06	TP53 induced glycolysis regulatory phosphatase a	F1701175	2.89898	2.15655	6.4106e-16	3.85867e-14	TP53 induced glycolysis regulatory phosphatase a	F1701292	2.90117	2.00746	4.67265e-20	1.68194e-18	TP53 induced glycolysis regulatory phosphatase a
LOC106583830	F1701419	2.91356	4.46378	3.2962e-13	2.01037e-11	dual specificity protein kinase Ttk	F1701361	2.83763	4.43831	2.59501e-19	6.88894e-17	dual specificity protein kinase Ttk	F1701175	2.44727	4.20591	2.96509e-10	4.17859e-09	dual specificity protein kinase Ttk	F1701292	2.8819	4.11614	3.73239e-24	2.34385e-22	dual specificity protein kinase Ttk
LOC106567863	F1701419	2.90693	6.35921	2.58797e-11	9.15275e-10	ribonucleoside-diphosphate reductase large subunit	F1701361	2.78046	6.41087	6.55535e-18	1.32891e-15	ribonucleoside-diphosphate reductase large subunit	F1701175	2.83637	6.37181	1.65112e-13	5.45178e-12	ribonucleoside-diphosphate reductase large subunit	F1701292	2.95842	6.20821	1.00493e-17	2.57591e-16	ribonucleoside-diphosphate reductase large subunit
mep50	F1701419	2.90591	5.98473	9.07169e-19	2.20483e-16	Methylosome protein 50	F1701361	2.20406	5.41567	9.48952e-13	6.76791e-11	Methylosome protein 50	F1701175	2.50975	5.63473	5.87904e-10	7.76471e-09	Methylosome protein 50	F1701292	2.683	5.66927	3.15353e-16	6.34822e-15	Methylosome protein 50
rir1	F1701419	2.90278	6.58462	1.77442e-12	8.66438e-11	Ribonucleoside-diphosphate reductase large subunit	F1701361	2.69193	6.45296	2.80062e-16	4.37748e-14	Ribonucleoside-diphosphate reductase large subunit	F1701175	2.86236	6.56861	6.38153e-17	4.86794e-15	Ribonucleoside-diphosphate reductase large subunit	F1701292	3.03422	6.5048	1.72802e-17	4.27511e-16	Ribonucleoside-diphosphate reductase large subunit
LOC106590365	F1701419	2.90066	3.93605	1.3568e-13	9.04303e-12	xaa-Pro aminopeptidase 1	F1701361	2.28776	3.72256	4.84481e-12	2.94644e-10	xaa-Pro aminopeptidase 1	F1701175	2.96782	3.96038	1.20875e-17	1.08219e-15	xaa-Pro aminopeptidase 1	F1701292	3.2958	3.93125	4.97032e-23	2.7065e-21	xaa-Pro aminopeptidase 1
mal	F1701419	2.89895	9.4356	1.13689e-16	1.7417e-14	mal, T-cell differentiation protein	F1701361	2.32972	9.09978	6.52755e-10	2.22116e-08	mal, T-cell differentiation protein	F1701175	2.7313	9.44558	7.75206e-12	1.66178e-10	mal, T-cell differentiation protein	F1701292	3.4573	9.41521	5.81174e-29	6.93158e-27	mal, T-cell differentiation protein
LOC106564868	F1701419	2.89517	6.45482	5.48053e-14	4.0726e-12	importin subunit alpha-1-like	F1701361	2.81051	6.14275	1.11779e-13	9.46556e-12	importin subunit alpha-1-like	F1701175	2.89299	6.14615	5.35328e-16	3.27781e-14	importin subunit alpha-1-like	F1701292	3.24435	6.36155	1.55209e-22	7.89982e-21	importin subunit alpha-1-like
LOC106579093	F1701419	2.89428	5.01968	9.30778e-14	6.61262e-12	squalene monooxygenase	F1701361	2.96969	4.66593	8.23394e-17	1.40519e-14	squalene monooxygenase	F1701175	3.37798	4.61723	3.02133e-16	1.98699e-14	squalene monooxygenase	F1701292	3.06575	4.64074	4.44927e-24	2.7508e-22	squalene monooxygenase
pola1	F1701419	2.89407	4.76808	1.19142e-10	3.49164e-09	polymerase (DNA directed), alpha 1	F1701361	2.7729	4.49557	1.18538e-17	2.34614e-15	polymerase (DNA directed), alpha 1	F1701175	2.95709	4.65544	1.04067e-21	2.13217e-19	polymerase (DNA directed), alpha 1	F1701292	2.788	4.40105	2.31021e-16	4.7549e-15	polymerase (DNA directed), alpha 1
kif22	F1701419	2.8912	4.07224	2.715e-14	2.24425e-12	kinesin family member 22	F1701361	2.6293	3.64454	7.04986e-16	1.05273e-13	kinesin family member 22	F1701175	2.57222	3.67612	2.01178e-14	8.53924e-13	kinesin family member 22	F1701292	2.97854	3.81552	5.43363e-24	3.3082e-22	kinesin family member 22
ncapd2	F1701419	2.89016	5.98955	1.21607e-11	4.69087e-10	non-SMC condensin I complex, subunit D2	F1701361	2.98842	5.98754	1.41424e-21	5.50058e-19	non-SMC condensin I complex, subunit D2	F1701175	2.82951	5.86696	7.13833e-15	3.38509e-13	non-SMC condensin I complex, subunit D2	F1701292	3.15239	5.93918	1.06693e-21	4.78979e-20	non-SMC condensin I complex, subunit D2
ckap2l	F1701419	2.88569	2.20539	3.89442e-11	1.30683e-09	cytoskeleton associated protein 2-like	F1701361	3.75823	2.67619	3.3834e-22	1.4891e-19	cytoskeleton associated protein 2-like	F1701175	2.85916	2.32565	1.16284e-11	2.37032e-10	cytoskeleton associated protein 2-like	F1701292	3.33236	1.91486	6.55085e-20	2.29596e-18	cytoskeleton associated protein 2-like
LOC106590301	F1701419	2.88324	3.42952	3.36489e-11	1.14736e-09	serine/threonine-protein kinase greatwall	F1701361	2.59237	3.50976	8.04953e-16	1.17576e-13	serine/threonine-protein kinase greatwall	F1701175	2.39418	3.36107	7.98923e-10	1.01049e-08	serine/threonine-protein kinase greatwall	F1701292	2.87212	3.35395	1.8287e-21	7.93116e-20	serine/threonine-protein kinase greatwall
LOC106562705	F1701419	2.88089	4.12432	3.88346e-19	1.02059e-16	stAR-related lipid transfer protein 5	F1701361	2.55491	4.06318	6.65305e-12	3.85363e-10	stAR-related lipid transfer protein 5	F1701175	3.41934	4.44313	2.49394e-14	1.03791e-12	stAR-related lipid transfer protein 5	F1701292	3.19682	4.4299	8.90005e-28	9.54635e-26	stAR-related lipid transfer protein 5
cdkn3	F1701419	2.87922	3.30907	2.87678e-13	1.78487e-11	cyclin-dependent kinase inhibitor 3	F1701361	2.55726	3.1673	3.78081e-15	4.5987e-13	cyclin-dependent kinase inhibitor 3	F1701175	1.98595	2.99735	1.18881e-06	6.83519e-06	cyclin-dependent kinase inhibitor 3	F1701292	2.57826	2.89548	3.89149e-16	7.70201e-15	cyclin-dependent kinase inhibitor 3
LOC106604765	F1701419	2.87909	6.30206	4.02303e-08	5.65739e-07	tubulin beta-4B chain	F1701361	2.74866	6.39874	8.32704e-15	9.25353e-13	tubulin beta-4B chain	F1701175	3.00259	6.46105	1.9347e-13	6.29061e-12	tubulin beta-4B chain	F1701292	3.11423	6.51114	1.20836e-19	4.07721e-18	tubulin beta-4B chain
crfb12	F1701419	2.87801	5.07194	8.44884e-10	1.92466e-08	cytokine receptor family member B12	F1701361	2.38362	5.01223	6.75793e-10	2.29209e-08	cytokine receptor family member B12	F1701175	2.7873	5.19863	3.58763e-11	6.4638e-10	cytokine receptor family member B12	F1701292	3.98335	4.73341	1.05776e-46	7.68417e-44	cytokine receptor family member B12
cenpf	F1701419	2.87714	5.22872	1.10515e-11	4.33016e-10	centromere protein F	F1701361	3.05508	5.44427	5.00928e-24	3.10288e-21	centromere protein F	F1701175	2.18763	4.7578	3.5001e-11	6.33826e-10	centromere protein F	F1701292	2.513	4.69855	3.54131e-20	1.2981e-18	centromere protein F
LOC106607219	F1701419	2.87629	3.26566	1.1911e-11	4.62213e-10	ribonucleoprotein PTB-binding 1-like	F1701361	2.7638	3.41878	3.56137e-17	6.37029e-15	ribonucleoprotein PTB-binding 1-like	F1701175	2.29416	3.0686	1.25728e-09	1.51243e-08	ribonucleoprotein PTB-binding 1-like	F1701292	2.61587	2.96608	1.20972e-16	2.6109e-15	ribonucleoprotein PTB-binding 1-like
bub1bb	F1701419	2.87602	2.6512	4.39123e-11	1.44991e-09	BUB1 mitotic checkpoint serine/threonine kinase Bb	F1701361	2.5982	2.7066	2.94535e-13	2.29114e-11	BUB1 mitotic checkpoint serine/threonine kinase Bb	F1701175	2.41593	2.44654	6.75151e-08	5.30462e-07	BUB1 mitotic checkpoint serine/threonine kinase Bb	F1701292	2.50508	2.35812	5.38435e-12	5.34323e-11	BUB1 mitotic checkpoint serine/threonine kinase Bb
LOC106569128	F1701419	2.87272	5.59914	4.37151e-10	1.082e-08	DNA replication licensing factor mcm4-like	F1701361	2.46246	5.26255	2.79385e-11	1.39272e-09	DNA replication licensing factor mcm4-like	F1701175	2.97702	5.47988	1.65301e-22	3.94279e-20	DNA replication licensing factor mcm4-like	F1701292	2.52698	5.13945	2.81926e-14	4.13751e-13	DNA replication licensing factor mcm4-like
LOC106584307	F1701419	2.87268	3.9129	5.95171e-10	1.42195e-08	protein ECT2-like	F1701361	3.05579	4.01644	6.40645e-22	2.78298e-19	protein ECT2-like	F1701175	2.45485	3.65813	7.26563e-13	2.04423e-11	protein ECT2-like	F1701292	3.02224	3.52045	1.87564e-19	6.1239e-18	protein ECT2-like
LOC106570863	F1701419	2.86828	4.63626	4.4583e-15	4.57263e-13	DNA-binding protein HU 2-like	F1701361	2.4533	4.46024	1.67999e-11	8.84946e-10	DNA-binding protein HU 2-like	F1701175	2.8241	4.36936	2.93066e-12	6.99028e-11	DNA-binding protein HU 2-like	F1701292	2.99574	4.1823	1.58721e-22	8.06575e-21	DNA-binding protein HU 2-like
cenpk	F1701419	2.86816	2.18456	1.30971e-10	3.80041e-09	centromere protein K	F1701361	2.12309	1.97366	8.97576e-08	1.63952e-06	centromere protein K	F1701175	1.80848	1.82618	8.72052e-05	0.000311878	centromere protein K	F1701292	2.71778	2.0199	1.8591e-16	3.89667e-15	centromere protein K
LOC123730749	F1701419	2.8669	3.60309	4.69037e-08	6.46827e-07	uncharacterized LOC123730749	F1701361	2.21418	3.46575	1.29383e-08	3.08682e-07	uncharacterized LOC123730749	F1701175	2.21842	3.30761	5.78591e-07	3.59086e-06	uncharacterized LOC123730749	F1701292	2.32018	3.28195	1.24945e-08	7.00903e-08	uncharacterized LOC123730749
LOC106604193	F1701419	2.863	6.79463	2.49681e-14	2.09091e-12	ras GTPase-activating protein-binding protein 1-like	F1701361	2.4131	6.41009	1.23597e-13	1.03874e-11	ras GTPase-activating protein-binding protein 1-like	F1701175	2.82574	6.82581	8.36725e-11	1.36795e-09	ras GTPase-activating protein-binding protein 1-like	F1701292	2.9518	6.67576	1.3616e-14	2.10761e-13	ras GTPase-activating protein-binding protein 1-like
LOC106606647	F1701419	2.85994	4.23456	1.27372e-14	1.15654e-12	NADPH oxidase organizer 1-like	F1701361	2.18329	4.7975	2.06311e-06	2.35686e-05	NADPH oxidase organizer 1-like	F1701175	3.60528	4.81796	2.31433e-17	1.96209e-15	NADPH oxidase organizer 1-like	F1701292	3.75975	4.72665	6.11873e-17	1.395e-15	NADPH oxidase organizer 1-like
LOC106584399	F1701419	2.85923	2.98203	1.02107e-11	4.05479e-10	chromatin assembly factor 1 subunit A	F1701361	2.90608	3.02386	4.45467e-14	4.16485e-12	chromatin assembly factor 1 subunit A	F1701175	2.98182	3.09423	5.72777e-12	1.2731e-10	chromatin assembly factor 1 subunit A	F1701292	2.77501	2.60978	4.60453e-15	7.70571e-14	chromatin assembly factor 1 subunit A
LOC106590260	F1701419	2.85879	4.70407	2.45618e-08	3.64536e-07	phosphoenolpyruvate carboxykinase 2 (mitochondrial)	F1701361	2.95611	4.77191	4.14149e-18	8.82348e-16	phosphoenolpyruvate carboxykinase 2 (mitochondrial)	F1701175	2.80538	4.44988	2.92179e-29	2.74666e-26	phosphoenolpyruvate carboxykinase 2 (mitochondrial)	F1701292	3.37612	4.66377	5.22769e-13	6.13225e-12	phosphoenolpyruvate carboxykinase 2 (mitochondrial)
LOC106562296	F1701419	2.85821	2.44343	8.50736e-09	1.45119e-07	centromere protein N-B	F1701361	2.6158	2.54469	1.90036e-10	7.51495e-09	centromere protein N-B	F1701175	2.46534	2.13788	7.40599e-06	3.46017e-05	centromere protein N-B	F1701292	2.92055	2.34371	1.21064e-22	6.25154e-21	centromere protein N-B
LOC106590660	F1701419	2.85689	1.17785	9.10341e-07	8.6245e-06	XK-related protein 9-like	F1701361	1.83569	2.03882	0.000114396	0.000684025	XK-related protein 9-like	F1701175	2.83434	1.78214	2.81185e-10	3.99078e-09	XK-related protein 9-like	F1701292	3.55719	1.78243	1.35525e-14	2.09879e-13	XK-related protein 9-like
LOC106588407	F1701419	2.85652	5.43535	1.08056e-11	4.24411e-10	carboxy-terminal kinesin 2	F1701361	2.95109	5.52799	3.46404e-24	2.41393e-21	carboxy-terminal kinesin 2	F1701175	2.38458	5.31959	5.74297e-10	7.6007e-09	carboxy-terminal kinesin 2	F1701292	2.73981	5.27521	3.71673e-20	1.35929e-18	carboxy-terminal kinesin 2
LOC106586251	F1701419	2.85618	6.88957	1.62724e-08	2.55467e-07	cytochrome c	F1701361	1.74004	6.41332	4.08949e-07	6.0067e-06	cytochrome c	F1701175	2.39815	6.74728	2.44407e-06	1.29612e-05	cytochrome c	F1701292	3.12792	7.03549	7.32734e-15	1.1907e-13	cytochrome c
LOC106603166	F1701419	2.85493	4.5233	3.82433e-12	1.70043e-10	chromosome-associated kinesin KIF4	F1701361	2.97845	4.5996	1.61152e-22	7.81215e-20	chromosome-associated kinesin KIF4	F1701175	2.79335	4.37452	8.38707e-16	4.9415e-14	chromosome-associated kinesin KIF4	F1701292	2.97735	4.2311	5.85711e-25	4.14196e-23	chromosome-associated kinesin KIF4
LOC106602973	F1701419	2.8519	5.8127	3.12335e-18	6.8051e-16	GTP cyclohydrolase 1	F1701361	2.84599	6.25916	2.61235e-12	1.69671e-10	GTP cyclohydrolase 1	F1701175	2.82287	6.06227	3.20901e-13	9.84321e-12	GTP cyclohydrolase 1	F1701292	3.43167	6.16463	4.79581e-21	1.97798e-19	GTP cyclohydrolase 1
mcm6	F1701419	2.84979	6.51444	1.91565e-10	5.29259e-09	minichromosome maintenance complex component 6	F1701361	2.43668	6.28786	2.50156e-13	1.96882e-11	minichromosome maintenance complex component 6	F1701175	2.93985	6.4344	1.46724e-17	1.2919e-15	minichromosome maintenance complex component 6	F1701292	2.6852	6.1134	2.14563e-14	3.2063e-13	minichromosome maintenance complex component 6
LOC106564502	F1701419	2.84917	5.49887	1.38215e-11	5.22129e-10	volume-regulated anion channel subunit LRRC8C-like	F1701361	3.15749	5.83589	4.11065e-15	4.94594e-13	volume-regulated anion channel subunit LRRC8C-like	F1701175	3.94787	6.18606	4.47069e-17	3.5723e-15	volume-regulated anion channel subunit LRRC8C-like	F1701292	4.22434	6.14424	2.02455e-36	5.6272e-34	volume-regulated anion channel subunit LRRC8C-like
LOC106586549	F1701419	2.84203	2.74013	6.80541e-14	4.97703e-12	centromere protein K-like	F1701361	1.66651	2.42529	3.97518e-05	0.000284176	centromere protein K-like	F1701175	2.34792	2.61412	6.07226e-08	4.8207e-07	centromere protein K-like	F1701292	3.28119	2.98446	1.84761e-26	1.61358e-24	centromere protein K-like
LOC106564751	F1701419	2.84173	9.88803	2.82932e-11	9.89803e-10	junction plakoglobin	F1701361	2.49837	9.49381	7.4708e-13	5.38558e-11	junction plakoglobin	F1701175	2.95177	9.85392	2.77406e-16	1.85103e-14	junction plakoglobin	F1701292	3.07964	9.80945	2.84834e-22	1.40717e-20	junction plakoglobin
nrgna	F1701419	2.84046	1.37564	8.29166e-06	5.85214e-05	neurogranin (protein kinase C substrate, RC3) a	F1701361	3.17617	2.5121	3.99009e-05	0.000285059	neurogranin (protein kinase C substrate, RC3) a	F1701175	3.57414	1.86036	1.09109e-12	2.91339e-11	neurogranin (protein kinase C substrate, RC3) a	F1701292	3.9753	2.61215	2.71327e-16	5.50997e-15	neurogranin (protein kinase C substrate, RC3) a
LOC106602982	F1701419	2.83938	5.41037	6.79724e-13	3.76234e-11	equilibrative nucleoside transporter 2-like	F1701361	2.15331	5.24422	4.84825e-11	2.27128e-09	equilibrative nucleoside transporter 2-like	F1701175	2.79186	5.20818	6.7474e-11	1.12558e-09	equilibrative nucleoside transporter 2-like	F1701292	2.68384	5.03611	9.56315e-18	2.46116e-16	equilibrative nucleoside transporter 2-like
ruvbl2	F1701419	2.83738	5.35336	5.62761e-17	9.32885e-15	RuvB-like AAA ATPase 2	F1701361	2.31714	4.97451	2.67784e-14	2.60381e-12	RuvB-like AAA ATPase 2	F1701175	2.84688	5.00651	3.1399e-16	2.05576e-14	RuvB-like AAA ATPase 2	F1701292	2.88197	5.06152	1.07761e-16	2.35278e-15	RuvB-like AAA ATPase 2
LOC106587264	F1701419	2.83525	3.59964	3.3785e-09	6.45832e-08	DNA replication factor Cdt1	F1701361	2.1246	3.47099	5.19077e-12	3.1284e-10	DNA replication factor Cdt1	F1701175	2.86477	3.62321	2.3301e-18	2.51604e-16	DNA replication factor Cdt1	F1701292	2.11482	3.04651	1.90983e-11	1.72446e-10	DNA replication factor Cdt1
LOC106606930	F1701419	2.83224	2.47892	1.87818e-11	6.89912e-10	protein FAM83F-like	F1701361	3.17016	2.59402	1.82256e-16	2.98837e-14	protein FAM83F-like	F1701175	3.67342	2.65327	5.02397e-17	3.91649e-15	protein FAM83F-like	F1701292	4.32106	2.91774	3.82997e-26	3.16333e-24	protein FAM83F-like
mcm5	F1701419	2.82759	4.41922	1.09215e-10	3.2182e-09	MCM5 minichromosome maintenance deficient 5 (S. cerevisiae)	F1701361	2.74223	4.31672	1.20567e-14	1.28963e-12	MCM5 minichromosome maintenance deficient 5 (S. cerevisiae)	F1701175	3.39286	4.65164	2.06724e-21	4.07859e-19	MCM5 minichromosome maintenance deficient 5 (S. cerevisiae)	F1701292	2.62057	4.09773	5.4264e-15	8.97771e-14	MCM5 minichromosome maintenance deficient 5 (S. cerevisiae)
LOC106609896	F1701419	2.82728	3.77789	6.18507e-17	1.01489e-14	pre-mRNA-processing factor 19	F1701361	2.54513	3.53001	3.42072e-16	5.2972e-14	pre-mRNA-processing factor 19	F1701175	2.80644	3.60927	2.23542e-14	9.4135e-13	pre-mRNA-processing factor 19	F1701292	3.28061	3.8787	2.1726e-25	1.61877e-23	pre-mRNA-processing factor 19
LOC106586335	F1701419	2.82479	7.33674	1.96026e-16	2.8587e-14	isocitrate dehydrogenase [NADP] cytoplasmic	F1701361	2.47721	6.98441	1.87402e-15	2.47763e-13	isocitrate dehydrogenase [NADP] cytoplasmic	F1701175	2.98032	7.35222	1.30511e-18	1.45853e-16	isocitrate dehydrogenase [NADP] cytoplasmic	F1701292	3.2835	7.30836	2.23676e-27	2.24587e-25	isocitrate dehydrogenase [NADP] cytoplasmic
cdca2	F1701419	2.82402	2.87731	6.60694e-11	2.07349e-09	cell division cycle associated 2	F1701361	2.97156	2.92835	2.7334e-15	3.48967e-13	cell division cycle associated 2	F1701175	2.48594	2.78022	1.48529e-08	1.37882e-07	cell division cycle associated 2	F1701292	2.8401	2.68645	8.90985e-20	3.04919e-18	cell division cycle associated 2
LOC106583587	F1701419	2.82339	2.63328	4.60601e-11	1.50913e-09	rac GTPase-activating protein 1-like	F1701361	2.31219	2.60375	3.53528e-09	9.77688e-08	rac GTPase-activating protein 1-like	F1701175	2.55304	2.59739	3.17713e-08	2.71227e-07	rac GTPase-activating protein 1-like	F1701292	2.65527	2.59032	3.6697e-18	1.01381e-16	rac GTPase-activating protein 1-like
LOC106572754	F1701419	2.82282	5.75072	5.61487e-18	1.14874e-15	serine--tRNA ligase, cytoplasmic	F1701361	2.22876	5.56787	1.49536e-13	1.22895e-11	serine--tRNA ligase, cytoplasmic	F1701175	2.82844	5.84994	6.28391e-18	6.06786e-16	serine--tRNA ligase, cytoplasmic	F1701292	3.05982	5.87155	8.23321e-20	2.83279e-18	serine--tRNA ligase, cytoplasmic
LOC106577470	F1701419	2.82157	2.23431	4.66531e-09	8.5734e-08	B-cell lymphoma 3 protein-like	F1701361	1.84969	2.36515	0.0042553	0.0137046	B-cell lymphoma 3 protein-like	F1701175	2.07662	2.09761	5.05572e-07	3.18531e-06	B-cell lymphoma 3 protein-like	F1701292	2.8043	2.49658	1.71122e-15	3.06429e-14	B-cell lymphoma 3 protein-like
LOC106587056	F1701419	2.81852	4.38661	2.97971e-09	5.80935e-08	cytoskeleton-associated protein 5	F1701361	3.42634	4.64041	7.29753e-28	1.22048e-24	cytoskeleton-associated protein 5	F1701175	2.78641	4.21712	3.9806e-13	1.198e-11	cytoskeleton-associated protein 5	F1701292	3.01721	4.24061	4.1583e-20	1.51212e-18	cytoskeleton-associated protein 5
LOC106579727	F1701419	2.81839	4.59117	1.44636e-10	4.13384e-09	valine--tRNA ligase-like	F1701361	2.2404	4.51796	4.115e-14	3.87726e-12	valine--tRNA ligase-like	F1701175	2.26708	4.03328	1.97643e-17	1.68455e-15	valine--tRNA ligase-like	F1701292	3.20201	4.44588	4.19642e-17	9.89191e-16	valine--tRNA ligase-like
LOC106570892	F1701419	2.81682	7.66645	2.09728e-13	1.34072e-11	annexin A3-like	F1701361	1.99743	7.78784	1.23566e-09	3.92139e-08	annexin A3-like	F1701175	2.56221	7.60518	9.34279e-12	1.95173e-10	annexin A3-like	F1701292	3.27036	7.7423	5.48081e-26	4.46909e-24	annexin A3-like
LOC106579957	F1701419	2.81489	6.2911	6.10799e-15	5.95323e-13	sarcoplasmic/endoplasmic reticulum calcium ATPase 2	F1701361	2.57733	6.07914	1.26328e-18	2.95492e-16	sarcoplasmic/endoplasmic reticulum calcium ATPase 2	F1701175	3.17735	6.53092	1.59961e-15	8.7247e-14	sarcoplasmic/endoplasmic reticulum calcium ATPase 2	F1701292	3.31147	6.35217	1.14707e-26	1.03573e-24	sarcoplasmic/endoplasmic reticulum calcium ATPase 2
LOC106579269	F1701419	2.80867	3.83963	9.39828e-13	4.88424e-11	nuclear receptor coactivator 7	F1701361	2.55679	4.6324	1.30089e-06	1.60093e-05	nuclear receptor coactivator 7	F1701175	2.35703	4.26116	2.43073e-11	4.57545e-10	nuclear receptor coactivator 7	F1701292	1.98091	4.19334	9.49683e-07	3.76715e-06	nuclear receptor coactivator 7
LOC106563621	F1701419	2.80857	5.05798	5.4661e-10	1.32155e-08	kinesin-like protein KIF20A	F1701361	3.24746	5.09404	6.8921e-24	4.11668e-21	kinesin-like protein KIF20A	F1701175	2.66612	4.90606	2.65059e-14	1.09455e-12	kinesin-like protein KIF20A	F1701292	3.18897	5.04805	3.34611e-19	1.05271e-17	kinesin-like protein KIF20A
LOC106610209	F1701419	2.80669	4.7968	1.1942e-12	6.08871e-11	SWI/SNF-related matrix-associated actin-dependent regulator of chromatin subfamily A member 5	F1701361	2.57813	4.56166	4.68306e-12	2.86369e-10	SWI/SNF-related matrix-associated actin-dependent regulator of chromatin subfamily A member 5	F1701175	2.92712	4.84528	1.31588e-24	4.94801e-22	SWI/SNF-related matrix-associated actin-dependent regulator of chromatin subfamily A member 5	F1701292	2.89466	4.72184	3.41741e-19	1.07303e-17	SWI/SNF-related matrix-associated actin-dependent regulator of chromatin subfamily A member 5
gins4	F1701419	2.80556	4.31142	7.45585e-12	3.05851e-10	GINS complex subunit 4 (Sld5 homolog)	F1701361	1.75395	4.21866	2.01936e-06	2.31241e-05	GINS complex subunit 4 (Sld5 homolog)	F1701175	2.05799	3.94597	3.33282e-07	2.19365e-06	GINS complex subunit 4 (Sld5 homolog)	F1701292	2.15906	3.99289	1.83786e-11	1.66417e-10	GINS complex subunit 4 (Sld5 homolog)
LOC106584295	F1701419	2.80387	7.40497	8.89614e-09	1.50559e-07	protein-glutamine gamma-glutamyltransferase K	F1701361	1.5695	6.36154	3.42281e-07	5.15719e-06	protein-glutamine gamma-glutamyltransferase K	F1701175	2.77128	7.12906	3.9569e-22	8.66237e-20	protein-glutamine gamma-glutamyltransferase K	F1701292	3.82582	7.76077	3.91823e-36	1.02658e-33	protein-glutamine gamma-glutamyltransferase K
LOC106583908	F1701419	2.801	8.08504	9.08795e-14	6.50615e-12	fructose-bisphosphate aldolase A-like	F1701361	2.30138	7.58339	1.45934e-09	4.52815e-08	fructose-bisphosphate aldolase A-like	F1701175	3.04647	8.20013	1.10294e-17	9.98649e-16	fructose-bisphosphate aldolase A-like	F1701292	3.46048	8.35962	1.03013e-27	1.0903e-25	fructose-bisphosphate aldolase A-like
LOC106611545	F1701419	2.8007	4.99845	4.30778e-15	4.43468e-13	cyclin-A2-like	F1701361	2.58155	5.10078	1.15995e-18	2.73233e-16	cyclin-A2-like	F1701175	2.0923	4.72666	6.55063e-07	4.01325e-06	cyclin-A2-like	F1701292	2.46369	4.69641	2.54331e-16	5.19453e-15	cyclin-A2-like
LOC106605109	F1701419	2.80048	5.2315	5.98469e-17	9.87015e-15	replication protein A 32 kDa subunit	F1701361	2.03418	4.92911	1.99867e-13	1.61093e-11	replication protein A 32 kDa subunit	F1701175	2.60037	5.04151	1.56201e-11	3.09516e-10	replication protein A 32 kDa subunit	F1701292	2.60739	5.04902	1.68157e-16	3.55253e-15	replication protein A 32 kDa subunit
LOC106584632	F1701419	2.79821	1.91853	3.59802e-11	1.2167e-09	nucleobindin-2-like	F1701361	1.88646	1.50851	1.08686e-05	9.46979e-05	nucleobindin-2-like	F1701175	2.93983	2.3494	5.17608e-09	5.451e-08	nucleobindin-2-like	F1701292	2.84434	2.09733	1.49133e-15	2.69468e-14	nucleobindin-2-like
LOC106574092	F1701419	2.79549	4.93684	3.88479e-13	2.32979e-11	E3 ubiquitin-protein ligase UHRF1	F1701361	2.46186	4.99403	5.19769e-15	6.1871e-13	E3 ubiquitin-protein ligase UHRF1	F1701175	2.612	4.85328	6.0763e-17	4.65733e-15	E3 ubiquitin-protein ligase UHRF1	F1701292	2.34042	4.45654	7.91533e-14	1.07616e-12	E3 ubiquitin-protein ligase UHRF1
pax9	F1701419	2.79532	4.60682	2.23151e-05	0.000137712	paired box 9	F1701361	1.84185	4.48644	5.37669e-06	5.24788e-05	paired box 9	F1701175	1.93553	3.66458	5.95093e-06	2.84651e-05	paired box 9	F1701292	1.29275	3.27176	0.00101567	0.0022581	paired box 9
cars1	F1701419	2.79265	5.28451	1.76838e-09	3.65669e-08	cysteinyl-tRNA synthetase 1	F1701361	3.2215	5.9412	4.04781e-11	1.93046e-09	cysteinyl-tRNA synthetase 1	F1701175	2.42112	4.95706	3.36105e-18	3.44313e-16	cysteinyl-tRNA synthetase 1	F1701292	3.54166	5.89886	1.43619e-22	7.36124e-21	cysteinyl-tRNA synthetase 1
LOC106607886	F1701419	2.78987	4.56041	4.8718e-12	2.09975e-10	uncharacterized LOC106607886	F1701361	2.25	4.52645	1.91167e-12	1.28659e-10	uncharacterized LOC106607886	F1701175	2.06278	4.1368	2.3597e-06	1.25617e-05	uncharacterized LOC106607886	F1701292	2.49002	4.31769	3.01554e-14	4.40333e-13	uncharacterized LOC106607886
LOC106568799	F1701419	2.7893	1.74031	3.5849e-05	0.000206606	sterile alpha motif domain-containing protein 7-like	F1701361	2.99885	1.35211	1.86264e-06	2.15956e-05	sterile alpha motif domain-containing protein 7-like	F1701175	2.61173	1.35769	8.56995e-08	6.54198e-07	sterile alpha motif domain-containing protein 7-like	F1701292	3.60977	2.08099	1.66201e-12	1.80634e-11	sterile alpha motif domain-containing protein 7-like
if4e	F1701419	2.78711	5.75314	2.96821e-19	8.20063e-17	Eukaryotic translation initiation factor 4E	F1701361	1.82925	5.32726	2.64308e-10	9.99717e-09	Eukaryotic translation initiation factor 4E	F1701175	2.46095	5.7268	6.16428e-11	1.04025e-09	Eukaryotic translation initiation factor 4E	F1701292	2.5804	5.70721	1.36022e-17	3.42078e-16	Eukaryotic translation initiation factor 4E
LOC106576762	F1701419	2.78576	10.8158	3.41674e-19	9.28375e-17	tumor-associated calcium signal transducer 2	F1701361	2.24524	10.3454	1.0458e-13	8.90103e-12	tumor-associated calcium signal transducer 2	F1701175	2.8286	10.71	4.57074e-18	4.53695e-16	tumor-associated calcium signal transducer 2	F1701292	4.00936	11.4312	5.90095e-45	3.55883e-42	tumor-associated calcium signal transducer 2
kntc1	F1701419	2.78477	5.02971	2.15514e-14	1.84298e-12	kinetochore associated 1	F1701361	2.67324	5.05051	4.83041e-19	1.2258e-16	kinetochore associated 1	F1701175	2.50775	4.89315	4.88403e-13	1.42821e-11	kinetochore associated 1	F1701292	2.84686	4.85416	6.28783e-20	2.20862e-18	kinetochore associated 1
LOC106588385	F1701419	2.7837	3.54303	3.27945e-10	8.50789e-09	histone H3-like centromeric protein A	F1701361	2.8797	3.5759	1.24344e-19	3.43734e-17	histone H3-like centromeric protein A	F1701175	1.95443	3.17835	2.14056e-06	1.15296e-05	histone H3-like centromeric protein A	F1701292	2.60061	3.32494	3.78151e-19	1.18386e-17	histone H3-like centromeric protein A
eif4eb	F1701419	2.78356	4.65109	2.25178e-15	2.45908e-13	eukaryotic translation initiation factor 4eb	F1701361	2.15372	4.43471	2.35498e-10	9.06748e-09	eukaryotic translation initiation factor 4eb	F1701175	2.41702	4.5188	2.47326e-09	2.78346e-08	eukaryotic translation initiation factor 4eb	F1701292	2.46774	4.7064	8.09881e-11	6.57032e-10	eukaryotic translation initiation factor 4eb
mcm4	F1701419	2.78279	5.25764	2.94368e-11	1.0216e-09	minichromosome maintenance complex component 4	F1701361	2.13206	4.90699	3.17335e-11	1.56557e-09	minichromosome maintenance complex component 4	F1701175	2.6611	5.16761	3.09451e-15	1.56995e-13	minichromosome maintenance complex component 4	F1701292	2.59304	4.93652	6.09584e-16	1.17307e-14	minichromosome maintenance complex component 4
paf	F1701419	2.78208	3.54107	1.22512e-12	6.23653e-11	PCNA-associated factor	F1701361	2.43582	3.13031	2.12358e-12	1.40935e-10	PCNA-associated factor	F1701175	2.50791	2.99614	1.81597e-08	1.64054e-07	PCNA-associated factor	F1701292	2.99672	3.17387	3.44609e-16	6.89304e-15	PCNA-associated factor
LOC106587299	F1701419	2.77962	2.13778	2.70889e-08	3.9712e-07	SHC SH2 domain-binding protein 1	F1701361	2.7447	2.45669	1.99996e-11	1.03555e-09	SHC SH2 domain-binding protein 1	F1701175	1.89973	1.82273	1.35381e-05	5.89997e-05	SHC SH2 domain-binding protein 1	F1701292	2.56919	2.01581	8.87677e-15	1.41585e-13	SHC SH2 domain-binding protein 1
LOC106602346	F1701419	2.77863	4.47847	9.25205e-13	4.81598e-11	SWI/SNF-related matrix-associated actin-dependent regulator of chromatin subfamily A member 5	F1701361	2.49292	4.29888	1.10927e-11	6.03317e-10	SWI/SNF-related matrix-associated actin-dependent regulator of chromatin subfamily A member 5	F1701175	2.96948	4.51497	5.97743e-27	3.67405e-24	SWI/SNF-related matrix-associated actin-dependent regulator of chromatin subfamily A member 5	F1701292	3.0797	4.329	5.26046e-21	2.14745e-19	SWI/SNF-related matrix-associated actin-dependent regulator of chromatin subfamily A member 5
LOC106583108	F1701419	2.77826	2.96457	6.28954e-06	4.62172e-05	solute carrier family 45 member 3	F1701361	2.32849	2.76785	1.27236e-06	1.57161e-05	solute carrier family 45 member 3	F1701175	3.73183	3.21204	1.59636e-22	3.83631e-20	solute carrier family 45 member 3	F1701292	4.23163	3.04341	4.12536e-31	6.04876e-29	solute carrier family 45 member 3
mis18bp1	F1701419	2.77826	3.82687	7.08201e-11	2.20333e-09	MIS18 binding protein 1	F1701361	2.96485	3.88069	2.10561e-21	7.91354e-19	MIS18 binding protein 1	F1701175	2.67954	3.53315	1.87921e-14	8.0514e-13	MIS18 binding protein 1	F1701292	2.69974	3.45482	2.63073e-17	6.38486e-16	MIS18 binding protein 1
LOC106562484	F1701419	2.77494	5.85639	6.90442e-13	3.80862e-11	deoxyuridine 5'-triphosphate nucleotidohydrolase, mitochondrial	F1701361	2.52976	5.78475	1.87721e-16	3.0481e-14	deoxyuridine 5'-triphosphate nucleotidohydrolase, mitochondrial	F1701175	2.38727	5.45472	5.09525e-11	8.8268e-10	deoxyuridine 5'-triphosphate nucleotidohydrolase, mitochondrial	F1701292	2.82324	5.60045	8.46153e-24	5.0086e-22	deoxyuridine 5'-triphosphate nucleotidohydrolase, mitochondrial
LOC106572213	F1701419	2.77357	1.40976	9.16691e-07	8.67956e-06	ERBB receptor feedback inhibitor 1	F1701361	1.43615	1.15891	0.00475815	0.0150274	ERBB receptor feedback inhibitor 1	F1701175	3.12127	1.64464	8.68973e-12	1.83206e-10	ERBB receptor feedback inhibitor 1	F1701292	3.91284	1.60592	3.93929e-16	7.78699e-15	ERBB receptor feedback inhibitor 1
znrf1	F1701419	2.77201	2.90292	8.11204e-12	3.28599e-10	zinc and ring finger 1	F1701361	2.48297	3.06088	1.05401e-07	1.8763e-06	zinc and ring finger 1	F1701175	2.64253	3.10807	5.22402e-12	1.16681e-10	zinc and ring finger 1	F1701292	3.35712	2.8815	1.15394e-26	1.03901e-24	zinc and ring finger 1
mrpl46	F1701419	2.77077	4.27235	1.41246e-17	2.62402e-15	mitochondrial ribosomal protein L46	F1701361	2.15261	3.80449	5.89825e-12	3.49806e-10	mitochondrial ribosomal protein L46	F1701175	3.18763	4.27132	2.2622e-14	9.50124e-13	mitochondrial ribosomal protein L46	F1701292	3.2742	4.25905	5.803e-22	2.72375e-20	mitochondrial ribosomal protein L46
LOC123742419	F1701419	2.76899	2.58217	9.86277e-09	1.65018e-07	uncharacterized LOC123742419	F1701361	3.66124	3.00034	3.53828e-26	3.6985e-23	uncharacterized LOC123742419	F1701175	2.95176	2.69736	5.17968e-11	8.95364e-10	uncharacterized LOC123742419	F1701292	2.85577	2.36922	1.86329e-13	2.36342e-12	uncharacterized LOC123742419
rir2	F1701419	2.76654	7.31257	3.45166e-15	3.64624e-13	Ribonucleoside-diphosphate reductase subunit M2	F1701361	2.09919	7.05701	2.38914e-11	1.20899e-09	Ribonucleoside-diphosphate reductase subunit M2	F1701175	2.36027	7.06063	3.20011e-08	2.72825e-07	Ribonucleoside-diphosphate reductase subunit M2	F1701292	2.63299	7.02404	1.57594e-17	3.92315e-16	Ribonucleoside-diphosphate reductase subunit M2
LOC100195680	F1701419	2.76529	6.38679	8.14531e-13	4.35202e-11	transforming acidic coiled-coil-containing protein 3	F1701361	2.76036	6.44565	1.02668e-21	4.2397e-19	transforming acidic coiled-coil-containing protein 3	F1701175	2.17377	6.09616	2.61513e-09	2.93075e-08	transforming acidic coiled-coil-containing protein 3	F1701292	2.61474	6.21088	3.07378e-22	1.51387e-20	transforming acidic coiled-coil-containing protein 3
LOC106596374	F1701419	2.76129	5.67969	1.02834e-11	4.07716e-10	aldehyde dehydrogenase family 3 member B1-like	F1701361	2.50556	5.80541	7.98514e-16	1.17147e-13	aldehyde dehydrogenase family 3 member B1-like	F1701175	2.78629	5.92602	3.89915e-22	8.5948e-20	aldehyde dehydrogenase family 3 member B1-like	F1701292	2.83884	5.44059	4.41296e-15	7.41229e-14	aldehyde dehydrogenase family 3 member B1-like
rfc2	F1701419	2.76065	4.68533	7.74699e-12	3.16189e-10	replication factor C (activator 1) 2	F1701361	2.29213	4.39269	2.02334e-14	2.0324e-12	replication factor C (activator 1) 2	F1701175	2.58025	4.43153	2.35964e-12	5.77037e-11	replication factor C (activator 1) 2	F1701292	2.61154	4.3524	1.05212e-14	1.65258e-13	replication factor C (activator 1) 2
kif14	F1701419	2.75779	3.49353	1.41504e-11	5.33738e-10	kinesin family member 14	F1701361	3.11479	3.75015	2.95716e-24	2.1503e-21	kinesin family member 14	F1701175	2.39243	3.46619	1.46949e-10	2.25374e-09	kinesin family member 14	F1701292	2.61953	3.30628	4.04834e-16	7.97787e-15	kinesin family member 14
LOC106564480	F1701419	2.75616	4.53401	9.94259e-10	2.21996e-08	dual specificity protein phosphatase 5	F1701361	1.56867	3.87858	2.14044e-07	3.44707e-06	dual specificity protein phosphatase 5	F1701175	3.61525	5.02651	8.9672e-13	2.4644e-11	dual specificity protein phosphatase 5	F1701292	4.01878	5.1636	2.04473e-31	3.08292e-29	dual specificity protein phosphatase 5
LOC106562547	F1701419	2.75505	3.77846	5.04438e-12	2.15687e-10	deoxyuridine 5'-triphosphate nucleotidohydrolase-like	F1701361	2.38025	3.52826	5.48545e-14	4.99953e-12	deoxyuridine 5'-triphosphate nucleotidohydrolase-like	F1701175	2.27955	3.37846	2.13872e-09	2.44048e-08	deoxyuridine 5'-triphosphate nucleotidohydrolase-like	F1701292	2.50321	3.51633	8.96028e-19	2.68422e-17	deoxyuridine 5'-triphosphate nucleotidohydrolase-like
psmd1	F1701419	2.75402	7.02238	1.59337e-12	7.91179e-11	proteasome 26S subunit, non-ATPase 1	F1701361	2.37921	6.69892	1.06972e-08	2.61367e-07	proteasome 26S subunit, non-ATPase 1	F1701175	3.22597	7.17724	3.27197e-24	1.13673e-21	proteasome 26S subunit, non-ATPase 1	F1701292	3.26688	7.08788	1.71807e-22	8.71688e-21	proteasome 26S subunit, non-ATPase 1
LOC123743521	F1701419	2.75366	2.91113	3.32365e-12	1.50683e-10	cytosolic 5'-nucleotidase 1A-like	F1701361	1.97827	2.39369	1.98688e-05	0.000157785	cytosolic 5'-nucleotidase 1A-like	F1701175	2.77599	4.0553	3.91302e-23	1.0599e-20	cytosolic 5'-nucleotidase 1A-like	F1701292	2.92921	2.97789	1.5929e-26	1.40263e-24	cytosolic 5'-nucleotidase 1A-like
LOC106587847	F1701419	2.75061	12.8635	2.82278e-15	3.03144e-13	keratin, type I cytoskeletal 13	F1701361	1.9661	12.1991	1.79065e-10	7.14744e-09	keratin, type I cytoskeletal 13	F1701175	3.46103	13.1434	1.20152e-17	1.07873e-15	keratin, type I cytoskeletal 13	F1701292	3.83835	13.0726	2.98365e-27	2.88125e-25	keratin, type I cytoskeletal 13
fbxo5	F1701419	2.74825	2.96096	9.62416e-10	2.16042e-08	F-box protein 5	F1701361	2.61315	2.92269	2.4784e-14	2.43823e-12	F-box protein 5	F1701175	2.41686	2.85427	1.17243e-10	1.8478e-09	F-box protein 5	F1701292	3.0379	2.85768	1.37946e-14	2.13423e-13	F-box protein 5
LOC106566237	F1701419	2.74196	4.69004	8.26949e-16	1.00872e-13	5-aminolevulinate synthase, nonspecific, mitochondrial-like	F1701361	1.90097	4.71033	5.09417e-05	0.000350246	5-aminolevulinate synthase, nonspecific, mitochondrial-like	F1701175	3.60397	5.16658	3.26341e-25	1.37244e-22	5-aminolevulinate synthase, nonspecific, mitochondrial-like	F1701292	3.93392	5.2608	1.54851e-34	3.43068e-32	5-aminolevulinate synthase, nonspecific, mitochondrial-like
LOC106581777	F1701419	2.74151	6.29483	3.55334e-07	3.81093e-06	D-3-phosphoglycerate dehydrogenase	F1701361	2.40562	6.24561	5.92846e-14	5.34504e-12	D-3-phosphoglycerate dehydrogenase	F1701175	1.98031	5.65201	1.30363e-10	2.0256e-09	D-3-phosphoglycerate dehydrogenase	F1701292	2.73976	5.86802	1.68754e-08	9.25063e-08	D-3-phosphoglycerate dehydrogenase
LOC106611736	F1701419	2.74046	4.02664	8.38562e-08	1.07951e-06	transcription factor Sox-3	F1701361	4.02786	4.38416	7.35743e-12	4.18536e-10	transcription factor Sox-3	F1701175	3.59588	4.78832	4.4434e-15	2.19167e-13	transcription factor Sox-3	F1701292	4.33245	5.03288	7.73097e-38	2.52156e-35	transcription factor Sox-3
LOC106581914	F1701419	2.73631	5.19715	7.27751e-11	2.25764e-09	rho GTPase-activating protein 6-like	F1701361	1.96108	4.52757	2.26988e-08	5.02483e-07	rho GTPase-activating protein 6-like	F1701175	1.82356	5.03609	3.21263e-05	0.00012816	rho GTPase-activating protein 6-like	F1701292	3.19181	5.20211	2.98997e-37	9.01616e-35	rho GTPase-activating protein 6-like
LOC106580895	F1701419	2.73607	2.23383	0.000101696	0.000504268	synaptosomal-associated protein 25-like	F1701361	1.4923	1.8658	0.000309648	0.00156433	synaptosomal-associated protein 25-like	F1701175	2.96033	2.23518	9.66384e-14	3.37938e-12	synaptosomal-associated protein 25-like	F1701292	3.48852	1.77591	3.36581e-13	4.08602e-12	synaptosomal-associated protein 25-like
LOC106565780	F1701419	2.73403	4.18585	1.00852e-13	7.05635e-12	protein FAM83D-like	F1701361	2.62133	4.13417	3.14048e-20	9.37909e-18	protein FAM83D-like	F1701175	2.54081	4.10837	4.19341e-12	9.58725e-11	protein FAM83D-like	F1701292	2.98292	4.23956	1.02243e-28	1.18839e-26	protein FAM83D-like
acot7	F1701419	2.72934	3.36396	1.54749e-17	2.85844e-15	acyl-CoA thioesterase 7	F1701361	2.18037	3.4647	6.30865e-12	3.68912e-10	acyl-CoA thioesterase 7	F1701175	1.8832	2.82723	4.42538e-09	4.73057e-08	acyl-CoA thioesterase 7	F1701292	2.84911	3.30566	1.04885e-27	1.0992e-25	acyl-CoA thioesterase 7
brip1	F1701419	2.72565	3.19366	5.9201e-09	1.06138e-07	BRCA1 interacting helicase 1	F1701361	2.48209	3.09905	6.30301e-13	4.60326e-11	BRCA1 interacting helicase 1	F1701175	2.86929	3.0529	2.8907e-12	6.91561e-11	BRCA1 interacting helicase 1	F1701292	2.48055	2.78129	1.78364e-11	1.62151e-10	BRCA1 interacting helicase 1
exo1	F1701419	2.72561	1.93888	3.55742e-09	6.74054e-08	exonuclease 1	F1701361	3.14195	2.1416	1.29957e-13	1.08673e-11	exonuclease 1	F1701175	3.21711	2.33836	8.45222e-12	1.78789e-10	exonuclease 1	F1701292	3.31399	1.761	6.1123e-17	1.39453e-15	exonuclease 1
LOC106564857	F1701419	2.7252	7.45653	1.89219e-10	5.24123e-09	malate dehydrogenase, cytoplasmic	F1701361	2.80686	7.47616	1.27372e-15	1.76512e-13	malate dehydrogenase, cytoplasmic	F1701175	2.97324	7.55699	3.70848e-14	1.47789e-12	malate dehydrogenase, cytoplasmic	F1701292	3.1758	7.55419	1.3887e-19	4.60461e-18	malate dehydrogenase, cytoplasmic
LOC106577478	F1701419	2.72414	4.76214	1.90586e-17	3.46107e-15	mitochondrial import receptor subunit TOM40 homolog	F1701361	2.3108	4.58349	1.82367e-15	2.44e-13	mitochondrial import receptor subunit TOM40 homolog	F1701175	2.86866	4.79412	9.58517e-13	2.60069e-11	mitochondrial import receptor subunit TOM40 homolog	F1701292	2.90498	4.68463	1.60512e-18	4.66843e-17	mitochondrial import receptor subunit TOM40 homolog
LOC100380717	F1701419	2.72253	6.15887	3.6224e-14	2.83521e-12	heat shock 70 kDa protein 4	F1701361	2.2255	5.96694	4.80796e-11	2.25556e-09	heat shock 70 kDa protein 4	F1701175	2.78463	6.16446	1.08838e-13	3.74453e-12	heat shock 70 kDa protein 4	F1701292	2.86825	6.22842	2.36773e-16	4.86389e-15	heat shock 70 kDa protein 4
gsr	F1701419	2.7217	7.57335	3.0489e-13	1.87369e-11	glutathione reductase	F1701361	2.01266	7.41714	7.28582e-10	2.44192e-08	glutathione reductase	F1701175	2.69588	7.50053	1.04206e-14	4.79228e-13	glutathione reductase	F1701292	2.91509	7.60701	4.13091e-28	4.52193e-26	glutathione reductase
LOC106577060	F1701419	2.72029	6.82739	6.20967e-10	1.47703e-08	prolyl 4-hydroxylase subunit alpha-1	F1701361	3.22645	7.24803	1.09406e-23	6.09917e-21	prolyl 4-hydroxylase subunit alpha-1	F1701175	2.51751	6.96738	4.07914e-12	9.37967e-11	prolyl 4-hydroxylase subunit alpha-1	F1701292	2.84039	6.84243	4.92689e-16	9.58509e-15	prolyl 4-hydroxylase subunit alpha-1
pgd	F1701419	2.71928	8.07499	3.46929e-18	7.47632e-16	phosphogluconate dehydrogenase	F1701361	1.76333	7.88778	3.39426e-08	7.04966e-07	phosphogluconate dehydrogenase	F1701175	2.94606	8.24644	3.70506e-21	6.84516e-19	phosphogluconate dehydrogenase	F1701292	3.08386	8.21177	6.23882e-32	1.00716e-29	phosphogluconate dehydrogenase
LOC106568426	F1701419	2.71796	1.77973	6.03278e-08	8.10514e-07	long-chain fatty acid transport protein 4-like	F1701361	3.04442	2.44806	1.02489e-14	1.12753e-12	long-chain fatty acid transport protein 4-like	F1701175	3.18816	2.06142	4.2698e-12	9.7271e-11	long-chain fatty acid transport protein 4-like	F1701292	3.18098	1.32702	2.22033e-14	3.31174e-13	long-chain fatty acid transport protein 4-like
LOC106593218	F1701419	2.71659	3.42506	3.45797e-05	0.000200034	suppressor of cytokine signaling 1-like	F1701361	3.80599	4.78835	6.15262e-07	8.52523e-06	suppressor of cytokine signaling 1-like	F1701175	2.49727	2.91917	0.000229541	0.00073816	suppressor of cytokine signaling 1-like	F1701292	3.59968	4.10534	1.06494e-10	8.47817e-10	suppressor of cytokine signaling 1-like
ima2	F1701419	2.71439	6.6688	1.58251e-14	1.42096e-12	Importin subunit alpha-2	F1701361	2.44446	6.19596	6.92972e-14	6.16469e-12	Importin subunit alpha-2	F1701175	2.66802	6.45156	1.55851e-14	6.81438e-13	Importin subunit alpha-2	F1701292	3.08872	6.52709	3.76146e-22	1.81893e-20	Importin subunit alpha-2
LOC106564679	F1701419	2.7125	5.09254	3.23601e-14	2.58921e-12	phosphoinositide 3-kinase regulatory subunit 6-like	F1701361	1.36299	4.63781	2.967e-05	0.000221921	phosphoinositide 3-kinase regulatory subunit 6-like	F1701175	2.5657	5.21346	1.19585e-17	1.07667e-15	phosphoinositide 3-kinase regulatory subunit 6-like	F1701292	3.41981	5.4916	7.29629e-32	1.16609e-29	phosphoinositide 3-kinase regulatory subunit 6-like
ppcs	F1701419	2.70696	3.66443	1.71987e-12	8.44906e-11	phosphopantothenoylcysteine synthetase	F1701361	2.48907	3.55211	1.85119e-12	1.25599e-10	phosphopantothenoylcysteine synthetase	F1701175	2.54631	3.60119	1.29914e-13	4.38935e-12	phosphopantothenoylcysteine synthetase	F1701292	3.18216	3.79995	2.28999e-21	9.82515e-20	phosphopantothenoylcysteine synthetase
LOC106605176	F1701419	2.70677	1.85671	3.65871e-11	1.23582e-09	uncharacterized protein YBL113C	F1701361	2.9432	1.98034	1.24186e-05	0.000105994	uncharacterized protein YBL113C	F1701175	1.75702	1.28394	0.0273005	0.0488675	uncharacterized protein YBL113C	F1701292	1.88236	2.41884	0.000374605	0.000909276	uncharacterized protein YBL113C
prim1	F1701419	2.70664	5.65536	8.01674e-15	7.6218e-13	DNA primase subunit 1	F1701361	2.29443	5.56213	1.47163e-12	1.01077e-10	DNA primase subunit 1	F1701175	2.3084	5.35675	4.48039e-09	4.78297e-08	DNA primase subunit 1	F1701292	2.44376	5.37715	5.85914e-14	8.1711e-13	DNA primase subunit 1
cenpm	F1701419	2.70208	3.16733	1.95717e-11	7.16485e-10	Centromere protein M	F1701361	2.17259	3.09067	5.81849e-12	3.45688e-10	Centromere protein M	F1701175	2.18139	2.97426	3.82086e-07	2.47963e-06	Centromere protein M	F1701292	2.33813	3.17659	5.28435e-14	7.43437e-13	Centromere protein M
kpyk	F1701419	2.6992	5.40706	2.36901e-15	2.57839e-13	Pyruvate kinase muscle isozyme	F1701361	1.84023	4.81667	1.37761e-08	3.26343e-07	Pyruvate kinase muscle isozyme	F1701175	3.28995	5.90566	6.42763e-17	4.89142e-15	Pyruvate kinase muscle isozyme	F1701292	3.80132	6.27463	3.1253e-33	5.74122e-31	Pyruvate kinase muscle isozyme
LOC106563520	F1701419	2.69762	2.1166	2.61306e-08	3.84641e-07	kinesin-like protein KIF18A	F1701361	2.41001	2.2534	1.19886e-09	3.8191e-08	kinesin-like protein KIF18A	F1701175	2.30484	2.0236	1.2619e-06	7.21262e-06	kinesin-like protein KIF18A	F1701292	2.38254	1.93435	3.03132e-13	3.71095e-12	kinesin-like protein KIF18A
dpp3	F1701419	2.69622	5.77468	4.96811e-13	2.85755e-11	dipeptidyl-peptidase 3	F1701361	2.29475	5.67156	5.98963e-10	2.06119e-08	dipeptidyl-peptidase 3	F1701175	2.96724	6.0241	1.05501e-19	1.53273e-17	dipeptidyl-peptidase 3	F1701292	2.99847	5.81318	1.48294e-22	7.58409e-21	dipeptidyl-peptidase 3
LOC106600720	F1701419	2.6946	6.6951	4.025e-16	5.42118e-14	lysophospholipase D GDPD3-like	F1701361	2.51149	6.10683	7.05516e-12	4.04782e-10	lysophospholipase D GDPD3-like	F1701175	3.76543	6.59971	1.8152e-27	1.26125e-24	lysophospholipase D GDPD3-like	F1701292	2.9529	6.64618	2.78182e-24	1.77836e-22	lysophospholipase D GDPD3-like
LOC100136483	F1701419	2.69366	8.84924	2.50227e-16	3.57902e-14	tubulin beta-1 chain	F1701361	2.21698	8.3977	2.46321e-11	1.24271e-09	tubulin beta-1 chain	F1701175	2.71136	8.75533	1.37569e-14	6.09845e-13	tubulin beta-1 chain	F1701292	3.04307	8.81133	2.21196e-22	1.10474e-20	tubulin beta-1 chain
si:dkeyp-117h8.4	F1701419	2.69172	4.02037	9.40856e-11	2.82913e-09	uncharacterized LOC106584130	F1701361	2.28364	3.93132	3.05329e-15	3.82508e-13	uncharacterized LOC106584130	F1701175	2.25439	3.84212	2.59719e-10	3.72458e-09	uncharacterized LOC106584130	F1701292	2.50609	3.8071	4.0943e-19	1.27678e-17	uncharacterized LOC106584130
LOC106563936	F1701419	2.6906	2.2695	4.53882e-09	8.37428e-08	uncharacterized LOC106563936	F1701361	1.92093	2.41564	1.30557e-07	2.25568e-06	uncharacterized LOC106563936	F1701175	2.19345	2.43477	7.96772e-07	4.79503e-06	uncharacterized LOC106563936	F1701292	2.57863	2.47598	1.32134e-12	1.4574e-11	uncharacterized LOC106563936
LOC106567942	F1701419	2.68956	5.2892	5.60232e-12	2.36726e-10	cytoskeleton-associated protein 2-like	F1701361	2.63657	5.43069	4.04332e-19	1.04841e-16	cytoskeleton-associated protein 2-like	F1701175	1.96119	5.1374	4.78884e-07	3.03572e-06	cytoskeleton-associated protein 2-like	F1701292	2.51709	5.20984	1.44216e-18	4.21365e-17	cytoskeleton-associated protein 2-like
tmprss13b	F1701419	2.68375	4.96245	3.41768e-19	9.28375e-17	transmembrane serine protease 13b	F1701361	2.16585	4.56259	1.14799e-12	7.9998e-11	transmembrane serine protease 13b	F1701175	2.96689	5.07753	1.96556e-27	1.33666e-24	transmembrane serine protease 13b	F1701292	3.37184	4.9455	5.6802e-38	1.91108e-35	transmembrane serine protease 13b
LOC106594936	F1701419	2.68311	5.28681	2.7528e-11	9.70384e-10	nucleolar and spindle-associated protein 1	F1701361	2.50337	5.21388	2.28874e-19	6.17387e-17	nucleolar and spindle-associated protein 1	F1701175	2.07132	4.97504	1.01074e-09	1.24538e-08	nucleolar and spindle-associated protein 1	F1701292	2.34048	4.92358	1.38334e-14	2.13919e-13	nucleolar and spindle-associated protein 1
1433b	F1701419	2.68092	9.7182	2.10079e-19	6.17345e-17	14-3-3 protein beta/alpha	F1701361	2.25705	9.37778	1.07461e-15	1.52307e-13	14-3-3 protein beta/alpha	F1701175	2.81835	9.6913	1.5249e-15	8.36003e-14	14-3-3 protein beta/alpha	F1701292	3.11138	9.7428	2.38907e-27	2.35794e-25	14-3-3 protein beta/alpha
svopl	F1701419	2.67796	3.31528	2.00051e-14	1.73071e-12	SVOP-like	F1701361	2.24009	3.49476	4.23669e-10	1.51241e-08	SVOP-like	F1701175	2.65783	3.30391	4.49239e-11	7.89366e-10	SVOP-like	F1701292	3.27776	3.12742	5.59191e-27	5.19593e-25	SVOP-like
LOC106585580	F1701419	2.67463	1.96506	1.31907e-07	1.61145e-06	uncharacterized LOC106585580	F1701361	2.05469	2.00618	1.71002e-07	2.84146e-06	uncharacterized LOC106585580	F1701175	1.31406	1.6232	0.00920791	0.0189873	uncharacterized LOC106585580	F1701292	2.36596	1.89647	7.95601e-09	4.61955e-08	uncharacterized LOC106585580
si:dkeyp-120h9.1	F1701419	2.67333	2.54072	7.27091e-12	2.99023e-10	Y+L amino acid transporter 2-like	F1701361	2.39521	2.04497	6.30744e-09	1.64057e-07	Y+L amino acid transporter 2-like	F1701175	2.08206	2.51647	4.85837e-07	3.07552e-06	Y+L amino acid transporter 2-like	F1701292	2.1996	2.20491	1.60487e-09	1.05835e-08	Y+L amino acid transporter 2-like
LOC106606382	F1701419	2.67266	3.0436	7.24354e-09	1.26293e-07	DNA polymerase delta catalytic subunit-like	F1701361	2.25346	2.88789	2.3146e-09	6.80324e-08	DNA polymerase delta catalytic subunit-like	F1701175	2.4361	2.71775	3.56676e-10	4.9351e-09	DNA polymerase delta catalytic subunit-like	F1701292	2.41424	2.69254	1.68314e-09	1.10449e-08	DNA polymerase delta catalytic subunit-like
acod	F1701419	2.67256	2.79031	3.35668e-10	8.67345e-09	Acyl-CoA desaturase	F1701361	2.33164	2.65317	2.39594e-06	2.66429e-05	Acyl-CoA desaturase	F1701175	2.39954	2.48337	6.71888e-09	6.85004e-08	Acyl-CoA desaturase	F1701292	2.82689	2.52494	7.61761e-19	2.30141e-17	Acyl-CoA desaturase
btg3	F1701419	2.66668	3.37823	9.67086e-11	2.89722e-09	B-cell translocation gene 3	F1701361	1.98874	3.01542	1.77982e-06	2.0794e-05	B-cell translocation gene 3	F1701175	2.65115	3.34015	8.77608e-11	1.42603e-09	B-cell translocation gene 3	F1701292	2.63847	3.31064	1.79135e-13	2.2776e-12	B-cell translocation gene 3
LOC106607311	F1701419	2.66447	9.4158	2.22501e-19	6.47959e-17	DELTA-stichotoxin-Hcr4a	F1701361	1.93602	9.09835	3.44196e-11	1.68598e-09	DELTA-stichotoxin-Hcr4a	F1701175	2.59033	9.31923	1.56779e-12	4.02488e-11	DELTA-stichotoxin-Hcr4a	F1701292	2.9254	9.29129	1.50042e-21	6.61511e-20	DELTA-stichotoxin-Hcr4a
LOC106567149	F1701419	2.66443	6.18409	1.86944e-11	6.87481e-10	endoplasmic reticulum chaperone BiP-like	F1701361	2.38729	5.73388	5.31919e-16	8.09427e-14	endoplasmic reticulum chaperone BiP-like	F1701175	2.3579	5.87819	1.01995e-13	3.53574e-12	endoplasmic reticulum chaperone BiP-like	F1701292	2.93072	5.89479	7.5855e-16	1.43554e-14	endoplasmic reticulum chaperone BiP-like
arg2	F1701419	2.66429	5.26612	7.30259e-09	1.26912e-07	arginase 2	F1701361	1.37823	5.00606	8.50799e-05	0.000538372	arginase 2	F1701175	2.54889	5.2905	5.05233e-11	8.76194e-10	arginase 2	F1701292	3.45012	5.50112	8.15294e-22	3.73353e-20	arginase 2
LOC106570358	F1701419	2.65846	5.65539	5.36893e-17	8.99226e-15	unconventional myosin-Ig	F1701361	2.17289	5.18855	2.0259e-12	1.35529e-10	unconventional myosin-Ig	F1701175	2.8666	5.88394	4.81776e-17	3.78342e-15	unconventional myosin-Ig	F1701292	3.68889	6.31486	1.02574e-25	8.11553e-24	unconventional myosin-Ig
LOC106582376	F1701419	2.65821	7.00878	2.24394e-13	1.42786e-11	isocitrate dehydrogenase [NADP] cytoplasmic	F1701361	2.26157	6.80969	4.04298e-14	3.83098e-12	isocitrate dehydrogenase [NADP] cytoplasmic	F1701175	3.25415	7.47558	1.67569e-23	5.05267e-21	isocitrate dehydrogenase [NADP] cytoplasmic	F1701292	3.1558	7.0557	1.95085e-24	1.27781e-22	isocitrate dehydrogenase [NADP] cytoplasmic
LOC106602906	F1701419	2.65468	6.45799	1.58008e-09	3.31018e-08	fos-related antigen 2	F1701361	2.12419	6.12027	8.64505e-09	2.15476e-07	fos-related antigen 2	F1701175	3.2258	6.55665	1.25362e-14	5.61181e-13	fos-related antigen 2	F1701292	3.26532	6.39936	2.82755e-40	1.18921e-37	fos-related antigen 2
g2e3	F1701419	2.65468	2.79973	5.47755e-09	9.88068e-08	G2/M-phase specific E3 ubiquitin protein ligase	F1701361	2.69197	2.82018	1.41494e-13	1.17732e-11	G2/M-phase specific E3 ubiquitin protein ligase	F1701175	2.66491	2.83942	2.60372e-12	6.28551e-11	G2/M-phase specific E3 ubiquitin protein ligase	F1701292	2.72301	2.51304	1.88576e-16	3.94779e-15	G2/M-phase specific E3 ubiquitin protein ligase
fdft1	F1701419	2.65314	5.30693	2.79452e-11	9.81619e-10	farnesyl-diphosphate farnesyltransferase 1	F1701361	2.23906	4.96421	1.14126e-13	9.61562e-12	farnesyl-diphosphate farnesyltransferase 1	F1701175	2.4683	4.95446	1.58412e-14	6.90748e-13	farnesyl-diphosphate farnesyltransferase 1	F1701292	2.65164	4.90651	2.50212e-16	5.12349e-15	farnesyl-diphosphate farnesyltransferase 1
fpps	F1701419	2.6477	4.41512	1.33433e-15	1.52951e-13	Farnesyl pyrophosphate synthetase	F1701361	2.29183	4.3413	2.14524e-12	1.42091e-10	Farnesyl pyrophosphate synthetase	F1701175	2.65443	3.99189	1.34243e-18	1.49378e-16	Farnesyl pyrophosphate synthetase	F1701292	2.7753	4.2039	5.45016e-16	1.05453e-14	Farnesyl pyrophosphate synthetase
spc25	F1701419	2.64757	3.76076	4.28898e-10	1.06402e-08	SPC25 component of NDC80 kinetochore complex	F1701361	2.15887	3.7503	4.89521e-10	1.71815e-08	SPC25 component of NDC80 kinetochore complex	F1701175	1.74616	3.20319	0.000148929	0.000503391	SPC25 component of NDC80 kinetochore complex	F1701292	2.12355	3.41543	5.40283e-10	3.84485e-09	SPC25 component of NDC80 kinetochore complex
sting1	F1701419	2.64521	4.01557	1.67854e-13	1.09614e-11	stimulator of interferon response cGAMP interactor 1	F1701361	2.89857	4.61267	4.43631e-07	6.42104e-06	stimulator of interferon response cGAMP interactor 1	F1701175	3.0501	3.98376	6.03418e-13	1.71893e-11	stimulator of interferon response cGAMP interactor 1	F1701292	4.59217	5.32864	2.63843e-29	3.26879e-27	stimulator of interferon response cGAMP interactor 1
LOC106606273	F1701419	2.64462	4.40391	5.69249e-11	1.81259e-09	epidermal growth factor receptor kinase substrate 8-like protein 1	F1701361	1.68015	2.80469	3.29772e-06	3.46546e-05	epidermal growth factor receptor kinase substrate 8-like protein 1	F1701175	2.46352	3.01423	1.01664e-16	7.4187e-15	epidermal growth factor receptor kinase substrate 8-like protein 1	F1701292	3.43977	3.82856	1.52985e-14	2.34532e-13	epidermal growth factor receptor kinase substrate 8-like protein 1
cdc2	F1701419	2.63937	6.05194	6.91446e-10	1.61379e-08	Cell division control protein 2 homolog	F1701361	2.65327	6.07986	2.06039e-17	3.82878e-15	Cell division control protein 2 homolog	F1701175	1.81361	5.66821	2.72397e-05	0.000110726	Cell division control protein 2 homolog	F1701292	2.34212	5.82591	7.26299e-14	9.94827e-13	Cell division control protein 2 homolog
iars1	F1701419	2.6385	5.75991	4.91624e-09	8.9632e-08	isoleucyl-tRNA synthetase 1	F1701361	2.67771	5.42889	1.09925e-14	1.18993e-12	isoleucyl-tRNA synthetase 1	F1701175	2.98326	5.59236	7.16026e-28	5.20127e-25	isoleucyl-tRNA synthetase 1	F1701292	3.30557	5.53336	1.59554e-14	2.43669e-13	isoleucyl-tRNA synthetase 1
LOC106601040	F1701419	2.63732	8.79144	2.12302e-18	4.76575e-16	bryoporin	F1701361	1.83165	8.40055	3.68106e-09	1.01173e-07	bryoporin	F1701175	2.38863	8.02527	4.6046e-11	8.05843e-10	bryoporin	F1701292	2.8565	8.56793	4.129e-18	1.13384e-16	bryoporin
LOC106577684	F1701419	2.63406	5.05982	3.34753e-13	2.03783e-11	RNA-binding protein 4B-like	F1701361	2.21961	4.66155	2.8224e-13	2.21093e-11	RNA-binding protein 4B-like	F1701175	2.43899	4.82053	3.39233e-14	1.36129e-12	RNA-binding protein 4B-like	F1701292	2.62178	4.74185	3.68359e-16	7.32683e-15	RNA-binding protein 4B-like
cdc7	F1701419	2.63019	2.40466	1.75858e-10	4.90475e-09	cell division cycle 7 homolog (S. cerevisiae)	F1701361	2.71965	2.37834	5.12683e-11	2.37517e-09	cell division cycle 7 homolog (S. cerevisiae)	F1701175	3.00308	2.74133	5.97976e-16	3.61979e-14	cell division cycle 7 homolog (S. cerevisiae)	F1701292	2.78708	2.41041	4.08827e-14	5.85472e-13	cell division cycle 7 homolog (S. cerevisiae)
mcm2	F1701419	2.6294	5.1452	1.64885e-09	3.43643e-08	minichromosome maintenance complex component 2	F1701361	2.67516	4.89702	1.67914e-15	2.28315e-13	minichromosome maintenance complex component 2	F1701175	2.94636	5.25044	2.81042e-18	2.95483e-16	minichromosome maintenance complex component 2	F1701292	2.56944	4.67748	3.37191e-15	5.74519e-14	minichromosome maintenance complex component 2
ska1	F1701419	2.62834	2.31747	7.54604e-08	9.86755e-07	spindle and kinetochore associated complex subunit 1	F1701361	2.18154	2.04284	1.63804e-07	2.74091e-06	spindle and kinetochore associated complex subunit 1	F1701175	2.02579	1.84579	0.000636133	0.00180617	spindle and kinetochore associated complex subunit 1	F1701292	2.4387	1.75041	6.01456e-13	6.99598e-12	spindle and kinetochore associated complex subunit 1
LOC123724063	F1701419	2.62827	1.15395	1.18034e-05	7.94551e-05	protein MTSS 1-like	F1701361	2.51998	1.18369	2.83148e-07	4.37771e-06	protein MTSS 1-like	F1701175	2.5147	1.3635	5.61068e-09	5.85276e-08	protein MTSS 1-like	F1701292	3.07282	1.00249	1.1702e-09	7.87788e-09	protein MTSS 1-like
k0841	F1701419	2.62687	2.98309	1.74247e-10	4.88062e-09	K0841 protein	F1701361	2.54804	2.95991	7.01813e-14	6.22678e-12	K0841 protein	F1701175	2.71009	2.98434	4.00435e-12	9.23427e-11	K0841 protein	F1701292	2.53408	2.8203	1.22872e-14	1.91584e-13	K0841 protein
LOC106589607	F1701419	2.62484	5.88391	4.28946e-19	1.10045e-16	NHP2-like protein 1	F1701361	1.92288	5.38627	1.52754e-09	4.71352e-08	NHP2-like protein 1	F1701175	2.16638	5.53292	1.28998e-09	1.54604e-08	NHP2-like protein 1	F1701292	2.41114	5.46137	4.86644e-18	1.31377e-16	NHP2-like protein 1
LOC106594162	F1701419	2.62362	1.19804	9.90762e-07	9.27226e-06	structural maintenance of chromosomes protein 2-like	F1701361	2.79545	1.96221	9.60267e-12	5.31788e-10	structural maintenance of chromosomes protein 2-like	F1701175	2.13384	1.50043	8.70307e-07	5.18969e-06	structural maintenance of chromosomes protein 2-like	F1701292	2.50222	1.56448	2.0965e-09	1.34617e-08	structural maintenance of chromosomes protein 2-like
LOC106575602	F1701419	2.62342	6.28465	5.61116e-13	3.18212e-11	gap junction gamma-1 protein-like	F1701361	2.47583	5.87431	3.61096e-13	2.74507e-11	gap junction gamma-1 protein-like	F1701175	3.17362	6.4615	1.97339e-21	3.9421e-19	gap junction gamma-1 protein-like	F1701292	2.95679	6.18508	8.87511e-24	5.23402e-22	gap junction gamma-1 protein-like
terf1	F1701419	2.62339	1.59919	3.45805e-08	4.93734e-07	telomeric repeat binding factor (NIMA-interacting) 1	F1701361	2.73559	1.63392	9.86727e-12	5.41066e-10	telomeric repeat binding factor (NIMA-interacting) 1	F1701175	2.03928	1.21252	9.74329e-06	4.42414e-05	telomeric repeat binding factor (NIMA-interacting) 1	F1701292	2.49422	1.46136	5.22714e-12	5.1969e-11	telomeric repeat binding factor (NIMA-interacting) 1
LOC106585939	F1701419	2.62243	4.97098	3.21494e-09	6.19357e-08	endothelial lipase-like	F1701361	2.36619	4.73377	6.03147e-15	7.00509e-13	endothelial lipase-like	F1701175	2.52009	4.84299	4.25952e-13	1.27117e-11	endothelial lipase-like	F1701292	3.36571	4.71884	7.20472e-21	2.88586e-19	endothelial lipase-like
nsd2	F1701419	2.62152	4.28982	1.06167e-13	7.38029e-12	nuclear receptor binding SET domain protein 2	F1701361	2.3263	4.14862	6.19932e-18	1.27215e-15	nuclear receptor binding SET domain protein 2	F1701175	2.41227	4.06219	3.35009e-12	7.88479e-11	nuclear receptor binding SET domain protein 2	F1701292	2.57293	4.02221	2.81923e-15	4.85789e-14	nuclear receptor binding SET domain protein 2
LOC106583744	F1701419	2.62083	5.59567	7.46894e-16	9.28591e-14	protein SSUH2 homolog	F1701361	2.61832	5.89314	2.33332e-16	3.69893e-14	protein SSUH2 homolog	F1701175	2.6501	5.75076	1.29063e-10	2.01028e-09	protein SSUH2 homolog	F1701292	3.10856	5.66581	8.37717e-19	2.52373e-17	protein SSUH2 homolog
LOC106601716	F1701419	2.62075	5.76826	1.0371e-08	1.72362e-07	aldehyde dehydrogenase family 3 member B1-like	F1701361	2.62058	6.21909	8.14556e-18	1.64133e-15	aldehyde dehydrogenase family 3 member B1-like	F1701175	3.04425	6.37418	3.88977e-16	2.46676e-14	aldehyde dehydrogenase family 3 member B1-like	F1701292	2.91264	5.76875	7.19196e-13	8.27515e-12	aldehyde dehydrogenase family 3 member B1-like
psat1	F1701419	2.61879	7.03489	1.49915e-07	1.79948e-06	phosphoserine aminotransferase 1	F1701361	2.5933	6.96572	6.04265e-20	1.71289e-17	phosphoserine aminotransferase 1	F1701175	2.15451	6.41536	1.49136e-13	4.97951e-12	phosphoserine aminotransferase 1	F1701292	2.86641	6.63474	6.63642e-14	9.15128e-13	phosphoserine aminotransferase 1
dhfr	F1701419	2.6167	3.45735	5.56377e-11	1.77598e-09	dihydrofolate reductase	F1701361	1.99959	3.43931	1.16343e-07	2.04282e-06	dihydrofolate reductase	F1701175	2.18813	3.05146	6.71003e-09	6.84539e-08	dihydrofolate reductase	F1701292	2.27745	3.2209	9.02457e-11	7.25506e-10	dihydrofolate reductase
LOC106609851	F1701419	2.61432	1.83252	1.5287e-07	1.82952e-06	rho GTPase-activating protein 8-like	F1701361	2.50009	1.53246	6.094e-08	1.17168e-06	rho GTPase-activating protein 8-like	F1701175	2.06149	1.93865	9.97961e-07	5.85908e-06	rho GTPase-activating protein 8-like	F1701292	2.9304	1.4082	3.51974e-11	3.04232e-10	rho GTPase-activating protein 8-like
arhgef28a	F1701419	2.61391	2.65199	1.49915e-08	2.379e-07	Rho guanine nucleotide exchange factor (GEF) 28a	F1701361	2.16018	2.98457	1.19327e-05	0.000102422	Rho guanine nucleotide exchange factor (GEF) 28a	F1701175	2.94481	3.41189	6.68607e-07	4.08689e-06	Rho guanine nucleotide exchange factor (GEF) 28a	F1701292	3.88947	4.10514	1.08067e-49	1.07946e-46	Rho guanine nucleotide exchange factor (GEF) 28a
LOC106605401	F1701419	2.61321	6.33179	1.53412e-10	4.37307e-09	valine--tRNA ligase-like	F1701361	2.24013	6.23003	4.88903e-12	2.96794e-10	valine--tRNA ligase-like	F1701175	2.71877	6.28338	9.71072e-23	2.44389e-20	valine--tRNA ligase-like	F1701292	3.13101	6.30302	8.59767e-17	1.90316e-15	valine--tRNA ligase-like
LOC106594092	F1701419	2.61289	4.46408	0.0120881	0.0288214	acidic amino acid decarboxylase GADL1	F1701361	1.82861	3.4353	0.0110197	0.0297688	acidic amino acid decarboxylase GADL1	F1701175	4.93739	5.05611	2.20009e-07	1.51224e-06	acidic amino acid decarboxylase GADL1	F1701292	6.3359	6.15132	9.38778e-17	2.07088e-15	acidic amino acid decarboxylase GADL1
LOC106588853	F1701419	2.6095	2.8759	2.21686e-13	1.41341e-11	protein PALS2-like	F1701361	1.83053	2.28195	7.31549e-07	9.86076e-06	protein PALS2-like	F1701175	2.80748	2.77103	7.75706e-11	1.27406e-09	protein PALS2-like	F1701292	2.80214	2.9699	2.20411e-17	5.40278e-16	protein PALS2-like
LOC106608168	F1701419	2.60867	5.60872	9.27751e-17	1.44877e-14	26S proteasome regulatory subunit 10B	F1701361	2.03514	5.36739	4.60096e-10	1.62511e-08	26S proteasome regulatory subunit 10B	F1701175	2.76749	5.64734	2.71631e-18	2.87997e-16	26S proteasome regulatory subunit 10B	F1701292	2.8979	5.65679	1.86701e-24	1.2254e-22	26S proteasome regulatory subunit 10B
LOC106565174	F1701419	2.60611	7.52376	1.67587e-11	6.23089e-10	hyaluronidase-2-like	F1701361	2.34135	7.21452	1.3855e-14	1.46195e-12	hyaluronidase-2-like	F1701175	3.26432	7.83803	1.20145e-18	1.36254e-16	hyaluronidase-2-like	F1701292	3.5874	7.76156	1.26881e-30	1.77879e-28	hyaluronidase-2-like
LOC106594422	F1701419	2.60569	4.63068	1.96328e-16	2.8587e-14	nucleolar protein 58	F1701361	2.15019	4.42058	3.3766e-12	2.1373e-10	nucleolar protein 58	F1701175	2.08837	4.61677	8.53341e-10	1.07211e-08	nucleolar protein 58	F1701292	2.35689	4.43755	1.59282e-14	2.43369e-13	nucleolar protein 58
lrwd1	F1701419	2.60325	3.71088	9.19259e-09	1.54685e-07	leucine-rich repeats and WD repeat domain containing 1	F1701361	2.23384	3.52378	9.96055e-11	4.29897e-09	leucine-rich repeats and WD repeat domain containing 1	F1701175	2.89126	3.68926	5.70256e-15	2.76999e-13	leucine-rich repeats and WD repeat domain containing 1	F1701292	2.46032	3.25962	1.03462e-12	1.15875e-11	leucine-rich repeats and WD repeat domain containing 1
LOC106563511	F1701419	2.59999	4.36557	5.25717e-10	1.27485e-08	protein regulator of cytokinesis 1-like	F1701361	2.76419	4.4686	8.5625e-24	4.93805e-21	protein regulator of cytokinesis 1-like	F1701175	2.34921	4.08207	6.78182e-10	8.7864e-09	protein regulator of cytokinesis 1-like	F1701292	2.37683	4.06986	3.30375e-19	1.0404e-17	protein regulator of cytokinesis 1-like
LOC106579526	F1701419	2.59679	3.11614	8.6695e-16	1.05354e-13	myb-related protein A-like	F1701361	2.24666	3.20836	5.71727e-11	2.60541e-09	myb-related protein A-like	F1701175	2.34246	3.04658	3.42773e-09	3.7481e-08	myb-related protein A-like	F1701292	2.06541	2.53494	1.52224e-11	1.39859e-10	myb-related protein A-like
LOC106564547	F1701419	2.59652	3.4039	4.66392e-09	8.5734e-08	centromere protein M-like	F1701361	2.22453	3.16444	1.06672e-10	4.5686e-09	centromere protein M-like	F1701175	2.32661	3.00097	9.6124e-09	9.43875e-08	centromere protein M-like	F1701292	2.41675	3.10659	4.3862e-13	5.21773e-12	centromere protein M-like
LOC106569427	F1701419	2.59545	5.71619	1.23566e-14	1.13473e-12	protein arginine N-methyltransferase 5	F1701361	2.13384	5.22473	1.00187e-12	7.11495e-11	protein arginine N-methyltransferase 5	F1701175	2.78243	5.75325	1.99849e-16	1.37663e-14	protein arginine N-methyltransferase 5	F1701292	2.96658	5.60668	2.42342e-18	6.87165e-17	protein arginine N-methyltransferase 5
LOC106572480	F1701419	2.59286	6.81452	9.40764e-08	1.19537e-06	CCAAT/enhancer-binding protein beta-like	F1701361	1.55032	6.25597	2.2459e-05	0.000174949	CCAAT/enhancer-binding protein beta-like	F1701175	3.41092	7.02505	7.16698e-16	4.27371e-14	CCAAT/enhancer-binding protein beta-like	F1701292	3.56366	7.14372	6.09558e-28	6.60472e-26	CCAAT/enhancer-binding protein beta-like
lonp1	F1701419	2.59254	5.35426	3.05688e-11	1.05457e-09	lon peptidase 1, mitochondrial	F1701361	2.59147	5.23051	5.14344e-18	1.06859e-15	lon peptidase 1, mitochondrial	F1701175	3.09346	5.59481	4.39084e-20	6.94753e-18	lon peptidase 1, mitochondrial	F1701292	3.34367	5.67782	2.5133e-16	5.14309e-15	lon peptidase 1, mitochondrial
LOC106608205	F1701419	2.59097	5.80306	5.54618e-16	7.00314e-14	cytosolic 5'-nucleotidase 1A-like	F1701361	2.00077	5.17818	3.32465e-08	6.93737e-07	cytosolic 5'-nucleotidase 1A-like	F1701175	2.7596	6.79152	2.17848e-21	4.21991e-19	cytosolic 5'-nucleotidase 1A-like	F1701292	2.99091	5.80005	6.38487e-33	1.15303e-30	cytosolic 5'-nucleotidase 1A-like
LOC106610270	F1701419	2.58668	3.24581	3.58246e-08	5.09248e-07	sperm-associated antigen 5	F1701361	3.31532	3.66902	1.07723e-24	8.18914e-22	sperm-associated antigen 5	F1701175	2.55023	3.17135	5.2987e-10	7.08311e-09	sperm-associated antigen 5	F1701292	2.94226	3.14266	4.62787e-18	1.25302e-16	sperm-associated antigen 5
LOC106580643	F1701419	2.58521	5.08257	1.40855e-13	9.34933e-12	ATP-binding cassette sub-family F member 3-like	F1701361	2.22734	4.72533	8.24661e-12	4.59735e-10	ATP-binding cassette sub-family F member 3-like	F1701175	2.7775	5.15015	4.48518e-13	1.32817e-11	ATP-binding cassette sub-family F member 3-like	F1701292	3.12304	5.12827	4.33155e-17	1.01602e-15	ATP-binding cassette sub-family F member 3-like
LOC106587744	F1701419	2.58451	3.32729	1.24282e-12	6.30679e-11	uncharacterized LOC106587744	F1701361	2.54384	3.31234	1.07679e-12	7.56674e-11	uncharacterized LOC106587744	F1701175	2.54624	3.17508	5.16657e-13	1.50395e-11	uncharacterized LOC106587744	F1701292	2.63792	3.20592	1.62828e-19	5.36007e-18	uncharacterized LOC106587744
LOC106569488	F1701419	2.58431	1.5197	0.00165705	0.00540615	uncharacterized LOC106569488	F1701361	1.66189	1.61892	0.00714355	0.0209233	uncharacterized LOC106569488	F1701175	2.34919	1.71465	0.000106946	0.000373961	uncharacterized LOC106569488	F1701292	3.70283	2.36516	2.32609e-13	2.89868e-12	uncharacterized LOC106569488
LOC106581618	F1701419	2.58055	7.73167	1.86639e-14	1.63057e-12	LIM domain only protein 7	F1701361	2.3349	7.66899	5.41595e-14	4.94967e-12	LIM domain only protein 7	F1701175	2.85809	7.97974	2.28529e-20	3.84434e-18	LIM domain only protein 7	F1701292	3.31076	7.8365	1.76506e-34	3.83799e-32	LIM domain only protein 7
LOC106612393	F1701419	2.58006	6.44158	2.50778e-06	2.07644e-05	neutral amino acid transporter B(0)	F1701361	1.74877	6.50957	6.34958e-07	8.75004e-06	neutral amino acid transporter B(0)	F1701175	2.26353	6.07268	2.39075e-11	4.50814e-10	neutral amino acid transporter B(0)	F1701292	2.76753	6.16876	5.14143e-08	2.57144e-07	neutral amino acid transporter B(0)
mis12	F1701419	2.57781	3.12054	3.84515e-10	9.7181e-09	MIS12 kinetochore complex component	F1701361	1.72232	3.54183	1.18184e-06	1.47066e-05	MIS12 kinetochore complex component	F1701175	1.85244	2.88245	0.000310915	0.000964148	MIS12 kinetochore complex component	F1701292	1.9247	2.96235	2.31003e-10	1.7522e-09	MIS12 kinetochore complex component
LOC106580659	F1701419	2.57691	7.43697	2.75637e-16	3.89081e-14	ras-related protein Rab-11A	F1701361	1.93506	7.20773	1.47264e-11	7.89398e-10	ras-related protein Rab-11A	F1701175	2.80584	7.46725	2.54042e-17	2.14239e-15	ras-related protein Rab-11A	F1701292	3.07692	7.40889	1.16116e-28	1.3399e-26	ras-related protein Rab-11A
LOC106611697	F1701419	2.57552	5.75547	1.90195e-18	4.39147e-16	mitochondrial import receptor subunit TOM5 homolog	F1701361	1.74538	5.38983	9.80224e-10	3.19878e-08	mitochondrial import receptor subunit TOM5 homolog	F1701175	2.18541	5.32135	3.32665e-11	6.05506e-10	mitochondrial import receptor subunit TOM5 homolog	F1701292	2.52416	5.61431	9.01668e-21	3.55814e-19	mitochondrial import receptor subunit TOM5 homolog
LOC106579710	F1701419	2.57532	3.97743	7.40056e-17	1.18427e-14	all trans-polyprenyl-diphosphate synthase PDSS1	F1701361	2.70718	4.1228	1.57529e-19	4.31902e-17	all trans-polyprenyl-diphosphate synthase PDSS1	F1701175	2.92206	4.00277	4.67561e-17	3.69566e-15	all trans-polyprenyl-diphosphate synthase PDSS1	F1701292	3.36366	3.89026	3.59885e-29	4.40741e-27	all trans-polyprenyl-diphosphate synthase PDSS1
LOC106582101	F1701419	2.57488	5.01826	4.98485e-16	6.44542e-14	immunoglobulin superfamily member 3	F1701361	2.22653	4.67327	1.79704e-15	2.41402e-13	immunoglobulin superfamily member 3	F1701175	2.94803	5.27718	5.49815e-17	4.24473e-15	immunoglobulin superfamily member 3	F1701292	3.67764	5.51928	1.13386e-40	4.89764e-38	immunoglobulin superfamily member 3
LOC106572736	F1701419	2.57394	3.96516	2.64717e-12	1.23122e-10	carbohydrate sulfotransferase 11-like	F1701361	1.81028	3.46938	9.08206e-07	1.17883e-05	carbohydrate sulfotransferase 11-like	F1701175	2.67466	4.02277	4.16337e-20	6.65348e-18	carbohydrate sulfotransferase 11-like	F1701292	2.56282	3.81743	9.38927e-24	5.49668e-22	carbohydrate sulfotransferase 11-like
cenpn	F1701419	2.57254	2.62199	5.53312e-09	9.96979e-08	centromere protein N	F1701361	2.35569	2.83317	8.41788e-09	2.1123e-07	centromere protein N	F1701175	1.79652	2.35718	0.000186617	0.000613457	centromere protein N	F1701292	2.5452	2.51728	2.03553e-12	2.17895e-11	centromere protein N
LOC106568941	F1701419	2.56736	2.84053	5.77543e-10	1.38901e-08	mitochondrial import inner membrane translocase subunit TIM44	F1701361	2.26695	2.79458	4.51316e-09	1.21743e-07	mitochondrial import inner membrane translocase subunit TIM44	F1701175	2.91206	2.71743	4.27158e-11	7.56808e-10	mitochondrial import inner membrane translocase subunit TIM44	F1701292	3.09478	2.55977	1.19876e-15	2.19583e-14	mitochondrial import inner membrane translocase subunit TIM44
aff3	F1701419	2.55875	3.59144	1.00952e-05	6.94464e-05	AF4/FMR2 family, member 3	F1701361	2.28519	3.72081	0.000107863	0.00065231	AF4/FMR2 family, member 3	F1701175	1.51199	2.36912	0.000450394	0.00133465	AF4/FMR2 family, member 3	F1701292	1.69856	2.49237	3.3636e-07	1.448e-06	AF4/FMR2 family, member 3
dusp2	F1701419	2.55371	3.06661	1.40506e-07	1.70143e-06	dual specificity phosphatase 2	F1701361	2.59948	3.32619	0.000124902	0.000734858	dual specificity phosphatase 2	F1701175	3.52095	2.89861	8.05783e-22	1.6833e-19	dual specificity phosphatase 2	F1701292	2.93806	2.82759	3.04683e-16	6.15218e-15	dual specificity phosphatase 2
tubd1	F1701419	2.55183	2.51494	1.90524e-10	5.26835e-09	tubulin, delta 1	F1701361	2.51022	2.53951	1.21705e-11	6.57657e-10	tubulin, delta 1	F1701175	2.80323	2.7056	8.57192e-16	5.02708e-14	tubulin, delta 1	F1701292	2.79917	2.31988	1.89814e-19	6.17842e-18	tubulin, delta 1
LOC106574974	F1701419	2.55122	4.66057	6.91432e-12	2.86178e-10	nectin-4	F1701361	2.03379	4.69105	3.03342e-12	1.94006e-10	nectin-4	F1701175	1.43829	4.28415	0.000957067	0.00258666	nectin-4	F1701292	2.14388	4.45869	5.13453e-13	6.0294e-12	nectin-4
mkrn2os.1	F1701419	2.54928	3.13162	1.16631e-09	2.54587e-08	MKRN2 opposite strand, tandem duplicate 1	F1701361	1.83554	2.94512	5.02851e-08	9.91738e-07	MKRN2 opposite strand, tandem duplicate 1	F1701175	2.40432	2.6434	1.2952e-09	1.55103e-08	MKRN2 opposite strand, tandem duplicate 1	F1701292	2.28983	2.66203	5.67905e-10	4.02852e-09	MKRN2 opposite strand, tandem duplicate 1
lacc1	F1701419	2.54869	2.06436	1.05883e-07	1.32764e-06	laccase (multicopper oxidoreductase) domain containing 1	F1701361	1.6988	1.92917	1.14944e-05	9.92201e-05	laccase (multicopper oxidoreductase) domain containing 1	F1701175	2.83099	2.19983	2.88368e-11	5.33689e-10	laccase (multicopper oxidoreductase) domain containing 1	F1701292	2.36318	1.6673	5.20412e-07	2.16848e-06	laccase (multicopper oxidoreductase) domain containing 1
dspa	F1701419	2.54708	10.5981	5.59754e-13	3.17998e-11	desmoplakin a	F1701361	2.36828	10.3632	2.56854e-12	1.6715e-10	desmoplakin a	F1701175	2.74183	10.7058	6.5169e-19	7.98058e-17	desmoplakin a	F1701292	2.94174	10.4267	2.47775e-26	2.11762e-24	desmoplakin a
LOC106577388	F1701419	2.54596	6.68887	8.7637e-11	2.65997e-09	malate dehydrogenase, cytoplasmic	F1701361	2.39684	6.62527	1.71517e-14	1.75984e-12	malate dehydrogenase, cytoplasmic	F1701175	2.82221	6.71662	6.51083e-15	3.11993e-13	malate dehydrogenase, cytoplasmic	F1701292	2.68146	6.35961	2.06173e-16	4.28765e-15	malate dehydrogenase, cytoplasmic
LOC106589825	F1701419	2.54572	7.35847	2.07431e-10	5.67276e-09	hexokinase-1-like	F1701361	1.79675	7.01585	1.02614e-08	2.51626e-07	hexokinase-1-like	F1701175	2.49356	7.25687	7.85709e-12	1.67814e-10	hexokinase-1-like	F1701292	2.94257	7.65231	4.47738e-19	1.39082e-17	hexokinase-1-like
LOC106572223	F1701419	2.54502	4.38202	1.37753e-10	3.96163e-09	histone-lysine N-methyltransferase SUV39H1-like	F1701361	2.22855	4.16173	1.42032e-13	1.17886e-11	histone-lysine N-methyltransferase SUV39H1-like	F1701175	2.49127	4.26571	2.00593e-13	6.48922e-12	histone-lysine N-methyltransferase SUV39H1-like	F1701292	2.47411	3.97663	2.39421e-17	5.84187e-16	histone-lysine N-methyltransferase SUV39H1-like
LOC106566804	F1701419	2.54365	4.58034	7.11428e-11	2.21124e-09	tyrosine-protein kinase SRK3	F1701361	2.24511	4.19311	1.86697e-10	7.44319e-09	tyrosine-protein kinase SRK3	F1701175	2.90083	4.88878	1.49421e-12	3.86704e-11	tyrosine-protein kinase SRK3	F1701292	3.53758	4.8297	1.14989e-29	1.47021e-27	tyrosine-protein kinase SRK3
LOC106591484	F1701419	2.54346	2.25633	9.94101e-10	2.21996e-08	rho guanine nucleotide exchange factor 39-like	F1701361	2.40418	2.61161	9.63929e-10	3.15175e-08	rho guanine nucleotide exchange factor 39-like	F1701175	1.48265	1.45114	0.00286392	0.00682752	rho guanine nucleotide exchange factor 39-like	F1701292	2.03682	1.92437	4.29366e-09	2.60077e-08	rho guanine nucleotide exchange factor 39-like
si:dkey-6i22.5	F1701419	2.54113	4.1917	7.84204e-16	9.71242e-14	Polyamine-modulated factor 1	F1701361	1.75856	3.95595	6.4982e-07	8.90813e-06	Polyamine-modulated factor 1	F1701175	2.08933	3.90973	1.59265e-08	1.4612e-07	Polyamine-modulated factor 1	F1701292	2.31709	4.12893	2.06243e-15	3.64621e-14	Polyamine-modulated factor 1
LOC106606339	F1701419	2.54097	4.33773	6.3277e-11	1.99567e-09	lymphocyte-specific helicase	F1701361	2.00677	4.36685	2.07285e-11	1.06342e-09	lymphocyte-specific helicase	F1701175	2.05044	4.00112	1.65166e-09	1.92947e-08	lymphocyte-specific helicase	F1701292	1.61017	3.47388	2.33599e-08	1.24488e-07	lymphocyte-specific helicase
LOC106609956	F1701419	2.53848	3.62502	9.16304e-13	4.7928e-11	uncharacterized LOC106609956	F1701361	2.79791	4.02386	2.72992e-15	3.48967e-13	uncharacterized LOC106609956	F1701175	2.57602	3.92713	3.38222e-08	2.8644e-07	uncharacterized LOC106609956	F1701292	2.95238	3.87818	2.70175e-17	6.53737e-16	uncharacterized LOC106609956
sf3a2	F1701419	2.53747	5.37535	4.3132e-14	3.28831e-12	splicing factor 3a, subunit 2	F1701361	2.04702	5.02607	1.49893e-11	7.99645e-10	splicing factor 3a, subunit 2	F1701175	2.50895	5.28394	6.34711e-11	1.06716e-09	splicing factor 3a, subunit 2	F1701292	2.52316	5.19406	6.06271e-16	1.1681e-14	splicing factor 3a, subunit 2
LOC106568881	F1701419	2.53641	4.52487	2.44472e-15	2.65186e-13	epidermal retinol dehydrogenase 2-like	F1701361	1.92273	4.13727	1.6844e-06	1.98455e-05	epidermal retinol dehydrogenase 2-like	F1701175	2.32927	4.35999	4.34481e-10	5.90931e-09	epidermal retinol dehydrogenase 2-like	F1701292	3.09186	4.49407	2.89301e-27	2.80219e-25	epidermal retinol dehydrogenase 2-like
kif20ba	F1701419	2.53607	4.2148	8.40198e-10	1.91668e-08	kinesin family member 20Ba	F1701361	2.64659	4.37328	1.92499e-18	4.3506e-16	kinesin family member 20Ba	F1701175	1.65434	3.7895	8.84646e-05	0.000315711	kinesin family member 20Ba	F1701292	2.22152	3.82555	1.60257e-12	1.74411e-11	kinesin family member 20Ba
cita	F1701419	2.53411	4.38907	2.71846e-12	1.25714e-10	citron rho-interacting serine/threonine kinase a	F1701361	2.56972	4.52948	2.58647e-22	1.16357e-19	citron rho-interacting serine/threonine kinase a	F1701175	2.07219	4.28609	6.402e-09	6.5731e-08	citron rho-interacting serine/threonine kinase a	F1701292	2.55345	4.16689	6.24036e-17	1.42172e-15	citron rho-interacting serine/threonine kinase a
cbr1	F1701419	2.53262	7.18589	1.07413e-17	2.03048e-15	carbonyl reductase 1	F1701361	2.3757	6.8784	1.0632e-15	1.51332e-13	carbonyl reductase 1	F1701175	2.89023	7.28596	3.09656e-14	1.2567e-12	carbonyl reductase 1	F1701292	2.98597	7.0122	5.65847e-23	3.05004e-21	carbonyl reductase 1
LOC106562284	F1701419	2.53179	4.93202	1.85578e-14	1.63057e-12	interferon regulatory factor 8	F1701361	2.2292	5.14812	1.82545e-08	4.16788e-07	interferon regulatory factor 8	F1701175	2.90445	5.21201	4.47577e-14	1.7319e-12	interferon regulatory factor 8	F1701292	2.76976	5.2129	5.13748e-20	1.8348e-18	interferon regulatory factor 8
LOC106585217	F1701419	2.53147	4.20444	1.82252e-12	8.85907e-11	NADPH oxidase activator 1	F1701361	1.53122	4.37028	5.54528e-06	5.3735e-05	NADPH oxidase activator 1	F1701175	1.91496	3.97102	1.96785e-10	2.91052e-09	NADPH oxidase activator 1	F1701292	2.66421	4.49838	1.78537e-22	9.01542e-21	NADPH oxidase activator 1
LOC106603944	F1701419	2.52743	4.95573	3.42259e-14	2.71165e-12	complement component 1 Q subcomponent-binding protein, mitochondrial	F1701361	1.71271	4.83269	2.8165e-07	4.36081e-06	complement component 1 Q subcomponent-binding protein, mitochondrial	F1701175	2.06419	4.94811	4.09777e-09	4.40393e-08	complement component 1 Q subcomponent-binding protein, mitochondrial	F1701292	2.31884	4.92535	2.0893e-14	3.13239e-13	complement component 1 Q subcomponent-binding protein, mitochondrial
LOC106576855	F1701419	2.52741	5.15079	2.3352e-13	1.48301e-11	peroxisome proliferator-activated receptor gamma coactivator-related protein 1-like	F1701361	2.18241	4.93628	2.15751e-14	2.15422e-12	peroxisome proliferator-activated receptor gamma coactivator-related protein 1-like	F1701175	3.01617	5.38765	2.46619e-13	7.79668e-12	peroxisome proliferator-activated receptor gamma coactivator-related protein 1-like	F1701292	3.22363	5.09438	1.13196e-19	3.83283e-18	peroxisome proliferator-activated receptor gamma coactivator-related protein 1-like
LOC106588579	F1701419	2.52652	3.36907	2.79985e-11	9.81619e-10	splicing factor 3B subunit 4-like	F1701361	2.3577	3.0798	6.10668e-13	4.46964e-11	splicing factor 3B subunit 4-like	F1701175	2.74482	3.18655	1.07846e-12	2.88692e-11	splicing factor 3B subunit 4-like	F1701292	2.8713	3.19744	1.72085e-16	3.63071e-15	splicing factor 3B subunit 4-like
LOC106609479	F1701419	2.52505	3.17278	5.92785e-12	2.48854e-10	small nuclear ribonucleoprotein F	F1701361	1.40198	2.86881	0.000344192	0.00170612	small nuclear ribonucleoprotein F	F1701175	1.63042	2.6692	2.83163e-05	0.00011449	small nuclear ribonucleoprotein F	F1701292	1.95345	2.90385	8.24984e-09	4.7754e-08	small nuclear ribonucleoprotein F
LOC106569884	F1701419	2.51934	5.72686	9.88113e-14	6.94364e-12	interleukin enhancer-binding factor 2 homolog	F1701361	2.25833	5.34268	6.69173e-12	3.85917e-10	interleukin enhancer-binding factor 2 homolog	F1701175	2.71764	5.5728	2.87359e-15	1.47997e-13	interleukin enhancer-binding factor 2 homolog	F1701292	2.78068	5.61266	8.01059e-22	3.67702e-20	interleukin enhancer-binding factor 2 homolog
shtn1	F1701419	2.51898	2.36942	6.2177e-09	1.10311e-07	shootin 1	F1701361	2.08056	2.51017	3.41712e-07	5.15558e-06	shootin 1	F1701175	2.29782	1.81519	0.00129464	0.00337102	shootin 1	F1701292	2.11075	2.18122	1.60251e-11	1.46728e-10	shootin 1
rn138	F1701419	2.5187	3.40594	4.31843e-13	2.52886e-11	E3 ubiquitin-protein ligase RNF138	F1701361	1.86212	2.92559	2.56227e-09	7.43324e-08	E3 ubiquitin-protein ligase RNF138	F1701175	2.4728	3.36072	2.71621e-13	8.45331e-12	E3 ubiquitin-protein ligase RNF138	F1701292	2.97334	3.52189	2.672e-30	3.6037e-28	E3 ubiquitin-protein ligase RNF138
LOC106565867	F1701419	2.51788	5.59431	1.13023e-13	7.78989e-12	solute carrier family 2, facilitated glucose transporter member 1	F1701361	1.64647	5.19461	7.44706e-05	0.000482092	solute carrier family 2, facilitated glucose transporter member 1	F1701175	2.98673	5.68627	3.72713e-13	1.12596e-11	solute carrier family 2, facilitated glucose transporter member 1	F1701292	3.06047	5.70324	1.91625e-32	3.2408e-30	solute carrier family 2, facilitated glucose transporter member 1
LOC106611742	F1701419	2.51654	7.52641	6.32813e-11	1.99567e-09	glycerophosphoinositol inositolphosphodiesterase GDPD2-like	F1701361	2.42992	7.62166	5.3518e-15	6.33141e-13	glycerophosphoinositol inositolphosphodiesterase GDPD2-like	F1701175	2.75411	7.4659	9.48133e-22	1.95511e-19	glycerophosphoinositol inositolphosphodiesterase GDPD2-like	F1701292	2.95268	7.41957	1.35833e-26	1.20605e-24	glycerophosphoinositol inositolphosphodiesterase GDPD2-like
cenpu	F1701419	2.5122	4.33748	1.38011e-15	1.57085e-13	centromere protein U	F1701361	1.66193	4.01439	2.14282e-06	2.43544e-05	centromere protein U	F1701175	1.81397	4.06043	4.89747e-07	3.0966e-06	centromere protein U	F1701292	2.18477	4.17909	3.09068e-17	7.42197e-16	centromere protein U
golt1bb	F1701419	2.50779	3.35062	1.06217e-09	2.35653e-08	golgi transport 1Bb	F1701361	1.30296	2.84395	4.94115e-05	0.000341057	golgi transport 1Bb	F1701175	2.35173	3.42741	2.02639e-08	1.80764e-07	golgi transport 1Bb	F1701292	2.65125	3.40489	4.86377e-17	1.13231e-15	golgi transport 1Bb
LOC106585589	F1701419	2.50702	4.80632	4.73133e-05	0.000262333	early growth response protein 3	F1701361	1.8846	4.52222	2.38713e-06	2.65803e-05	early growth response protein 3	F1701175	3.25286	4.86911	9.10936e-14	3.21361e-12	early growth response protein 3	F1701292	3.62777	4.95232	2.69822e-44	1.59715e-41	early growth response protein 3
heatr1	F1701419	2.50431	5.29044	2.14129e-11	7.75107e-10	HEAT repeat containing 1	F1701361	2.41206	4.91512	7.7158e-15	8.69366e-13	HEAT repeat containing 1	F1701175	2.65111	5.40406	1.27734e-12	3.35467e-11	HEAT repeat containing 1	F1701292	2.75188	5.07304	1.48234e-15	2.68146e-14	HEAT repeat containing 1
LOC106590292	F1701419	2.50382	8.97979	1.02505e-15	1.22268e-13	leukocyte elastase inhibitor	F1701361	1.86357	8.58723	9.23015e-11	4.01297e-09	leukocyte elastase inhibitor	F1701175	2.68781	9.3246	2.62943e-14	1.08722e-12	leukocyte elastase inhibitor	F1701292	2.85315	9.11157	4.07029e-28	4.47089e-26	leukocyte elastase inhibitor
LOC123727322	F1701419	2.50237	5.02653	1.47427e-08	2.34526e-07	uncharacterized protein KIAA0754-like	F1701361	2.00737	4.70519	2.43997e-07	3.85914e-06	uncharacterized protein KIAA0754-like	F1701175	2.6849	4.89274	1.86252e-24	6.84251e-22	uncharacterized protein KIAA0754-like	F1701292	2.56256	4.9019	2.24141e-16	4.6252e-15	uncharacterized protein KIAA0754-like
LOC106585835	F1701419	2.50167	4.69813	3.00709e-16	4.22368e-14	SWI/SNF-related matrix-associated actin-dependent regulator of chromatin subfamily A containing DEAD/H box 1A	F1701361	2.37897	4.55525	1.49478e-15	2.04077e-13	SWI/SNF-related matrix-associated actin-dependent regulator of chromatin subfamily A containing DEAD/H box 1A	F1701175	2.7499	4.73281	5.18229e-21	9.51933e-19	SWI/SNF-related matrix-associated actin-dependent regulator of chromatin subfamily A containing DEAD/H box 1A	F1701292	2.63049	4.61702	4.67543e-18	1.26434e-16	SWI/SNF-related matrix-associated actin-dependent regulator of chromatin subfamily A containing DEAD/H box 1A
sc5d	F1701419	2.49635	5.34517	7.56847e-13	4.09916e-11	sterol-C5-desaturase	F1701361	1.91212	4.96589	1.36684e-10	5.64439e-09	sterol-C5-desaturase	F1701175	1.98409	4.84669	6.09275e-11	1.02981e-09	sterol-C5-desaturase	F1701292	2.16418	4.79989	1.02393e-16	2.24631e-15	sterol-C5-desaturase
rbbp4	F1701419	2.4922	6.57207	9.41536e-14	6.67068e-12	Histone-binding protein RBBP4	F1701361	1.72487	6.40573	1.82295e-08	4.16502e-07	Histone-binding protein RBBP4	F1701175	2.01671	6.32908	5.67552e-09	5.91653e-08	Histone-binding protein RBBP4	F1701292	2.28791	6.39537	8.14341e-15	1.31131e-13	Histone-binding protein RBBP4
LOC106603795	F1701419	2.49029	3.62346	1.71667e-14	1.52869e-12	sphingolipid delta(4)-desaturase/C4-monooxygenase DES2	F1701361	2.69364	3.50628	1.145e-10	4.85414e-09	sphingolipid delta(4)-desaturase/C4-monooxygenase DES2	F1701175	3.19162	4.0564	5.23484e-17	4.06107e-15	sphingolipid delta(4)-desaturase/C4-monooxygenase DES2	F1701292	3.3929	3.70823	5.189e-28	5.66079e-26	sphingolipid delta(4)-desaturase/C4-monooxygenase DES2
LOC106612200	F1701419	2.48439	3.0623	4.80364e-12	2.0759e-10	acidic repeat-containing protein-like	F1701361	2.4786	3.14685	1.09274e-11	5.95294e-10	acidic repeat-containing protein-like	F1701175	2.20467	2.78927	1.45131e-09	1.71994e-08	acidic repeat-containing protein-like	F1701292	2.43683	2.86696	1.13425e-18	3.34765e-17	acidic repeat-containing protein-like
LOC106570108	F1701419	2.48309	4.91275	3.96873e-13	2.3626e-11	cyclin-dependent kinases regulatory subunit 1	F1701361	2.38381	5.13971	7.89642e-14	6.95072e-12	cyclin-dependent kinases regulatory subunit 1	F1701175	2.17568	4.92989	1.33026e-09	1.5853e-08	cyclin-dependent kinases regulatory subunit 1	F1701292	2.6353	4.95172	4.69675e-20	1.68872e-18	cyclin-dependent kinases regulatory subunit 1
LOC106564313	F1701419	2.48139	5.21234	3.68217e-15	3.82721e-13	phosphoglycerate mutase 1	F1701361	1.94048	5.22268	1.07921e-11	5.88884e-10	phosphoglycerate mutase 1	F1701175	2.5194	5.19434	1.42705e-12	3.70223e-11	phosphoglycerate mutase 1	F1701292	2.64488	5.11009	6.21801e-21	2.51201e-19	phosphoglycerate mutase 1
LOC106600595	F1701419	2.48138	7.72479	2.335e-05	0.000143209	ornithine decarboxylase 1	F1701361	1.43242	6.48178	2.29822e-05	0.000178318	ornithine decarboxylase 1	F1701175	3.77365	7.84487	4.69445e-17	3.69566e-15	ornithine decarboxylase 1	F1701292	4.50178	8.26257	2.16322e-31	3.24625e-29	ornithine decarboxylase 1
nek2	F1701419	2.47907	2.86021	4.46134e-08	6.20004e-07	NIMA-related kinase 2	F1701361	2.37097	3.03519	2.25096e-12	1.48213e-10	NIMA-related kinase 2	F1701175	2.31773	2.84259	2.58227e-08	2.2532e-07	NIMA-related kinase 2	F1701292	2.51483	2.73334	2.58116e-14	3.81434e-13	NIMA-related kinase 2
mix23	F1701419	2.47907	3.19609	6.2795e-13	3.50578e-11	mitochondrial matrix import factor 23	F1701361	2.21881	2.81892	3.33237e-10	1.22354e-08	mitochondrial matrix import factor 23	F1701175	2.73744	3.2272	2.80559e-13	8.68917e-12	mitochondrial matrix import factor 23	F1701292	2.63675	2.97531	6.69446e-15	1.09342e-13	mitochondrial matrix import factor 23
sass6	F1701419	2.47678	3.30212	2.42509e-09	4.83298e-08	SAS-6 centriolar assembly protein	F1701361	2.44556	3.21303	2.23162e-14	2.215e-12	SAS-6 centriolar assembly protein	F1701175	2.41904	3.10565	1.22951e-11	2.48719e-10	SAS-6 centriolar assembly protein	F1701292	2.42504	2.92168	7.71512e-16	1.45748e-14	SAS-6 centriolar assembly protein
LOC106576419	F1701419	2.47593	2.77785	1.87158e-08	2.89191e-07	forkhead box protein M1-like	F1701361	2.79201	2.86764	2.02244e-15	2.65986e-13	forkhead box protein M1-like	F1701175	2.05934	2.5991	2.0384e-07	1.41143e-06	forkhead box protein M1-like	F1701292	2.81542	2.72999	7.20167e-21	2.88586e-19	forkhead box protein M1-like
lima1	F1701419	2.47542	3.57868	6.27793e-10	1.48876e-08	LIM domain and actin binding 1	F1701361	1.40501	3.28614	0.00403053	0.0131056	LIM domain and actin binding 1	F1701175	2.4149	3.68203	7.63515e-08	5.9216e-07	LIM domain and actin binding 1	F1701292	2.72099	3.88871	2.36106e-15	4.12398e-14	LIM domain and actin binding 1
chtf8	F1701419	2.47274	2.50814	5.26084e-08	7.18144e-07	CTF8, chromosome transmission fidelity factor 8 homolog (S. cerevisiae)	F1701361	1.60769	2.43319	7.84133e-05	0.000503039	CTF8, chromosome transmission fidelity factor 8 homolog (S. cerevisiae)	F1701175	1.85599	2.24598	0.000134244	0.000458606	CTF8, chromosome transmission fidelity factor 8 homolog (S. cerevisiae)	F1701292	1.92973	2.22151	2.9522e-08	1.54569e-07	CTF8, chromosome transmission fidelity factor 8 homolog (S. cerevisiae)
topk	F1701419	2.47141	5.65984	1.28983e-10	3.74606e-09	Lymphokine-activated killer T-cell-originated protein kinase homolog	F1701361	2.17907	5.68647	3.18291e-13	2.45878e-11	Lymphokine-activated killer T-cell-originated protein kinase homolog	F1701175	2.15106	5.43138	1.21838e-07	8.9173e-07	Lymphokine-activated killer T-cell-originated protein kinase homolog	F1701292	2.5401	5.56295	5.65742e-18	1.51579e-16	Lymphokine-activated killer T-cell-originated protein kinase homolog
LOC106579636	F1701419	2.47072	1.72924	1.79803e-06	1.56073e-05	glial cells missing transcription factor 2	F1701361	3.09063	2.20555	2.0257e-07	3.28921e-06	glial cells missing transcription factor 2	F1701175	2.37655	1.90652	2.03409e-07	1.40874e-06	glial cells missing transcription factor 2	F1701292	2.49519	1.38162	3.35602e-10	2.47855e-09	glial cells missing transcription factor 2
ftr83	F1701419	2.46921	6.5065	3.57698e-12	1.60591e-10	finTRIM family, member 83	F1701361	2.28191	6.45064	3.50204e-13	2.67443e-11	finTRIM family, member 83	F1701175	2.90409	6.59675	4.85129e-24	1.64954e-21	finTRIM family, member 83	F1701292	4.17034	7.10167	7.15544e-39	2.65949e-36	finTRIM family, member 83
LOC106580802	F1701419	2.46917	7.56533	1.95444e-11	7.16294e-10	cylicin-2	F1701361	1.67842	8.06761	1.82499e-05	0.000147274	cylicin-2	F1701175	1.77607	7.07041	2.57267e-05	0.000105366	cylicin-2	F1701292	2.67759	7.57811	1.19818e-15	2.19583e-14	cylicin-2
LOC106607302	F1701419	2.46795	5.79421	1.1561e-05	7.80514e-05	myosin light chain kinase, smooth muscle	F1701361	2.0334	5.00384	5.20474e-06	5.0994e-05	myosin light chain kinase, smooth muscle	F1701175	1.94072	5.34856	4.22578e-05	0.000163378	myosin light chain kinase, smooth muscle	F1701292	2.68503	5.00685	1.73709e-19	5.68897e-18	myosin light chain kinase, smooth muscle
pole	F1701419	2.46794	4.2755	1.59104e-07	1.89152e-06	polymerase (DNA directed), epsilon	F1701361	2.55721	4.1756	1.89745e-17	3.58575e-15	polymerase (DNA directed), epsilon	F1701175	2.58485	4.25796	1.31211e-15	7.34461e-14	polymerase (DNA directed), epsilon	F1701292	2.18413	3.75593	1.5553e-10	1.20605e-09	polymerase (DNA directed), epsilon
LOC106612482	F1701419	2.46375	4.51441	5.2392e-14	3.91125e-12	G elongation factor, mitochondrial 1	F1701361	2.41307	4.28107	9.89031e-15	1.09182e-12	G elongation factor, mitochondrial 1	F1701175	3.17811	4.77751	4.61586e-19	5.90128e-17	G elongation factor, mitochondrial 1	F1701292	3.19166	4.60339	4.06233e-20	1.4806e-18	G elongation factor, mitochondrial 1
LOC106560341	F1701419	2.46342	3.26924	2.31042e-09	4.63303e-08	4-hydroxyphenylpyruvate dioxygenase-like protein	F1701361	1.73644	2.90345	4.53633e-05	0.000317041	4-hydroxyphenylpyruvate dioxygenase-like protein	F1701175	2.19191	3.1547	1.35264e-08	1.27419e-07	4-hydroxyphenylpyruvate dioxygenase-like protein	F1701292	2.58073	3.2524	1.68343e-18	4.87401e-17	4-hydroxyphenylpyruvate dioxygenase-like protein
manf	F1701419	2.46333	7.31544	1.93846e-08	2.98669e-07	mesencephalic astrocyte-derived neurotrophic factor	F1701361	1.38106	6.69717	9.35337e-06	8.35187e-05	mesencephalic astrocyte-derived neurotrophic factor	F1701175	2.18589	7.12939	5.27564e-07	3.31056e-06	mesencephalic astrocyte-derived neurotrophic factor	F1701292	2.56487	7.15633	6.07937e-14	8.45242e-13	mesencephalic astrocyte-derived neurotrophic factor
LOC106583069	F1701419	2.4623	2.07723	6.58056e-08	8.73939e-07	uncharacterized protein C6orf132-like	F1701361	2.82518	1.73735	5.21505e-07	7.41029e-06	uncharacterized protein C6orf132-like	F1701175	2.68714	1.82323	1.65004e-07	1.16267e-06	uncharacterized protein C6orf132-like	F1701292	3.05589	2.44826	1.03024e-18	3.0548e-17	uncharacterized protein C6orf132-like
gmds	F1701419	2.46004	7.14432	8.24725e-14	5.95072e-12	GDP-mannose 4,6-dehydratase	F1701361	2.25942	7.47849	2.60739e-14	2.54269e-12	GDP-mannose 4,6-dehydratase	F1701175	2.48079	7.2216	6.88513e-15	3.2759e-13	GDP-mannose 4,6-dehydratase	F1701292	2.41042	6.92449	7.91115e-18	2.06595e-16	GDP-mannose 4,6-dehydratase
tmem183a	F1701419	2.46001	4.12699	3.00107e-13	1.8478e-11	transmembrane protein 183A	F1701361	2.46082	4.00212	6.46429e-18	1.31844e-15	transmembrane protein 183A	F1701175	2.27017	3.91886	7.16407e-14	2.61391e-12	transmembrane protein 183A	F1701292	3.04467	3.96054	1.55617e-28	1.75146e-26	transmembrane protein 183A
LOC106583807	F1701419	2.45539	3.50783	4.164e-10	1.03939e-08	centromere protein P	F1701361	1.99567	3.68434	1.14292e-10	4.85414e-09	centromere protein P	F1701175	1.9448	3.0463	1.52661e-05	6.58392e-05	centromere protein P	F1701292	2.15066	3.14225	4.44201e-11	3.76916e-10	centromere protein P
LOC106581397	F1701419	2.44888	1.73489	1.62343e-05	0.000104641	tumor necrosis factor receptor superfamily member 19L-like	F1701361	1.6829	1.19575	0.000663668	0.00294886	tumor necrosis factor receptor superfamily member 19L-like	F1701175	1.97729	1.26468	2.30736e-05	9.54912e-05	tumor necrosis factor receptor superfamily member 19L-like	F1701292	3.0373	1.65886	1.77853e-07	8.05682e-07	tumor necrosis factor receptor superfamily member 19L-like
LOC106566911	F1701419	2.44694	5.32008	4.97763e-12	2.13398e-10	specifically androgen-regulated gene protein	F1701361	2.39849	5.02498	4.68723e-13	3.49183e-11	specifically androgen-regulated gene protein	F1701175	2.77996	5.32267	2.49812e-20	4.13705e-18	specifically androgen-regulated gene protein	F1701292	3.23706	5.63679	3.1791e-24	2.01221e-22	specifically androgen-regulated gene protein
cdk2	F1701419	2.44582	4.19183	3.80918e-12	1.69676e-10	cyclin-dependent kinase 2	F1701361	2.00285	3.97503	6.86184e-12	3.95046e-10	cyclin-dependent kinase 2	F1701175	2.09847	3.93589	1.49177e-10	2.28024e-09	cyclin-dependent kinase 2	F1701292	2.12781	3.91661	4.17878e-11	3.56188e-10	cyclin-dependent kinase 2
LOC106600830	F1701419	2.44419	6.94205	5.47597e-12	2.32297e-10	ATP synthase F(0) complex subunit C3, mitochondrial	F1701361	2.07727	6.77716	1.05018e-11	5.73981e-10	ATP synthase F(0) complex subunit C3, mitochondrial	F1701175	2.49775	6.88261	6.08798e-12	1.34288e-10	ATP synthase F(0) complex subunit C3, mitochondrial	F1701292	2.69839	6.9434	3.08612e-23	1.70962e-21	ATP synthase F(0) complex subunit C3, mitochondrial
LOC106561782	F1701419	2.44408	3.03007	5.53651e-09	9.97034e-08	protein regulator of cytokinesis 1	F1701361	2.43505	3.27817	1.32875e-13	1.10836e-11	protein regulator of cytokinesis 1	F1701175	1.7003	2.64088	1.10012e-06	6.37568e-06	protein regulator of cytokinesis 1	F1701292	2.14598	2.77304	3.87583e-11	3.32494e-10	protein regulator of cytokinesis 1
LOC106600880	F1701419	2.44272	2.57953	1.33615e-08	2.15309e-07	beta-1,4-mannosyl-glycoprotein 4-beta-N-acetylglucosaminyltransferase-like	F1701361	2.48594	3.37985	3.89251e-11	1.86857e-09	beta-1,4-mannosyl-glycoprotein 4-beta-N-acetylglucosaminyltransferase-like	F1701175	2.48509	2.8463	1.12879e-10	1.78429e-09	beta-1,4-mannosyl-glycoprotein 4-beta-N-acetylglucosaminyltransferase-like	F1701292	1.86234	2.25958	1.35398e-06	5.22057e-06	beta-1,4-mannosyl-glycoprotein 4-beta-N-acetylglucosaminyltransferase-like
LOC106575261	F1701419	2.44214	5.05451	7.58857e-11	2.33842e-09	actin-related protein 3	F1701361	1.91072	4.72326	1.38618e-09	4.3212e-08	actin-related protein 3	F1701175	2.39597	4.79791	1.32186e-17	1.17359e-15	actin-related protein 3	F1701292	2.32597	4.69065	2.12587e-19	6.86376e-18	actin-related protein 3
msh6	F1701419	2.44037	5.61881	4.723e-09	8.66956e-08	mutS homolog 6 (E. coli)	F1701361	2.22574	5.21122	4.03249e-11	1.9269e-09	mutS homolog 6 (E. coli)	F1701175	2.55785	5.43722	5.33979e-13	1.54453e-11	mutS homolog 6 (E. coli)	F1701292	2.2478	5.06086	5.02227e-11	4.23009e-10	mutS homolog 6 (E. coli)
dhx30	F1701419	2.43944	3.63166	6.23759e-09	1.10543e-07	DEAH (Asp-Glu-Ala-His) box helicase 30	F1701361	2.37717	3.28564	5.1177e-12	3.08992e-10	DEAH (Asp-Glu-Ala-His) box helicase 30	F1701175	3.27158	4.01069	1.74671e-15	9.40951e-14	DEAH (Asp-Glu-Ala-His) box helicase 30	F1701292	3.0539	3.62224	2.17286e-17	5.33436e-16	DEAH (Asp-Glu-Ala-His) box helicase 30
ncapd3	F1701419	2.43728	5.26143	1.78971e-10	4.98297e-09	non-SMC condensin II complex, subunit D3	F1701361	2.63222	5.30451	4.23948e-18	8.97509e-16	non-SMC condensin II complex, subunit D3	F1701175	2.28227	5.18193	8.52343e-08	6.51892e-07	non-SMC condensin II complex, subunit D3	F1701292	2.52757	5.17457	3.82923e-19	1.19646e-17	non-SMC condensin II complex, subunit D3
cenpe	F1701419	2.43576	5.31343	2.69035e-10	7.14004e-09	centromere protein E	F1701361	2.44835	5.40299	8.36264e-14	7.30005e-12	centromere protein E	F1701175	1.58754	4.8985	1.06829e-05	4.79425e-05	centromere protein E	F1701292	2.16843	5.01158	1.2401e-15	2.26506e-14	centromere protein E
si:ch211-266k8.4	F1701419	2.43519	1.43231	7.93945e-06	5.63926e-05	carabin	F1701361	1.95434	1.18783	1.55601e-05	0.00012867	carabin	F1701175	2.04472	1.15576	0.000232039	0.000744919	carabin	F1701292	2.32961	1.29367	1.46404e-10	1.13999e-09	carabin
LOC106612704	F1701419	2.43392	2.08825	7.29428e-09	1.26904e-07	SERTA domain-containing protein 3-like	F1701361	1.61094	1.89383	2.64184e-05	0.000200697	SERTA domain-containing protein 3-like	F1701175	1.74426	1.99088	6.85385e-06	3.22673e-05	SERTA domain-containing protein 3-like	F1701292	2.20296	1.95881	1.58058e-11	1.44969e-10	SERTA domain-containing protein 3-like
LOC106571444	F1701419	2.43009	5.55812	2.72782e-10	7.23354e-09	CAD protein	F1701361	2.58285	5.29466	3.59402e-18	7.76789e-16	CAD protein	F1701175	2.43804	5.43601	1.48034e-13	4.94923e-12	CAD protein	F1701292	2.38358	5.04918	5.23878e-11	4.40548e-10	CAD protein
[truncated: 2,685 more rows]

## Sheet: SK_T10AvsT10C|T20AvsT20C_common
SYMBOL		logFC	logCPM	PValue	FDR	GENENAME		logFC	logCPM	PValue	FDR	GENENAME		logFC	logCPM	PValue	FDR	GENENAME		logFC	logCPM	PValue	FDR	GENENAME		logFC	logCPM	PValue	FDR	GENENAME		logFC	logCPM	PValue	FDR	GENENAME		logFC	logCPM	PValue	FDR	GENENAME		logFC	logCPM	PValue	FDR	GENENAME
[truncated: 400 more rows]
